# Supplementary material for: Earth's ionosphere D-region vertical electron density profile data during March 1-31, 2017 according to high-latitudinal Tumanny observatory partial reflection radar measurements and Polar Geophysical Institute's model
Source: Data Brief. 2020 Jun 12;31:105848. doi: 10.1016/j.dib.2020.105848 (PMC7306606; doi:10.1016/j.dib.2020.105848)
Supplement: Supplementary file 1 [file mmc1.zip]

Archive with 67 entries (64 files):
- dataset/
- dataset/example.ipynb
- dataset/model/
- dataset/model/ne2017060
- dataset/model/ne2017061
- dataset/model/ne2017062
- dataset/model/ne2017063
- dataset/model/ne2017064
- dataset/model/ne2017065
- dataset/model/ne2017066
- dataset/model/ne2017067
- dataset/model/ne2017068
- dataset/model/ne2017069
- dataset/model/ne2017070
- dataset/model/ne2017071
- dataset/model/ne2017072
- dataset/model/ne2017073
- dataset/model/ne2017074
- dataset/model/ne2017075
- dataset/model/ne2017076
- dataset/model/ne2017077
- dataset/model/ne2017078
- dataset/model/ne2017079
- dataset/model/ne2017080
- dataset/model/ne2017081
- dataset/model/ne2017082
- dataset/model/ne2017083
- dataset/model/ne2017084
- dataset/model/ne2017085
- dataset/model/ne2017086
- dataset/model/ne2017087
- dataset/model/ne2017088
- dataset/model/ne2017089
- dataset/model/ne2017090
- dataset/pr_radar/
- dataset/pr_radar/ne2017060
- dataset/pr_radar/ne2017061
- dataset/pr_radar/ne2017062
- dataset/pr_radar/ne2017063
- dataset/pr_radar/ne2017064
- dataset/pr_radar/ne2017065
- dataset/pr_radar/ne2017066
- dataset/pr_radar/ne2017067
- dataset/pr_radar/ne2017068
- dataset/pr_radar/ne2017069
- dataset/pr_radar/ne2017070
- dataset/pr_radar/ne2017071
- dataset/pr_radar/ne2017072
- dataset/pr_radar/ne2017073
- dataset/pr_radar/ne2017074
- dataset/pr_radar/ne2017075
- dataset/pr_radar/ne2017076
- dataset/pr_radar/ne2017077
- dataset/pr_radar/ne2017078
- dataset/pr_radar/ne2017079
- dataset/pr_radar/ne2017080
- dataset/pr_radar/ne2017081
- dataset/pr_radar/ne2017082
- dataset/pr_radar/ne2017083
- dataset/pr_radar/ne2017084
- dataset/pr_radar/ne2017085
- dataset/pr_radar/ne2017086
- dataset/pr_radar/ne2017087
- dataset/pr_radar/ne2017088
- dataset/pr_radar/ne2017089
- dataset/pr_radar/ne2017090
- dataset/README.txt
