# Supplementary material for: Earth's ionosphere D-region vertical electron density profile data during March 1-31, 2017 according to high-latitudinal Tumanny observatory partial reflection radar measurements and Polar Geophysical Institute's model
Source: Data Brief. 2020 Jun 12;31:105848. doi: 10.1016/j.dib.2020.105848 (PMC7306606; doi:10.1016/j.dib.2020.105848)
Supplement: Supplementary file 1 [file mmc1.zip › dataset/example.ipynb]

# %% [markdown]
# Definition of the load_data function to load both the observed and model data


# %% [code]
import numpy as np

    
def load_data(filename):
    
    def load_file(file_name):
        with open(file_name, "r") as f:
            return f.readlines()
    
    def skip_empty(lst):
        return [s for s in lst if s.strip()]
    
    def find_data_index(lst):
        i = 0
        while lst[i][0] == '#':
            i+=1
        return i
    
    def parse_body(tbl):
        altitudes = []
        time_counts = []
        table_body = []
        
        table_hdr = tbl[0].split()
        altitudes = table_hdr[1:]
        
        for row in tbl[1:]:
            tmp = row.split()
            time_counts.append(tmp[0])
            table_body.append(tmp[1:])
        
        return (altitudes, time_counts, table_body)


    lst = skip_empty(load_file(filename))
    idx = find_data_index(lst)
    
    hdr = lst[:idx]
    
    date_label = lst[idx].split()[0].strip()
    
    
    body = lst[idx + 1:]
    
    alt, t, tbl = parse_body(body)
    
    #Convert time (string labels) from hh:mm 
    #to ISO 8601 date-time format YYYY-MM-DDTmm:ss
    t = ["{}T{}".format(date_label, x) for x in t]
    
    #Transform data table, altitudes and time counts
    #into corresponding 2D, 1D and 1D numpy arrays
    tbl = np.array(tbl, dtype=float)
    alt = np.array(alt, dtype=float)
    t = np.array(t, dtype=np.datetime64)
    
    return (t, alt, tbl, hdr)


# %% [markdown]
# Loading the data-file (observations)


# %% [code]
# Please, fix the path before using this !!!
f_in = r"pr_radar/ne2017072"
loaded = load_data(f_in)

# %% [markdown]
# Plotting the data-file (observations)

# %% [code]
%matplotlib inline

import matplotlib.pyplot as plt
import matplotlib.dates as mdates
from matplotlib import ticker, cm

from numpy import ma

x, y = loaded[0], loaded[1] 
data = np.log10(loaded[2]).transpose()

fig, ax = plt.subplots()
ax.xaxis.set_major_formatter(mdates.DateFormatter('%H'))
ax.set_xlabel("UT, h")
ax.set_ylabel("Altutude, km.")
ax.set_title("$\log(N_e)$ observations, $cm^{-3}$")
cs = ax.contourf(x, y, data, cmap=cm.jet)

cbar = fig.colorbar(cs)

plt.show()


# %% [markdown]
# Loading the data-file (model)

# %% [code]
# Please, FIX the path before using this !!!
f_in_model = r'model/ne2017072'
loaded = load_data(f_in_model)

# %% [markdown]
# Plotting the data-file (model)

# %% [code]
x, y = loaded[0], loaded[1] 
data = np.log10(loaded[2]).transpose()

fig, ax = plt.subplots()
ax.xaxis.set_major_formatter(mdates.DateFormatter('%H'))
ax.set_xlabel("UT, h")
ax.set_ylabel("Altutude, km.")
ax.set_title("$\log(N_e)$ observations, $cm^{-3}$")
cs = ax.contourf(x, y, data, cmap=cm.jet)

cbar = fig.colorbar(cs)

plt.show()

# %% [markdown]
# Averaging March 13-14, 16-20, 24 - 26 observations

# %% [code]


# %% [code]
def date2day_of_year(date_str):
    import datetime
    return datetime.datetime.strptime(date_str, '%Y-%m-%d').timetuple().tm_yday

# Base path to observation files. Please, FIX it!!

base_path = r"pr_radar/"

# Day numbers to average
march_days = [13,14, 16, 17, 18, 19, 20, 24, 25, 26]

# convert to dates
march_dates = ["2017-03-{:02d}".format(d) for d in march_days]

# and generate corresponding filenames
march_files = ["{}{:03d}".format(base_path, date2day_of_year(d)) for d in march_dates]

# load all datafiles
loaded_prr = [load_data(f) for f in march_files]

# and extract data-tables only
loaded_prr_tbl = [val[2] for val in loaded_prr]

# averaging
avg = np.average(loaded_prr_tbl, axis = 0)

# and plotting
x, y = loaded_prr[0][0], loaded_prr[0][1]   
data = np.log10(avg).transpose()

fig, ax = plt.subplots()
ax.xaxis.set_major_formatter(mdates.DateFormatter('%H'))
ax.set_xlabel("UT, h")
ax.set_ylabel("Altutude, km.")
ax.set_title("N(e) averaged for 10 days")
cs = ax.contourf(x, y, data, cmap=cm.jet)

cbar = fig.colorbar(cs)
