# Supplementary material for: Earth's ionosphere D-region vertical electron density profile data during March 1-31, 2017 according to high-latitudinal Tumanny observatory partial reflection radar measurements and Polar Geophysical Institute's model
Source: Data Brief. 2020 Jun 12;31:105848. doi: 10.1016/j.dib.2020.105848 (PMC7306606; doi:10.1016/j.dib.2020.105848)
Supplement: Supplementary file 1 [file mmc1.zip › dataset/model/ne2017078]

#    Polar Geophysical Institute,
#    Khalturina St., 15, Murmansk, 183010 Russia,
#    http://pgia.ru/lang/en/ , e-mail: general@pgi.ru
#    
#    PGI's D-Region model data (Smirnova et al., 1988, 
#    doi:10.1007/BF00879817, https://dx.doi.org/10.1007/BF00879817 )
#    Vertical electron density Ne [cm-3] profile
#
#    Produced by Alexander D. Gomonov, 
#    Head of Sector of Radiophysical Researches of the Lower Ionosphere
#    (e-mail: gomonov@pgi.ru; phone: +7 8152 253952)
#
#    YYYY-MM-DD  LONGITUDE  LATITUDE   F10.7    Kp  
     2017-03-19   35.7       69.0       71.0    1.0 
hh:mm\alt.[km]   50         55         60         65         70         75         80         85         90         95         100        105        110        115        120        
00:01           0.131E-01  0.253E-01  0.492E-01  0.980E-01  0.287E+00  0.464E+01  0.728E+02  0.111E+03  0.325E+03  0.780E+03  0.334E+04  0.416E+04  0.381E+04  0.309E+04  0.259E+04  
00:02           0.131E-01  0.253E-01  0.492E-01  0.980E-01  0.287E+00  0.465E+01  0.729E+02  0.111E+03  0.326E+03  0.781E+03  0.334E+04  0.417E+04  0.381E+04  0.310E+04  0.259E+04  
00:03           0.131E-01  0.253E-01  0.492E-01  0.980E-01  0.287E+00  0.465E+01  0.730E+02  0.111E+03  0.326E+03  0.782E+03  0.335E+04  0.418E+04  0.382E+04  0.310E+04  0.260E+04  
00:04           0.131E-01  0.253E-01  0.492E-01  0.980E-01  0.287E+00  0.466E+01  0.731E+02  0.111E+03  0.327E+03  0.783E+03  0.335E+04  0.418E+04  0.383E+04  0.310E+04  0.260E+04  
00:05           0.131E-01  0.253E-01  0.492E-01  0.980E-01  0.287E+00  0.467E+01  0.732E+02  0.111E+03  0.327E+03  0.783E+03  0.336E+04  0.419E+04  0.383E+04  0.311E+04  0.261E+04  
00:06           0.131E-01  0.253E-01  0.492E-01  0.980E-01  0.287E+00  0.467E+01  0.732E+02  0.112E+03  0.328E+03  0.784E+03  0.336E+04  0.419E+04  0.384E+04  0.311E+04  0.261E+04  
00:07           0.131E-01  0.253E-01  0.492E-01  0.980E-01  0.288E+00  0.468E+01  0.733E+02  0.112E+03  0.328E+03  0.785E+03  0.337E+04  0.420E+04  0.384E+04  0.312E+04  0.261E+04  
00:08           0.131E-01  0.253E-01  0.492E-01  0.980E-01  0.288E+00  0.468E+01  0.734E+02  0.112E+03  0.329E+03  0.786E+03  0.337E+04  0.421E+04  0.385E+04  0.312E+04  0.262E+04  
00:09           0.131E-01  0.253E-01  0.492E-01  0.980E-01  0.288E+00  0.469E+01  0.735E+02  0.112E+03  0.329E+03  0.787E+03  0.338E+04  0.421E+04  0.385E+04  0.313E+04  0.262E+04  
00:10           0.131E-01  0.253E-01  0.492E-01  0.980E-01  0.288E+00  0.470E+01  0.736E+02  0.112E+03  0.330E+03  0.788E+03  0.338E+04  0.422E+04  0.386E+04  0.313E+04  0.262E+04  
00:11           0.131E-01  0.253E-01  0.492E-01  0.980E-01  0.288E+00  0.470E+01  0.737E+02  0.112E+03  0.330E+03  0.789E+03  0.339E+04  0.423E+04  0.387E+04  0.314E+04  0.263E+04  
00:12           0.131E-01  0.253E-01  0.492E-01  0.980E-01  0.289E+00  0.471E+01  0.737E+02  0.112E+03  0.330E+03  0.790E+03  0.339E+04  0.423E+04  0.387E+04  0.314E+04  0.263E+04  
00:13           0.131E-01  0.253E-01  0.492E-01  0.980E-01  0.289E+00  0.471E+01  0.738E+02  0.113E+03  0.331E+03  0.791E+03  0.340E+04  0.424E+04  0.388E+04  0.315E+04  0.264E+04  
00:14           0.131E-01  0.253E-01  0.492E-01  0.980E-01  0.289E+00  0.472E+01  0.739E+02  0.113E+03  0.331E+03  0.792E+03  0.341E+04  0.425E+04  0.388E+04  0.315E+04  0.264E+04  
00:15           0.131E-01  0.253E-01  0.492E-01  0.980E-01  0.289E+00  0.472E+01  0.740E+02  0.113E+03  0.332E+03  0.793E+03  0.341E+04  0.425E+04  0.389E+04  0.316E+04  0.264E+04  
00:16           0.131E-01  0.253E-01  0.492E-01  0.980E-01  0.289E+00  0.473E+01  0.741E+02  0.113E+03  0.332E+03  0.793E+03  0.342E+04  0.426E+04  0.390E+04  0.316E+04  0.265E+04  
00:17           0.131E-01  0.253E-01  0.492E-01  0.980E-01  0.290E+00  0.474E+01  0.742E+02  0.113E+03  0.333E+03  0.794E+03  0.342E+04  0.427E+04  0.390E+04  0.317E+04  0.265E+04  
00:18           0.131E-01  0.253E-01  0.492E-01  0.980E-01  0.290E+00  0.474E+01  0.743E+02  0.113E+03  0.333E+03  0.795E+03  0.343E+04  0.427E+04  0.391E+04  0.317E+04  0.266E+04  
00:19           0.131E-01  0.253E-01  0.492E-01  0.980E-01  0.290E+00  0.475E+01  0.744E+02  0.113E+03  0.334E+03  0.796E+03  0.343E+04  0.428E+04  0.391E+04  0.318E+04  0.266E+04  
00:20           0.131E-01  0.253E-01  0.492E-01  0.980E-01  0.290E+00  0.475E+01  0.744E+02  0.114E+03  0.334E+03  0.797E+03  0.344E+04  0.429E+04  0.392E+04  0.318E+04  0.266E+04  
00:21           0.131E-01  0.253E-01  0.492E-01  0.980E-01  0.290E+00  0.476E+01  0.745E+02  0.114E+03  0.335E+03  0.798E+03  0.344E+04  0.429E+04  0.393E+04  0.319E+04  0.267E+04  
00:22           0.131E-01  0.253E-01  0.492E-01  0.980E-01  0.291E+00  0.477E+01  0.746E+02  0.114E+03  0.335E+03  0.799E+03  0.345E+04  0.430E+04  0.393E+04  0.319E+04  0.267E+04  
00:23           0.131E-01  0.253E-01  0.492E-01  0.980E-01  0.291E+00  0.477E+01  0.747E+02  0.114E+03  0.336E+03  0.800E+03  0.345E+04  0.431E+04  0.394E+04  0.320E+04  0.268E+04  
00:24           0.131E-01  0.253E-01  0.492E-01  0.980E-01  0.291E+00  0.478E+01  0.748E+02  0.114E+03  0.336E+03  0.801E+03  0.346E+04  0.431E+04  0.394E+04  0.320E+04  0.268E+04  
00:25           0.131E-01  0.253E-01  0.492E-01  0.980E-01  0.291E+00  0.479E+01  0.749E+02  0.114E+03  0.337E+03  0.802E+03  0.346E+04  0.432E+04  0.395E+04  0.321E+04  0.268E+04  
00:26           0.131E-01  0.253E-01  0.492E-01  0.980E-01  0.291E+00  0.479E+01  0.750E+02  0.114E+03  0.337E+03  0.803E+03  0.347E+04  0.433E+04  0.396E+04  0.321E+04  0.269E+04  
00:27           0.131E-01  0.253E-01  0.492E-01  0.980E-01  0.292E+00  0.480E+01  0.751E+02  0.115E+03  0.338E+03  0.804E+03  0.348E+04  0.434E+04  0.396E+04  0.322E+04  0.269E+04  
00:28           0.131E-01  0.253E-01  0.492E-01  0.980E-01  0.292E+00  0.480E+01  0.752E+02  0.115E+03  0.338E+03  0.805E+03  0.348E+04  0.434E+04  0.397E+04  0.322E+04  0.270E+04  
00:29           0.131E-01  0.253E-01  0.492E-01  0.980E-01  0.292E+00  0.481E+01  0.753E+02  0.115E+03  0.339E+03  0.806E+03  0.349E+04  0.435E+04  0.398E+04  0.323E+04  0.270E+04  
00:30           0.131E-01  0.253E-01  0.492E-01  0.980E-01  0.292E+00  0.482E+01  0.754E+02  0.115E+03  0.339E+03  0.807E+03  0.349E+04  0.436E+04  0.398E+04  0.323E+04  0.270E+04  
00:31           0.131E-01  0.253E-01  0.492E-01  0.980E-01  0.292E+00  0.482E+01  0.755E+02  0.115E+03  0.340E+03  0.808E+03  0.350E+04  0.436E+04  0.399E+04  0.324E+04  0.271E+04  
00:32           0.131E-01  0.253E-01  0.492E-01  0.980E-01  0.293E+00  0.483E+01  0.756E+02  0.115E+03  0.340E+03  0.809E+03  0.350E+04  0.437E+04  0.400E+04  0.324E+04  0.271E+04  
00:33           0.131E-01  0.253E-01  0.492E-01  0.980E-01  0.293E+00  0.484E+01  0.756E+02  0.116E+03  0.341E+03  0.810E+03  0.351E+04  0.438E+04  0.400E+04  0.325E+04  0.272E+04  
00:34           0.131E-01  0.253E-01  0.492E-01  0.980E-01  0.293E+00  0.484E+01  0.757E+02  0.116E+03  0.341E+03  0.811E+03  0.352E+04  0.439E+04  0.401E+04  0.325E+04  0.272E+04  
00:35           0.131E-01  0.253E-01  0.492E-01  0.980E-01  0.293E+00  0.485E+01  0.758E+02  0.116E+03  0.342E+03  0.812E+03  0.352E+04  0.439E+04  0.402E+04  0.326E+04  0.273E+04  
00:36           0.131E-01  0.253E-01  0.492E-01  0.980E-01  0.293E+00  0.486E+01  0.759E+02  0.116E+03  0.342E+03  0.813E+03  0.353E+04  0.440E+04  0.402E+04  0.326E+04  0.273E+04  
00:37           0.131E-01  0.253E-01  0.492E-01  0.980E-01  0.294E+00  0.486E+01  0.760E+02  0.116E+03  0.343E+03  0.814E+03  0.353E+04  0.441E+04  0.403E+04  0.327E+04  0.273E+04  
00:38           0.131E-01  0.253E-01  0.492E-01  0.980E-01  0.294E+00  0.487E+01  0.761E+02  0.116E+03  0.343E+03  0.815E+03  0.354E+04  0.442E+04  0.404E+04  0.327E+04  0.274E+04  
00:39           0.131E-01  0.253E-01  0.492E-01  0.980E-01  0.294E+00  0.488E+01  0.762E+02  0.117E+03  0.344E+03  0.816E+03  0.354E+04  0.442E+04  0.404E+04  0.328E+04  0.274E+04  
00:40           0.131E-01  0.253E-01  0.492E-01  0.980E-01  0.294E+00  0.488E+01  0.763E+02  0.117E+03  0.345E+03  0.817E+03  0.355E+04  0.443E+04  0.405E+04  0.329E+04  0.275E+04  
00:41           0.131E-01  0.253E-01  0.492E-01  0.980E-01  0.295E+00  0.489E+01  0.764E+02  0.117E+03  0.345E+03  0.818E+03  0.356E+04  0.444E+04  0.406E+04  0.329E+04  0.275E+04  
00:42           0.131E-01  0.253E-01  0.492E-01  0.980E-01  0.295E+00  0.490E+01  0.765E+02  0.117E+03  0.346E+03  0.819E+03  0.356E+04  0.445E+04  0.406E+04  0.330E+04  0.276E+04  
00:43           0.131E-01  0.253E-01  0.492E-01  0.980E-01  0.295E+00  0.490E+01  0.766E+02  0.117E+03  0.346E+03  0.820E+03  0.357E+04  0.445E+04  0.407E+04  0.330E+04  0.276E+04  
00:44           0.131E-01  0.253E-01  0.492E-01  0.980E-01  0.295E+00  0.491E+01  0.767E+02  0.117E+03  0.347E+03  0.821E+03  0.357E+04  0.446E+04  0.408E+04  0.331E+04  0.277E+04  
00:45           0.131E-01  0.253E-01  0.492E-01  0.980E-01  0.295E+00  0.492E+01  0.768E+02  0.118E+03  0.347E+03  0.822E+03  0.358E+04  0.447E+04  0.408E+04  0.331E+04  0.277E+04  
00:46           0.131E-01  0.253E-01  0.492E-01  0.980E-01  0.296E+00  0.492E+01  0.769E+02  0.118E+03  0.348E+03  0.823E+03  0.359E+04  0.448E+04  0.409E+04  0.332E+04  0.277E+04  
00:47           0.131E-01  0.253E-01  0.492E-01  0.980E-01  0.296E+00  0.493E+01  0.770E+02  0.118E+03  0.348E+03  0.824E+03  0.359E+04  0.448E+04  0.410E+04  0.332E+04  0.278E+04  
00:48           0.131E-01  0.253E-01  0.492E-01  0.980E-01  0.296E+00  0.494E+01  0.771E+02  0.118E+03  0.349E+03  0.825E+03  0.360E+04  0.449E+04  0.410E+04  0.333E+04  0.278E+04  
00:49           0.131E-01  0.253E-01  0.492E-01  0.980E-01  0.296E+00  0.495E+01  0.772E+02  0.118E+03  0.349E+03  0.826E+03  0.361E+04  0.450E+04  0.411E+04  0.334E+04  0.279E+04  
00:50           0.131E-01  0.253E-01  0.492E-01  0.980E-01  0.296E+00  0.495E+01  0.773E+02  0.118E+03  0.350E+03  0.827E+03  0.361E+04  0.451E+04  0.412E+04  0.334E+04  0.279E+04  
00:51           0.131E-01  0.253E-01  0.492E-01  0.980E-01  0.297E+00  0.496E+01  0.774E+02  0.119E+03  0.350E+03  0.829E+03  0.362E+04  0.452E+04  0.412E+04  0.335E+04  0.280E+04  
00:52           0.131E-01  0.253E-01  0.492E-01  0.980E-01  0.297E+00  0.497E+01  0.775E+02  0.119E+03  0.351E+03  0.830E+03  0.362E+04  0.452E+04  0.413E+04  0.335E+04  0.280E+04  
00:53           0.131E-01  0.253E-01  0.492E-01  0.980E-01  0.297E+00  0.497E+01  0.776E+02  0.119E+03  0.352E+03  0.831E+03  0.363E+04  0.453E+04  0.414E+04  0.336E+04  0.281E+04  
00:54           0.131E-01  0.253E-01  0.492E-01  0.980E-01  0.298E+00  0.498E+01  0.777E+02  0.119E+03  0.352E+03  0.832E+03  0.364E+04  0.454E+04  0.415E+04  0.336E+04  0.281E+04  
00:55           0.131E-01  0.253E-01  0.492E-01  0.980E-01  0.298E+00  0.499E+01  0.778E+02  0.119E+03  0.353E+03  0.833E+03  0.364E+04  0.455E+04  0.415E+04  0.337E+04  0.282E+04  
00:56           0.131E-01  0.253E-01  0.492E-01  0.980E-01  0.298E+00  0.499E+01  0.779E+02  0.119E+03  0.353E+03  0.834E+03  0.365E+04  0.455E+04  0.416E+04  0.338E+04  0.282E+04  
00:57           0.131E-01  0.253E-01  0.492E-01  0.980E-01  0.298E+00  0.500E+01  0.780E+02  0.120E+03  0.354E+03  0.835E+03  0.366E+04  0.456E+04  0.417E+04  0.338E+04  0.283E+04  
00:58           0.131E-01  0.253E-01  0.492E-01  0.980E-01  0.298E+00  0.501E+01  0.782E+02  0.120E+03  0.354E+03  0.836E+03  0.366E+04  0.457E+04  0.418E+04  0.339E+04  0.283E+04  
00:59           0.131E-01  0.253E-01  0.492E-01  0.980E-01  0.299E+00  0.502E+01  0.783E+02  0.120E+03  0.355E+03  0.837E+03  0.367E+04  0.458E+04  0.418E+04  0.339E+04  0.284E+04  
01:00           0.131E-01  0.253E-01  0.492E-01  0.980E-01  0.299E+00  0.502E+01  0.784E+02  0.120E+03  0.356E+03  0.838E+03  0.367E+04  0.459E+04  0.419E+04  0.340E+04  0.284E+04  
01:01           0.131E-01  0.253E-01  0.492E-01  0.980E-01  0.299E+00  0.503E+01  0.785E+02  0.120E+03  0.356E+03  0.839E+03  0.368E+04  0.460E+04  0.420E+04  0.341E+04  0.284E+04  
01:02           0.131E-01  0.253E-01  0.492E-01  0.980E-01  0.299E+00  0.504E+01  0.786E+02  0.120E+03  0.357E+03  0.840E+03  0.369E+04  0.460E+04  0.420E+04  0.341E+04  0.285E+04  
01:03           0.131E-01  0.253E-01  0.492E-01  0.980E-01  0.300E+00  0.505E+01  0.787E+02  0.121E+03  0.357E+03  0.842E+03  0.369E+04  0.461E+04  0.421E+04  0.342E+04  0.285E+04  
01:04           0.131E-01  0.253E-01  0.492E-01  0.980E-01  0.300E+00  0.505E+01  0.788E+02  0.121E+03  0.358E+03  0.843E+03  0.370E+04  0.462E+04  0.422E+04  0.342E+04  0.286E+04  
01:05           0.131E-01  0.253E-01  0.492E-01  0.980E-01  0.300E+00  0.506E+01  0.789E+02  0.121E+03  0.358E+03  0.844E+03  0.371E+04  0.463E+04  0.423E+04  0.343E+04  0.286E+04  
01:06           0.131E-01  0.253E-01  0.492E-01  0.980E-01  0.301E+00  0.507E+01  0.790E+02  0.121E+03  0.359E+03  0.845E+03  0.371E+04  0.464E+04  0.423E+04  0.344E+04  0.287E+04  
01:07           0.131E-01  0.253E-01  0.492E-01  0.980E-01  0.301E+00  0.508E+01  0.791E+02  0.121E+03  0.360E+03  0.846E+03  0.372E+04  0.465E+04  0.424E+04  0.344E+04  0.287E+04  
01:08           0.131E-01  0.253E-01  0.492E-01  0.980E-01  0.301E+00  0.508E+01  0.792E+02  0.122E+03  0.360E+03  0.847E+03  0.373E+04  0.465E+04  0.425E+04  0.345E+04  0.288E+04  
01:09           0.131E-01  0.253E-01  0.492E-01  0.980E-01  0.301E+00  0.509E+01  0.793E+02  0.122E+03  0.361E+03  0.848E+03  0.373E+04  0.466E+04  0.426E+04  0.345E+04  0.288E+04  
01:10           0.131E-01  0.253E-01  0.492E-01  0.980E-01  0.301E+00  0.510E+01  0.794E+02  0.122E+03  0.361E+03  0.849E+03  0.374E+04  0.467E+04  0.426E+04  0.346E+04  0.289E+04  
01:11           0.131E-01  0.253E-01  0.492E-01  0.980E-01  0.302E+00  0.510E+01  0.796E+02  0.122E+03  0.362E+03  0.851E+03  0.375E+04  0.468E+04  0.427E+04  0.347E+04  0.289E+04  
01:12           0.131E-01  0.253E-01  0.492E-01  0.980E-01  0.302E+00  0.511E+01  0.797E+02  0.122E+03  0.363E+03  0.852E+03  0.375E+04  0.469E+04  0.428E+04  0.347E+04  0.290E+04  
01:13           0.131E-01  0.253E-01  0.492E-01  0.980E-01  0.302E+00  0.512E+01  0.798E+02  0.122E+03  0.363E+03  0.853E+03  0.376E+04  0.470E+04  0.429E+04  0.348E+04  0.290E+04  
01:14           0.131E-01  0.253E-01  0.492E-01  0.980E-01  0.303E+00  0.513E+01  0.799E+02  0.123E+03  0.364E+03  0.854E+03  0.377E+04  0.470E+04  0.430E+04  0.348E+04  0.291E+04  
01:15           0.131E-01  0.253E-01  0.492E-01  0.980E-01  0.303E+00  0.513E+01  0.800E+02  0.123E+03  0.364E+03  0.855E+03  0.377E+04  0.471E+04  0.430E+04  0.349E+04  0.291E+04  
01:16           0.131E-01  0.253E-01  0.492E-01  0.980E-01  0.303E+00  0.514E+01  0.801E+02  0.123E+03  0.365E+03  0.856E+03  0.378E+04  0.472E+04  0.431E+04  0.350E+04  0.292E+04  
01:17           0.131E-01  0.253E-01  0.490E-01  0.980E-01  0.304E+00  0.993E+01  0.805E+02  0.123E+03  0.365E+03  0.857E+03  0.379E+04  0.473E+04  0.432E+04  0.350E+04  0.292E+04  
01:18           0.131E-01  0.253E-01  0.491E-01  0.980E-01  0.305E+00  0.114E+02  0.807E+02  0.123E+03  0.366E+03  0.859E+03  0.379E+04  0.474E+04  0.433E+04  0.351E+04  0.293E+04  
01:19           0.131E-01  0.253E-01  0.490E-01  0.980E-01  0.306E+00  0.128E+02  0.809E+02  0.124E+03  0.367E+03  0.860E+03  0.380E+04  0.475E+04  0.433E+04  0.352E+04  0.293E+04  
01:20           0.131E-01  0.253E-01  0.491E-01  0.980E-01  0.307E+00  0.142E+02  0.812E+02  0.124E+03  0.367E+03  0.861E+03  0.381E+04  0.476E+04  0.434E+04  0.352E+04  0.294E+04  
01:21           0.131E-01  0.253E-01  0.490E-01  0.980E-01  0.308E+00  0.155E+02  0.814E+02  0.124E+03  0.368E+03  0.862E+03  0.382E+04  0.477E+04  0.435E+04  0.353E+04  0.294E+04  
01:22           0.131E-01  0.253E-01  0.490E-01  0.980E-01  0.310E+00  0.167E+02  0.816E+02  0.124E+03  0.369E+03  0.863E+03  0.382E+04  0.477E+04  0.436E+04  0.354E+04  0.295E+04  
01:23           0.131E-01  0.253E-01  0.490E-01  0.981E-01  0.311E+00  0.179E+02  0.817E+02  0.124E+03  0.369E+03  0.864E+03  0.383E+04  0.478E+04  0.437E+04  0.354E+04  0.295E+04  
01:24           0.131E-01  0.253E-01  0.490E-01  0.981E-01  0.313E+00  0.191E+02  0.819E+02  0.124E+03  0.370E+03  0.865E+03  0.384E+04  0.479E+04  0.437E+04  0.355E+04  0.296E+04  
01:25           0.131E-01  0.253E-01  0.490E-01  0.981E-01  0.314E+00  0.202E+02  0.821E+02  0.125E+03  0.370E+03  0.867E+03  0.384E+04  0.480E+04  0.438E+04  0.355E+04  0.297E+04  
01:26           0.131E-01  0.253E-01  0.490E-01  0.981E-01  0.316E+00  0.214E+02  0.823E+02  0.125E+03  0.371E+03  0.868E+03  0.385E+04  0.481E+04  0.439E+04  0.356E+04  0.297E+04  
01:27           0.131E-01  0.253E-01  0.490E-01  0.981E-01  0.318E+00  0.225E+02  0.824E+02  0.125E+03  0.372E+03  0.869E+03  0.386E+04  0.482E+04  0.440E+04  0.357E+04  0.298E+04  
01:28           0.131E-01  0.253E-01  0.490E-01  0.982E-01  0.320E+00  0.235E+02  0.826E+02  0.125E+03  0.372E+03  0.870E+03  0.386E+04  0.483E+04  0.441E+04  0.357E+04  0.298E+04  
01:29           0.131E-01  0.253E-01  0.490E-01  0.985E-01  0.332E+00  0.250E+02  0.828E+02  0.125E+03  0.373E+03  0.871E+03  0.387E+04  0.484E+04  0.441E+04  0.358E+04  0.299E+04  
01:30           0.131E-01  0.253E-01  0.490E-01  0.996E-01  0.362E+00  0.271E+02  0.829E+02  0.126E+03  0.373E+03  0.873E+03  0.388E+04  0.485E+04  0.442E+04  0.359E+04  0.299E+04  
01:31           0.131E-01  0.253E-01  0.491E-01  0.101E+00  0.394E+00  0.290E+02  0.831E+02  0.126E+03  0.374E+03  0.874E+03  0.389E+04  0.486E+04  0.443E+04  0.359E+04  0.300E+04  
01:32           0.131E-01  0.253E-01  0.491E-01  0.102E+00  0.428E+00  0.306E+02  0.832E+02  0.126E+03  0.375E+03  0.875E+03  0.389E+04  0.486E+04  0.444E+04  0.360E+04  0.300E+04  
01:33           0.131E-01  0.253E-01  0.491E-01  0.103E+00  0.465E+00  0.321E+02  0.834E+02  0.126E+03  0.375E+03  0.876E+03  0.390E+04  0.487E+04  0.445E+04  0.361E+04  0.301E+04  
01:34           0.131E-01  0.253E-01  0.491E-01  0.105E+00  0.504E+00  0.335E+02  0.835E+02  0.126E+03  0.376E+03  0.877E+03  0.391E+04  0.488E+04  0.446E+04  0.361E+04  0.301E+04  
01:35           0.131E-01  0.253E-01  0.491E-01  0.107E+00  0.545E+00  0.348E+02  0.837E+02  0.127E+03  0.377E+03  0.878E+03  0.392E+04  0.489E+04  0.446E+04  0.362E+04  0.302E+04  
01:36           0.131E-01  0.253E-01  0.491E-01  0.109E+00  0.588E+00  0.361E+02  0.838E+02  0.127E+03  0.377E+03  0.880E+03  0.392E+04  0.490E+04  0.447E+04  0.363E+04  0.302E+04  
01:37           0.131E-01  0.253E-01  0.491E-01  0.111E+00  0.634E+00  0.372E+02  0.840E+02  0.127E+03  0.378E+03  0.881E+03  0.393E+04  0.491E+04  0.448E+04  0.363E+04  0.303E+04  
01:38           0.131E-01  0.254E-01  0.491E-01  0.113E+00  0.682E+00  0.383E+02  0.841E+02  0.127E+03  0.378E+03  0.882E+03  0.394E+04  0.492E+04  0.449E+04  0.364E+04  0.303E+04  
01:39           0.131E-01  0.254E-01  0.491E-01  0.115E+00  0.732E+00  0.394E+02  0.843E+02  0.127E+03  0.379E+03  0.883E+03  0.394E+04  0.493E+04  0.450E+04  0.365E+04  0.304E+04  
01:40           0.131E-01  0.253E-01  0.491E-01  0.118E+00  0.784E+00  0.404E+02  0.844E+02  0.128E+03  0.380E+03  0.885E+03  0.395E+04  0.494E+04  0.451E+04  0.365E+04  0.305E+04  
01:41           0.131E-01  0.254E-01  0.497E-01  0.124E+00  0.892E+00  0.416E+02  0.846E+02  0.128E+03  0.380E+03  0.886E+03  0.396E+04  0.495E+04  0.451E+04  0.366E+04  0.305E+04  
01:42           0.131E-01  0.255E-01  0.511E-01  0.134E+00  0.107E+01  0.430E+02  0.847E+02  0.128E+03  0.381E+03  0.887E+03  0.397E+04  0.496E+04  0.452E+04  0.367E+04  0.306E+04  
01:43           0.131E-01  0.256E-01  0.526E-01  0.146E+00  0.127E+01  0.442E+02  0.849E+02  0.128E+03  0.382E+03  0.888E+03  0.397E+04  0.497E+04  0.453E+04  0.368E+04  0.306E+04  
01:44           0.131E-01  0.257E-01  0.544E-01  0.159E+00  0.151E+01  0.454E+02  0.850E+02  0.128E+03  0.382E+03  0.889E+03  0.398E+04  0.498E+04  0.454E+04  0.368E+04  0.307E+04  
01:45           0.131E-01  0.258E-01  0.564E-01  0.175E+00  0.178E+01  0.465E+02  0.852E+02  0.129E+03  0.383E+03  0.891E+03  0.399E+04  0.499E+04  0.455E+04  0.369E+04  0.307E+04  
01:46           0.131E-01  0.260E-01  0.589E-01  0.194E+00  0.211E+01  0.475E+02  0.853E+02  0.129E+03  0.384E+03  0.892E+03  0.400E+04  0.500E+04  0.456E+04  0.370E+04  0.308E+04  
01:47           0.132E-01  0.261E-01  0.619E-01  0.216E+00  0.249E+01  0.485E+02  0.855E+02  0.129E+03  0.384E+03  0.893E+03  0.400E+04  0.501E+04  0.457E+04  0.370E+04  0.308E+04  
01:48           0.132E-01  0.262E-01  0.655E-01  0.244E+00  0.297E+01  0.494E+02  0.856E+02  0.129E+03  0.385E+03  0.894E+03  0.401E+04  0.501E+04  0.457E+04  0.371E+04  0.309E+04  
01:49           0.132E-01  0.263E-01  0.701E-01  0.278E+00  0.359E+01  0.502E+02  0.857E+02  0.129E+03  0.386E+03  0.896E+03  0.402E+04  0.502E+04  0.458E+04  0.372E+04  0.310E+04  
01:50           0.132E-01  0.264E-01  0.761E-01  0.322E+00  0.442E+01  0.511E+02  0.859E+02  0.130E+03  0.386E+03  0.897E+03  0.403E+04  0.503E+04  0.459E+04  0.372E+04  0.310E+04  
01:51           0.132E-01  0.265E-01  0.849E-01  0.381E+00  0.565E+01  0.519E+02  0.860E+02  0.130E+03  0.387E+03  0.898E+03  0.403E+04  0.504E+04  0.460E+04  0.373E+04  0.311E+04  
01:52           0.132E-01  0.266E-01  0.958E-01  0.463E+00  0.786E+01  0.526E+02  0.862E+02  0.130E+03  0.388E+03  0.899E+03  0.404E+04  0.505E+04  0.461E+04  0.374E+04  0.311E+04  
01:53           0.132E-01  0.268E-01  0.105E+00  0.533E+00  0.879E+01  0.538E+02  0.863E+02  0.130E+03  0.388E+03  0.900E+03  0.405E+04  0.506E+04  0.462E+04  0.374E+04  0.312E+04  
01:54           0.132E-01  0.270E-01  0.114E+00  0.598E+00  0.906E+01  0.549E+02  0.864E+02  0.130E+03  0.389E+03  0.902E+03  0.406E+04  0.507E+04  0.463E+04  0.375E+04  0.312E+04  
01:55           0.132E-01  0.272E-01  0.123E+00  0.666E+00  0.925E+01  0.559E+02  0.866E+02  0.131E+03  0.389E+03  0.903E+03  0.407E+04  0.508E+04  0.463E+04  0.376E+04  0.313E+04  
01:56           0.133E-01  0.274E-01  0.132E+00  0.738E+00  0.939E+01  0.569E+02  0.867E+02  0.131E+03  0.390E+03  0.904E+03  0.407E+04  0.509E+04  0.464E+04  0.377E+04  0.313E+04  
01:57           0.133E-01  0.277E-01  0.143E+00  0.814E+00  0.947E+01  0.579E+02  0.869E+02  0.131E+03  0.391E+03  0.905E+03  0.408E+04  0.510E+04  0.465E+04  0.377E+04  0.314E+04  
01:58           0.133E-01  0.279E-01  0.154E+00  0.894E+00  0.951E+01  0.587E+02  0.870E+02  0.131E+03  0.391E+03  0.907E+03  0.409E+04  0.511E+04  0.466E+04  0.378E+04  0.315E+04  
01:59           0.133E-01  0.281E-01  0.165E+00  0.979E+00  0.948E+01  0.596E+02  0.871E+02  0.131E+03  0.392E+03  0.908E+03  0.410E+04  0.512E+04  0.467E+04  0.379E+04  0.315E+04  
02:00           0.133E-01  0.283E-01  0.178E+00  0.107E+01  0.941E+01  0.604E+02  0.873E+02  0.132E+03  0.393E+03  0.909E+03  0.410E+04  0.513E+04  0.468E+04  0.379E+04  0.316E+04  
02:01           0.133E-01  0.285E-01  0.192E+00  0.116E+01  0.929E+01  0.611E+02  0.874E+02  0.132E+03  0.393E+03  0.910E+03  0.411E+04  0.514E+04  0.469E+04  0.380E+04  0.316E+04  
02:02           0.134E-01  0.287E-01  0.206E+00  0.127E+01  0.911E+01  0.619E+02  0.875E+02  0.132E+03  0.394E+03  0.912E+03  0.412E+04  0.515E+04  0.470E+04  0.381E+04  0.317E+04  
02:03           0.134E-01  0.289E-01  0.222E+00  0.137E+01  0.886E+01  0.626E+02  0.877E+02  0.132E+03  0.395E+03  0.913E+03  0.413E+04  0.516E+04  0.471E+04  0.382E+04  0.318E+04  
02:04           0.161E-01  0.798E-01  0.243E+00  0.150E+01  0.889E+01  0.634E+02  0.878E+02  0.132E+03  0.395E+03  0.914E+03  0.414E+04  0.517E+04  0.471E+04  0.382E+04  0.318E+04  
02:05           0.166E-01  0.878E-01  0.275E+00  0.167E+01  0.970E+01  0.645E+02  0.879E+02  0.133E+03  0.396E+03  0.915E+03  0.414E+04  0.518E+04  0.472E+04  0.383E+04  0.319E+04  
02:06           0.171E-01  0.960E-01  0.309E+00  0.184E+01  0.105E+02  0.656E+02  0.881E+02  0.133E+03  0.397E+03  0.917E+03  0.415E+04  0.519E+04  0.473E+04  0.384E+04  0.320E+04  
02:07           0.176E-01  0.104E+00  0.345E+00  0.202E+01  0.112E+02  0.666E+02  0.882E+02  0.133E+03  0.397E+03  0.918E+03  0.416E+04  0.520E+04  0.474E+04  0.385E+04  0.321E+04  
02:08           0.181E-01  0.113E+00  0.383E+00  0.221E+01  0.119E+02  0.675E+02  0.883E+02  0.133E+03  0.398E+03  0.919E+03  0.417E+04  0.521E+04  0.475E+04  0.385E+04  0.324E+04  
02:09           0.187E-01  0.121E+00  0.425E+00  0.242E+01  0.126E+02  0.684E+02  0.885E+02  0.134E+03  0.399E+03  0.921E+03  0.418E+04  0.522E+04  0.476E+04  0.386E+04  0.328E+04  
02:10           0.193E-01  0.129E+00  0.470E+00  0.264E+01  0.132E+02  0.693E+02  0.886E+02  0.134E+03  0.400E+03  0.922E+03  0.418E+04  0.523E+04  0.477E+04  0.387E+04  0.335E+04  
02:11           0.198E-01  0.138E+00  0.519E+00  0.288E+01  0.138E+02  0.701E+02  0.888E+02  0.134E+03  0.400E+03  0.923E+03  0.419E+04  0.524E+04  0.478E+04  0.389E+04  0.345E+04  
02:12           0.203E-01  0.146E+00  0.572E+00  0.315E+01  0.145E+02  0.709E+02  0.889E+02  0.134E+03  0.401E+03  0.924E+03  0.420E+04  0.525E+04  0.479E+04  0.391E+04  0.359E+04  
02:13           0.208E-01  0.155E+00  0.633E+00  0.345E+01  0.151E+02  0.717E+02  0.890E+02  0.134E+03  0.402E+03  0.926E+03  0.421E+04  0.526E+04  0.480E+04  0.394E+04  0.377E+04  
02:14           0.214E-01  0.164E+00  0.700E+00  0.379E+01  0.157E+02  0.724E+02  0.892E+02  0.135E+03  0.402E+03  0.927E+03  0.422E+04  0.527E+04  0.481E+04  0.400E+04  0.399E+04  
02:15           0.219E-01  0.173E+00  0.777E+00  0.419E+01  0.162E+02  0.731E+02  0.893E+02  0.135E+03  0.403E+03  0.928E+03  0.422E+04  0.528E+04  0.482E+04  0.407E+04  0.422E+04  
02:16           0.224E-01  0.182E+00  0.110E+01  0.573E+01  0.228E+02  0.859E+02  0.895E+02  0.135E+03  0.404E+03  0.929E+03  0.423E+04  0.529E+04  0.484E+04  0.417E+04  0.448E+04  
02:17           0.227E-01  0.192E+00  0.147E+01  0.722E+01  0.283E+02  0.861E+02  0.896E+02  0.135E+03  0.404E+03  0.931E+03  0.424E+04  0.530E+04  0.487E+04  0.430E+04  0.475E+04  
02:18           0.231E-01  0.201E+00  0.188E+01  0.857E+01  0.325E+02  0.863E+02  0.897E+02  0.135E+03  0.405E+03  0.932E+03  0.425E+04  0.532E+04  0.491E+04  0.445E+04  0.502E+04  
02:19           0.235E-01  0.211E+00  0.230E+01  0.981E+01  0.358E+02  0.865E+02  0.899E+02  0.136E+03  0.406E+03  0.933E+03  0.426E+04  0.533E+04  0.497E+04  0.462E+04  0.528E+04  
02:20           0.238E-01  0.220E+00  0.275E+01  0.110E+02  0.386E+02  0.866E+02  0.900E+02  0.136E+03  0.406E+03  0.935E+03  0.427E+04  0.534E+04  0.505E+04  0.481E+04  0.553E+04  
02:21           0.241E-01  0.230E+00  0.321E+01  0.121E+02  0.410E+02  0.868E+02  0.901E+02  0.136E+03  0.407E+03  0.936E+03  0.427E+04  0.535E+04  0.516E+04  0.500E+04  0.577E+04  
02:22           0.244E-01  0.239E+00  0.368E+01  0.131E+02  0.431E+02  0.870E+02  0.903E+02  0.136E+03  0.408E+03  0.937E+03  0.428E+04  0.537E+04  0.529E+04  0.520E+04  0.600E+04  
02:23           0.247E-01  0.249E+00  0.417E+01  0.142E+02  0.449E+02  0.871E+02  0.904E+02  0.137E+03  0.408E+03  0.938E+03  0.429E+04  0.538E+04  0.545E+04  0.541E+04  0.621E+04  
02:24           0.249E-01  0.258E+00  0.466E+01  0.151E+02  0.466E+02  0.873E+02  0.906E+02  0.137E+03  0.409E+03  0.940E+03  0.430E+04  0.541E+04  0.562E+04  0.560E+04  0.641E+04  
02:25           0.252E-01  0.267E+00  0.516E+01  0.161E+02  0.482E+02  0.874E+02  0.907E+02  0.137E+03  0.410E+03  0.941E+03  0.431E+04  0.544E+04  0.581E+04  0.580E+04  0.659E+04  
02:26           0.254E-01  0.277E+00  0.566E+01  0.171E+02  0.496E+02  0.876E+02  0.908E+02  0.137E+03  0.410E+03  0.942E+03  0.432E+04  0.549E+04  0.601E+04  0.598E+04  0.676E+04  
02:27           0.414E-01  0.393E+00  0.599E+01  0.185E+02  0.521E+02  0.877E+02  0.910E+02  0.137E+03  0.411E+03  0.944E+03  0.432E+04  0.555E+04  0.622E+04  0.615E+04  0.691E+04  
02:28           0.549E-01  0.535E+00  0.620E+01  0.199E+02  0.544E+02  0.879E+02  0.911E+02  0.138E+03  0.412E+03  0.945E+03  0.433E+04  0.562E+04  0.643E+04  0.632E+04  0.704E+04  
02:29           0.676E-01  0.660E+00  0.641E+01  0.211E+02  0.560E+02  0.881E+02  0.912E+02  0.138E+03  0.413E+03  0.946E+03  0.435E+04  0.570E+04  0.664E+04  0.647E+04  0.717E+04  
02:30           0.798E-01  0.772E+00  0.663E+01  0.221E+02  0.573E+02  0.883E+02  0.914E+02  0.138E+03  0.413E+03  0.947E+03  0.436E+04  0.580E+04  0.685E+04  0.661E+04  0.728E+04  
02:31           0.913E-01  0.873E+00  0.685E+01  0.230E+02  0.585E+02  0.884E+02  0.915E+02  0.138E+03  0.414E+03  0.949E+03  0.438E+04  0.591E+04  0.705E+04  0.674E+04  0.738E+04  
02:32           0.102E+00  0.967E+00  0.708E+01  0.239E+02  0.595E+02  0.886E+02  0.917E+02  0.138E+03  0.415E+03  0.950E+03  0.440E+04  0.603E+04  0.724E+04  0.686E+04  0.748E+04  
02:33           0.113E+00  0.105E+01  0.732E+01  0.248E+02  0.605E+02  0.887E+02  0.918E+02  0.139E+03  0.415E+03  0.951E+03  0.443E+04  0.616E+04  0.742E+04  0.698E+04  0.756E+04  
02:34           0.123E+00  0.114E+01  0.757E+01  0.256E+02  0.614E+02  0.889E+02  0.919E+02  0.139E+03  0.416E+03  0.953E+03  0.446E+04  0.630E+04  0.760E+04  0.708E+04  0.764E+04  
02:35           0.134E+00  0.122E+01  0.782E+01  0.264E+02  0.622E+02  0.891E+02  0.921E+02  0.139E+03  0.417E+03  0.955E+03  0.451E+04  0.644E+04  0.776E+04  0.717E+04  0.771E+04  
02:36           0.144E+00  0.129E+01  0.808E+01  0.272E+02  0.630E+02  0.892E+02  0.922E+02  0.139E+03  0.417E+03  0.957E+03  0.456E+04  0.658E+04  0.791E+04  0.726E+04  0.777E+04  
02:37           0.153E+00  0.137E+01  0.835E+01  0.279E+02  0.638E+02  0.894E+02  0.923E+02  0.140E+03  0.418E+03  0.960E+03  0.463E+04  0.672E+04  0.805E+04  0.734E+04  0.783E+04  
02:38           0.163E+00  0.144E+01  0.871E+01  0.287E+02  0.644E+02  0.895E+02  0.925E+02  0.140E+03  0.419E+03  0.965E+03  0.471E+04  0.687E+04  0.818E+04  0.741E+04  0.788E+04  
02:39           0.173E+00  0.151E+01  0.923E+01  0.296E+02  0.650E+02  0.897E+02  0.926E+02  0.140E+03  0.420E+03  0.972E+03  0.479E+04  0.700E+04  0.831E+04  0.747E+04  0.792E+04  
02:40           0.182E+00  0.158E+01  0.975E+01  0.304E+02  0.655E+02  0.898E+02  0.928E+02  0.140E+03  0.420E+03  0.983E+03  0.489E+04  0.714E+04  0.842E+04  0.753E+04  0.797E+04  
02:41           0.192E+00  0.165E+01  0.103E+02  0.312E+02  0.660E+02  0.900E+02  0.929E+02  0.140E+03  0.421E+03  0.999E+03  0.499E+04  0.727E+04  0.853E+04  0.759E+04  0.801E+04  
02:42           0.201E+00  0.171E+01  0.108E+02  0.320E+02  0.664E+02  0.901E+02  0.930E+02  0.141E+03  0.422E+03  0.102E+04  0.510E+04  0.739E+04  0.862E+04  0.764E+04  0.804E+04  
02:43           0.210E+00  0.178E+01  0.113E+02  0.327E+02  0.669E+02  0.902E+02  0.932E+02  0.141E+03  0.422E+03  0.105E+04  0.522E+04  0.751E+04  0.871E+04  0.769E+04  0.807E+04  
02:44           0.220E+00  0.185E+01  0.119E+02  0.335E+02  0.673E+02  0.904E+02  0.933E+02  0.141E+03  0.423E+03  0.108E+04  0.534E+04  0.763E+04  0.880E+04  0.773E+04  0.810E+04  
02:45           0.229E+00  0.191E+01  0.124E+02  0.342E+02  0.677E+02  0.905E+02  0.935E+02  0.141E+03  0.424E+03  0.113E+04  0.546E+04  0.774E+04  0.888E+04  0.777E+04  0.813E+04  
02:46           0.239E+00  0.198E+01  0.129E+02  0.350E+02  0.680E+02  0.906E+02  0.936E+02  0.142E+03  0.425E+03  0.118E+04  0.558E+04  0.784E+04  0.895E+04  0.781E+04  0.816E+04  
02:47           0.248E+00  0.205E+01  0.134E+02  0.357E+02  0.684E+02  0.908E+02  0.937E+02  0.142E+03  0.426E+03  0.124E+04  0.570E+04  0.794E+04  0.902E+04  0.784E+04  0.818E+04  
02:48           0.258E+00  0.211E+01  0.140E+02  0.364E+02  0.687E+02  0.909E+02  0.939E+02  0.142E+03  0.428E+03  0.131E+04  0.582E+04  0.803E+04  0.908E+04  0.787E+04  0.820E+04  
02:49           0.268E+00  0.219E+01  0.149E+02  0.370E+02  0.690E+02  0.911E+02  0.940E+02  0.142E+03  0.430E+03  0.138E+04  0.594E+04  0.811E+04  0.913E+04  0.790E+04  0.823E+04  
02:50           0.283E+00  0.233E+01  0.170E+02  0.375E+02  0.692E+02  0.912E+02  0.942E+02  0.142E+03  0.433E+03  0.146E+04  0.606E+04  0.819E+04  0.919E+04  0.793E+04  0.825E+04  
02:51           0.297E+00  0.247E+01  0.184E+02  0.380E+02  0.695E+02  0.913E+02  0.943E+02  0.143E+03  0.437E+03  0.154E+04  0.617E+04  0.827E+04  0.924E+04  0.796E+04  0.827E+04  
02:52           0.311E+00  0.261E+01  0.195E+02  0.385E+02  0.697E+02  0.914E+02  0.944E+02  0.143E+03  0.442E+03  0.163E+04  0.628E+04  0.834E+04  0.928E+04  0.798E+04  0.829E+04  
02:53           0.325E+00  0.275E+01  0.204E+02  0.390E+02  0.699E+02  0.916E+02  0.946E+02  0.143E+03  0.449E+03  0.172E+04  0.639E+04  0.841E+04  0.933E+04  0.800E+04  0.832E+04  
02:54           0.339E+00  0.288E+01  0.212E+02  0.395E+02  0.700E+02  0.917E+02  0.947E+02  0.143E+03  0.458E+03  0.181E+04  0.649E+04  0.848E+04  0.937E+04  0.803E+04  0.834E+04  
02:55           0.352E+00  0.302E+01  0.219E+02  0.400E+02  0.702E+02  0.918E+02  0.949E+02  0.144E+03  0.469E+03  0.190E+04  0.659E+04  0.854E+04  0.941E+04  0.805E+04  0.837E+04  
02:56           0.366E+00  0.316E+01  0.226E+02  0.405E+02  0.704E+02  0.920E+02  0.950E+02  0.144E+03  0.482E+03  0.199E+04  0.668E+04  0.859E+04  0.944E+04  0.807E+04  0.840E+04  
02:57           0.380E+00  0.329E+01  0.232E+02  0.410E+02  0.706E+02  0.921E+02  0.951E+02  0.144E+03  0.497E+03  0.208E+04  0.677E+04  0.865E+04  0.948E+04  0.809E+04  0.844E+04  
02:58           0.394E+00  0.343E+01  0.239E+02  0.414E+02  0.707E+02  0.922E+02  0.953E+02  0.144E+03  0.515E+03  0.217E+04  0.686E+04  0.870E+04  0.951E+04  0.811E+04  0.848E+04  
02:59           0.408E+00  0.357E+01  0.245E+02  0.419E+02  0.709E+02  0.923E+02  0.954E+02  0.145E+03  0.536E+03  0.226E+04  0.694E+04  0.875E+04  0.954E+04  0.813E+04  0.853E+04  
03:00           0.422E+00  0.371E+01  0.251E+02  0.424E+02  0.711E+02  0.925E+02  0.956E+02  0.145E+03  0.559E+03  0.235E+04  0.702E+04  0.879E+04  0.957E+04  0.815E+04  0.859E+04  
03:01           0.436E+00  0.385E+01  0.256E+02  0.427E+02  0.712E+02  0.926E+02  0.957E+02  0.145E+03  0.585E+03  0.243E+04  0.709E+04  0.884E+04  0.959E+04  0.817E+04  0.866E+04  
03:02           0.450E+00  0.399E+01  0.262E+02  0.431E+02  0.713E+02  0.927E+02  0.959E+02  0.146E+03  0.612E+03  0.252E+04  0.717E+04  0.888E+04  0.962E+04  0.820E+04  0.874E+04  
03:03           0.465E+00  0.413E+01  0.267E+02  0.434E+02  0.714E+02  0.929E+02  0.960E+02  0.146E+03  0.642E+03  0.260E+04  0.723E+04  0.892E+04  0.964E+04  0.823E+04  0.882E+04  
03:04           0.479E+00  0.427E+01  0.272E+02  0.438E+02  0.715E+02  0.930E+02  0.961E+02  0.147E+03  0.674E+03  0.267E+04  0.730E+04  0.895E+04  0.967E+04  0.826E+04  0.892E+04  
03:05           0.494E+00  0.442E+01  0.277E+02  0.441E+02  0.716E+02  0.931E+02  0.963E+02  0.148E+03  0.707E+03  0.275E+04  0.736E+04  0.899E+04  0.969E+04  0.829E+04  0.904E+04  
03:06           0.508E+00  0.456E+01  0.282E+02  0.445E+02  0.717E+02  0.932E+02  0.964E+02  0.149E+03  0.742E+03  0.282E+04  0.742E+04  0.902E+04  0.971E+04  0.833E+04  0.916E+04  
03:07           0.523E+00  0.471E+01  0.287E+02  0.448E+02  0.718E+02  0.934E+02  0.966E+02  0.150E+03  0.777E+03  0.289E+04  0.748E+04  0.905E+04  0.973E+04  0.838E+04  0.930E+04  
03:08           0.539E+00  0.485E+01  0.292E+02  0.452E+02  0.719E+02  0.935E+02  0.967E+02  0.151E+03  0.814E+03  0.296E+04  0.753E+04  0.908E+04  0.975E+04  0.843E+04  0.944E+04  
03:09           0.553E+00  0.500E+01  0.296E+02  0.455E+02  0.720E+02  0.936E+02  0.968E+02  0.153E+03  0.850E+03  0.302E+04  0.758E+04  0.911E+04  0.977E+04  0.848E+04  0.961E+04  
03:10           0.569E+00  0.515E+01  0.301E+02  0.458E+02  0.721E+02  0.937E+02  0.970E+02  0.154E+03  0.888E+03  0.308E+04  0.763E+04  0.914E+04  0.980E+04  0.855E+04  0.978E+04  
03:11           0.584E+00  0.530E+01  0.306E+02  0.462E+02  0.722E+02  0.939E+02  0.971E+02  0.156E+03  0.925E+03  0.314E+04  0.768E+04  0.917E+04  0.982E+04  0.862E+04  0.996E+04  
03:12           0.612E+00  0.548E+01  0.309E+02  0.466E+02  0.723E+02  0.940E+02  0.973E+02  0.159E+03  0.964E+03  0.320E+04  0.772E+04  0.919E+04  0.984E+04  0.870E+04  0.102E+05  
03:13           0.643E+00  0.567E+01  0.310E+02  0.470E+02  0.723E+02  0.941E+02  0.974E+02  0.162E+03  0.100E+04  0.326E+04  0.776E+04  0.922E+04  0.986E+04  0.879E+04  0.104E+05  
03:14           0.675E+00  0.586E+01  0.312E+02  0.473E+02  0.724E+02  0.942E+02  0.976E+02  0.165E+03  0.104E+04  0.331E+04  0.780E+04  0.924E+04  0.989E+04  0.888E+04  0.106E+05  
03:15           0.707E+00  0.604E+01  0.314E+02  0.477E+02  0.725E+02  0.943E+02  0.977E+02  0.168E+03  0.108E+04  0.336E+04  0.784E+04  0.926E+04  0.991E+04  0.899E+04  0.108E+05  
03:16           0.740E+00  0.623E+01  0.316E+02  0.481E+02  0.726E+02  0.944E+02  0.979E+02  0.172E+03  0.111E+04  0.341E+04  0.788E+04  0.928E+04  0.994E+04  0.911E+04  0.110E+05  
03:17           0.773E+00  0.642E+01  0.318E+02  0.484E+02  0.727E+02  0.945E+02  0.980E+02  0.176E+03  0.115E+04  0.346E+04  0.792E+04  0.931E+04  0.997E+04  0.924E+04  0.113E+05  
03:18           0.807E+00  0.661E+01  0.320E+02  0.488E+02  0.727E+02  0.947E+02  0.982E+02  0.181E+03  0.119E+04  0.350E+04  0.795E+04  0.933E+04  0.100E+05  0.938E+04  0.115E+05  
03:19           0.842E+00  0.679E+01  0.322E+02  0.491E+02  0.728E+02  0.948E+02  0.984E+02  0.186E+03  0.122E+04  0.355E+04  0.798E+04  0.935E+04  0.100E+05  0.953E+04  0.118E+05  
03:20           0.877E+00  0.698E+01  0.324E+02  0.494E+02  0.729E+02  0.949E+02  0.986E+02  0.192E+03  0.126E+04  0.359E+04  0.802E+04  0.937E+04  0.101E+05  0.969E+04  0.120E+05  
03:21           0.913E+00  0.717E+01  0.326E+02  0.497E+02  0.730E+02  0.950E+02  0.988E+02  0.197E+03  0.129E+04  0.363E+04  0.805E+04  0.939E+04  0.101E+05  0.986E+04  0.123E+05  
03:22           0.949E+00  0.736E+01  0.328E+02  0.501E+02  0.731E+02  0.951E+02  0.991E+02  0.203E+03  0.133E+04  0.367E+04  0.808E+04  0.941E+04  0.102E+05  0.100E+05  0.126E+05  
03:23           0.987E+00  0.755E+01  0.333E+02  0.504E+02  0.731E+02  0.952E+02  0.993E+02  0.210E+03  0.136E+04  0.371E+04  0.811E+04  0.943E+04  0.102E+05  0.102E+05  0.129E+05  
03:24           0.102E+01  0.774E+01  0.341E+02  0.508E+02  0.732E+02  0.954E+02  0.996E+02  0.216E+03  0.139E+04  0.374E+04  0.813E+04  0.945E+04  0.103E+05  0.104E+05  0.131E+05  
03:25           0.106E+01  0.793E+01  0.348E+02  0.511E+02  0.733E+02  0.955E+02  0.999E+02  0.223E+03  0.143E+04  0.378E+04  0.816E+04  0.947E+04  0.103E+05  0.106E+05  0.134E+05  
03:26           0.110E+01  0.811E+01  0.355E+02  0.515E+02  0.734E+02  0.956E+02  0.100E+03  0.231E+03  0.146E+04  0.381E+04  0.818E+04  0.949E+04  0.104E+05  0.109E+05  0.137E+05  
03:27           0.114E+01  0.830E+01  0.362E+02  0.518E+02  0.735E+02  0.957E+02  0.101E+03  0.238E+03  0.149E+04  0.384E+04  0.821E+04  0.951E+04  0.104E+05  0.111E+05  0.140E+05  
03:28           0.118E+01  0.849E+01  0.369E+02  0.521E+02  0.735E+02  0.958E+02  0.101E+03  0.246E+03  0.152E+04  0.387E+04  0.823E+04  0.953E+04  0.105E+05  0.113E+05  0.143E+05  
03:29           0.122E+01  0.868E+01  0.376E+02  0.525E+02  0.736E+02  0.960E+02  0.102E+03  0.254E+03  0.155E+04  0.390E+04  0.826E+04  0.955E+04  0.106E+05  0.116E+05  0.146E+05  
03:30           0.126E+01  0.887E+01  0.383E+02  0.528E+02  0.737E+02  0.961E+02  0.102E+03  0.262E+03  0.158E+04  0.393E+04  0.828E+04  0.957E+04  0.107E+05  0.118E+05  0.149E+05  
03:31           0.131E+01  0.906E+01  0.390E+02  0.531E+02  0.738E+02  0.962E+02  0.103E+03  0.270E+03  0.160E+04  0.396E+04  0.830E+04  0.959E+04  0.107E+05  0.121E+05  0.151E+05  
03:32           0.135E+01  0.925E+01  0.396E+02  0.534E+02  0.738E+02  0.963E+02  0.103E+03  0.279E+03  0.163E+04  0.399E+04  0.832E+04  0.961E+04  0.108E+05  0.123E+05  0.154E+05  
03:33           0.139E+01  0.944E+01  0.403E+02  0.537E+02  0.739E+02  0.964E+02  0.104E+03  0.287E+03  0.166E+04  0.401E+04  0.834E+04  0.964E+04  0.109E+05  0.126E+05  0.157E+05  
03:34           0.144E+01  0.965E+01  0.409E+02  0.539E+02  0.740E+02  0.966E+02  0.105E+03  0.296E+03  0.168E+04  0.404E+04  0.836E+04  0.966E+04  0.110E+05  0.129E+05  0.160E+05  
03:35           0.149E+01  0.989E+01  0.413E+02  0.540E+02  0.740E+02  0.967E+02  0.106E+03  0.304E+03  0.171E+04  0.406E+04  0.838E+04  0.969E+04  0.111E+05  0.131E+05  0.163E+05  
03:36           0.153E+01  0.102E+02  0.417E+02  0.541E+02  0.741E+02  0.968E+02  0.107E+03  0.313E+03  0.173E+04  0.409E+04  0.840E+04  0.971E+04  0.113E+05  0.134E+05  0.166E+05  
03:37           0.158E+01  0.104E+02  0.421E+02  0.542E+02  0.741E+02  0.969E+02  0.108E+03  0.322E+03  0.176E+04  0.411E+04  0.842E+04  0.974E+04  0.114E+05  0.137E+05  0.169E+05  
03:38           0.163E+01  0.107E+02  0.426E+02  0.542E+02  0.742E+02  0.970E+02  0.109E+03  0.331E+03  0.178E+04  0.413E+04  0.844E+04  0.977E+04  0.115E+05  0.140E+05  0.172E+05  
03:39           0.168E+01  0.110E+02  0.430E+02  0.543E+02  0.742E+02  0.972E+02  0.110E+03  0.340E+03  0.180E+04  0.415E+04  0.845E+04  0.980E+04  0.116E+05  0.143E+05  0.175E+05  
03:40           0.173E+01  0.112E+02  0.434E+02  0.544E+02  0.743E+02  0.973E+02  0.112E+03  0.349E+03  0.182E+04  0.417E+04  0.847E+04  0.983E+04  0.118E+05  0.145E+05  0.178E+05  
03:41           0.179E+01  0.115E+02  0.438E+02  0.545E+02  0.744E+02  0.974E+02  0.113E+03  0.358E+03  0.185E+04  0.419E+04  0.849E+04  0.986E+04  0.119E+05  0.148E+05  0.181E+05  
03:42           0.184E+01  0.118E+02  0.442E+02  0.546E+02  0.744E+02  0.975E+02  0.115E+03  0.367E+03  0.187E+04  0.421E+04  0.850E+04  0.990E+04  0.121E+05  0.151E+05  0.183E+05  
03:43           0.189E+01  0.120E+02  0.446E+02  0.547E+02  0.745E+02  0.977E+02  0.116E+03  0.376E+03  0.189E+04  0.423E+04  0.852E+04  0.993E+04  0.122E+05  0.154E+05  0.186E+05  
03:44           0.195E+01  0.123E+02  0.450E+02  0.548E+02  0.745E+02  0.978E+02  0.118E+03  0.385E+03  0.191E+04  0.425E+04  0.854E+04  0.997E+04  0.124E+05  0.157E+05  0.189E+05  
03:45           0.200E+01  0.125E+02  0.454E+02  0.548E+02  0.746E+02  0.979E+02  0.120E+03  0.394E+03  0.193E+04  0.426E+04  0.855E+04  0.100E+05  0.126E+05  0.160E+05  0.192E+05  
03:46           0.206E+01  0.126E+02  0.455E+02  0.549E+02  0.746E+02  0.981E+02  0.121E+03  0.402E+03  0.194E+04  0.428E+04  0.857E+04  0.100E+05  0.128E+05  0.163E+05  0.195E+05  
03:47           0.212E+01  0.127E+02  0.457E+02  0.550E+02  0.747E+02  0.982E+02  0.123E+03  0.411E+03  0.196E+04  0.430E+04  0.858E+04  0.101E+05  0.129E+05  0.165E+05  0.198E+05  
03:48           0.218E+01  0.128E+02  0.459E+02  0.551E+02  0.747E+02  0.983E+02  0.126E+03  0.420E+03  0.198E+04  0.431E+04  0.860E+04  0.101E+05  0.131E+05  0.168E+05  0.201E+05  
03:49           0.224E+01  0.129E+02  0.460E+02  0.551E+02  0.748E+02  0.985E+02  0.128E+03  0.429E+03  0.200E+04  0.433E+04  0.861E+04  0.102E+05  0.133E+05  0.171E+05  0.203E+05  
03:50           0.230E+01  0.130E+02  0.462E+02  0.552E+02  0.748E+02  0.986E+02  0.130E+03  0.438E+03  0.202E+04  0.434E+04  0.863E+04  0.102E+05  0.135E+05  0.174E+05  0.206E+05  
03:51           0.236E+01  0.131E+02  0.463E+02  0.553E+02  0.749E+02  0.988E+02  0.132E+03  0.446E+03  0.203E+04  0.436E+04  0.864E+04  0.103E+05  0.137E+05  0.177E+05  0.209E+05  
03:52           0.243E+01  0.132E+02  0.465E+02  0.554E+02  0.749E+02  0.989E+02  0.135E+03  0.455E+03  0.205E+04  0.437E+04  0.866E+04  0.103E+05  0.139E+05  0.180E+05  0.212E+05  
03:53           0.249E+01  0.133E+02  0.467E+02  0.554E+02  0.750E+02  0.991E+02  0.137E+03  0.463E+03  0.206E+04  0.439E+04  0.867E+04  0.104E+05  0.141E+05  0.183E+05  0.215E+05  
03:54           0.255E+01  0.134E+02  0.468E+02  0.555E+02  0.750E+02  0.992E+02  0.140E+03  0.472E+03  0.208E+04  0.440E+04  0.869E+04  0.104E+05  0.143E+05  0.186E+05  0.217E+05  
03:55           0.262E+01  0.135E+02  0.470E+02  0.556E+02  0.751E+02  0.994E+02  0.142E+03  0.480E+03  0.209E+04  0.441E+04  0.870E+04  0.105E+05  0.145E+05  0.188E+05  0.220E+05  
03:56           0.268E+01  0.136E+02  0.471E+02  0.557E+02  0.751E+02  0.996E+02  0.145E+03  0.489E+03  0.211E+04  0.442E+04  0.871E+04  0.106E+05  0.148E+05  0.191E+05  0.223E+05  
03:57           0.274E+01  0.137E+02  0.473E+02  0.557E+02  0.752E+02  0.998E+02  0.148E+03  0.497E+03  0.212E+04  0.444E+04  0.873E+04  0.106E+05  0.150E+05  0.194E+05  0.225E+05  
03:58           0.280E+01  0.138E+02  0.474E+02  0.558E+02  0.752E+02  0.100E+03  0.151E+03  0.505E+03  0.214E+04  0.445E+04  0.874E+04  0.107E+05  0.152E+05  0.197E+05  0.228E+05  
03:59           0.286E+01  0.140E+02  0.476E+02  0.558E+02  0.753E+02  0.100E+03  0.154E+03  0.513E+03  0.215E+04  0.446E+04  0.876E+04  0.108E+05  0.154E+05  0.200E+05  0.231E+05  
04:00           0.291E+01  0.141E+02  0.477E+02  0.559E+02  0.753E+02  0.100E+03  0.157E+03  0.521E+03  0.217E+04  0.447E+04  0.878E+04  0.108E+05  0.157E+05  0.202E+05  0.233E+05  
04:01           0.297E+01  0.142E+02  0.479E+02  0.559E+02  0.754E+02  0.101E+03  0.160E+03  0.529E+03  0.218E+04  0.448E+04  0.879E+04  0.109E+05  0.159E+05  0.205E+05  0.236E+05  
04:02           0.303E+01  0.144E+02  0.480E+02  0.559E+02  0.755E+02  0.101E+03  0.163E+03  0.537E+03  0.219E+04  0.449E+04  0.881E+04  0.110E+05  0.161E+05  0.208E+05  0.239E+05  
04:03           0.309E+01  0.145E+02  0.482E+02  0.560E+02  0.755E+02  0.101E+03  0.166E+03  0.545E+03  0.220E+04  0.451E+04  0.882E+04  0.111E+05  0.163E+05  0.211E+05  0.241E+05  
04:04           0.315E+01  0.146E+02  0.483E+02  0.560E+02  0.756E+02  0.101E+03  0.169E+03  0.553E+03  0.222E+04  0.452E+04  0.884E+04  0.111E+05  0.166E+05  0.213E+05  0.244E+05  
04:05           0.321E+01  0.148E+02  0.485E+02  0.561E+02  0.756E+02  0.102E+03  0.172E+03  0.560E+03  0.223E+04  0.453E+04  0.886E+04  0.112E+05  0.168E+05  0.216E+05  0.247E+05  
04:06           0.326E+01  0.149E+02  0.486E+02  0.561E+02  0.757E+02  0.102E+03  0.176E+03  0.568E+03  0.224E+04  0.454E+04  0.887E+04  0.113E+05  0.171E+05  0.219E+05  0.249E+05  
04:07           0.332E+01  0.150E+02  0.487E+02  0.562E+02  0.757E+02  0.102E+03  0.179E+03  0.576E+03  0.225E+04  0.455E+04  0.889E+04  0.114E+05  0.173E+05  0.222E+05  0.252E+05  
04:08           0.338E+01  0.152E+02  0.489E+02  0.562E+02  0.758E+02  0.103E+03  0.183E+03  0.583E+03  0.226E+04  0.456E+04  0.891E+04  0.115E+05  0.175E+05  0.224E+05  0.254E+05  
04:09           0.344E+01  0.153E+02  0.490E+02  0.563E+02  0.758E+02  0.103E+03  0.186E+03  0.590E+03  0.227E+04  0.457E+04  0.893E+04  0.116E+05  0.178E+05  0.227E+05  0.257E+05  
04:10           0.350E+01  0.154E+02  0.491E+02  0.563E+02  0.759E+02  0.103E+03  0.189E+03  0.598E+03  0.229E+04  0.457E+04  0.895E+04  0.117E+05  0.180E+05  0.230E+05  0.259E+05  
04:11           0.356E+01  0.155E+02  0.493E+02  0.563E+02  0.759E+02  0.104E+03  0.193E+03  0.605E+03  0.230E+04  0.458E+04  0.897E+04  0.118E+05  0.183E+05  0.232E+05  0.262E+05  
04:12           0.363E+01  0.157E+02  0.494E+02  0.564E+02  0.760E+02  0.104E+03  0.196E+03  0.612E+03  0.231E+04  0.459E+04  0.899E+04  0.119E+05  0.185E+05  0.235E+05  0.264E+05  
04:13           0.369E+01  0.158E+02  0.495E+02  0.564E+02  0.760E+02  0.105E+03  0.200E+03  0.619E+03  0.232E+04  0.460E+04  0.901E+04  0.120E+05  0.187E+05  0.238E+05  0.267E+05  
04:14           0.375E+01  0.159E+02  0.497E+02  0.565E+02  0.761E+02  0.105E+03  0.204E+03  0.626E+03  0.233E+04  0.461E+04  0.903E+04  0.121E+05  0.190E+05  0.240E+05  0.269E+05  
04:15           0.381E+01  0.160E+02  0.498E+02  0.565E+02  0.761E+02  0.106E+03  0.207E+03  0.633E+03  0.234E+04  0.462E+04  0.905E+04  0.122E+05  0.192E+05  0.243E+05  0.271E+05  
04:16           0.387E+01  0.162E+02  0.499E+02  0.565E+02  0.762E+02  0.106E+03  0.211E+03  0.639E+03  0.235E+04  0.463E+04  0.907E+04  0.123E+05  0.195E+05  0.245E+05  0.274E+05  
04:17           0.393E+01  0.164E+02  0.501E+02  0.566E+02  0.762E+02  0.107E+03  0.214E+03  0.646E+03  0.236E+04  0.463E+04  0.910E+04  0.124E+05  0.197E+05  0.248E+05  0.276E+05  
04:18           0.400E+01  0.164E+02  0.502E+02  0.566E+02  0.763E+02  0.107E+03  0.218E+03  0.653E+03  0.237E+04  0.464E+04  0.912E+04  0.125E+05  0.200E+05  0.251E+05  0.278E+05  
04:19           0.406E+01  0.165E+02  0.503E+02  0.567E+02  0.763E+02  0.108E+03  0.222E+03  0.659E+03  0.237E+04  0.465E+04  0.914E+04  0.126E+05  0.202E+05  0.253E+05  0.281E+05  
04:20           0.412E+01  0.167E+02  0.504E+02  0.567E+02  0.764E+02  0.108E+03  0.225E+03  0.666E+03  0.238E+04  0.466E+04  0.917E+04  0.127E+05  0.204E+05  0.256E+05  0.283E+05  
04:21           0.417E+01  0.168E+02  0.505E+02  0.567E+02  0.764E+02  0.109E+03  0.229E+03  0.672E+03  0.239E+04  0.467E+04  0.919E+04  0.129E+05  0.207E+05  0.258E+05  0.285E+05  
04:22           0.423E+01  0.169E+02  0.505E+02  0.567E+02  0.765E+02  0.110E+03  0.233E+03  0.679E+03  0.240E+04  0.467E+04  0.922E+04  0.130E+05  0.209E+05  0.261E+05  0.288E+05  
04:23           0.429E+01  0.170E+02  0.506E+02  0.567E+02  0.765E+02  0.110E+03  0.236E+03  0.685E+03  0.241E+04  0.468E+04  0.925E+04  0.131E+05  0.212E+05  0.263E+05  0.290E+05  
04:24           0.434E+01  0.170E+02  0.507E+02  0.567E+02  0.766E+02  0.111E+03  0.240E+03  0.691E+03  0.242E+04  0.469E+04  0.928E+04  0.132E+05  0.214E+05  0.266E+05  0.292E+05  
04:25           0.440E+01  0.171E+02  0.507E+02  0.567E+02  0.767E+02  0.112E+03  0.244E+03  0.697E+03  0.243E+04  0.469E+04  0.930E+04  0.134E+05  0.216E+05  0.268E+05  0.294E+05  
04:26           0.446E+01  0.172E+02  0.508E+02  0.567E+02  0.767E+02  0.113E+03  0.248E+03  0.703E+03  0.243E+04  0.470E+04  0.933E+04  0.135E+05  0.219E+05  0.271E+05  0.297E+05  
04:27           0.451E+01  0.173E+02  0.508E+02  0.567E+02  0.768E+02  0.113E+03  0.251E+03  0.709E+03  0.244E+04  0.471E+04  0.936E+04  0.136E+05  0.221E+05  0.273E+05  0.299E+05  
04:28           0.457E+01  0.174E+02  0.509E+02  0.568E+02  0.768E+02  0.114E+03  0.255E+03  0.715E+03  0.245E+04  0.471E+04  0.939E+04  0.138E+05  0.224E+05  0.276E+05  0.301E+05  
04:29           0.463E+01  0.175E+02  0.510E+02  0.568E+02  0.769E+02  0.115E+03  0.259E+03  0.721E+03  0.246E+04  0.472E+04  0.942E+04  0.139E+05  0.226E+05  0.278E+05  0.303E+05  
04:30           0.469E+01  0.176E+02  0.510E+02  0.568E+02  0.769E+02  0.116E+03  0.262E+03  0.727E+03  0.246E+04  0.473E+04  0.945E+04  0.140E+05  0.228E+05  0.280E+05  0.305E+05  
04:31           0.474E+01  0.177E+02  0.511E+02  0.568E+02  0.770E+02  0.117E+03  0.266E+03  0.732E+03  0.247E+04  0.473E+04  0.949E+04  0.142E+05  0.231E+05  0.283E+05  0.307E+05  
04:32           0.480E+01  0.178E+02  0.511E+02  0.568E+02  0.771E+02  0.118E+03  0.270E+03  0.738E+03  0.248E+04  0.474E+04  0.952E+04  0.143E+05  0.233E+05  0.285E+05  0.309E+05  
04:33           0.486E+01  0.179E+02  0.512E+02  0.568E+02  0.771E+02  0.118E+03  0.274E+03  0.744E+03  0.249E+04  0.475E+04  0.955E+04  0.145E+05  0.235E+05  0.288E+05  0.311E+05  
04:34           0.492E+01  0.180E+02  0.513E+02  0.568E+02  0.772E+02  0.119E+03  0.277E+03  0.749E+03  0.249E+04  0.475E+04  0.959E+04  0.146E+05  0.238E+05  0.290E+05  0.314E+05  
04:35           0.497E+01  0.181E+02  0.513E+02  0.568E+02  0.772E+02  0.120E+03  0.281E+03  0.754E+03  0.250E+04  0.476E+04  0.962E+04  0.148E+05  0.240E+05  0.292E+05  0.316E+05  
04:36           0.503E+01  0.182E+02  0.514E+02  0.568E+02  0.773E+02  0.121E+03  0.285E+03  0.760E+03  0.251E+04  0.476E+04  0.966E+04  0.149E+05  0.242E+05  0.295E+05  0.318E+05  
04:37           0.509E+01  0.183E+02  0.514E+02  0.568E+02  0.773E+02  0.122E+03  0.288E+03  0.765E+03  0.251E+04  0.477E+04  0.970E+04  0.151E+05  0.245E+05  0.297E+05  0.320E+05  
04:38           0.515E+01  0.184E+02  0.515E+02  0.568E+02  0.774E+02  0.123E+03  0.292E+03  0.770E+03  0.252E+04  0.478E+04  0.973E+04  0.152E+05  0.247E+05  0.299E+05  0.322E+05  
04:39           0.521E+01  0.185E+02  0.516E+02  0.569E+02  0.775E+02  0.125E+03  0.296E+03  0.776E+03  0.253E+04  0.478E+04  0.977E+04  0.154E+05  0.249E+05  0.302E+05  0.324E+05  
04:40           0.526E+01  0.186E+02  0.516E+02  0.569E+02  0.775E+02  0.126E+03  0.299E+03  0.781E+03  0.253E+04  0.479E+04  0.981E+04  0.155E+05  0.252E+05  0.304E+05  0.325E+05  
04:41           0.532E+01  0.187E+02  0.517E+02  0.569E+02  0.776E+02  0.127E+03  0.303E+03  0.786E+03  0.254E+04  0.479E+04  0.985E+04  0.157E+05  0.254E+05  0.306E+05  0.327E+05  
04:42           0.538E+01  0.188E+02  0.517E+02  0.569E+02  0.777E+02  0.128E+03  0.306E+03  0.791E+03  0.255E+04  0.480E+04  0.989E+04  0.159E+05  0.256E+05  0.308E+05  0.329E+05  
04:43           0.544E+01  0.189E+02  0.518E+02  0.569E+02  0.777E+02  0.129E+03  0.310E+03  0.796E+03  0.255E+04  0.481E+04  0.993E+04  0.160E+05  0.258E+05  0.311E+05  0.331E+05  
04:44           0.552E+01  0.190E+02  0.518E+02  0.569E+02  0.778E+02  0.130E+03  0.314E+03  0.801E+03  0.256E+04  0.481E+04  0.998E+04  0.162E+05  0.261E+05  0.313E+05  0.333E+05  
04:45           0.563E+01  0.193E+02  0.519E+02  0.569E+02  0.779E+02  0.131E+03  0.317E+03  0.806E+03  0.256E+04  0.482E+04  0.100E+05  0.163E+05  0.263E+05  0.315E+05  0.335E+05  
04:46           0.575E+01  0.195E+02  0.520E+02  0.569E+02  0.779E+02  0.133E+03  0.321E+03  0.810E+03  0.257E+04  0.482E+04  0.101E+05  0.165E+05  0.265E+05  0.317E+05  0.337E+05  
04:47           0.586E+01  0.198E+02  0.520E+02  0.569E+02  0.780E+02  0.134E+03  0.324E+03  0.815E+03  0.257E+04  0.483E+04  0.101E+05  0.167E+05  0.267E+05  0.319E+05  0.339E+05  
04:48           0.598E+01  0.200E+02  0.521E+02  0.569E+02  0.781E+02  0.135E+03  0.328E+03  0.820E+03  0.258E+04  0.483E+04  0.102E+05  0.168E+05  0.270E+05  0.322E+05  0.340E+05  
04:49           0.609E+01  0.203E+02  0.521E+02  0.569E+02  0.781E+02  0.137E+03  0.331E+03  0.824E+03  0.259E+04  0.484E+04  0.102E+05  0.170E+05  0.272E+05  0.324E+05  0.342E+05  
04:50           0.620E+01  0.205E+02  0.522E+02  0.570E+02  0.782E+02  0.138E+03  0.335E+03  0.829E+03  0.259E+04  0.485E+04  0.102E+05  0.172E+05  0.274E+05  0.326E+05  0.344E+05  
04:51           0.632E+01  0.208E+02  0.522E+02  0.570E+02  0.783E+02  0.139E+03  0.338E+03  0.834E+03  0.260E+04  0.485E+04  0.103E+05  0.173E+05  0.276E+05  0.328E+05  0.346E+05  
04:52           0.643E+01  0.210E+02  0.523E+02  0.570E+02  0.784E+02  0.141E+03  0.342E+03  0.838E+03  0.260E+04  0.486E+04  0.103E+05  0.175E+05  0.278E+05  0.330E+05  0.348E+05  
04:53           0.655E+01  0.213E+02  0.523E+02  0.570E+02  0.784E+02  0.142E+03  0.345E+03  0.843E+03  0.261E+04  0.486E+04  0.104E+05  0.177E+05  0.280E+05  0.332E+05  0.349E+05  
04:54           0.666E+01  0.215E+02  0.524E+02  0.570E+02  0.785E+02  0.143E+03  0.349E+03  0.847E+03  0.261E+04  0.487E+04  0.104E+05  0.178E+05  0.283E+05  0.334E+05  0.351E+05  
04:55           0.678E+01  0.217E+02  0.524E+02  0.570E+02  0.786E+02  0.145E+03  0.352E+03  0.851E+03  0.262E+04  0.488E+04  0.105E+05  0.180E+05  0.285E+05  0.336E+05  0.353E+05  
04:56           0.689E+01  0.220E+02  0.525E+02  0.570E+02  0.787E+02  0.146E+03  0.356E+03  0.856E+03  0.262E+04  0.488E+04  0.105E+05  0.182E+05  0.287E+05  0.339E+05  0.354E+05  
04:57           0.700E+01  0.222E+02  0.525E+02  0.570E+02  0.788E+02  0.148E+03  0.359E+03  0.860E+03  0.263E+04  0.489E+04  0.106E+05  0.183E+05  0.289E+05  0.341E+05  0.356E+05  
04:58           0.712E+01  0.224E+02  0.526E+02  0.570E+02  0.788E+02  0.149E+03  0.362E+03  0.864E+03  0.263E+04  0.489E+04  0.106E+05  0.185E+05  0.291E+05  0.343E+05  0.358E+05  
04:59           0.723E+01  0.227E+02  0.526E+02  0.570E+02  0.789E+02  0.150E+03  0.366E+03  0.868E+03  0.264E+04  0.490E+04  0.107E+05  0.187E+05  0.293E+05  0.345E+05  0.359E+05  
05:00           0.735E+01  0.229E+02  0.527E+02  0.570E+02  0.790E+02  0.152E+03  0.369E+03  0.872E+03  0.264E+04  0.491E+04  0.107E+05  0.189E+05  0.295E+05  0.347E+05  0.361E+05  
05:01           0.746E+01  0.231E+02  0.528E+02  0.570E+02  0.791E+02  0.153E+03  0.372E+03  0.877E+03  0.265E+04  0.491E+04  0.108E+05  0.190E+05  0.297E+05  0.349E+05  0.363E+05  
05:02           0.758E+01  0.234E+02  0.528E+02  0.571E+02  0.792E+02  0.155E+03  0.376E+03  0.881E+03  0.265E+04  0.492E+04  0.108E+05  0.192E+05  0.299E+05  0.351E+05  0.364E+05  
05:03           0.769E+01  0.236E+02  0.529E+02  0.571E+02  0.793E+02  0.156E+03  0.379E+03  0.885E+03  0.266E+04  0.493E+04  0.109E+05  0.194E+05  0.301E+05  0.353E+05  0.366E+05  
05:04           0.780E+01  0.238E+02  0.529E+02  0.571E+02  0.794E+02  0.158E+03  0.382E+03  0.889E+03  0.266E+04  0.493E+04  0.110E+05  0.196E+05  0.303E+05  0.355E+05  0.367E+05  
05:05           0.792E+01  0.241E+02  0.530E+02  0.571E+02  0.795E+02  0.160E+03  0.385E+03  0.892E+03  0.267E+04  0.494E+04  0.110E+05  0.197E+05  0.306E+05  0.357E+05  0.369E+05  
05:06           0.803E+01  0.243E+02  0.530E+02  0.571E+02  0.796E+02  0.161E+03  0.388E+03  0.896E+03  0.267E+04  0.495E+04  0.111E+05  0.199E+05  0.308E+05  0.359E+05  0.370E+05  
05:07           0.815E+01  0.245E+02  0.531E+02  0.571E+02  0.797E+02  0.163E+03  0.392E+03  0.900E+03  0.268E+04  0.496E+04  0.111E+05  0.201E+05  0.310E+05  0.360E+05  0.372E+05  
05:08           0.826E+01  0.247E+02  0.531E+02  0.571E+02  0.798E+02  0.164E+03  0.395E+03  0.904E+03  0.268E+04  0.496E+04  0.112E+05  0.203E+05  0.312E+05  0.362E+05  0.373E+05  
05:09           0.838E+01  0.249E+02  0.532E+02  0.571E+02  0.799E+02  0.166E+03  0.398E+03  0.908E+03  0.269E+04  0.497E+04  0.112E+05  0.204E+05  0.314E+05  0.364E+05  0.375E+05  
05:10           0.850E+01  0.252E+02  0.532E+02  0.571E+02  0.801E+02  0.168E+03  0.401E+03  0.912E+03  0.269E+04  0.498E+04  0.113E+05  0.206E+05  0.316E+05  0.366E+05  0.376E+05  
05:11           0.862E+01  0.254E+02  0.533E+02  0.571E+02  0.802E+02  0.169E+03  0.404E+03  0.915E+03  0.269E+04  0.499E+04  0.114E+05  0.208E+05  0.318E+05  0.368E+05  0.378E+05  
05:12           0.874E+01  0.257E+02  0.534E+02  0.572E+02  0.803E+02  0.171E+03  0.407E+03  0.919E+03  0.270E+04  0.499E+04  0.114E+05  0.210E+05  0.319E+05  0.370E+05  0.379E+05  
05:13           0.886E+01  0.259E+02  0.535E+02  0.572E+02  0.804E+02  0.172E+03  0.410E+03  0.922E+03  0.270E+04  0.500E+04  0.115E+05  0.211E+05  0.321E+05  0.372E+05  0.381E+05  
05:14           0.898E+01  0.261E+02  0.536E+02  0.572E+02  0.806E+02  0.174E+03  0.413E+03  0.926E+03  0.271E+04  0.501E+04  0.115E+05  0.213E+05  0.323E+05  0.374E+05  0.382E+05  
05:15           0.910E+01  0.264E+02  0.536E+02  0.572E+02  0.807E+02  0.176E+03  0.416E+03  0.929E+03  0.271E+04  0.502E+04  0.116E+05  0.215E+05  0.325E+05  0.375E+05  0.383E+05  
05:16           0.922E+01  0.266E+02  0.537E+02  0.572E+02  0.808E+02  0.177E+03  0.419E+03  0.933E+03  0.272E+04  0.503E+04  0.117E+05  0.217E+05  0.327E+05  0.377E+05  0.385E+05  
05:17           0.934E+01  0.268E+02  0.538E+02  0.572E+02  0.810E+02  0.179E+03  0.422E+03  0.936E+03  0.272E+04  0.504E+04  0.117E+05  0.218E+05  0.329E+05  0.379E+05  0.386E+05  
05:18           0.946E+01  0.271E+02  0.539E+02  0.573E+02  0.811E+02  0.181E+03  0.425E+03  0.940E+03  0.272E+04  0.504E+04  0.118E+05  0.220E+05  0.331E+05  0.381E+05  0.388E+05  
05:19           0.958E+01  0.273E+02  0.540E+02  0.573E+02  0.812E+02  0.182E+03  0.428E+03  0.943E+03  0.273E+04  0.505E+04  0.118E+05  0.222E+05  0.333E+05  0.383E+05  0.389E+05  
05:20           0.970E+01  0.275E+02  0.540E+02  0.573E+02  0.814E+02  0.184E+03  0.431E+03  0.947E+03  0.273E+04  0.506E+04  0.119E+05  0.224E+05  0.335E+05  0.384E+05  0.390E+05  
05:21           0.982E+01  0.278E+02  0.541E+02  0.573E+02  0.815E+02  0.186E+03  0.434E+03  0.950E+03  0.273E+04  0.507E+04  0.120E+05  0.225E+05  0.337E+05  0.386E+05  0.392E+05  
05:22           0.994E+01  0.280E+02  0.542E+02  0.573E+02  0.817E+02  0.188E+03  0.437E+03  0.953E+03  0.274E+04  0.508E+04  0.120E+05  0.227E+05  0.339E+05  0.388E+05  0.393E+05  
05:23           0.101E+02  0.282E+02  0.543E+02  0.573E+02  0.818E+02  0.189E+03  0.440E+03  0.956E+03  0.274E+04  0.509E+04  0.121E+05  0.229E+05  0.340E+05  0.390E+05  0.394E+05  
05:24           0.102E+02  0.284E+02  0.543E+02  0.573E+02  0.820E+02  0.191E+03  0.443E+03  0.960E+03  0.275E+04  0.510E+04  0.122E+05  0.230E+05  0.342E+05  0.391E+05  0.396E+05  
05:25           0.103E+02  0.287E+02  0.544E+02  0.574E+02  0.822E+02  0.193E+03  0.446E+03  0.963E+03  0.275E+04  0.511E+04  0.122E+05  0.232E+05  0.344E+05  0.393E+05  0.397E+05  
05:26           0.104E+02  0.289E+02  0.545E+02  0.574E+02  0.823E+02  0.194E+03  0.449E+03  0.966E+03  0.275E+04  0.512E+04  0.123E+05  0.234E+05  0.346E+05  0.395E+05  0.398E+05  
05:27           0.105E+02  0.291E+02  0.546E+02  0.574E+02  0.825E+02  0.196E+03  0.451E+03  0.969E+03  0.276E+04  0.513E+04  0.124E+05  0.236E+05  0.348E+05  0.396E+05  0.399E+05  
05:28           0.106E+02  0.293E+02  0.546E+02  0.574E+02  0.827E+02  0.198E+03  0.454E+03  0.972E+03  0.276E+04  0.514E+04  0.124E+05  0.237E+05  0.350E+05  0.398E+05  0.401E+05  
05:29           0.108E+02  0.295E+02  0.547E+02  0.574E+02  0.829E+02  0.200E+03  0.457E+03  0.975E+03  0.276E+04  0.515E+04  0.125E+05  0.239E+05  0.351E+05  0.400E+05  0.402E+05  
05:30           0.109E+02  0.298E+02  0.548E+02  0.574E+02  0.830E+02  0.201E+03  0.460E+03  0.978E+03  0.277E+04  0.517E+04  0.126E+05  0.241E+05  0.353E+05  0.401E+05  0.403E+05  
05:31           0.110E+02  0.300E+02  0.548E+02  0.574E+02  0.832E+02  0.203E+03  0.462E+03  0.981E+03  0.277E+04  0.518E+04  0.126E+05  0.242E+05  0.355E+05  0.403E+05  0.404E+05  
05:32           0.111E+02  0.302E+02  0.549E+02  0.575E+02  0.834E+02  0.205E+03  0.465E+03  0.984E+03  0.278E+04  0.519E+04  0.127E+05  0.244E+05  0.357E+05  0.405E+05  0.405E+05  
05:33           0.112E+02  0.304E+02  0.550E+02  0.575E+02  0.836E+02  0.206E+03  0.468E+03  0.987E+03  0.278E+04  0.520E+04  0.128E+05  0.246E+05  0.358E+05  0.406E+05  0.407E+05  
05:34           0.113E+02  0.306E+02  0.551E+02  0.575E+02  0.838E+02  0.208E+03  0.470E+03  0.990E+03  0.278E+04  0.521E+04  0.128E+05  0.248E+05  0.360E+05  0.408E+05  0.408E+05  
05:35           0.115E+02  0.308E+02  0.551E+02  0.575E+02  0.840E+02  0.210E+03  0.473E+03  0.993E+03  0.279E+04  0.522E+04  0.129E+05  0.249E+05  0.362E+05  0.409E+05  0.409E+05  
05:36           0.116E+02  0.310E+02  0.538E+02  0.575E+02  0.842E+02  0.212E+03  0.476E+03  0.996E+03  0.279E+04  0.524E+04  0.130E+05  0.251E+05  0.364E+05  0.411E+05  0.410E+05  
05:37           0.116E+02  0.311E+02  0.538E+02  0.575E+02  0.844E+02  0.213E+03  0.478E+03  0.999E+03  0.279E+04  0.525E+04  0.130E+05  0.253E+05  0.365E+05  0.413E+05  0.411E+05  
05:38           0.117E+02  0.311E+02  0.539E+02  0.575E+02  0.846E+02  0.215E+03  0.481E+03  0.100E+04  0.280E+04  0.526E+04  0.131E+05  0.254E+05  0.367E+05  0.414E+05  0.412E+05  
05:39           0.117E+02  0.312E+02  0.540E+02  0.575E+02  0.848E+02  0.217E+03  0.484E+03  0.100E+04  0.280E+04  0.528E+04  0.132E+05  0.256E+05  0.369E+05  0.416E+05  0.413E+05  
05:40           0.118E+02  0.313E+02  0.540E+02  0.576E+02  0.851E+02  0.219E+03  0.486E+03  0.101E+04  0.280E+04  0.529E+04  0.133E+05  0.258E+05  0.370E+05  0.417E+05  0.415E+05  
05:41           0.118E+02  0.313E+02  0.541E+02  0.576E+02  0.853E+02  0.220E+03  0.489E+03  0.101E+04  0.281E+04  0.530E+04  0.133E+05  0.259E+05  0.372E+05  0.419E+05  0.416E+05  
05:42           0.118E+02  0.314E+02  0.542E+02  0.576E+02  0.855E+02  0.222E+03  0.491E+03  0.101E+04  0.281E+04  0.532E+04  0.134E+05  0.261E+05  0.374E+05  0.420E+05  0.417E+05  
05:43           0.119E+02  0.315E+02  0.542E+02  0.576E+02  0.857E+02  0.224E+03  0.494E+03  0.102E+04  0.281E+04  0.533E+04  0.135E+05  0.262E+05  0.376E+05  0.422E+05  0.418E+05  
05:44           0.119E+02  0.315E+02  0.543E+02  0.576E+02  0.860E+02  0.226E+03  0.496E+03  0.102E+04  0.281E+04  0.534E+04  0.135E+05  0.264E+05  0.377E+05  0.423E+05  0.419E+05  
05:45           0.120E+02  0.316E+02  0.544E+02  0.576E+02  0.862E+02  0.227E+03  0.499E+03  0.102E+04  0.282E+04  0.536E+04  0.136E+05  0.266E+05  0.379E+05  0.425E+05  0.420E+05  
05:46           0.120E+02  0.317E+02  0.544E+02  0.576E+02  0.865E+02  0.229E+03  0.501E+03  0.102E+04  0.282E+04  0.537E+04  0.137E+05  0.267E+05  0.380E+05  0.426E+05  0.421E+05  
05:47           0.120E+02  0.317E+02  0.545E+02  0.576E+02  0.867E+02  0.231E+03  0.504E+03  0.103E+04  0.282E+04  0.539E+04  0.138E+05  0.269E+05  0.382E+05  0.428E+05  0.422E+05  
05:48           0.121E+02  0.318E+02  0.545E+02  0.577E+02  0.870E+02  0.233E+03  0.506E+03  0.103E+04  0.283E+04  0.540E+04  0.138E+05  0.271E+05  0.384E+05  0.429E+05  0.423E+05  
05:49           0.121E+02  0.319E+02  0.546E+02  0.577E+02  0.872E+02  0.234E+03  0.508E+03  0.103E+04  0.283E+04  0.542E+04  0.139E+05  0.272E+05  0.385E+05  0.430E+05  0.424E+05  
05:50           0.122E+02  0.319E+02  0.547E+02  0.577E+02  0.875E+02  0.236E+03  0.511E+03  0.103E+04  0.283E+04  0.543E+04  0.140E+05  0.274E+05  0.387E+05  0.432E+05  0.425E+05  
05:51           0.122E+02  0.320E+02  0.547E+02  0.577E+02  0.877E+02  0.238E+03  0.513E+03  0.104E+04  0.284E+04  0.545E+04  0.141E+05  0.275E+05  0.388E+05  0.433E+05  0.426E+05  
05:52           0.122E+02  0.320E+02  0.548E+02  0.577E+02  0.880E+02  0.239E+03  0.515E+03  0.104E+04  0.284E+04  0.546E+04  0.141E+05  0.277E+05  0.390E+05  0.435E+05  0.427E+05  
05:53           0.123E+02  0.321E+02  0.549E+02  0.577E+02  0.883E+02  0.241E+03  0.518E+03  0.104E+04  0.284E+04  0.548E+04  0.142E+05  0.278E+05  0.392E+05  0.436E+05  0.428E+05  
05:54           0.123E+02  0.322E+02  0.549E+02  0.577E+02  0.885E+02  0.243E+03  0.520E+03  0.104E+04  0.284E+04  0.549E+04  0.143E+05  0.280E+05  0.393E+05  0.437E+05  0.429E+05  
05:55           0.123E+02  0.322E+02  0.550E+02  0.578E+02  0.888E+02  0.245E+03  0.522E+03  0.105E+04  0.285E+04  0.551E+04  0.143E+05  0.282E+05  0.395E+05  0.439E+05  0.430E+05  
05:56           0.124E+02  0.323E+02  0.550E+02  0.578E+02  0.891E+02  0.246E+03  0.525E+03  0.105E+04  0.285E+04  0.553E+04  0.144E+05  0.283E+05  0.396E+05  0.440E+05  0.431E+05  
05:57           0.124E+02  0.324E+02  0.551E+02  0.578E+02  0.894E+02  0.248E+03  0.527E+03  0.105E+04  0.285E+04  0.554E+04  0.145E+05  0.285E+05  0.398E+05  0.441E+05  0.432E+05  
05:58           0.125E+02  0.324E+02  0.552E+02  0.578E+02  0.897E+02  0.250E+03  0.529E+03  0.105E+04  0.286E+04  0.556E+04  0.146E+05  0.286E+05  0.399E+05  0.443E+05  0.433E+05  
05:59           0.125E+02  0.325E+02  0.552E+02  0.578E+02  0.899E+02  0.251E+03  0.531E+03  0.106E+04  0.286E+04  0.558E+04  0.146E+05  0.288E+05  0.401E+05  0.444E+05  0.434E+05  
06:00           0.125E+02  0.325E+02  0.553E+02  0.578E+02  0.902E+02  0.253E+03  0.534E+03  0.106E+04  0.286E+04  0.560E+04  0.147E+05  0.289E+05  0.402E+05  0.445E+05  0.435E+05  
06:01           0.126E+02  0.326E+02  0.553E+02  0.578E+02  0.905E+02  0.255E+03  0.536E+03  0.106E+04  0.286E+04  0.561E+04  0.148E+05  0.291E+05  0.404E+05  0.447E+05  0.436E+05  
06:02           0.126E+02  0.327E+02  0.554E+02  0.578E+02  0.908E+02  0.256E+03  0.538E+03  0.106E+04  0.287E+04  0.563E+04  0.149E+05  0.292E+05  0.405E+05  0.448E+05  0.436E+05  
06:03           0.126E+02  0.327E+02  0.555E+02  0.579E+02  0.911E+02  0.258E+03  0.540E+03  0.106E+04  0.287E+04  0.565E+04  0.149E+05  0.294E+05  0.407E+05  0.449E+05  0.437E+05  
06:04           0.127E+02  0.328E+02  0.555E+02  0.579E+02  0.914E+02  0.260E+03  0.542E+03  0.107E+04  0.287E+04  0.567E+04  0.150E+05  0.295E+05  0.408E+05  0.450E+05  0.438E+05  
06:05           0.127E+02  0.328E+02  0.556E+02  0.579E+02  0.917E+02  0.261E+03  0.544E+03  0.107E+04  0.287E+04  0.568E+04  0.151E+05  0.297E+05  0.410E+05  0.452E+05  0.439E+05  
06:06           0.127E+02  0.328E+02  0.556E+02  0.579E+02  0.921E+02  0.263E+03  0.547E+03  0.107E+04  0.288E+04  0.570E+04  0.152E+05  0.298E+05  0.411E+05  0.453E+05  0.440E+05  
06:07           0.127E+02  0.328E+02  0.556E+02  0.579E+02  0.924E+02  0.265E+03  0.549E+03  0.107E+04  0.288E+04  0.572E+04  0.153E+05  0.300E+05  0.413E+05  0.454E+05  0.441E+05  
06:08           0.127E+02  0.328E+02  0.556E+02  0.579E+02  0.927E+02  0.266E+03  0.551E+03  0.108E+04  0.288E+04  0.574E+04  0.153E+05  0.301E+05  0.414E+05  0.455E+05  0.442E+05  
06:09           0.127E+02  0.328E+02  0.556E+02  0.579E+02  0.930E+02  0.268E+03  0.553E+03  0.108E+04  0.289E+04  0.576E+04  0.154E+05  0.303E+05  0.415E+05  0.457E+05  0.443E+05  
06:10           0.127E+02  0.328E+02  0.556E+02  0.579E+02  0.933E+02  0.270E+03  0.555E+03  0.108E+04  0.289E+04  0.578E+04  0.155E+05  0.304E+05  0.417E+05  0.458E+05  0.443E+05  
06:11           0.127E+02  0.328E+02  0.556E+02  0.579E+02  0.936E+02  0.271E+03  0.557E+03  0.108E+04  0.289E+04  0.580E+04  0.156E+05  0.305E+05  0.418E+05  0.459E+05  0.444E+05  
06:12           0.127E+02  0.328E+02  0.556E+02  0.579E+02  0.940E+02  0.273E+03  0.559E+03  0.108E+04  0.289E+04  0.581E+04  0.156E+05  0.307E+05  0.420E+05  0.460E+05  0.445E+05  
06:13           0.127E+02  0.328E+02  0.556E+02  0.579E+02  0.943E+02  0.274E+03  0.561E+03  0.109E+04  0.290E+04  0.583E+04  0.157E+05  0.308E+05  0.421E+05  0.461E+05  0.446E+05  
06:14           0.127E+02  0.328E+02  0.556E+02  0.579E+02  0.946E+02  0.276E+03  0.562E+03  0.109E+04  0.290E+04  0.585E+04  0.158E+05  0.310E+05  0.422E+05  0.463E+05  0.447E+05  
06:15           0.127E+02  0.328E+02  0.556E+02  0.579E+02  0.950E+02  0.278E+03  0.564E+03  0.109E+04  0.290E+04  0.587E+04  0.159E+05  0.311E+05  0.424E+05  0.464E+05  0.447E+05  
06:16           0.127E+02  0.328E+02  0.556E+02  0.579E+02  0.953E+02  0.279E+03  0.566E+03  0.109E+04  0.290E+04  0.589E+04  0.159E+05  0.312E+05  0.425E+05  0.465E+05  0.448E+05  
06:17           0.127E+02  0.328E+02  0.556E+02  0.579E+02  0.956E+02  0.281E+03  0.568E+03  0.109E+04  0.290E+04  0.591E+04  0.160E+05  0.314E+05  0.426E+05  0.466E+05  0.449E+05  
06:18           0.127E+02  0.328E+02  0.556E+02  0.579E+02  0.960E+02  0.282E+03  0.570E+03  0.110E+04  0.291E+04  0.593E+04  0.161E+05  0.315E+05  0.428E+05  0.467E+05  0.450E+05  
06:19           0.127E+02  0.328E+02  0.556E+02  0.579E+02  0.963E+02  0.284E+03  0.572E+03  0.110E+04  0.291E+04  0.595E+04  0.162E+05  0.317E+05  0.429E+05  0.468E+05  0.450E+05  
06:20           0.127E+02  0.328E+02  0.556E+02  0.579E+02  0.967E+02  0.286E+03  0.574E+03  0.110E+04  0.291E+04  0.597E+04  0.162E+05  0.318E+05  0.430E+05  0.469E+05  0.451E+05  
06:21           0.127E+02  0.328E+02  0.556E+02  0.579E+02  0.970E+02  0.287E+03  0.576E+03  0.110E+04  0.291E+04  0.599E+04  0.163E+05  0.319E+05  0.432E+05  0.471E+05  0.452E+05  
06:22           0.127E+02  0.328E+02  0.556E+02  0.579E+02  0.974E+02  0.289E+03  0.577E+03  0.110E+04  0.292E+04  0.601E+04  0.164E+05  0.321E+05  0.433E+05  0.472E+05  0.453E+05  
06:23           0.127E+02  0.328E+02  0.556E+02  0.579E+02  0.977E+02  0.290E+03  0.579E+03  0.110E+04  0.292E+04  0.603E+04  0.165E+05  0.322E+05  0.434E+05  0.473E+05  0.453E+05  
06:24           0.127E+02  0.328E+02  0.556E+02  0.579E+02  0.981E+02  0.292E+03  0.581E+03  0.111E+04  0.292E+04  0.605E+04  0.165E+05  0.323E+05  0.436E+05  0.474E+05  0.454E+05  
06:25           0.127E+02  0.328E+02  0.556E+02  0.579E+02  0.984E+02  0.293E+03  0.583E+03  0.111E+04  0.292E+04  0.607E+04  0.166E+05  0.325E+05  0.437E+05  0.475E+05  0.455E+05  
06:26           0.127E+02  0.328E+02  0.556E+02  0.579E+02  0.988E+02  0.295E+03  0.585E+03  0.111E+04  0.292E+04  0.609E+04  0.167E+05  0.326E+05  0.438E+05  0.476E+05  0.456E+05  
06:27           0.127E+02  0.328E+02  0.556E+02  0.579E+02  0.991E+02  0.296E+03  0.586E+03  0.111E+04  0.293E+04  0.611E+04  0.168E+05  0.327E+05  0.439E+05  0.477E+05  0.456E+05  
06:28           0.127E+02  0.328E+02  0.556E+02  0.579E+02  0.995E+02  0.298E+03  0.588E+03  0.111E+04  0.293E+04  0.614E+04  0.168E+05  0.329E+05  0.441E+05  0.478E+05  0.457E+05  
06:29           0.127E+02  0.328E+02  0.556E+02  0.579E+02  0.999E+02  0.299E+03  0.590E+03  0.112E+04  0.293E+04  0.616E+04  0.169E+05  0.330E+05  0.442E+05  0.479E+05  0.458E+05  
06:30           0.127E+02  0.328E+02  0.556E+02  0.579E+02  0.100E+03  0.301E+03  0.591E+03  0.112E+04  0.293E+04  0.618E+04  0.170E+05  0.331E+05  0.443E+05  0.480E+05  0.458E+05  
06:31           0.127E+02  0.328E+02  0.556E+02  0.579E+02  0.101E+03  0.302E+03  0.593E+03  0.112E+04  0.294E+04  0.620E+04  0.171E+05  0.332E+05  0.444E+05  0.481E+05  0.459E+05  
06:32           0.127E+02  0.328E+02  0.556E+02  0.579E+02  0.101E+03  0.304E+03  0.595E+03  0.112E+04  0.294E+04  0.622E+04  0.171E+05  0.334E+05  0.446E+05  0.482E+05  0.460E+05  
06:33           0.127E+02  0.328E+02  0.556E+02  0.579E+02  0.101E+03  0.305E+03  0.596E+03  0.112E+04  0.294E+04  0.624E+04  0.172E+05  0.335E+05  0.447E+05  0.483E+05  0.460E+05  
06:34           0.127E+02  0.328E+02  0.556E+02  0.579E+02  0.102E+03  0.307E+03  0.598E+03  0.112E+04  0.294E+04  0.626E+04  0.173E+05  0.336E+05  0.448E+05  0.484E+05  0.461E+05  
06:35           0.127E+02  0.328E+02  0.556E+02  0.579E+02  0.102E+03  0.308E+03  0.600E+03  0.113E+04  0.294E+04  0.628E+04  0.174E+05  0.337E+05  0.449E+05  0.485E+05  0.462E+05  
06:36           0.127E+02  0.328E+02  0.556E+02  0.579E+02  0.102E+03  0.310E+03  0.601E+03  0.113E+04  0.295E+04  0.630E+04  0.174E+05  0.339E+05  0.450E+05  0.486E+05  0.462E+05  
06:37           0.127E+02  0.328E+02  0.556E+02  0.579E+02  0.103E+03  0.311E+03  0.603E+03  0.113E+04  0.295E+04  0.633E+04  0.175E+05  0.340E+05  0.452E+05  0.487E+05  0.463E+05  
06:38           0.127E+02  0.328E+02  0.556E+02  0.579E+02  0.103E+03  0.313E+03  0.604E+03  0.113E+04  0.295E+04  0.635E+04  0.176E+05  0.341E+05  0.453E+05  0.488E+05  0.464E+05  
06:39           0.127E+02  0.328E+02  0.556E+02  0.579E+02  0.104E+03  0.314E+03  0.606E+03  0.113E+04  0.295E+04  0.637E+04  0.176E+05  0.342E+05  0.454E+05  0.489E+05  0.464E+05  
06:40           0.127E+02  0.328E+02  0.556E+02  0.579E+02  0.104E+03  0.315E+03  0.607E+03  0.113E+04  0.295E+04  0.639E+04  0.177E+05  0.343E+05  0.455E+05  0.490E+05  0.465E+05  
06:41           0.127E+02  0.328E+02  0.556E+02  0.579E+02  0.104E+03  0.317E+03  0.609E+03  0.113E+04  0.296E+04  0.641E+04  0.178E+05  0.345E+05  0.456E+05  0.491E+05  0.465E+05  
06:42           0.127E+02  0.328E+02  0.556E+02  0.579E+02  0.105E+03  0.318E+03  0.610E+03  0.114E+04  0.296E+04  0.643E+04  0.179E+05  0.346E+05  0.457E+05  0.492E+05  0.466E+05  
06:43           0.127E+02  0.328E+02  0.556E+02  0.579E+02  0.105E+03  0.320E+03  0.612E+03  0.114E+04  0.296E+04  0.646E+04  0.179E+05  0.347E+05  0.458E+05  0.493E+05  0.467E+05  
06:44           0.127E+02  0.328E+02  0.556E+02  0.579E+02  0.105E+03  0.321E+03  0.613E+03  0.114E+04  0.296E+04  0.648E+04  0.180E+05  0.348E+05  0.459E+05  0.493E+05  0.467E+05  
06:45           0.127E+02  0.328E+02  0.556E+02  0.579E+02  0.106E+03  0.322E+03  0.615E+03  0.114E+04  0.296E+04  0.650E+04  0.181E+05  0.349E+05  0.461E+05  0.494E+05  0.468E+05  
06:46           0.127E+02  0.328E+02  0.556E+02  0.579E+02  0.106E+03  0.324E+03  0.616E+03  0.114E+04  0.296E+04  0.652E+04  0.181E+05  0.350E+05  0.462E+05  0.495E+05  0.468E+05  
06:47           0.127E+02  0.328E+02  0.556E+02  0.579E+02  0.106E+03  0.325E+03  0.618E+03  0.114E+04  0.297E+04  0.654E+04  0.182E+05  0.351E+05  0.463E+05  0.496E+05  0.469E+05  
06:48           0.127E+02  0.328E+02  0.556E+02  0.579E+02  0.107E+03  0.326E+03  0.619E+03  0.115E+04  0.297E+04  0.656E+04  0.183E+05  0.353E+05  0.464E+05  0.497E+05  0.470E+05  
06:49           0.127E+02  0.328E+02  0.556E+02  0.579E+02  0.107E+03  0.328E+03  0.621E+03  0.115E+04  0.297E+04  0.659E+04  0.184E+05  0.354E+05  0.465E+05  0.498E+05  0.470E+05  
06:50           0.127E+02  0.328E+02  0.556E+02  0.580E+02  0.108E+03  0.329E+03  0.622E+03  0.115E+04  0.297E+04  0.661E+04  0.184E+05  0.355E+05  0.466E+05  0.499E+05  0.471E+05  
06:51           0.127E+02  0.328E+02  0.556E+02  0.580E+02  0.108E+03  0.330E+03  0.623E+03  0.115E+04  0.297E+04  0.663E+04  0.185E+05  0.356E+05  0.467E+05  0.499E+05  0.471E+05  
06:52           0.127E+02  0.328E+02  0.556E+02  0.580E+02  0.108E+03  0.332E+03  0.625E+03  0.115E+04  0.298E+04  0.665E+04  0.186E+05  0.357E+05  0.468E+05  0.500E+05  0.472E+05  
06:53           0.127E+02  0.328E+02  0.556E+02  0.580E+02  0.109E+03  0.333E+03  0.626E+03  0.115E+04  0.298E+04  0.667E+04  0.186E+05  0.358E+05  0.469E+05  0.501E+05  0.472E+05  
06:54           0.127E+02  0.328E+02  0.556E+02  0.580E+02  0.109E+03  0.334E+03  0.628E+03  0.115E+04  0.298E+04  0.669E+04  0.187E+05  0.359E+05  0.470E+05  0.502E+05  0.473E+05  
06:55           0.127E+02  0.328E+02  0.556E+02  0.580E+02  0.109E+03  0.335E+03  0.629E+03  0.116E+04  0.298E+04  0.672E+04  0.188E+05  0.360E+05  0.471E+05  0.503E+05  0.473E+05  
06:56           0.127E+02  0.328E+02  0.556E+02  0.580E+02  0.110E+03  0.337E+03  0.630E+03  0.116E+04  0.298E+04  0.674E+04  0.188E+05  0.361E+05  0.472E+05  0.504E+05  0.474E+05  
06:57           0.127E+02  0.328E+02  0.556E+02  0.580E+02  0.110E+03  0.338E+03  0.632E+03  0.116E+04  0.298E+04  0.676E+04  0.189E+05  0.362E+05  0.473E+05  0.504E+05  0.474E+05  
06:58           0.127E+02  0.328E+02  0.556E+02  0.580E+02  0.111E+03  0.339E+03  0.633E+03  0.116E+04  0.299E+04  0.678E+04  0.190E+05  0.363E+05  0.474E+05  0.505E+05  0.475E+05  
06:59           0.127E+02  0.328E+02  0.556E+02  0.580E+02  0.111E+03  0.340E+03  0.634E+03  0.116E+04  0.299E+04  0.680E+04  0.190E+05  0.364E+05  0.475E+05  0.506E+05  0.475E+05  
07:00           0.127E+02  0.328E+02  0.556E+02  0.580E+02  0.111E+03  0.342E+03  0.635E+03  0.116E+04  0.299E+04  0.682E+04  0.191E+05  0.365E+05  0.476E+05  0.507E+05  0.476E+05  
07:01           0.127E+02  0.328E+02  0.556E+02  0.580E+02  0.112E+03  0.343E+03  0.637E+03  0.116E+04  0.299E+04  0.685E+04  0.192E+05  0.366E+05  0.477E+05  0.507E+05  0.476E+05  
07:02           0.127E+02  0.328E+02  0.556E+02  0.580E+02  0.112E+03  0.344E+03  0.638E+03  0.116E+04  0.299E+04  0.687E+04  0.192E+05  0.367E+05  0.478E+05  0.508E+05  0.477E+05  
07:03           0.127E+02  0.328E+02  0.556E+02  0.580E+02  0.112E+03  0.345E+03  0.639E+03  0.117E+04  0.300E+04  0.689E+04  0.193E+05  0.368E+05  0.479E+05  0.509E+05  0.477E+05  
07:04           0.127E+02  0.328E+02  0.556E+02  0.580E+02  0.113E+03  0.346E+03  0.640E+03  0.117E+04  0.300E+04  0.691E+04  0.194E+05  0.369E+05  0.480E+05  0.510E+05  0.478E+05  
07:05           0.127E+02  0.328E+02  0.556E+02  0.580E+02  0.113E+03  0.348E+03  0.642E+03  0.117E+04  0.300E+04  0.693E+04  0.194E+05  0.370E+05  0.481E+05  0.510E+05  0.478E+05  
07:06           0.127E+02  0.328E+02  0.556E+02  0.580E+02  0.114E+03  0.349E+03  0.643E+03  0.117E+04  0.300E+04  0.695E+04  0.195E+05  0.371E+05  0.482E+05  0.511E+05  0.479E+05  
07:07           0.127E+02  0.328E+02  0.556E+02  0.580E+02  0.114E+03  0.350E+03  0.644E+03  0.117E+04  0.300E+04  0.697E+04  0.196E+05  0.372E+05  0.482E+05  0.512E+05  0.479E+05  
07:08           0.127E+02  0.328E+02  0.556E+02  0.580E+02  0.114E+03  0.351E+03  0.645E+03  0.117E+04  0.300E+04  0.700E+04  0.196E+05  0.373E+05  0.483E+05  0.513E+05  0.480E+05  
07:09           0.127E+02  0.328E+02  0.556E+02  0.580E+02  0.115E+03  0.352E+03  0.646E+03  0.117E+04  0.300E+04  0.702E+04  0.197E+05  0.374E+05  0.484E+05  0.513E+05  0.480E+05  
07:10           0.127E+02  0.328E+02  0.556E+02  0.580E+02  0.115E+03  0.353E+03  0.648E+03  0.117E+04  0.301E+04  0.704E+04  0.197E+05  0.375E+05  0.485E+05  0.514E+05  0.481E+05  
07:11           0.127E+02  0.328E+02  0.556E+02  0.580E+02  0.115E+03  0.355E+03  0.649E+03  0.118E+04  0.301E+04  0.706E+04  0.198E+05  0.376E+05  0.486E+05  0.515E+05  0.481E+05  
07:12           0.127E+02  0.328E+02  0.556E+02  0.580E+02  0.116E+03  0.356E+03  0.650E+03  0.118E+04  0.301E+04  0.708E+04  0.199E+05  0.377E+05  0.487E+05  0.515E+05  0.482E+05  
07:13           0.127E+02  0.328E+02  0.556E+02  0.580E+02  0.116E+03  0.357E+03  0.651E+03  0.118E+04  0.301E+04  0.710E+04  0.199E+05  0.378E+05  0.488E+05  0.516E+05  0.482E+05  
07:14           0.127E+02  0.328E+02  0.556E+02  0.580E+02  0.116E+03  0.358E+03  0.652E+03  0.118E+04  0.301E+04  0.712E+04  0.200E+05  0.379E+05  0.489E+05  0.517E+05  0.482E+05  
07:15           0.127E+02  0.328E+02  0.556E+02  0.580E+02  0.117E+03  0.359E+03  0.653E+03  0.118E+04  0.301E+04  0.714E+04  0.201E+05  0.380E+05  0.489E+05  0.517E+05  0.483E+05  
07:16           0.127E+02  0.328E+02  0.556E+02  0.580E+02  0.117E+03  0.360E+03  0.654E+03  0.118E+04  0.302E+04  0.716E+04  0.201E+05  0.381E+05  0.490E+05  0.518E+05  0.483E+05  
07:17           0.127E+02  0.328E+02  0.556E+02  0.580E+02  0.117E+03  0.361E+03  0.655E+03  0.118E+04  0.302E+04  0.718E+04  0.202E+05  0.381E+05  0.491E+05  0.519E+05  0.484E+05  
07:18           0.127E+02  0.328E+02  0.556E+02  0.580E+02  0.118E+03  0.362E+03  0.656E+03  0.118E+04  0.302E+04  0.720E+04  0.202E+05  0.382E+05  0.492E+05  0.519E+05  0.484E+05  
07:19           0.127E+02  0.328E+02  0.556E+02  0.580E+02  0.118E+03  0.363E+03  0.657E+03  0.118E+04  0.302E+04  0.722E+04  0.203E+05  0.383E+05  0.493E+05  0.520E+05  0.484E+05  
07:20           0.127E+02  0.328E+02  0.556E+02  0.580E+02  0.118E+03  0.364E+03  0.658E+03  0.118E+04  0.302E+04  0.724E+04  0.203E+05  0.384E+05  0.494E+05  0.521E+05  0.485E+05  
07:21           0.127E+02  0.328E+02  0.556E+02  0.580E+02  0.119E+03  0.365E+03  0.659E+03  0.119E+04  0.302E+04  0.726E+04  0.204E+05  0.385E+05  0.494E+05  0.521E+05  0.485E+05  
07:22           0.127E+02  0.328E+02  0.556E+02  0.581E+02  0.119E+03  0.366E+03  0.660E+03  0.119E+04  0.303E+04  0.728E+04  0.205E+05  0.386E+05  0.495E+05  0.522E+05  0.486E+05  
07:23           0.127E+02  0.328E+02  0.556E+02  0.581E+02  0.119E+03  0.367E+03  0.661E+03  0.119E+04  0.303E+04  0.730E+04  0.205E+05  0.387E+05  0.496E+05  0.522E+05  0.486E+05  
07:24           0.127E+02  0.328E+02  0.556E+02  0.581E+02  0.120E+03  0.368E+03  0.662E+03  0.119E+04  0.303E+04  0.732E+04  0.206E+05  0.387E+05  0.497E+05  0.523E+05  0.486E+05  
07:25           0.127E+02  0.328E+02  0.556E+02  0.581E+02  0.120E+03  0.369E+03  0.663E+03  0.119E+04  0.303E+04  0.734E+04  0.206E+05  0.388E+05  0.497E+05  0.524E+05  0.487E+05  
07:26           0.127E+02  0.328E+02  0.556E+02  0.581E+02  0.120E+03  0.370E+03  0.664E+03  0.119E+04  0.303E+04  0.736E+04  0.207E+05  0.389E+05  0.498E+05  0.524E+05  0.487E+05  
07:27           0.127E+02  0.328E+02  0.556E+02  0.581E+02  0.121E+03  0.371E+03  0.665E+03  0.119E+04  0.303E+04  0.738E+04  0.207E+05  0.390E+05  0.499E+05  0.525E+05  0.487E+05  
07:28           0.127E+02  0.328E+02  0.556E+02  0.581E+02  0.121E+03  0.372E+03  0.666E+03  0.119E+04  0.303E+04  0.740E+04  0.208E+05  0.391E+05  0.500E+05  0.525E+05  0.488E+05  
07:29           0.127E+02  0.328E+02  0.556E+02  0.581E+02  0.121E+03  0.373E+03  0.667E+03  0.119E+04  0.304E+04  0.742E+04  0.209E+05  0.391E+05  0.500E+05  0.526E+05  0.488E+05  
07:30           0.127E+02  0.328E+02  0.556E+02  0.581E+02  0.122E+03  0.374E+03  0.668E+03  0.119E+04  0.304E+04  0.744E+04  0.209E+05  0.392E+05  0.501E+05  0.526E+05  0.489E+05  
07:31           0.127E+02  0.328E+02  0.556E+02  0.581E+02  0.122E+03  0.375E+03  0.669E+03  0.120E+04  0.304E+04  0.746E+04  0.210E+05  0.393E+05  0.502E+05  0.527E+05  0.489E+05  
07:32           0.127E+02  0.328E+02  0.556E+02  0.581E+02  0.122E+03  0.376E+03  0.670E+03  0.120E+04  0.304E+04  0.747E+04  0.210E+05  0.394E+05  0.502E+05  0.527E+05  0.489E+05  
07:33           0.127E+02  0.328E+02  0.556E+02  0.581E+02  0.123E+03  0.377E+03  0.671E+03  0.120E+04  0.304E+04  0.749E+04  0.211E+05  0.394E+05  0.503E+05  0.528E+05  0.490E+05  
07:34           0.127E+02  0.328E+02  0.556E+02  0.581E+02  0.123E+03  0.378E+03  0.672E+03  0.120E+04  0.304E+04  0.751E+04  0.211E+05  0.395E+05  0.504E+05  0.529E+05  0.490E+05  
07:35           0.127E+02  0.328E+02  0.556E+02  0.581E+02  0.123E+03  0.378E+03  0.672E+03  0.120E+04  0.304E+04  0.753E+04  0.212E+05  0.396E+05  0.505E+05  0.529E+05  0.490E+05  
07:36           0.127E+02  0.328E+02  0.556E+02  0.581E+02  0.124E+03  0.379E+03  0.673E+03  0.120E+04  0.304E+04  0.755E+04  0.212E+05  0.397E+05  0.505E+05  0.530E+05  0.491E+05  
07:37           0.127E+02  0.328E+02  0.556E+02  0.581E+02  0.124E+03  0.380E+03  0.674E+03  0.120E+04  0.305E+04  0.757E+04  0.213E+05  0.397E+05  0.506E+05  0.530E+05  0.491E+05  
07:38           0.127E+02  0.328E+02  0.556E+02  0.581E+02  0.124E+03  0.381E+03  0.675E+03  0.120E+04  0.305E+04  0.758E+04  0.213E+05  0.398E+05  0.507E+05  0.531E+05  0.491E+05  
07:39           0.127E+02  0.328E+02  0.556E+02  0.581E+02  0.125E+03  0.382E+03  0.676E+03  0.120E+04  0.305E+04  0.760E+04  0.214E+05  0.399E+05  0.507E+05  0.531E+05  0.492E+05  
07:40           0.127E+02  0.328E+02  0.556E+02  0.581E+02  0.125E+03  0.383E+03  0.677E+03  0.120E+04  0.305E+04  0.762E+04  0.214E+05  0.399E+05  0.508E+05  0.532E+05  0.492E+05  
07:41           0.127E+02  0.328E+02  0.556E+02  0.581E+02  0.125E+03  0.384E+03  0.677E+03  0.120E+04  0.305E+04  0.764E+04  0.215E+05  0.400E+05  0.508E+05  0.532E+05  0.492E+05  
07:42           0.127E+02  0.328E+02  0.556E+02  0.581E+02  0.125E+03  0.384E+03  0.678E+03  0.121E+04  0.305E+04  0.765E+04  0.215E+05  0.401E+05  0.509E+05  0.532E+05  0.492E+05  
07:43           0.127E+02  0.328E+02  0.556E+02  0.581E+02  0.126E+03  0.385E+03  0.679E+03  0.121E+04  0.305E+04  0.767E+04  0.216E+05  0.401E+05  0.510E+05  0.533E+05  0.493E+05  
07:44           0.127E+02  0.328E+02  0.556E+02  0.581E+02  0.126E+03  0.386E+03  0.680E+03  0.121E+04  0.305E+04  0.769E+04  0.216E+05  0.402E+05  0.510E+05  0.533E+05  0.493E+05  
07:45           0.127E+02  0.328E+02  0.556E+02  0.581E+02  0.126E+03  0.387E+03  0.680E+03  0.121E+04  0.306E+04  0.770E+04  0.217E+05  0.403E+05  0.511E+05  0.534E+05  0.493E+05  
07:46           0.127E+02  0.328E+02  0.556E+02  0.581E+02  0.127E+03  0.388E+03  0.681E+03  0.121E+04  0.306E+04  0.772E+04  0.217E+05  0.403E+05  0.511E+05  0.534E+05  0.494E+05  
07:47           0.127E+02  0.328E+02  0.556E+02  0.582E+02  0.127E+03  0.388E+03  0.682E+03  0.121E+04  0.306E+04  0.774E+04  0.217E+05  0.404E+05  0.512E+05  0.535E+05  0.494E+05  
07:48           0.127E+02  0.328E+02  0.556E+02  0.582E+02  0.127E+03  0.389E+03  0.683E+03  0.121E+04  0.306E+04  0.775E+04  0.218E+05  0.404E+05  0.513E+05  0.535E+05  0.494E+05  
07:49           0.127E+02  0.328E+02  0.556E+02  0.582E+02  0.127E+03  0.390E+03  0.683E+03  0.121E+04  0.306E+04  0.777E+04  0.218E+05  0.405E+05  0.513E+05  0.536E+05  0.494E+05  
07:50           0.127E+02  0.328E+02  0.556E+02  0.582E+02  0.128E+03  0.391E+03  0.684E+03  0.121E+04  0.306E+04  0.778E+04  0.219E+05  0.406E+05  0.514E+05  0.536E+05  0.495E+05  
07:51           0.127E+02  0.328E+02  0.556E+02  0.582E+02  0.128E+03  0.391E+03  0.685E+03  0.121E+04  0.306E+04  0.780E+04  0.219E+05  0.406E+05  0.514E+05  0.536E+05  0.495E+05  
07:52           0.127E+02  0.328E+02  0.556E+02  0.582E+02  0.128E+03  0.392E+03  0.685E+03  0.121E+04  0.306E+04  0.781E+04  0.220E+05  0.407E+05  0.515E+05  0.537E+05  0.495E+05  
07:53           0.127E+02  0.328E+02  0.556E+02  0.582E+02  0.128E+03  0.393E+03  0.686E+03  0.121E+04  0.307E+04  0.783E+04  0.220E+05  0.407E+05  0.515E+05  0.537E+05  0.495E+05  
07:54           0.127E+02  0.328E+02  0.556E+02  0.582E+02  0.129E+03  0.393E+03  0.687E+03  0.121E+04  0.307E+04  0.785E+04  0.220E+05  0.408E+05  0.516E+05  0.538E+05  0.496E+05  
07:55           0.127E+02  0.328E+02  0.556E+02  0.582E+02  0.129E+03  0.394E+03  0.687E+03  0.121E+04  0.307E+04  0.786E+04  0.221E+05  0.409E+05  0.516E+05  0.538E+05  0.496E+05  
07:56           0.127E+02  0.328E+02  0.556E+02  0.582E+02  0.129E+03  0.395E+03  0.688E+03  0.122E+04  0.307E+04  0.787E+04  0.221E+05  0.409E+05  0.517E+05  0.538E+05  0.496E+05  
07:57           0.127E+02  0.328E+02  0.556E+02  0.582E+02  0.129E+03  0.395E+03  0.689E+03  0.122E+04  0.307E+04  0.789E+04  0.222E+05  0.410E+05  0.517E+05  0.539E+05  0.496E+05  
07:58           0.127E+02  0.328E+02  0.556E+02  0.582E+02  0.130E+03  0.396E+03  0.689E+03  0.122E+04  0.307E+04  0.790E+04  0.222E+05  0.410E+05  0.518E+05  0.539E+05  0.497E+05  
07:59           0.127E+02  0.328E+02  0.556E+02  0.582E+02  0.130E+03  0.397E+03  0.690E+03  0.122E+04  0.307E+04  0.792E+04  0.222E+05  0.411E+05  0.518E+05  0.540E+05  0.497E+05  
08:00           0.127E+02  0.328E+02  0.556E+02  0.582E+02  0.130E+03  0.397E+03  0.690E+03  0.122E+04  0.307E+04  0.793E+04  0.223E+05  0.411E+05  0.519E+05  0.540E+05  0.497E+05  
08:01           0.127E+02  0.328E+02  0.556E+02  0.582E+02  0.130E+03  0.398E+03  0.691E+03  0.122E+04  0.307E+04  0.795E+04  0.223E+05  0.412E+05  0.519E+05  0.540E+05  0.497E+05  
08:02           0.127E+02  0.328E+02  0.556E+02  0.582E+02  0.131E+03  0.398E+03  0.692E+03  0.122E+04  0.308E+04  0.796E+04  0.224E+05  0.412E+05  0.520E+05  0.541E+05  0.498E+05  
08:03           0.127E+02  0.328E+02  0.556E+02  0.582E+02  0.131E+03  0.399E+03  0.692E+03  0.122E+04  0.308E+04  0.797E+04  0.224E+05  0.413E+05  0.520E+05  0.541E+05  0.498E+05  
08:04           0.127E+02  0.328E+02  0.556E+02  0.582E+02  0.131E+03  0.400E+03  0.693E+03  0.122E+04  0.308E+04  0.799E+04  0.224E+05  0.413E+05  0.521E+05  0.541E+05  0.498E+05  
08:05           0.127E+02  0.328E+02  0.556E+02  0.582E+02  0.131E+03  0.400E+03  0.693E+03  0.122E+04  0.308E+04  0.800E+04  0.225E+05  0.414E+05  0.521E+05  0.542E+05  0.498E+05  
08:06           0.127E+02  0.328E+02  0.556E+02  0.582E+02  0.132E+03  0.401E+03  0.694E+03  0.122E+04  0.308E+04  0.801E+04  0.225E+05  0.414E+05  0.522E+05  0.542E+05  0.498E+05  
08:07           0.127E+02  0.328E+02  0.556E+02  0.582E+02  0.132E+03  0.401E+03  0.694E+03  0.122E+04  0.308E+04  0.802E+04  0.225E+05  0.415E+05  0.522E+05  0.542E+05  0.499E+05  
08:08           0.127E+02  0.328E+02  0.556E+02  0.582E+02  0.132E+03  0.402E+03  0.695E+03  0.122E+04  0.308E+04  0.804E+04  0.226E+05  0.415E+05  0.522E+05  0.543E+05  0.499E+05  
08:09           0.127E+02  0.328E+02  0.556E+02  0.582E+02  0.132E+03  0.402E+03  0.695E+03  0.122E+04  0.308E+04  0.805E+04  0.226E+05  0.415E+05  0.523E+05  0.543E+05  0.499E+05  
08:10           0.127E+02  0.328E+02  0.556E+02  0.582E+02  0.132E+03  0.403E+03  0.696E+03  0.122E+04  0.308E+04  0.806E+04  0.226E+05  0.416E+05  0.523E+05  0.543E+05  0.499E+05  
08:11           0.127E+02  0.328E+02  0.556E+02  0.583E+02  0.133E+03  0.404E+03  0.696E+03  0.122E+04  0.308E+04  0.807E+04  0.227E+05  0.416E+05  0.524E+05  0.543E+05  0.499E+05  
08:12           0.127E+02  0.328E+02  0.556E+02  0.583E+02  0.133E+03  0.404E+03  0.697E+03  0.122E+04  0.308E+04  0.808E+04  0.227E+05  0.417E+05  0.524E+05  0.544E+05  0.499E+05  
08:13           0.127E+02  0.328E+02  0.556E+02  0.583E+02  0.133E+03  0.405E+03  0.697E+03  0.122E+04  0.309E+04  0.809E+04  0.227E+05  0.417E+05  0.524E+05  0.544E+05  0.500E+05  
08:14           0.127E+02  0.328E+02  0.556E+02  0.583E+02  0.133E+03  0.405E+03  0.698E+03  0.123E+04  0.309E+04  0.811E+04  0.228E+05  0.417E+05  0.525E+05  0.544E+05  0.500E+05  
08:15           0.127E+02  0.328E+02  0.556E+02  0.583E+02  0.133E+03  0.405E+03  0.698E+03  0.123E+04  0.309E+04  0.812E+04  0.228E+05  0.418E+05  0.525E+05  0.545E+05  0.500E+05  
08:16           0.127E+02  0.328E+02  0.556E+02  0.583E+02  0.133E+03  0.406E+03  0.699E+03  0.123E+04  0.309E+04  0.813E+04  0.228E+05  0.418E+05  0.525E+05  0.545E+05  0.500E+05  
08:17           0.127E+02  0.328E+02  0.556E+02  0.583E+02  0.134E+03  0.406E+03  0.699E+03  0.123E+04  0.309E+04  0.814E+04  0.228E+05  0.419E+05  0.526E+05  0.545E+05  0.500E+05  
08:18           0.127E+02  0.328E+02  0.556E+02  0.583E+02  0.134E+03  0.407E+03  0.699E+03  0.123E+04  0.309E+04  0.815E+04  0.229E+05  0.419E+05  0.526E+05  0.545E+05  0.500E+05  
08:19           0.127E+02  0.328E+02  0.556E+02  0.583E+02  0.134E+03  0.407E+03  0.700E+03  0.123E+04  0.309E+04  0.816E+04  0.229E+05  0.419E+05  0.526E+05  0.546E+05  0.501E+05  
08:20           0.127E+02  0.328E+02  0.556E+02  0.583E+02  0.134E+03  0.408E+03  0.700E+03  0.123E+04  0.309E+04  0.817E+04  0.229E+05  0.420E+05  0.527E+05  0.546E+05  0.501E+05  
08:21           0.127E+02  0.328E+02  0.556E+02  0.583E+02  0.134E+03  0.408E+03  0.701E+03  0.123E+04  0.309E+04  0.818E+04  0.229E+05  0.420E+05  0.527E+05  0.546E+05  0.501E+05  
08:22           0.127E+02  0.328E+02  0.556E+02  0.583E+02  0.134E+03  0.409E+03  0.701E+03  0.123E+04  0.309E+04  0.819E+04  0.230E+05  0.420E+05  0.527E+05  0.546E+05  0.501E+05  
08:23           0.127E+02  0.328E+02  0.556E+02  0.583E+02  0.135E+03  0.409E+03  0.701E+03  0.123E+04  0.309E+04  0.820E+04  0.230E+05  0.421E+05  0.528E+05  0.547E+05  0.501E+05  
08:24           0.127E+02  0.328E+02  0.556E+02  0.583E+02  0.135E+03  0.409E+03  0.702E+03  0.123E+04  0.309E+04  0.820E+04  0.230E+05  0.421E+05  0.528E+05  0.547E+05  0.501E+05  
08:25           0.127E+02  0.328E+02  0.556E+02  0.583E+02  0.135E+03  0.410E+03  0.702E+03  0.123E+04  0.309E+04  0.821E+04  0.230E+05  0.421E+05  0.528E+05  0.547E+05  0.501E+05  
08:26           0.127E+02  0.328E+02  0.556E+02  0.583E+02  0.135E+03  0.410E+03  0.702E+03  0.123E+04  0.309E+04  0.822E+04  0.231E+05  0.422E+05  0.528E+05  0.547E+05  0.502E+05  
08:27           0.127E+02  0.328E+02  0.556E+02  0.583E+02  0.135E+03  0.410E+03  0.703E+03  0.123E+04  0.310E+04  0.823E+04  0.231E+05  0.422E+05  0.529E+05  0.547E+05  0.502E+05  
08:28           0.127E+02  0.328E+02  0.556E+02  0.583E+02  0.135E+03  0.411E+03  0.703E+03  0.123E+04  0.310E+04  0.824E+04  0.231E+05  0.422E+05  0.529E+05  0.548E+05  0.502E+05  
08:29           0.127E+02  0.328E+02  0.556E+02  0.583E+02  0.135E+03  0.411E+03  0.703E+03  0.123E+04  0.310E+04  0.824E+04  0.231E+05  0.422E+05  0.529E+05  0.548E+05  0.502E+05  
08:30           0.127E+02  0.328E+02  0.556E+02  0.583E+02  0.136E+03  0.411E+03  0.704E+03  0.123E+04  0.310E+04  0.825E+04  0.231E+05  0.423E+05  0.529E+05  0.548E+05  0.502E+05  
08:31           0.127E+02  0.328E+02  0.556E+02  0.583E+02  0.136E+03  0.412E+03  0.704E+03  0.123E+04  0.310E+04  0.826E+04  0.232E+05  0.423E+05  0.530E+05  0.548E+05  0.502E+05  
08:32           0.127E+02  0.328E+02  0.556E+02  0.583E+02  0.136E+03  0.412E+03  0.704E+03  0.123E+04  0.310E+04  0.827E+04  0.232E+05  0.423E+05  0.530E+05  0.548E+05  0.502E+05  
08:33           0.127E+02  0.328E+02  0.556E+02  0.583E+02  0.136E+03  0.412E+03  0.704E+03  0.123E+04  0.310E+04  0.827E+04  0.232E+05  0.423E+05  0.530E+05  0.548E+05  0.502E+05  
08:34           0.127E+02  0.328E+02  0.556E+02  0.583E+02  0.136E+03  0.413E+03  0.705E+03  0.123E+04  0.310E+04  0.828E+04  0.232E+05  0.424E+05  0.530E+05  0.549E+05  0.502E+05  
08:35           0.127E+02  0.328E+02  0.556E+02  0.583E+02  0.136E+03  0.413E+03  0.705E+03  0.123E+04  0.310E+04  0.829E+04  0.232E+05  0.424E+05  0.531E+05  0.549E+05  0.503E+05  
08:36           0.127E+02  0.328E+02  0.556E+02  0.583E+02  0.136E+03  0.413E+03  0.705E+03  0.123E+04  0.310E+04  0.829E+04  0.233E+05  0.424E+05  0.531E+05  0.549E+05  0.503E+05  
08:37           0.127E+02  0.328E+02  0.556E+02  0.583E+02  0.136E+03  0.413E+03  0.705E+03  0.123E+04  0.310E+04  0.830E+04  0.233E+05  0.424E+05  0.531E+05  0.549E+05  0.503E+05  
08:38           0.127E+02  0.328E+02  0.556E+02  0.583E+02  0.136E+03  0.414E+03  0.706E+03  0.123E+04  0.310E+04  0.830E+04  0.233E+05  0.425E+05  0.531E+05  0.549E+05  0.503E+05  
08:39           0.127E+02  0.328E+02  0.556E+02  0.583E+02  0.137E+03  0.414E+03  0.706E+03  0.123E+04  0.310E+04  0.831E+04  0.233E+05  0.425E+05  0.531E+05  0.549E+05  0.503E+05  
08:40           0.127E+02  0.328E+02  0.556E+02  0.583E+02  0.137E+03  0.414E+03  0.706E+03  0.123E+04  0.310E+04  0.831E+04  0.233E+05  0.425E+05  0.531E+05  0.549E+05  0.503E+05  
08:41           0.127E+02  0.328E+02  0.556E+02  0.583E+02  0.137E+03  0.414E+03  0.706E+03  0.123E+04  0.310E+04  0.832E+04  0.233E+05  0.425E+05  0.532E+05  0.550E+05  0.503E+05  
08:42           0.127E+02  0.328E+02  0.556E+02  0.583E+02  0.137E+03  0.414E+03  0.706E+03  0.123E+04  0.310E+04  0.832E+04  0.233E+05  0.425E+05  0.532E+05  0.550E+05  0.503E+05  
08:43           0.127E+02  0.328E+02  0.556E+02  0.583E+02  0.137E+03  0.415E+03  0.707E+03  0.123E+04  0.310E+04  0.833E+04  0.233E+05  0.425E+05  0.532E+05  0.550E+05  0.503E+05  
08:44           0.127E+02  0.328E+02  0.556E+02  0.583E+02  0.137E+03  0.415E+03  0.707E+03  0.123E+04  0.310E+04  0.833E+04  0.234E+05  0.426E+05  0.532E+05  0.550E+05  0.503E+05  
08:45           0.127E+02  0.328E+02  0.556E+02  0.583E+02  0.137E+03  0.415E+03  0.707E+03  0.123E+04  0.310E+04  0.834E+04  0.234E+05  0.426E+05  0.532E+05  0.550E+05  0.503E+05  
08:46           0.127E+02  0.328E+02  0.556E+02  0.583E+02  0.137E+03  0.415E+03  0.707E+03  0.123E+04  0.310E+04  0.834E+04  0.234E+05  0.426E+05  0.532E+05  0.550E+05  0.503E+05  
08:47           0.127E+02  0.328E+02  0.556E+02  0.583E+02  0.137E+03  0.415E+03  0.707E+03  0.124E+04  0.310E+04  0.834E+04  0.234E+05  0.426E+05  0.532E+05  0.550E+05  0.503E+05  
08:48           0.127E+02  0.328E+02  0.556E+02  0.583E+02  0.137E+03  0.415E+03  0.707E+03  0.124E+04  0.310E+04  0.835E+04  0.234E+05  0.426E+05  0.533E+05  0.550E+05  0.503E+05  
08:49           0.127E+02  0.328E+02  0.556E+02  0.583E+02  0.137E+03  0.416E+03  0.707E+03  0.124E+04  0.310E+04  0.835E+04  0.234E+05  0.426E+05  0.533E+05  0.550E+05  0.503E+05  
08:50           0.127E+02  0.328E+02  0.556E+02  0.583E+02  0.137E+03  0.416E+03  0.708E+03  0.124E+04  0.310E+04  0.835E+04  0.234E+05  0.426E+05  0.533E+05  0.550E+05  0.504E+05  
08:51           0.127E+02  0.328E+02  0.556E+02  0.583E+02  0.137E+03  0.416E+03  0.708E+03  0.124E+04  0.311E+04  0.836E+04  0.234E+05  0.426E+05  0.533E+05  0.550E+05  0.504E+05  
08:52           0.127E+02  0.328E+02  0.556E+02  0.583E+02  0.137E+03  0.416E+03  0.708E+03  0.124E+04  0.311E+04  0.836E+04  0.234E+05  0.426E+05  0.533E+05  0.550E+05  0.504E+05  
08:53           0.127E+02  0.328E+02  0.556E+02  0.583E+02  0.137E+03  0.416E+03  0.708E+03  0.124E+04  0.311E+04  0.836E+04  0.234E+05  0.426E+05  0.533E+05  0.550E+05  0.504E+05  
08:54           0.127E+02  0.328E+02  0.556E+02  0.583E+02  0.137E+03  0.416E+03  0.708E+03  0.124E+04  0.311E+04  0.836E+04  0.234E+05  0.427E+05  0.533E+05  0.551E+05  0.504E+05  
08:55           0.127E+02  0.328E+02  0.556E+02  0.584E+02  0.137E+03  0.416E+03  0.708E+03  0.124E+04  0.311E+04  0.836E+04  0.234E+05  0.427E+05  0.533E+05  0.551E+05  0.504E+05  
08:56           0.127E+02  0.328E+02  0.556E+02  0.584E+02  0.137E+03  0.416E+03  0.708E+03  0.124E+04  0.311E+04  0.836E+04  0.234E+05  0.427E+05  0.533E+05  0.551E+05  0.504E+05  
08:57           0.127E+02  0.328E+02  0.556E+02  0.584E+02  0.138E+03  0.416E+03  0.708E+03  0.124E+04  0.311E+04  0.837E+04  0.234E+05  0.427E+05  0.533E+05  0.551E+05  0.504E+05  
08:58           0.127E+02  0.328E+02  0.556E+02  0.584E+02  0.138E+03  0.416E+03  0.708E+03  0.124E+04  0.311E+04  0.837E+04  0.235E+05  0.427E+05  0.533E+05  0.551E+05  0.504E+05  
08:59           0.127E+02  0.328E+02  0.556E+02  0.584E+02  0.138E+03  0.416E+03  0.708E+03  0.124E+04  0.311E+04  0.837E+04  0.235E+05  0.427E+05  0.533E+05  0.551E+05  0.504E+05  
09:00           0.127E+02  0.328E+02  0.556E+02  0.584E+02  0.138E+03  0.416E+03  0.708E+03  0.124E+04  0.311E+04  0.837E+04  0.235E+05  0.427E+05  0.533E+05  0.551E+05  0.504E+05  
09:01           0.127E+02  0.328E+02  0.556E+02  0.584E+02  0.138E+03  0.416E+03  0.708E+03  0.124E+04  0.311E+04  0.837E+04  0.235E+05  0.427E+05  0.533E+05  0.551E+05  0.504E+05  
09:02           0.127E+02  0.328E+02  0.556E+02  0.584E+02  0.138E+03  0.416E+03  0.708E+03  0.124E+04  0.311E+04  0.837E+04  0.235E+05  0.427E+05  0.533E+05  0.551E+05  0.504E+05  
09:03           0.127E+02  0.328E+02  0.556E+02  0.584E+02  0.138E+03  0.416E+03  0.708E+03  0.124E+04  0.311E+04  0.837E+04  0.235E+05  0.427E+05  0.533E+05  0.551E+05  0.504E+05  
09:04           0.127E+02  0.328E+02  0.556E+02  0.584E+02  0.138E+03  0.416E+03  0.708E+03  0.124E+04  0.311E+04  0.837E+04  0.235E+05  0.427E+05  0.533E+05  0.551E+05  0.504E+05  
09:05           0.127E+02  0.328E+02  0.556E+02  0.584E+02  0.138E+03  0.416E+03  0.708E+03  0.124E+04  0.311E+04  0.837E+04  0.234E+05  0.427E+05  0.533E+05  0.551E+05  0.504E+05  
09:06           0.127E+02  0.328E+02  0.556E+02  0.584E+02  0.137E+03  0.416E+03  0.708E+03  0.124E+04  0.311E+04  0.836E+04  0.234E+05  0.427E+05  0.533E+05  0.551E+05  0.504E+05  
09:07           0.127E+02  0.328E+02  0.556E+02  0.584E+02  0.137E+03  0.416E+03  0.708E+03  0.124E+04  0.311E+04  0.836E+04  0.234E+05  0.427E+05  0.533E+05  0.551E+05  0.504E+05  
09:08           0.127E+02  0.328E+02  0.556E+02  0.583E+02  0.137E+03  0.416E+03  0.708E+03  0.124E+04  0.311E+04  0.836E+04  0.234E+05  0.427E+05  0.533E+05  0.551E+05  0.504E+05  
09:09           0.127E+02  0.328E+02  0.556E+02  0.583E+02  0.137E+03  0.416E+03  0.708E+03  0.124E+04  0.311E+04  0.836E+04  0.234E+05  0.426E+05  0.533E+05  0.550E+05  0.504E+05  
09:10           0.127E+02  0.328E+02  0.556E+02  0.583E+02  0.137E+03  0.416E+03  0.708E+03  0.124E+04  0.311E+04  0.836E+04  0.234E+05  0.426E+05  0.533E+05  0.550E+05  0.504E+05  
09:11           0.127E+02  0.328E+02  0.556E+02  0.583E+02  0.137E+03  0.416E+03  0.708E+03  0.124E+04  0.311E+04  0.836E+04  0.234E+05  0.426E+05  0.533E+05  0.550E+05  0.504E+05  
09:12           0.127E+02  0.328E+02  0.556E+02  0.583E+02  0.137E+03  0.416E+03  0.708E+03  0.124E+04  0.310E+04  0.835E+04  0.234E+05  0.426E+05  0.533E+05  0.550E+05  0.504E+05  
09:13           0.127E+02  0.328E+02  0.556E+02  0.583E+02  0.137E+03  0.416E+03  0.707E+03  0.124E+04  0.310E+04  0.835E+04  0.234E+05  0.426E+05  0.533E+05  0.550E+05  0.503E+05  
09:14           0.127E+02  0.328E+02  0.556E+02  0.583E+02  0.137E+03  0.415E+03  0.707E+03  0.124E+04  0.310E+04  0.835E+04  0.234E+05  0.426E+05  0.533E+05  0.550E+05  0.503E+05  
09:15           0.127E+02  0.328E+02  0.556E+02  0.583E+02  0.137E+03  0.415E+03  0.707E+03  0.124E+04  0.310E+04  0.834E+04  0.234E+05  0.426E+05  0.532E+05  0.550E+05  0.503E+05  
09:16           0.127E+02  0.328E+02  0.556E+02  0.583E+02  0.137E+03  0.415E+03  0.707E+03  0.123E+04  0.310E+04  0.834E+04  0.234E+05  0.426E+05  0.532E+05  0.550E+05  0.503E+05  
09:17           0.127E+02  0.328E+02  0.556E+02  0.583E+02  0.137E+03  0.415E+03  0.707E+03  0.123E+04  0.310E+04  0.834E+04  0.234E+05  0.426E+05  0.532E+05  0.550E+05  0.503E+05  
09:18           0.127E+02  0.328E+02  0.556E+02  0.583E+02  0.137E+03  0.415E+03  0.707E+03  0.123E+04  0.310E+04  0.833E+04  0.234E+05  0.426E+05  0.532E+05  0.550E+05  0.503E+05  
09:19           0.127E+02  0.328E+02  0.556E+02  0.583E+02  0.137E+03  0.415E+03  0.707E+03  0.123E+04  0.310E+04  0.833E+04  0.233E+05  0.425E+05  0.532E+05  0.550E+05  0.503E+05  
09:20           0.127E+02  0.328E+02  0.556E+02  0.583E+02  0.137E+03  0.414E+03  0.706E+03  0.123E+04  0.310E+04  0.832E+04  0.233E+05  0.425E+05  0.532E+05  0.550E+05  0.503E+05  
09:21           0.127E+02  0.328E+02  0.556E+02  0.583E+02  0.137E+03  0.414E+03  0.706E+03  0.123E+04  0.310E+04  0.832E+04  0.233E+05  0.425E+05  0.532E+05  0.550E+05  0.503E+05  
09:22           0.127E+02  0.328E+02  0.556E+02  0.583E+02  0.137E+03  0.414E+03  0.706E+03  0.123E+04  0.310E+04  0.831E+04  0.233E+05  0.425E+05  0.531E+05  0.549E+05  0.503E+05  
09:23           0.127E+02  0.328E+02  0.556E+02  0.583E+02  0.137E+03  0.414E+03  0.706E+03  0.123E+04  0.310E+04  0.831E+04  0.233E+05  0.425E+05  0.531E+05  0.549E+05  0.503E+05  
09:24           0.127E+02  0.328E+02  0.556E+02  0.583E+02  0.136E+03  0.414E+03  0.706E+03  0.123E+04  0.310E+04  0.830E+04  0.233E+05  0.425E+05  0.531E+05  0.549E+05  0.503E+05  
09:25           0.127E+02  0.328E+02  0.556E+02  0.583E+02  0.136E+03  0.413E+03  0.705E+03  0.123E+04  0.310E+04  0.830E+04  0.233E+05  0.424E+05  0.531E+05  0.549E+05  0.503E+05  
09:26           0.127E+02  0.328E+02  0.556E+02  0.583E+02  0.136E+03  0.413E+03  0.705E+03  0.123E+04  0.310E+04  0.829E+04  0.233E+05  0.424E+05  0.531E+05  0.549E+05  0.503E+05  
09:27           0.127E+02  0.328E+02  0.556E+02  0.583E+02  0.136E+03  0.413E+03  0.705E+03  0.123E+04  0.310E+04  0.829E+04  0.232E+05  0.424E+05  0.531E+05  0.549E+05  0.503E+05  
09:28           0.127E+02  0.328E+02  0.556E+02  0.583E+02  0.136E+03  0.413E+03  0.705E+03  0.123E+04  0.310E+04  0.828E+04  0.232E+05  0.424E+05  0.530E+05  0.549E+05  0.502E+05  
09:29           0.127E+02  0.328E+02  0.556E+02  0.583E+02  0.136E+03  0.412E+03  0.704E+03  0.123E+04  0.310E+04  0.827E+04  0.232E+05  0.423E+05  0.530E+05  0.548E+05  0.502E+05  
09:30           0.127E+02  0.328E+02  0.556E+02  0.583E+02  0.136E+03  0.412E+03  0.704E+03  0.123E+04  0.310E+04  0.827E+04  0.232E+05  0.423E+05  0.530E+05  0.548E+05  0.502E+05  
09:31           0.127E+02  0.328E+02  0.556E+02  0.583E+02  0.136E+03  0.412E+03  0.704E+03  0.123E+04  0.310E+04  0.826E+04  0.232E+05  0.423E+05  0.530E+05  0.548E+05  0.502E+05  
09:32           0.127E+02  0.328E+02  0.556E+02  0.583E+02  0.136E+03  0.411E+03  0.704E+03  0.123E+04  0.310E+04  0.825E+04  0.231E+05  0.423E+05  0.529E+05  0.548E+05  0.502E+05  
09:33           0.127E+02  0.328E+02  0.556E+02  0.583E+02  0.135E+03  0.411E+03  0.703E+03  0.123E+04  0.310E+04  0.824E+04  0.231E+05  0.422E+05  0.529E+05  0.548E+05  0.502E+05  
09:34           0.127E+02  0.328E+02  0.556E+02  0.583E+02  0.135E+03  0.411E+03  0.703E+03  0.123E+04  0.310E+04  0.824E+04  0.231E+05  0.422E+05  0.529E+05  0.548E+05  0.502E+05  
09:35           0.127E+02  0.328E+02  0.556E+02  0.583E+02  0.135E+03  0.410E+03  0.703E+03  0.123E+04  0.310E+04  0.823E+04  0.231E+05  0.422E+05  0.529E+05  0.547E+05  0.502E+05  
09:36           0.127E+02  0.328E+02  0.556E+02  0.583E+02  0.135E+03  0.410E+03  0.702E+03  0.123E+04  0.309E+04  0.822E+04  0.231E+05  0.422E+05  0.528E+05  0.547E+05  0.502E+05  
09:37           0.127E+02  0.328E+02  0.556E+02  0.583E+02  0.135E+03  0.410E+03  0.702E+03  0.123E+04  0.309E+04  0.821E+04  0.230E+05  0.421E+05  0.528E+05  0.547E+05  0.501E+05  
09:38           0.127E+02  0.328E+02  0.556E+02  0.583E+02  0.135E+03  0.409E+03  0.702E+03  0.123E+04  0.309E+04  0.820E+04  0.230E+05  0.421E+05  0.528E+05  0.547E+05  0.501E+05  
09:39           0.127E+02  0.328E+02  0.556E+02  0.583E+02  0.135E+03  0.409E+03  0.701E+03  0.123E+04  0.309E+04  0.820E+04  0.230E+05  0.421E+05  0.528E+05  0.547E+05  0.501E+05  
09:40           0.127E+02  0.328E+02  0.556E+02  0.583E+02  0.134E+03  0.409E+03  0.701E+03  0.123E+04  0.309E+04  0.819E+04  0.230E+05  0.420E+05  0.527E+05  0.546E+05  0.501E+05  
09:41           0.127E+02  0.328E+02  0.556E+02  0.583E+02  0.134E+03  0.408E+03  0.701E+03  0.123E+04  0.309E+04  0.818E+04  0.229E+05  0.420E+05  0.527E+05  0.546E+05  0.501E+05  
09:42           0.127E+02  0.328E+02  0.556E+02  0.583E+02  0.134E+03  0.408E+03  0.700E+03  0.123E+04  0.309E+04  0.817E+04  0.229E+05  0.420E+05  0.527E+05  0.546E+05  0.501E+05  
09:43           0.127E+02  0.328E+02  0.556E+02  0.583E+02  0.134E+03  0.407E+03  0.700E+03  0.123E+04  0.309E+04  0.816E+04  0.229E+05  0.419E+05  0.526E+05  0.546E+05  0.501E+05  
09:44           0.127E+02  0.328E+02  0.556E+02  0.583E+02  0.134E+03  0.407E+03  0.699E+03  0.123E+04  0.309E+04  0.815E+04  0.229E+05  0.419E+05  0.526E+05  0.545E+05  0.500E+05  
09:45           0.127E+02  0.328E+02  0.556E+02  0.583E+02  0.134E+03  0.406E+03  0.699E+03  0.123E+04  0.309E+04  0.814E+04  0.228E+05  0.419E+05  0.526E+05  0.545E+05  0.500E+05  
09:46           0.127E+02  0.328E+02  0.556E+02  0.583E+02  0.133E+03  0.406E+03  0.699E+03  0.123E+04  0.309E+04  0.813E+04  0.228E+05  0.418E+05  0.525E+05  0.545E+05  0.500E+05  
09:47           0.127E+02  0.328E+02  0.556E+02  0.583E+02  0.133E+03  0.405E+03  0.698E+03  0.123E+04  0.309E+04  0.812E+04  0.228E+05  0.418E+05  0.525E+05  0.545E+05  0.500E+05  
09:48           0.127E+02  0.328E+02  0.556E+02  0.583E+02  0.133E+03  0.405E+03  0.698E+03  0.123E+04  0.309E+04  0.811E+04  0.228E+05  0.417E+05  0.525E+05  0.544E+05  0.500E+05  
09:49           0.127E+02  0.328E+02  0.556E+02  0.583E+02  0.133E+03  0.405E+03  0.697E+03  0.122E+04  0.309E+04  0.809E+04  0.227E+05  0.417E+05  0.524E+05  0.544E+05  0.500E+05  
09:50           0.127E+02  0.328E+02  0.556E+02  0.583E+02  0.133E+03  0.404E+03  0.697E+03  0.122E+04  0.308E+04  0.808E+04  0.227E+05  0.417E+05  0.524E+05  0.544E+05  0.499E+05  
09:51           0.127E+02  0.328E+02  0.556E+02  0.583E+02  0.133E+03  0.404E+03  0.696E+03  0.122E+04  0.308E+04  0.807E+04  0.227E+05  0.416E+05  0.524E+05  0.543E+05  0.499E+05  
09:52           0.127E+02  0.328E+02  0.556E+02  0.582E+02  0.132E+03  0.403E+03  0.696E+03  0.122E+04  0.308E+04  0.806E+04  0.226E+05  0.416E+05  0.523E+05  0.543E+05  0.499E+05  
09:53           0.127E+02  0.328E+02  0.556E+02  0.582E+02  0.132E+03  0.402E+03  0.695E+03  0.122E+04  0.308E+04  0.805E+04  0.226E+05  0.415E+05  0.523E+05  0.543E+05  0.499E+05  
09:54           0.127E+02  0.328E+02  0.556E+02  0.582E+02  0.132E+03  0.402E+03  0.695E+03  0.122E+04  0.308E+04  0.804E+04  0.226E+05  0.415E+05  0.522E+05  0.543E+05  0.499E+05  
09:55           0.127E+02  0.328E+02  0.556E+02  0.582E+02  0.132E+03  0.401E+03  0.694E+03  0.122E+04  0.308E+04  0.802E+04  0.225E+05  0.415E+05  0.522E+05  0.542E+05  0.499E+05  
09:56           0.127E+02  0.328E+02  0.556E+02  0.582E+02  0.132E+03  0.401E+03  0.694E+03  0.122E+04  0.308E+04  0.801E+04  0.225E+05  0.414E+05  0.522E+05  0.542E+05  0.498E+05  
09:57           0.127E+02  0.328E+02  0.556E+02  0.582E+02  0.131E+03  0.400E+03  0.693E+03  0.122E+04  0.308E+04  0.800E+04  0.225E+05  0.414E+05  0.521E+05  0.542E+05  0.498E+05  
09:58           0.127E+02  0.328E+02  0.556E+02  0.582E+02  0.131E+03  0.400E+03  0.693E+03  0.122E+04  0.308E+04  0.799E+04  0.224E+05  0.413E+05  0.521E+05  0.541E+05  0.498E+05  
09:59           0.127E+02  0.328E+02  0.556E+02  0.582E+02  0.131E+03  0.399E+03  0.692E+03  0.122E+04  0.308E+04  0.797E+04  0.224E+05  0.413E+05  0.520E+05  0.541E+05  0.498E+05  
10:00           0.127E+02  0.328E+02  0.556E+02  0.582E+02  0.131E+03  0.398E+03  0.692E+03  0.122E+04  0.308E+04  0.796E+04  0.224E+05  0.412E+05  0.520E+05  0.541E+05  0.498E+05  
10:01           0.127E+02  0.328E+02  0.556E+02  0.582E+02  0.130E+03  0.398E+03  0.691E+03  0.122E+04  0.307E+04  0.795E+04  0.223E+05  0.412E+05  0.519E+05  0.540E+05  0.497E+05  
10:02           0.127E+02  0.328E+02  0.556E+02  0.582E+02  0.130E+03  0.397E+03  0.690E+03  0.122E+04  0.307E+04  0.793E+04  0.223E+05  0.411E+05  0.519E+05  0.540E+05  0.497E+05  
10:03           0.127E+02  0.328E+02  0.556E+02  0.582E+02  0.130E+03  0.397E+03  0.690E+03  0.122E+04  0.307E+04  0.792E+04  0.222E+05  0.411E+05  0.518E+05  0.540E+05  0.497E+05  
10:04           0.127E+02  0.328E+02  0.556E+02  0.582E+02  0.130E+03  0.396E+03  0.689E+03  0.122E+04  0.307E+04  0.790E+04  0.222E+05  0.410E+05  0.518E+05  0.539E+05  0.497E+05  
10:05           0.127E+02  0.328E+02  0.556E+02  0.582E+02  0.129E+03  0.395E+03  0.689E+03  0.122E+04  0.307E+04  0.789E+04  0.222E+05  0.410E+05  0.517E+05  0.539E+05  0.496E+05  
10:06           0.127E+02  0.328E+02  0.556E+02  0.582E+02  0.129E+03  0.395E+03  0.688E+03  0.122E+04  0.307E+04  0.787E+04  0.221E+05  0.409E+05  0.517E+05  0.538E+05  0.496E+05  
10:07           0.127E+02  0.328E+02  0.556E+02  0.582E+02  0.129E+03  0.394E+03  0.687E+03  0.121E+04  0.307E+04  0.786E+04  0.221E+05  0.409E+05  0.516E+05  0.538E+05  0.496E+05  
10:08           0.127E+02  0.328E+02  0.556E+02  0.582E+02  0.129E+03  0.393E+03  0.687E+03  0.121E+04  0.307E+04  0.785E+04  0.220E+05  0.408E+05  0.516E+05  0.538E+05  0.496E+05  
10:09           0.127E+02  0.328E+02  0.556E+02  0.582E+02  0.128E+03  0.393E+03  0.686E+03  0.121E+04  0.307E+04  0.783E+04  0.220E+05  0.407E+05  0.515E+05  0.537E+05  0.495E+05  
10:10           0.127E+02  0.328E+02  0.556E+02  0.582E+02  0.128E+03  0.392E+03  0.685E+03  0.121E+04  0.306E+04  0.781E+04  0.220E+05  0.407E+05  0.515E+05  0.537E+05  0.495E+05  
10:11           0.127E+02  0.328E+02  0.556E+02  0.582E+02  0.128E+03  0.391E+03  0.685E+03  0.121E+04  0.306E+04  0.780E+04  0.219E+05  0.406E+05  0.514E+05  0.536E+05  0.495E+05  
10:12           0.127E+02  0.328E+02  0.556E+02  0.582E+02  0.128E+03  0.391E+03  0.684E+03  0.121E+04  0.306E+04  0.778E+04  0.219E+05  0.406E+05  0.514E+05  0.536E+05  0.495E+05  
10:13           0.127E+02  0.328E+02  0.556E+02  0.582E+02  0.127E+03  0.390E+03  0.683E+03  0.121E+04  0.306E+04  0.777E+04  0.218E+05  0.405E+05  0.513E+05  0.536E+05  0.494E+05  
10:14           0.127E+02  0.328E+02  0.556E+02  0.582E+02  0.127E+03  0.389E+03  0.683E+03  0.121E+04  0.306E+04  0.775E+04  0.218E+05  0.404E+05  0.513E+05  0.535E+05  0.494E+05  
10:15           0.127E+02  0.328E+02  0.556E+02  0.582E+02  0.127E+03  0.388E+03  0.682E+03  0.121E+04  0.306E+04  0.774E+04  0.217E+05  0.404E+05  0.512E+05  0.535E+05  0.494E+05  
10:16           0.127E+02  0.328E+02  0.556E+02  0.581E+02  0.127E+03  0.388E+03  0.681E+03  0.121E+04  0.306E+04  0.772E+04  0.217E+05  0.403E+05  0.511E+05  0.534E+05  0.494E+05  
10:17           0.127E+02  0.328E+02  0.556E+02  0.581E+02  0.126E+03  0.387E+03  0.680E+03  0.121E+04  0.306E+04  0.770E+04  0.217E+05  0.403E+05  0.511E+05  0.534E+05  0.493E+05  
10:18           0.127E+02  0.328E+02  0.556E+02  0.581E+02  0.126E+03  0.386E+03  0.680E+03  0.121E+04  0.305E+04  0.769E+04  0.216E+05  0.402E+05  0.510E+05  0.533E+05  0.493E+05  
10:19           0.127E+02  0.328E+02  0.556E+02  0.581E+02  0.126E+03  0.385E+03  0.679E+03  0.121E+04  0.305E+04  0.767E+04  0.216E+05  0.401E+05  0.510E+05  0.533E+05  0.493E+05  
10:20           0.127E+02  0.328E+02  0.556E+02  0.581E+02  0.125E+03  0.384E+03  0.678E+03  0.121E+04  0.305E+04  0.765E+04  0.215E+05  0.401E+05  0.509E+05  0.532E+05  0.492E+05  
10:21           0.127E+02  0.328E+02  0.556E+02  0.581E+02  0.125E+03  0.384E+03  0.677E+03  0.120E+04  0.305E+04  0.764E+04  0.215E+05  0.400E+05  0.508E+05  0.532E+05  0.492E+05  
10:22           0.127E+02  0.328E+02  0.556E+02  0.581E+02  0.125E+03  0.383E+03  0.677E+03  0.120E+04  0.305E+04  0.762E+04  0.214E+05  0.399E+05  0.508E+05  0.532E+05  0.492E+05  
10:23           0.127E+02  0.328E+02  0.556E+02  0.581E+02  0.125E+03  0.382E+03  0.676E+03  0.120E+04  0.305E+04  0.760E+04  0.214E+05  0.399E+05  0.507E+05  0.531E+05  0.492E+05  
10:24           0.127E+02  0.328E+02  0.556E+02  0.581E+02  0.124E+03  0.381E+03  0.675E+03  0.120E+04  0.305E+04  0.758E+04  0.213E+05  0.398E+05  0.507E+05  0.531E+05  0.491E+05  
10:25           0.127E+02  0.328E+02  0.556E+02  0.581E+02  0.124E+03  0.380E+03  0.674E+03  0.120E+04  0.305E+04  0.757E+04  0.213E+05  0.397E+05  0.506E+05  0.530E+05  0.491E+05  
10:26           0.127E+02  0.328E+02  0.556E+02  0.581E+02  0.124E+03  0.379E+03  0.673E+03  0.120E+04  0.304E+04  0.755E+04  0.212E+05  0.397E+05  0.505E+05  0.530E+05  0.491E+05  
10:27           0.127E+02  0.328E+02  0.556E+02  0.581E+02  0.123E+03  0.378E+03  0.672E+03  0.120E+04  0.304E+04  0.753E+04  0.212E+05  0.396E+05  0.505E+05  0.529E+05  0.490E+05  
10:28           0.127E+02  0.328E+02  0.556E+02  0.581E+02  0.123E+03  0.378E+03  0.672E+03  0.120E+04  0.304E+04  0.751E+04  0.211E+05  0.395E+05  0.504E+05  0.529E+05  0.490E+05  
10:29           0.127E+02  0.328E+02  0.556E+02  0.581E+02  0.123E+03  0.377E+03  0.671E+03  0.120E+04  0.304E+04  0.749E+04  0.211E+05  0.394E+05  0.503E+05  0.528E+05  0.490E+05  
10:30           0.127E+02  0.328E+02  0.556E+02  0.581E+02  0.122E+03  0.376E+03  0.670E+03  0.120E+04  0.304E+04  0.747E+04  0.210E+05  0.394E+05  0.502E+05  0.527E+05  0.489E+05  
10:31           0.127E+02  0.328E+02  0.556E+02  0.581E+02  0.122E+03  0.375E+03  0.669E+03  0.120E+04  0.304E+04  0.746E+04  0.210E+05  0.393E+05  0.502E+05  0.527E+05  0.489E+05  
10:32           0.127E+02  0.328E+02  0.556E+02  0.581E+02  0.122E+03  0.374E+03  0.668E+03  0.119E+04  0.304E+04  0.744E+04  0.209E+05  0.392E+05  0.501E+05  0.526E+05  0.489E+05  
10:33           0.127E+02  0.328E+02  0.556E+02  0.581E+02  0.121E+03  0.373E+03  0.667E+03  0.119E+04  0.304E+04  0.742E+04  0.209E+05  0.391E+05  0.500E+05  0.526E+05  0.488E+05  
10:34           0.127E+02  0.328E+02  0.556E+02  0.581E+02  0.121E+03  0.372E+03  0.666E+03  0.119E+04  0.303E+04  0.740E+04  0.208E+05  0.391E+05  0.500E+05  0.525E+05  0.488E+05  
10:35           0.127E+02  0.328E+02  0.556E+02  0.581E+02  0.121E+03  0.371E+03  0.665E+03  0.119E+04  0.303E+04  0.738E+04  0.207E+05  0.390E+05  0.499E+05  0.525E+05  0.487E+05  
10:36           0.127E+02  0.328E+02  0.556E+02  0.581E+02  0.120E+03  0.370E+03  0.664E+03  0.119E+04  0.303E+04  0.736E+04  0.207E+05  0.389E+05  0.498E+05  0.524E+05  0.487E+05  
10:37           0.127E+02  0.328E+02  0.556E+02  0.581E+02  0.120E+03  0.369E+03  0.663E+03  0.119E+04  0.303E+04  0.734E+04  0.206E+05  0.388E+05  0.497E+05  0.524E+05  0.487E+05  
10:38           0.127E+02  0.328E+02  0.556E+02  0.581E+02  0.120E+03  0.368E+03  0.662E+03  0.119E+04  0.303E+04  0.732E+04  0.206E+05  0.387E+05  0.497E+05  0.523E+05  0.486E+05  
10:39           0.127E+02  0.328E+02  0.556E+02  0.581E+02  0.119E+03  0.367E+03  0.661E+03  0.119E+04  0.303E+04  0.730E+04  0.205E+05  0.387E+05  0.496E+05  0.522E+05  0.486E+05  
10:40           0.127E+02  0.328E+02  0.556E+02  0.581E+02  0.119E+03  0.366E+03  0.660E+03  0.119E+04  0.303E+04  0.728E+04  0.205E+05  0.386E+05  0.495E+05  0.522E+05  0.486E+05  
10:41           0.127E+02  0.328E+02  0.556E+02  0.580E+02  0.119E+03  0.365E+03  0.659E+03  0.119E+04  0.302E+04  0.726E+04  0.204E+05  0.385E+05  0.494E+05  0.521E+05  0.485E+05  
10:42           0.127E+02  0.328E+02  0.556E+02  0.580E+02  0.118E+03  0.364E+03  0.658E+03  0.118E+04  0.302E+04  0.724E+04  0.203E+05  0.384E+05  0.494E+05  0.521E+05  0.485E+05  
10:43           0.127E+02  0.328E+02  0.556E+02  0.580E+02  0.118E+03  0.363E+03  0.657E+03  0.118E+04  0.302E+04  0.722E+04  0.203E+05  0.383E+05  0.493E+05  0.520E+05  0.484E+05  
10:44           0.127E+02  0.328E+02  0.556E+02  0.580E+02  0.118E+03  0.362E+03  0.656E+03  0.118E+04  0.302E+04  0.720E+04  0.202E+05  0.382E+05  0.492E+05  0.519E+05  0.484E+05  
10:45           0.127E+02  0.328E+02  0.556E+02  0.580E+02  0.117E+03  0.361E+03  0.655E+03  0.118E+04  0.302E+04  0.718E+04  0.202E+05  0.381E+05  0.491E+05  0.519E+05  0.484E+05  
10:46           0.127E+02  0.328E+02  0.556E+02  0.580E+02  0.117E+03  0.360E+03  0.654E+03  0.118E+04  0.302E+04  0.716E+04  0.201E+05  0.381E+05  0.490E+05  0.518E+05  0.483E+05  
10:47           0.127E+02  0.328E+02  0.556E+02  0.580E+02  0.117E+03  0.359E+03  0.653E+03  0.118E+04  0.301E+04  0.714E+04  0.201E+05  0.380E+05  0.489E+05  0.517E+05  0.483E+05  
10:48           0.127E+02  0.328E+02  0.556E+02  0.580E+02  0.116E+03  0.358E+03  0.652E+03  0.118E+04  0.301E+04  0.712E+04  0.200E+05  0.379E+05  0.489E+05  0.517E+05  0.482E+05  
10:49           0.127E+02  0.328E+02  0.556E+02  0.580E+02  0.116E+03  0.357E+03  0.651E+03  0.118E+04  0.301E+04  0.710E+04  0.199E+05  0.378E+05  0.488E+05  0.516E+05  0.482E+05  
10:50           0.127E+02  0.328E+02  0.556E+02  0.580E+02  0.116E+03  0.356E+03  0.650E+03  0.118E+04  0.301E+04  0.708E+04  0.199E+05  0.377E+05  0.487E+05  0.515E+05  0.482E+05  
10:51           0.127E+02  0.328E+02  0.556E+02  0.580E+02  0.115E+03  0.355E+03  0.649E+03  0.118E+04  0.301E+04  0.706E+04  0.198E+05  0.376E+05  0.486E+05  0.515E+05  0.481E+05  
10:52           0.127E+02  0.328E+02  0.556E+02  0.580E+02  0.115E+03  0.353E+03  0.648E+03  0.117E+04  0.301E+04  0.704E+04  0.197E+05  0.375E+05  0.485E+05  0.514E+05  0.481E+05  
10:53           0.127E+02  0.328E+02  0.556E+02  0.580E+02  0.115E+03  0.352E+03  0.646E+03  0.117E+04  0.300E+04  0.702E+04  0.197E+05  0.374E+05  0.484E+05  0.513E+05  0.480E+05  
10:54           0.127E+02  0.328E+02  0.556E+02  0.580E+02  0.114E+03  0.351E+03  0.645E+03  0.117E+04  0.300E+04  0.700E+04  0.196E+05  0.373E+05  0.483E+05  0.513E+05  0.480E+05  
10:55           0.127E+02  0.328E+02  0.556E+02  0.580E+02  0.114E+03  0.350E+03  0.644E+03  0.117E+04  0.300E+04  0.697E+04  0.196E+05  0.372E+05  0.482E+05  0.512E+05  0.479E+05  
10:56           0.127E+02  0.328E+02  0.556E+02  0.580E+02  0.114E+03  0.349E+03  0.643E+03  0.117E+04  0.300E+04  0.695E+04  0.195E+05  0.371E+05  0.482E+05  0.511E+05  0.479E+05  
10:57           0.127E+02  0.328E+02  0.556E+02  0.580E+02  0.113E+03  0.348E+03  0.642E+03  0.117E+04  0.300E+04  0.693E+04  0.194E+05  0.370E+05  0.481E+05  0.510E+05  0.478E+05  
10:58           0.127E+02  0.328E+02  0.556E+02  0.580E+02  0.113E+03  0.346E+03  0.640E+03  0.117E+04  0.300E+04  0.691E+04  0.194E+05  0.369E+05  0.480E+05  0.510E+05  0.478E+05  
10:59           0.127E+02  0.328E+02  0.556E+02  0.580E+02  0.112E+03  0.345E+03  0.639E+03  0.117E+04  0.300E+04  0.689E+04  0.193E+05  0.368E+05  0.479E+05  0.509E+05  0.477E+05  
11:00           0.127E+02  0.328E+02  0.556E+02  0.580E+02  0.112E+03  0.344E+03  0.638E+03  0.116E+04  0.299E+04  0.687E+04  0.192E+05  0.367E+05  0.478E+05  0.508E+05  0.477E+05  
11:01           0.127E+02  0.328E+02  0.556E+02  0.580E+02  0.112E+03  0.343E+03  0.637E+03  0.116E+04  0.299E+04  0.685E+04  0.192E+05  0.366E+05  0.477E+05  0.507E+05  0.476E+05  
11:02           0.127E+02  0.328E+02  0.556E+02  0.580E+02  0.111E+03  0.342E+03  0.635E+03  0.116E+04  0.299E+04  0.682E+04  0.191E+05  0.365E+05  0.476E+05  0.507E+05  0.476E+05  
11:03           0.127E+02  0.328E+02  0.556E+02  0.580E+02  0.111E+03  0.340E+03  0.634E+03  0.116E+04  0.299E+04  0.680E+04  0.190E+05  0.364E+05  0.475E+05  0.506E+05  0.475E+05  
11:04           0.127E+02  0.328E+02  0.556E+02  0.580E+02  0.111E+03  0.339E+03  0.633E+03  0.116E+04  0.299E+04  0.678E+04  0.190E+05  0.363E+05  0.474E+05  0.505E+05  0.475E+05  
11:05           0.127E+02  0.328E+02  0.556E+02  0.580E+02  0.110E+03  0.338E+03  0.632E+03  0.116E+04  0.298E+04  0.676E+04  0.189E+05  0.362E+05  0.473E+05  0.504E+05  0.474E+05  
11:06           0.127E+02  0.328E+02  0.556E+02  0.580E+02  0.110E+03  0.337E+03  0.630E+03  0.116E+04  0.298E+04  0.674E+04  0.188E+05  0.361E+05  0.472E+05  0.504E+05  0.474E+05  
11:07           0.127E+02  0.328E+02  0.556E+02  0.580E+02  0.109E+03  0.335E+03  0.629E+03  0.116E+04  0.298E+04  0.672E+04  0.188E+05  0.360E+05  0.471E+05  0.503E+05  0.473E+05  
11:08           0.127E+02  0.328E+02  0.556E+02  0.580E+02  0.109E+03  0.334E+03  0.628E+03  0.115E+04  0.298E+04  0.669E+04  0.187E+05  0.359E+05  0.470E+05  0.502E+05  0.473E+05  
11:09           0.127E+02  0.328E+02  0.556E+02  0.580E+02  0.109E+03  0.333E+03  0.626E+03  0.115E+04  0.298E+04  0.667E+04  0.186E+05  0.358E+05  0.469E+05  0.501E+05  0.472E+05  
11:10           0.127E+02  0.328E+02  0.556E+02  0.580E+02  0.108E+03  0.332E+03  0.625E+03  0.115E+04  0.298E+04  0.665E+04  0.186E+05  0.357E+05  0.468E+05  0.500E+05  0.472E+05  
11:11           0.127E+02  0.328E+02  0.556E+02  0.580E+02  0.108E+03  0.330E+03  0.623E+03  0.115E+04  0.297E+04  0.663E+04  0.185E+05  0.356E+05  0.467E+05  0.499E+05  0.471E+05  
11:12           0.127E+02  0.328E+02  0.556E+02  0.580E+02  0.108E+03  0.329E+03  0.622E+03  0.115E+04  0.297E+04  0.661E+04  0.184E+05  0.355E+05  0.466E+05  0.499E+05  0.471E+05  
11:13           0.127E+02  0.328E+02  0.556E+02  0.579E+02  0.107E+03  0.328E+03  0.621E+03  0.115E+04  0.297E+04  0.659E+04  0.184E+05  0.354E+05  0.465E+05  0.498E+05  0.470E+05  
11:14           0.127E+02  0.328E+02  0.556E+02  0.579E+02  0.107E+03  0.326E+03  0.619E+03  0.115E+04  0.297E+04  0.656E+04  0.183E+05  0.353E+05  0.464E+05  0.497E+05  0.470E+05  
11:15           0.127E+02  0.328E+02  0.556E+02  0.579E+02  0.106E+03  0.325E+03  0.618E+03  0.114E+04  0.297E+04  0.654E+04  0.182E+05  0.351E+05  0.463E+05  0.496E+05  0.469E+05  
11:16           0.127E+02  0.328E+02  0.556E+02  0.579E+02  0.106E+03  0.324E+03  0.616E+03  0.114E+04  0.296E+04  0.652E+04  0.181E+05  0.350E+05  0.462E+05  0.495E+05  0.468E+05  
11:17           0.127E+02  0.328E+02  0.556E+02  0.579E+02  0.106E+03  0.322E+03  0.615E+03  0.114E+04  0.296E+04  0.650E+04  0.181E+05  0.349E+05  0.461E+05  0.494E+05  0.468E+05  
11:18           0.127E+02  0.328E+02  0.556E+02  0.579E+02  0.105E+03  0.321E+03  0.613E+03  0.114E+04  0.296E+04  0.648E+04  0.180E+05  0.348E+05  0.459E+05  0.493E+05  0.467E+05  
11:19           0.127E+02  0.328E+02  0.556E+02  0.579E+02  0.105E+03  0.320E+03  0.612E+03  0.114E+04  0.296E+04  0.646E+04  0.179E+05  0.347E+05  0.458E+05  0.493E+05  0.467E+05  
11:20           0.127E+02  0.328E+02  0.556E+02  0.579E+02  0.105E+03  0.318E+03  0.610E+03  0.114E+04  0.296E+04  0.643E+04  0.179E+05  0.346E+05  0.457E+05  0.492E+05  0.466E+05  
11:21           0.127E+02  0.328E+02  0.556E+02  0.579E+02  0.104E+03  0.317E+03  0.609E+03  0.113E+04  0.296E+04  0.641E+04  0.178E+05  0.345E+05  0.456E+05  0.491E+05  0.465E+05  
11:22           0.127E+02  0.328E+02  0.556E+02  0.579E+02  0.104E+03  0.315E+03  0.607E+03  0.113E+04  0.295E+04  0.639E+04  0.177E+05  0.343E+05  0.455E+05  0.490E+05  0.465E+05  
11:23           0.127E+02  0.328E+02  0.556E+02  0.579E+02  0.104E+03  0.314E+03  0.606E+03  0.113E+04  0.295E+04  0.637E+04  0.176E+05  0.342E+05  0.454E+05  0.489E+05  0.464E+05  
11:24           0.127E+02  0.328E+02  0.556E+02  0.579E+02  0.103E+03  0.313E+03  0.604E+03  0.113E+04  0.295E+04  0.635E+04  0.176E+05  0.341E+05  0.453E+05  0.488E+05  0.464E+05  
11:25           0.127E+02  0.328E+02  0.556E+02  0.579E+02  0.103E+03  0.311E+03  0.603E+03  0.113E+04  0.295E+04  0.633E+04  0.175E+05  0.340E+05  0.452E+05  0.487E+05  0.463E+05  
11:26           0.127E+02  0.328E+02  0.556E+02  0.579E+02  0.102E+03  0.310E+03  0.601E+03  0.113E+04  0.295E+04  0.630E+04  0.174E+05  0.339E+05  0.450E+05  0.486E+05  0.462E+05  
11:27           0.127E+02  0.328E+02  0.556E+02  0.579E+02  0.102E+03  0.308E+03  0.600E+03  0.113E+04  0.294E+04  0.628E+04  0.174E+05  0.337E+05  0.449E+05  0.485E+05  0.462E+05  
11:28           0.127E+02  0.328E+02  0.556E+02  0.579E+02  0.102E+03  0.307E+03  0.598E+03  0.112E+04  0.294E+04  0.626E+04  0.173E+05  0.336E+05  0.448E+05  0.484E+05  0.461E+05  
11:29           0.127E+02  0.328E+02  0.556E+02  0.579E+02  0.101E+03  0.305E+03  0.596E+03  0.112E+04  0.294E+04  0.624E+04  0.172E+05  0.335E+05  0.447E+05  0.483E+05  0.460E+05  
11:30           0.127E+02  0.328E+02  0.556E+02  0.579E+02  0.101E+03  0.304E+03  0.595E+03  0.112E+04  0.294E+04  0.622E+04  0.171E+05  0.334E+05  0.446E+05  0.482E+05  0.460E+05  
11:31           0.127E+02  0.328E+02  0.556E+02  0.579E+02  0.101E+03  0.302E+03  0.593E+03  0.112E+04  0.294E+04  0.620E+04  0.171E+05  0.332E+05  0.444E+05  0.481E+05  0.459E+05  
11:32           0.127E+02  0.328E+02  0.556E+02  0.579E+02  0.100E+03  0.301E+03  0.591E+03  0.112E+04  0.293E+04  0.618E+04  0.170E+05  0.331E+05  0.443E+05  0.480E+05  0.458E+05  
11:33           0.127E+02  0.328E+02  0.556E+02  0.579E+02  0.999E+02  0.299E+03  0.590E+03  0.112E+04  0.293E+04  0.616E+04  0.169E+05  0.330E+05  0.442E+05  0.479E+05  0.458E+05  
11:34           0.127E+02  0.328E+02  0.556E+02  0.579E+02  0.995E+02  0.298E+03  0.588E+03  0.111E+04  0.293E+04  0.614E+04  0.168E+05  0.329E+05  0.441E+05  0.478E+05  0.457E+05  
11:35           0.127E+02  0.328E+02  0.556E+02  0.579E+02  0.991E+02  0.296E+03  0.586E+03  0.111E+04  0.293E+04  0.611E+04  0.168E+05  0.327E+05  0.439E+05  0.477E+05  0.456E+05  
11:36           0.127E+02  0.328E+02  0.556E+02  0.579E+02  0.988E+02  0.295E+03  0.585E+03  0.111E+04  0.292E+04  0.609E+04  0.167E+05  0.326E+05  0.438E+05  0.476E+05  0.456E+05  
11:37           0.127E+02  0.328E+02  0.556E+02  0.579E+02  0.984E+02  0.293E+03  0.583E+03  0.111E+04  0.292E+04  0.607E+04  0.166E+05  0.325E+05  0.437E+05  0.475E+05  0.455E+05  
11:38           0.127E+02  0.328E+02  0.556E+02  0.579E+02  0.981E+02  0.292E+03  0.581E+03  0.111E+04  0.292E+04  0.605E+04  0.165E+05  0.323E+05  0.436E+05  0.474E+05  0.454E+05  
11:39           0.127E+02  0.328E+02  0.556E+02  0.579E+02  0.977E+02  0.290E+03  0.579E+03  0.110E+04  0.292E+04  0.603E+04  0.165E+05  0.322E+05  0.434E+05  0.473E+05  0.453E+05  
11:40           0.127E+02  0.328E+02  0.556E+02  0.579E+02  0.974E+02  0.289E+03  0.577E+03  0.110E+04  0.292E+04  0.601E+04  0.164E+05  0.321E+05  0.433E+05  0.472E+05  0.453E+05  
11:41           0.127E+02  0.328E+02  0.556E+02  0.579E+02  0.970E+02  0.287E+03  0.576E+03  0.110E+04  0.291E+04  0.599E+04  0.163E+05  0.319E+05  0.432E+05  0.471E+05  0.452E+05  
11:42           0.127E+02  0.328E+02  0.556E+02  0.579E+02  0.967E+02  0.286E+03  0.574E+03  0.110E+04  0.291E+04  0.597E+04  0.162E+05  0.318E+05  0.430E+05  0.469E+05  0.451E+05  
11:43           0.127E+02  0.328E+02  0.556E+02  0.579E+02  0.963E+02  0.284E+03  0.572E+03  0.110E+04  0.291E+04  0.595E+04  0.162E+05  0.317E+05  0.429E+05  0.468E+05  0.450E+05  
11:44           0.127E+02  0.328E+02  0.556E+02  0.579E+02  0.960E+02  0.282E+03  0.570E+03  0.110E+04  0.291E+04  0.593E+04  0.161E+05  0.315E+05  0.428E+05  0.467E+05  0.450E+05  
11:45           0.127E+02  0.328E+02  0.556E+02  0.579E+02  0.956E+02  0.281E+03  0.568E+03  0.109E+04  0.290E+04  0.591E+04  0.160E+05  0.314E+05  0.426E+05  0.466E+05  0.449E+05  
11:46           0.127E+02  0.328E+02  0.556E+02  0.579E+02  0.953E+02  0.279E+03  0.566E+03  0.109E+04  0.290E+04  0.589E+04  0.159E+05  0.312E+05  0.425E+05  0.465E+05  0.448E+05  
11:47           0.127E+02  0.328E+02  0.556E+02  0.579E+02  0.950E+02  0.278E+03  0.564E+03  0.109E+04  0.290E+04  0.587E+04  0.159E+05  0.311E+05  0.424E+05  0.464E+05  0.447E+05  
11:48           0.127E+02  0.328E+02  0.556E+02  0.579E+02  0.946E+02  0.276E+03  0.562E+03  0.109E+04  0.290E+04  0.585E+04  0.158E+05  0.310E+05  0.422E+05  0.463E+05  0.447E+05  
11:49           0.127E+02  0.328E+02  0.556E+02  0.579E+02  0.943E+02  0.274E+03  0.561E+03  0.109E+04  0.290E+04  0.583E+04  0.157E+05  0.308E+05  0.421E+05  0.461E+05  0.446E+05  
11:50           0.127E+02  0.328E+02  0.556E+02  0.579E+02  0.940E+02  0.273E+03  0.559E+03  0.108E+04  0.289E+04  0.581E+04  0.156E+05  0.307E+05  0.420E+05  0.460E+05  0.445E+05  
11:51           0.127E+02  0.328E+02  0.556E+02  0.579E+02  0.936E+02  0.271E+03  0.557E+03  0.108E+04  0.289E+04  0.580E+04  0.156E+05  0.305E+05  0.418E+05  0.459E+05  0.444E+05  
11:52           0.127E+02  0.328E+02  0.556E+02  0.579E+02  0.933E+02  0.270E+03  0.555E+03  0.108E+04  0.289E+04  0.578E+04  0.155E+05  0.304E+05  0.417E+05  0.458E+05  0.443E+05  
11:53           0.127E+02  0.328E+02  0.556E+02  0.579E+02  0.930E+02  0.268E+03  0.553E+03  0.108E+04  0.289E+04  0.576E+04  0.154E+05  0.303E+05  0.415E+05  0.457E+05  0.443E+05  
11:54           0.127E+02  0.328E+02  0.556E+02  0.579E+02  0.927E+02  0.266E+03  0.551E+03  0.108E+04  0.288E+04  0.574E+04  0.153E+05  0.301E+05  0.414E+05  0.455E+05  0.442E+05  
11:55           0.127E+02  0.328E+02  0.556E+02  0.579E+02  0.924E+02  0.265E+03  0.549E+03  0.107E+04  0.288E+04  0.572E+04  0.153E+05  0.300E+05  0.413E+05  0.454E+05  0.441E+05  
11:56           0.127E+02  0.328E+02  0.556E+02  0.579E+02  0.921E+02  0.263E+03  0.547E+03  0.107E+04  0.288E+04  0.570E+04  0.152E+05  0.298E+05  0.411E+05  0.453E+05  0.440E+05  
11:57           0.127E+02  0.328E+02  0.556E+02  0.579E+02  0.917E+02  0.261E+03  0.544E+03  0.107E+04  0.287E+04  0.568E+04  0.151E+05  0.297E+05  0.410E+05  0.452E+05  0.439E+05  
11:58           0.127E+02  0.328E+02  0.555E+02  0.579E+02  0.914E+02  0.260E+03  0.542E+03  0.107E+04  0.287E+04  0.567E+04  0.150E+05  0.295E+05  0.408E+05  0.450E+05  0.438E+05  
11:59           0.126E+02  0.327E+02  0.555E+02  0.579E+02  0.911E+02  0.258E+03  0.540E+03  0.106E+04  0.287E+04  0.565E+04  0.149E+05  0.294E+05  0.407E+05  0.449E+05  0.437E+05  
12:00           0.126E+02  0.327E+02  0.554E+02  0.578E+02  0.908E+02  0.256E+03  0.538E+03  0.106E+04  0.287E+04  0.563E+04  0.149E+05  0.292E+05  0.405E+05  0.448E+05  0.436E+05  
12:01           0.126E+02  0.326E+02  0.553E+02  0.578E+02  0.905E+02  0.255E+03  0.536E+03  0.106E+04  0.286E+04  0.561E+04  0.148E+05  0.291E+05  0.404E+05  0.447E+05  0.436E+05  
12:02           0.125E+02  0.325E+02  0.553E+02  0.578E+02  0.902E+02  0.253E+03  0.534E+03  0.106E+04  0.286E+04  0.560E+04  0.147E+05  0.289E+05  0.402E+05  0.445E+05  0.435E+05  
12:03           0.125E+02  0.325E+02  0.552E+02  0.578E+02  0.899E+02  0.251E+03  0.531E+03  0.106E+04  0.286E+04  0.558E+04  0.146E+05  0.288E+05  0.401E+05  0.444E+05  0.434E+05  
12:04           0.125E+02  0.324E+02  0.552E+02  0.578E+02  0.897E+02  0.250E+03  0.529E+03  0.105E+04  0.286E+04  0.556E+04  0.146E+05  0.286E+05  0.399E+05  0.443E+05  0.433E+05  
12:05           0.124E+02  0.324E+02  0.551E+02  0.578E+02  0.894E+02  0.248E+03  0.527E+03  0.105E+04  0.285E+04  0.554E+04  0.145E+05  0.285E+05  0.398E+05  0.441E+05  0.432E+05  
12:06           0.124E+02  0.323E+02  0.550E+02  0.578E+02  0.891E+02  0.246E+03  0.525E+03  0.105E+04  0.285E+04  0.553E+04  0.144E+05  0.283E+05  0.396E+05  0.440E+05  0.431E+05  
12:07           0.123E+02  0.322E+02  0.550E+02  0.578E+02  0.888E+02  0.245E+03  0.522E+03  0.105E+04  0.285E+04  0.551E+04  0.143E+05  0.282E+05  0.395E+05  0.439E+05  0.430E+05  
12:08           0.123E+02  0.322E+02  0.549E+02  0.577E+02  0.885E+02  0.243E+03  0.520E+03  0.104E+04  0.284E+04  0.549E+04  0.143E+05  0.280E+05  0.393E+05  0.437E+05  0.429E+05  
12:09           0.123E+02  0.321E+02  0.549E+02  0.577E+02  0.883E+02  0.241E+03  0.518E+03  0.104E+04  0.284E+04  0.548E+04  0.142E+05  0.278E+05  0.392E+05  0.436E+05  0.428E+05  
12:10           0.122E+02  0.320E+02  0.548E+02  0.577E+02  0.880E+02  0.239E+03  0.515E+03  0.104E+04  0.284E+04  0.546E+04  0.141E+05  0.277E+05  0.390E+05  0.435E+05  0.427E+05  
12:11           0.122E+02  0.320E+02  0.547E+02  0.577E+02  0.877E+02  0.238E+03  0.513E+03  0.104E+04  0.284E+04  0.545E+04  0.141E+05  0.275E+05  0.388E+05  0.433E+05  0.426E+05  
12:12           0.122E+02  0.319E+02  0.547E+02  0.577E+02  0.875E+02  0.236E+03  0.511E+03  0.103E+04  0.283E+04  0.543E+04  0.140E+05  0.274E+05  0.387E+05  0.432E+05  0.425E+05  
12:13           0.121E+02  0.319E+02  0.546E+02  0.577E+02  0.872E+02  0.234E+03  0.508E+03  0.103E+04  0.283E+04  0.542E+04  0.139E+05  0.272E+05  0.385E+05  0.430E+05  0.424E+05  
12:14           0.121E+02  0.318E+02  0.545E+02  0.577E+02  0.870E+02  0.233E+03  0.506E+03  0.103E+04  0.283E+04  0.540E+04  0.138E+05  0.271E+05  0.384E+05  0.429E+05  0.423E+05  
12:15           0.120E+02  0.317E+02  0.545E+02  0.576E+02  0.867E+02  0.231E+03  0.504E+03  0.103E+04  0.282E+04  0.539E+04  0.138E+05  0.269E+05  0.382E+05  0.428E+05  0.422E+05  
12:16           0.120E+02  0.317E+02  0.544E+02  0.576E+02  0.865E+02  0.229E+03  0.501E+03  0.102E+04  0.282E+04  0.537E+04  0.137E+05  0.267E+05  0.380E+05  0.426E+05  0.421E+05  
12:17           0.120E+02  0.316E+02  0.544E+02  0.576E+02  0.862E+02  0.227E+03  0.499E+03  0.102E+04  0.282E+04  0.536E+04  0.136E+05  0.266E+05  0.379E+05  0.425E+05  0.420E+05  
12:18           0.119E+02  0.315E+02  0.543E+02  0.576E+02  0.860E+02  0.226E+03  0.496E+03  0.102E+04  0.281E+04  0.534E+04  0.135E+05  0.264E+05  0.377E+05  0.423E+05  0.419E+05  
12:19           0.119E+02  0.315E+02  0.542E+02  0.576E+02  0.857E+02  0.224E+03  0.494E+03  0.102E+04  0.281E+04  0.533E+04  0.135E+05  0.262E+05  0.376E+05  0.422E+05  0.418E+05  
12:20           0.118E+02  0.314E+02  0.542E+02  0.576E+02  0.855E+02  0.222E+03  0.491E+03  0.101E+04  0.281E+04  0.532E+04  0.134E+05  0.261E+05  0.374E+05  0.420E+05  0.417E+05  
12:21           0.118E+02  0.313E+02  0.541E+02  0.576E+02  0.853E+02  0.220E+03  0.489E+03  0.101E+04  0.281E+04  0.530E+04  0.133E+05  0.259E+05  0.372E+05  0.419E+05  0.416E+05  
12:22           0.118E+02  0.313E+02  0.540E+02  0.576E+02  0.851E+02  0.219E+03  0.486E+03  0.101E+04  0.280E+04  0.529E+04  0.133E+05  0.258E+05  0.370E+05  0.417E+05  0.415E+05  
12:23           0.117E+02  0.312E+02  0.540E+02  0.575E+02  0.848E+02  0.217E+03  0.484E+03  0.100E+04  0.280E+04  0.528E+04  0.132E+05  0.256E+05  0.369E+05  0.416E+05  0.413E+05  
12:24           0.117E+02  0.311E+02  0.539E+02  0.575E+02  0.846E+02  0.215E+03  0.481E+03  0.100E+04  0.280E+04  0.526E+04  0.131E+05  0.254E+05  0.367E+05  0.414E+05  0.412E+05  
12:25           0.116E+02  0.311E+02  0.538E+02  0.575E+02  0.844E+02  0.213E+03  0.478E+03  0.999E+03  0.279E+04  0.525E+04  0.130E+05  0.253E+05  0.365E+05  0.413E+05  0.411E+05  
12:26           0.116E+02  0.310E+02  0.538E+02  0.575E+02  0.842E+02  0.212E+03  0.476E+03  0.996E+03  0.279E+04  0.524E+04  0.130E+05  0.251E+05  0.364E+05  0.411E+05  0.410E+05  
12:27           0.115E+02  0.308E+02  0.551E+02  0.575E+02  0.840E+02  0.210E+03  0.473E+03  0.993E+03  0.279E+04  0.522E+04  0.129E+05  0.249E+05  0.362E+05  0.409E+05  0.409E+05  
12:28           0.113E+02  0.306E+02  0.551E+02  0.575E+02  0.838E+02  0.208E+03  0.470E+03  0.990E+03  0.278E+04  0.521E+04  0.128E+05  0.248E+05  0.360E+05  0.408E+05  0.408E+05  
12:29           0.112E+02  0.304E+02  0.550E+02  0.575E+02  0.836E+02  0.206E+03  0.468E+03  0.987E+03  0.278E+04  0.520E+04  0.128E+05  0.246E+05  0.358E+05  0.406E+05  0.407E+05  
12:30           0.111E+02  0.302E+02  0.549E+02  0.575E+02  0.834E+02  0.205E+03  0.465E+03  0.984E+03  0.278E+04  0.519E+04  0.127E+05  0.244E+05  0.357E+05  0.405E+05  0.405E+05  
12:31           0.110E+02  0.300E+02  0.548E+02  0.574E+02  0.832E+02  0.203E+03  0.462E+03  0.981E+03  0.277E+04  0.518E+04  0.126E+05  0.242E+05  0.355E+05  0.403E+05  0.404E+05  
12:32           0.109E+02  0.298E+02  0.548E+02  0.574E+02  0.830E+02  0.201E+03  0.460E+03  0.978E+03  0.277E+04  0.517E+04  0.126E+05  0.241E+05  0.353E+05  0.401E+05  0.403E+05  
12:33           0.108E+02  0.295E+02  0.547E+02  0.574E+02  0.829E+02  0.200E+03  0.457E+03  0.975E+03  0.276E+04  0.515E+04  0.125E+05  0.239E+05  0.351E+05  0.400E+05  0.402E+05  
12:34           0.106E+02  0.293E+02  0.546E+02  0.574E+02  0.827E+02  0.198E+03  0.454E+03  0.972E+03  0.276E+04  0.514E+04  0.124E+05  0.237E+05  0.350E+05  0.398E+05  0.401E+05  
12:35           0.105E+02  0.291E+02  0.546E+02  0.574E+02  0.825E+02  0.196E+03  0.451E+03  0.969E+03  0.276E+04  0.513E+04  0.124E+05  0.236E+05  0.348E+05  0.396E+05  0.399E+05  
12:36           0.104E+02  0.289E+02  0.545E+02  0.574E+02  0.823E+02  0.194E+03  0.449E+03  0.966E+03  0.275E+04  0.512E+04  0.123E+05  0.234E+05  0.346E+05  0.395E+05  0.398E+05  
12:37           0.103E+02  0.287E+02  0.544E+02  0.574E+02  0.822E+02  0.193E+03  0.446E+03  0.963E+03  0.275E+04  0.511E+04  0.122E+05  0.232E+05  0.344E+05  0.393E+05  0.397E+05  
12:38           0.102E+02  0.284E+02  0.543E+02  0.573E+02  0.820E+02  0.191E+03  0.443E+03  0.960E+03  0.275E+04  0.510E+04  0.122E+05  0.230E+05  0.342E+05  0.391E+05  0.396E+05  
12:39           0.101E+02  0.282E+02  0.543E+02  0.573E+02  0.818E+02  0.189E+03  0.440E+03  0.956E+03  0.274E+04  0.509E+04  0.121E+05  0.229E+05  0.340E+05  0.390E+05  0.394E+05  
12:40           0.994E+01  0.280E+02  0.542E+02  0.573E+02  0.817E+02  0.188E+03  0.437E+03  0.953E+03  0.274E+04  0.508E+04  0.120E+05  0.227E+05  0.339E+05  0.388E+05  0.393E+05  
12:41           0.982E+01  0.278E+02  0.541E+02  0.573E+02  0.815E+02  0.186E+03  0.434E+03  0.950E+03  0.273E+04  0.507E+04  0.120E+05  0.225E+05  0.337E+05  0.386E+05  0.392E+05  
12:42           0.970E+01  0.275E+02  0.540E+02  0.573E+02  0.814E+02  0.184E+03  0.431E+03  0.947E+03  0.273E+04  0.506E+04  0.119E+05  0.224E+05  0.335E+05  0.384E+05  0.390E+05  
12:43           0.958E+01  0.273E+02  0.540E+02  0.573E+02  0.812E+02  0.182E+03  0.428E+03  0.943E+03  0.273E+04  0.505E+04  0.118E+05  0.222E+05  0.333E+05  0.383E+05  0.389E+05  
12:44           0.946E+01  0.271E+02  0.539E+02  0.573E+02  0.811E+02  0.181E+03  0.425E+03  0.940E+03  0.272E+04  0.504E+04  0.118E+05  0.220E+05  0.331E+05  0.381E+05  0.388E+05  
12:45           0.934E+01  0.268E+02  0.538E+02  0.572E+02  0.810E+02  0.179E+03  0.422E+03  0.936E+03  0.272E+04  0.504E+04  0.117E+05  0.218E+05  0.329E+05  0.379E+05  0.386E+05  
12:46           0.922E+01  0.266E+02  0.537E+02  0.572E+02  0.808E+02  0.177E+03  0.419E+03  0.933E+03  0.272E+04  0.503E+04  0.117E+05  0.217E+05  0.327E+05  0.377E+05  0.385E+05  
12:47           0.910E+01  0.264E+02  0.536E+02  0.572E+02  0.807E+02  0.176E+03  0.416E+03  0.929E+03  0.271E+04  0.502E+04  0.116E+05  0.215E+05  0.325E+05  0.375E+05  0.383E+05  
12:48           0.898E+01  0.261E+02  0.536E+02  0.572E+02  0.806E+02  0.174E+03  0.413E+03  0.926E+03  0.271E+04  0.501E+04  0.115E+05  0.213E+05  0.323E+05  0.374E+05  0.382E+05  
12:49           0.886E+01  0.259E+02  0.535E+02  0.572E+02  0.804E+02  0.172E+03  0.410E+03  0.922E+03  0.270E+04  0.500E+04  0.115E+05  0.211E+05  0.321E+05  0.372E+05  0.381E+05  
12:50           0.874E+01  0.257E+02  0.534E+02  0.572E+02  0.803E+02  0.171E+03  0.407E+03  0.919E+03  0.270E+04  0.499E+04  0.114E+05  0.210E+05  0.319E+05  0.370E+05  0.379E+05  
12:51           0.862E+01  0.254E+02  0.533E+02  0.571E+02  0.802E+02  0.169E+03  0.404E+03  0.915E+03  0.269E+04  0.499E+04  0.114E+05  0.208E+05  0.318E+05  0.368E+05  0.378E+05  
12:52           0.850E+01  0.252E+02  0.532E+02  0.571E+02  0.801E+02  0.168E+03  0.401E+03  0.912E+03  0.269E+04  0.498E+04  0.113E+05  0.206E+05  0.316E+05  0.366E+05  0.376E+05  
12:53           0.838E+01  0.249E+02  0.532E+02  0.571E+02  0.799E+02  0.166E+03  0.398E+03  0.908E+03  0.269E+04  0.497E+04  0.112E+05  0.204E+05  0.314E+05  0.364E+05  0.375E+05  
12:54           0.826E+01  0.247E+02  0.531E+02  0.571E+02  0.798E+02  0.164E+03  0.395E+03  0.904E+03  0.268E+04  0.496E+04  0.112E+05  0.203E+05  0.312E+05  0.362E+05  0.373E+05  
12:55           0.815E+01  0.245E+02  0.531E+02  0.571E+02  0.797E+02  0.163E+03  0.392E+03  0.900E+03  0.268E+04  0.496E+04  0.111E+05  0.201E+05  0.310E+05  0.360E+05  0.372E+05  
12:56           0.803E+01  0.243E+02  0.530E+02  0.571E+02  0.796E+02  0.161E+03  0.388E+03  0.896E+03  0.267E+04  0.495E+04  0.111E+05  0.199E+05  0.308E+05  0.359E+05  0.370E+05  
12:57           0.792E+01  0.241E+02  0.530E+02  0.571E+02  0.795E+02  0.160E+03  0.385E+03  0.892E+03  0.267E+04  0.494E+04  0.110E+05  0.197E+05  0.306E+05  0.357E+05  0.369E+05  
12:58           0.780E+01  0.238E+02  0.529E+02  0.571E+02  0.794E+02  0.158E+03  0.382E+03  0.889E+03  0.266E+04  0.493E+04  0.110E+05  0.196E+05  0.303E+05  0.355E+05  0.367E+05  
12:59           0.769E+01  0.236E+02  0.529E+02  0.571E+02  0.793E+02  0.156E+03  0.379E+03  0.885E+03  0.266E+04  0.493E+04  0.109E+05  0.194E+05  0.301E+05  0.353E+05  0.366E+05  
13:00           0.758E+01  0.234E+02  0.528E+02  0.571E+02  0.792E+02  0.155E+03  0.376E+03  0.881E+03  0.265E+04  0.492E+04  0.108E+05  0.192E+05  0.299E+05  0.351E+05  0.364E+05  
13:01           0.746E+01  0.231E+02  0.528E+02  0.570E+02  0.791E+02  0.153E+03  0.372E+03  0.877E+03  0.265E+04  0.491E+04  0.108E+05  0.190E+05  0.297E+05  0.349E+05  0.363E+05  
13:02           0.735E+01  0.229E+02  0.527E+02  0.570E+02  0.790E+02  0.152E+03  0.369E+03  0.872E+03  0.264E+04  0.491E+04  0.107E+05  0.189E+05  0.295E+05  0.347E+05  0.361E+05  
13:03           0.723E+01  0.227E+02  0.526E+02  0.570E+02  0.789E+02  0.150E+03  0.366E+03  0.868E+03  0.264E+04  0.490E+04  0.107E+05  0.187E+05  0.293E+05  0.345E+05  0.359E+05  
13:04           0.712E+01  0.224E+02  0.526E+02  0.570E+02  0.788E+02  0.149E+03  0.362E+03  0.864E+03  0.263E+04  0.489E+04  0.106E+05  0.185E+05  0.291E+05  0.343E+05  0.358E+05  
13:05           0.700E+01  0.222E+02  0.525E+02  0.570E+02  0.788E+02  0.148E+03  0.359E+03  0.860E+03  0.263E+04  0.489E+04  0.106E+05  0.183E+05  0.289E+05  0.341E+05  0.356E+05  
13:06           0.689E+01  0.220E+02  0.525E+02  0.570E+02  0.787E+02  0.146E+03  0.356E+03  0.856E+03  0.262E+04  0.488E+04  0.105E+05  0.182E+05  0.287E+05  0.339E+05  0.354E+05  
13:07           0.678E+01  0.217E+02  0.524E+02  0.570E+02  0.786E+02  0.145E+03  0.352E+03  0.851E+03  0.262E+04  0.488E+04  0.105E+05  0.180E+05  0.285E+05  0.336E+05  0.353E+05  
13:08           0.666E+01  0.215E+02  0.524E+02  0.570E+02  0.785E+02  0.143E+03  0.349E+03  0.847E+03  0.261E+04  0.487E+04  0.104E+05  0.178E+05  0.283E+05  0.334E+05  0.351E+05  
13:09           0.655E+01  0.213E+02  0.523E+02  0.570E+02  0.784E+02  0.142E+03  0.345E+03  0.843E+03  0.261E+04  0.486E+04  0.104E+05  0.177E+05  0.280E+05  0.332E+05  0.349E+05  
13:10           0.643E+01  0.210E+02  0.523E+02  0.570E+02  0.784E+02  0.141E+03  0.342E+03  0.838E+03  0.260E+04  0.486E+04  0.103E+05  0.175E+05  0.278E+05  0.330E+05  0.348E+05  
13:11           0.632E+01  0.208E+02  0.522E+02  0.570E+02  0.783E+02  0.139E+03  0.338E+03  0.834E+03  0.260E+04  0.485E+04  0.103E+05  0.173E+05  0.276E+05  0.328E+05  0.346E+05  
13:12           0.620E+01  0.205E+02  0.522E+02  0.570E+02  0.782E+02  0.138E+03  0.335E+03  0.829E+03  0.259E+04  0.485E+04  0.102E+05  0.172E+05  0.274E+05  0.326E+05  0.344E+05  
13:13           0.609E+01  0.203E+02  0.521E+02  0.569E+02  0.781E+02  0.137E+03  0.331E+03  0.824E+03  0.259E+04  0.484E+04  0.102E+05  0.170E+05  0.272E+05  0.324E+05  0.342E+05  
13:14           0.598E+01  0.200E+02  0.521E+02  0.569E+02  0.781E+02  0.135E+03  0.328E+03  0.820E+03  0.258E+04  0.483E+04  0.102E+05  0.168E+05  0.270E+05  0.322E+05  0.340E+05  
13:15           0.586E+01  0.198E+02  0.520E+02  0.569E+02  0.780E+02  0.134E+03  0.324E+03  0.815E+03  0.257E+04  0.483E+04  0.101E+05  0.167E+05  0.267E+05  0.319E+05  0.339E+05  
13:16           0.575E+01  0.195E+02  0.520E+02  0.569E+02  0.779E+02  0.133E+03  0.321E+03  0.810E+03  0.257E+04  0.482E+04  0.101E+05  0.165E+05  0.265E+05  0.317E+05  0.337E+05  
13:17           0.563E+01  0.193E+02  0.519E+02  0.569E+02  0.779E+02  0.131E+03  0.317E+03  0.806E+03  0.256E+04  0.482E+04  0.100E+05  0.163E+05  0.263E+05  0.315E+05  0.335E+05  
13:18           0.552E+01  0.190E+02  0.518E+02  0.569E+02  0.778E+02  0.130E+03  0.314E+03  0.801E+03  0.256E+04  0.481E+04  0.998E+04  0.162E+05  0.261E+05  0.313E+05  0.333E+05  
13:19           0.544E+01  0.189E+02  0.518E+02  0.569E+02  0.777E+02  0.129E+03  0.310E+03  0.796E+03  0.255E+04  0.481E+04  0.993E+04  0.160E+05  0.258E+05  0.311E+05  0.331E+05  
13:20           0.538E+01  0.188E+02  0.517E+02  0.569E+02  0.777E+02  0.128E+03  0.306E+03  0.791E+03  0.255E+04  0.480E+04  0.989E+04  0.159E+05  0.256E+05  0.308E+05  0.329E+05  
13:21           0.532E+01  0.187E+02  0.517E+02  0.569E+02  0.776E+02  0.127E+03  0.303E+03  0.786E+03  0.254E+04  0.479E+04  0.985E+04  0.157E+05  0.254E+05  0.306E+05  0.327E+05  
13:22           0.526E+01  0.186E+02  0.516E+02  0.569E+02  0.775E+02  0.126E+03  0.299E+03  0.781E+03  0.253E+04  0.479E+04  0.981E+04  0.155E+05  0.252E+05  0.304E+05  0.325E+05  
13:23           0.521E+01  0.185E+02  0.516E+02  0.569E+02  0.775E+02  0.125E+03  0.296E+03  0.776E+03  0.253E+04  0.478E+04  0.977E+04  0.154E+05  0.249E+05  0.302E+05  0.324E+05  
13:24           0.515E+01  0.184E+02  0.515E+02  0.568E+02  0.774E+02  0.123E+03  0.292E+03  0.770E+03  0.252E+04  0.478E+04  0.973E+04  0.152E+05  0.247E+05  0.299E+05  0.322E+05  
13:25           0.509E+01  0.183E+02  0.514E+02  0.568E+02  0.773E+02  0.122E+03  0.288E+03  0.765E+03  0.251E+04  0.477E+04  0.970E+04  0.151E+05  0.245E+05  0.297E+05  0.320E+05  
13:26           0.503E+01  0.182E+02  0.514E+02  0.568E+02  0.773E+02  0.121E+03  0.285E+03  0.760E+03  0.251E+04  0.476E+04  0.966E+04  0.149E+05  0.242E+05  0.295E+05  0.318E+05  
13:27           0.497E+01  0.181E+02  0.513E+02  0.568E+02  0.772E+02  0.120E+03  0.281E+03  0.754E+03  0.250E+04  0.476E+04  0.962E+04  0.148E+05  0.240E+05  0.292E+05  0.316E+05  
13:28           0.492E+01  0.180E+02  0.513E+02  0.568E+02  0.772E+02  0.119E+03  0.277E+03  0.749E+03  0.249E+04  0.475E+04  0.959E+04  0.146E+05  0.238E+05  0.290E+05  0.314E+05  
13:29           0.486E+01  0.179E+02  0.512E+02  0.568E+02  0.771E+02  0.118E+03  0.274E+03  0.744E+03  0.249E+04  0.475E+04  0.955E+04  0.145E+05  0.235E+05  0.288E+05  0.311E+05  
13:30           0.480E+01  0.178E+02  0.511E+02  0.568E+02  0.771E+02  0.118E+03  0.270E+03  0.738E+03  0.248E+04  0.474E+04  0.952E+04  0.143E+05  0.233E+05  0.285E+05  0.309E+05  
13:31           0.474E+01  0.177E+02  0.511E+02  0.568E+02  0.770E+02  0.117E+03  0.266E+03  0.732E+03  0.247E+04  0.473E+04  0.949E+04  0.142E+05  0.231E+05  0.283E+05  0.307E+05  
13:32           0.469E+01  0.176E+02  0.510E+02  0.568E+02  0.769E+02  0.116E+03  0.262E+03  0.727E+03  0.246E+04  0.473E+04  0.945E+04  0.140E+05  0.228E+05  0.280E+05  0.305E+05  
13:33           0.463E+01  0.175E+02  0.510E+02  0.568E+02  0.769E+02  0.115E+03  0.259E+03  0.721E+03  0.246E+04  0.472E+04  0.942E+04  0.139E+05  0.226E+05  0.278E+05  0.303E+05  
13:34           0.457E+01  0.174E+02  0.509E+02  0.568E+02  0.768E+02  0.114E+03  0.255E+03  0.715E+03  0.245E+04  0.471E+04  0.939E+04  0.138E+05  0.224E+05  0.276E+05  0.301E+05  
13:35           0.451E+01  0.173E+02  0.508E+02  0.567E+02  0.768E+02  0.113E+03  0.251E+03  0.709E+03  0.244E+04  0.471E+04  0.936E+04  0.136E+05  0.221E+05  0.273E+05  0.299E+05  
13:36           0.446E+01  0.172E+02  0.508E+02  0.567E+02  0.767E+02  0.113E+03  0.248E+03  0.703E+03  0.243E+04  0.470E+04  0.933E+04  0.135E+05  0.219E+05  0.271E+05  0.297E+05  
13:37           0.440E+01  0.171E+02  0.507E+02  0.567E+02  0.767E+02  0.112E+03  0.244E+03  0.697E+03  0.243E+04  0.469E+04  0.930E+04  0.134E+05  0.216E+05  0.268E+05  0.294E+05  
13:38           0.434E+01  0.170E+02  0.507E+02  0.567E+02  0.766E+02  0.111E+03  0.240E+03  0.691E+03  0.242E+04  0.469E+04  0.928E+04  0.132E+05  0.214E+05  0.266E+05  0.292E+05  
13:39           0.429E+01  0.170E+02  0.506E+02  0.567E+02  0.765E+02  0.110E+03  0.236E+03  0.685E+03  0.241E+04  0.468E+04  0.925E+04  0.131E+05  0.212E+05  0.263E+05  0.290E+05  
13:40           0.423E+01  0.169E+02  0.505E+02  0.567E+02  0.765E+02  0.110E+03  0.233E+03  0.679E+03  0.240E+04  0.467E+04  0.922E+04  0.130E+05  0.209E+05  0.261E+05  0.288E+05  
13:41           0.417E+01  0.168E+02  0.505E+02  0.567E+02  0.764E+02  0.109E+03  0.229E+03  0.672E+03  0.239E+04  0.467E+04  0.919E+04  0.129E+05  0.207E+05  0.258E+05  0.285E+05  
13:42           0.412E+01  0.167E+02  0.504E+02  0.567E+02  0.764E+02  0.108E+03  0.225E+03  0.666E+03  0.238E+04  0.466E+04  0.917E+04  0.127E+05  0.204E+05  0.256E+05  0.283E+05  
13:43           0.406E+01  0.165E+02  0.503E+02  0.567E+02  0.763E+02  0.108E+03  0.222E+03  0.659E+03  0.237E+04  0.465E+04  0.914E+04  0.126E+05  0.202E+05  0.253E+05  0.281E+05  
13:44           0.400E+01  0.164E+02  0.502E+02  0.566E+02  0.763E+02  0.107E+03  0.218E+03  0.653E+03  0.237E+04  0.464E+04  0.912E+04  0.125E+05  0.200E+05  0.251E+05  0.278E+05  
13:45           0.393E+01  0.164E+02  0.500E+02  0.566E+02  0.762E+02  0.107E+03  0.214E+03  0.646E+03  0.236E+04  0.463E+04  0.910E+04  0.124E+05  0.197E+05  0.248E+05  0.276E+05  
13:46           0.387E+01  0.162E+02  0.499E+02  0.565E+02  0.762E+02  0.106E+03  0.211E+03  0.639E+03  0.235E+04  0.463E+04  0.907E+04  0.123E+05  0.195E+05  0.245E+05  0.274E+05  
13:47           0.381E+01  0.160E+02  0.498E+02  0.565E+02  0.761E+02  0.106E+03  0.207E+03  0.633E+03  0.234E+04  0.462E+04  0.905E+04  0.122E+05  0.192E+05  0.243E+05  0.271E+05  
13:48           0.375E+01  0.159E+02  0.497E+02  0.565E+02  0.761E+02  0.105E+03  0.204E+03  0.626E+03  0.233E+04  0.461E+04  0.903E+04  0.121E+05  0.190E+05  0.240E+05  0.269E+05  
13:49           0.369E+01  0.158E+02  0.495E+02  0.564E+02  0.760E+02  0.105E+03  0.200E+03  0.619E+03  0.232E+04  0.460E+04  0.901E+04  0.120E+05  0.187E+05  0.238E+05  0.267E+05  
13:50           0.363E+01  0.157E+02  0.494E+02  0.564E+02  0.760E+02  0.104E+03  0.196E+03  0.612E+03  0.231E+04  0.459E+04  0.899E+04  0.119E+05  0.185E+05  0.235E+05  0.264E+05  
13:51           0.356E+01  0.155E+02  0.493E+02  0.563E+02  0.759E+02  0.104E+03  0.193E+03  0.605E+03  0.230E+04  0.458E+04  0.897E+04  0.118E+05  0.183E+05  0.232E+05  0.262E+05  
13:52           0.350E+01  0.154E+02  0.491E+02  0.563E+02  0.759E+02  0.103E+03  0.189E+03  0.598E+03  0.229E+04  0.457E+04  0.895E+04  0.117E+05  0.180E+05  0.230E+05  0.259E+05  
13:53           0.344E+01  0.153E+02  0.490E+02  0.563E+02  0.758E+02  0.103E+03  0.186E+03  0.590E+03  0.227E+04  0.457E+04  0.893E+04  0.116E+05  0.178E+05  0.227E+05  0.257E+05  
13:54           0.338E+01  0.152E+02  0.489E+02  0.562E+02  0.758E+02  0.103E+03  0.183E+03  0.583E+03  0.226E+04  0.456E+04  0.891E+04  0.115E+05  0.175E+05  0.224E+05  0.254E+05  
13:55           0.332E+01  0.150E+02  0.487E+02  0.562E+02  0.757E+02  0.102E+03  0.179E+03  0.576E+03  0.225E+04  0.455E+04  0.889E+04  0.114E+05  0.173E+05  0.222E+05  0.252E+05  
13:56           0.326E+01  0.149E+02  0.486E+02  0.561E+02  0.757E+02  0.102E+03  0.176E+03  0.568E+03  0.224E+04  0.454E+04  0.887E+04  0.113E+05  0.171E+05  0.219E+05  0.249E+05  
13:57           0.321E+01  0.148E+02  0.485E+02  0.561E+02  0.756E+02  0.102E+03  0.172E+03  0.560E+03  0.223E+04  0.453E+04  0.886E+04  0.112E+05  0.168E+05  0.216E+05  0.247E+05  
13:58           0.315E+01  0.146E+02  0.483E+02  0.560E+02  0.756E+02  0.101E+03  0.169E+03  0.553E+03  0.222E+04  0.452E+04  0.884E+04  0.111E+05  0.166E+05  0.213E+05  0.244E+05  
13:59           0.309E+01  0.145E+02  0.482E+02  0.560E+02  0.755E+02  0.101E+03  0.166E+03  0.545E+03  0.220E+04  0.451E+04  0.882E+04  0.111E+05  0.163E+05  0.211E+05  0.241E+05  
14:00           0.303E+01  0.144E+02  0.480E+02  0.559E+02  0.755E+02  0.101E+03  0.163E+03  0.537E+03  0.219E+04  0.449E+04  0.881E+04  0.110E+05  0.161E+05  0.208E+05  0.239E+05  
14:01           0.297E+01  0.142E+02  0.479E+02  0.559E+02  0.754E+02  0.101E+03  0.160E+03  0.529E+03  0.218E+04  0.448E+04  0.879E+04  0.109E+05  0.159E+05  0.205E+05  0.236E+05  
14:02           0.291E+01  0.141E+02  0.477E+02  0.559E+02  0.753E+02  0.100E+03  0.157E+03  0.521E+03  0.217E+04  0.447E+04  0.878E+04  0.108E+05  0.157E+05  0.202E+05  0.233E+05  
14:03           0.286E+01  0.140E+02  0.476E+02  0.558E+02  0.753E+02  0.100E+03  0.154E+03  0.513E+03  0.215E+04  0.446E+04  0.876E+04  0.108E+05  0.154E+05  0.200E+05  0.231E+05  
14:04           0.280E+01  0.138E+02  0.474E+02  0.558E+02  0.752E+02  0.100E+03  0.151E+03  0.505E+03  0.214E+04  0.445E+04  0.874E+04  0.107E+05  0.152E+05  0.197E+05  0.228E+05  
14:05           0.274E+01  0.137E+02  0.473E+02  0.557E+02  0.752E+02  0.998E+02  0.148E+03  0.497E+03  0.212E+04  0.444E+04  0.873E+04  0.106E+05  0.150E+05  0.194E+05  0.225E+05  
14:06           0.268E+01  0.136E+02  0.471E+02  0.557E+02  0.751E+02  0.996E+02  0.145E+03  0.489E+03  0.211E+04  0.442E+04  0.871E+04  0.106E+05  0.148E+05  0.191E+05  0.223E+05  
14:07           0.262E+01  0.135E+02  0.470E+02  0.556E+02  0.751E+02  0.994E+02  0.142E+03  0.480E+03  0.209E+04  0.441E+04  0.870E+04  0.105E+05  0.145E+05  0.188E+05  0.220E+05  
14:08           0.255E+01  0.134E+02  0.468E+02  0.555E+02  0.750E+02  0.992E+02  0.140E+03  0.472E+03  0.208E+04  0.440E+04  0.869E+04  0.104E+05  0.143E+05  0.186E+05  0.217E+05  
14:09           0.249E+01  0.133E+02  0.466E+02  0.554E+02  0.750E+02  0.991E+02  0.137E+03  0.463E+03  0.206E+04  0.439E+04  0.867E+04  0.104E+05  0.141E+05  0.183E+05  0.215E+05  
14:10           0.243E+01  0.132E+02  0.465E+02  0.554E+02  0.749E+02  0.989E+02  0.135E+03  0.455E+03  0.205E+04  0.437E+04  0.866E+04  0.103E+05  0.139E+05  0.180E+05  0.212E+05  
14:11           0.236E+01  0.131E+02  0.463E+02  0.553E+02  0.749E+02  0.988E+02  0.132E+03  0.446E+03  0.203E+04  0.436E+04  0.864E+04  0.103E+05  0.137E+05  0.177E+05  0.209E+05  
14:12           0.230E+01  0.130E+02  0.462E+02  0.552E+02  0.748E+02  0.986E+02  0.130E+03  0.438E+03  0.202E+04  0.434E+04  0.863E+04  0.102E+05  0.135E+05  0.174E+05  0.206E+05  
14:13           0.224E+01  0.129E+02  0.460E+02  0.551E+02  0.748E+02  0.985E+02  0.128E+03  0.429E+03  0.200E+04  0.433E+04  0.861E+04  0.102E+05  0.133E+05  0.171E+05  0.203E+05  
14:14           0.218E+01  0.128E+02  0.459E+02  0.551E+02  0.747E+02  0.983E+02  0.126E+03  0.420E+03  0.198E+04  0.431E+04  0.860E+04  0.101E+05  0.131E+05  0.168E+05  0.201E+05  
14:15           0.212E+01  0.127E+02  0.457E+02  0.550E+02  0.747E+02  0.982E+02  0.123E+03  0.411E+03  0.196E+04  0.430E+04  0.858E+04  0.101E+05  0.129E+05  0.165E+05  0.198E+05  
14:16           0.206E+01  0.126E+02  0.455E+02  0.549E+02  0.746E+02  0.981E+02  0.121E+03  0.402E+03  0.194E+04  0.428E+04  0.857E+04  0.100E+05  0.128E+05  0.163E+05  0.195E+05  
14:17           0.200E+01  0.125E+02  0.454E+02  0.548E+02  0.746E+02  0.979E+02  0.120E+03  0.394E+03  0.193E+04  0.426E+04  0.855E+04  0.100E+05  0.126E+05  0.160E+05  0.192E+05  
14:18           0.195E+01  0.123E+02  0.450E+02  0.548E+02  0.745E+02  0.978E+02  0.118E+03  0.385E+03  0.191E+04  0.425E+04  0.854E+04  0.997E+04  0.124E+05  0.157E+05  0.189E+05  
14:19           0.189E+01  0.120E+02  0.446E+02  0.547E+02  0.745E+02  0.977E+02  0.116E+03  0.376E+03  0.189E+04  0.423E+04  0.852E+04  0.993E+04  0.122E+05  0.154E+05  0.186E+05  
14:20           0.184E+01  0.118E+02  0.442E+02  0.546E+02  0.744E+02  0.975E+02  0.115E+03  0.367E+03  0.187E+04  0.421E+04  0.850E+04  0.990E+04  0.121E+05  0.151E+05  0.183E+05  
14:21           0.179E+01  0.115E+02  0.438E+02  0.545E+02  0.744E+02  0.974E+02  0.113E+03  0.358E+03  0.185E+04  0.419E+04  0.849E+04  0.986E+04  0.119E+05  0.148E+05  0.181E+05  
14:22           0.173E+01  0.112E+02  0.434E+02  0.544E+02  0.743E+02  0.973E+02  0.112E+03  0.349E+03  0.182E+04  0.417E+04  0.847E+04  0.983E+04  0.118E+05  0.145E+05  0.178E+05  
14:23           0.168E+01  0.110E+02  0.430E+02  0.543E+02  0.742E+02  0.972E+02  0.110E+03  0.340E+03  0.180E+04  0.415E+04  0.845E+04  0.980E+04  0.116E+05  0.143E+05  0.175E+05  
14:24           0.163E+01  0.107E+02  0.426E+02  0.542E+02  0.742E+02  0.970E+02  0.109E+03  0.331E+03  0.178E+04  0.413E+04  0.844E+04  0.977E+04  0.115E+05  0.140E+05  0.172E+05  
14:25           0.158E+01  0.104E+02  0.421E+02  0.542E+02  0.741E+02  0.969E+02  0.108E+03  0.322E+03  0.176E+04  0.411E+04  0.842E+04  0.974E+04  0.114E+05  0.137E+05  0.169E+05  
14:26           0.153E+01  0.102E+02  0.417E+02  0.541E+02  0.741E+02  0.968E+02  0.107E+03  0.313E+03  0.173E+04  0.409E+04  0.840E+04  0.971E+04  0.113E+05  0.134E+05  0.166E+05  
14:27           0.149E+01  0.989E+01  0.413E+02  0.540E+02  0.740E+02  0.967E+02  0.106E+03  0.304E+03  0.171E+04  0.406E+04  0.838E+04  0.969E+04  0.111E+05  0.131E+05  0.163E+05  
14:28           0.144E+01  0.965E+01  0.409E+02  0.539E+02  0.740E+02  0.966E+02  0.105E+03  0.296E+03  0.168E+04  0.404E+04  0.836E+04  0.966E+04  0.110E+05  0.129E+05  0.160E+05  
14:29           0.139E+01  0.944E+01  0.403E+02  0.537E+02  0.739E+02  0.964E+02  0.104E+03  0.287E+03  0.166E+04  0.401E+04  0.834E+04  0.964E+04  0.109E+05  0.126E+05  0.157E+05  
14:30           0.135E+01  0.925E+01  0.396E+02  0.534E+02  0.738E+02  0.963E+02  0.103E+03  0.279E+03  0.163E+04  0.399E+04  0.832E+04  0.961E+04  0.108E+05  0.123E+05  0.154E+05  
14:31           0.131E+01  0.906E+01  0.390E+02  0.531E+02  0.738E+02  0.962E+02  0.103E+03  0.270E+03  0.160E+04  0.396E+04  0.830E+04  0.959E+04  0.107E+05  0.121E+05  0.151E+05  
14:32           0.126E+01  0.887E+01  0.383E+02  0.528E+02  0.737E+02  0.961E+02  0.102E+03  0.262E+03  0.158E+04  0.393E+04  0.828E+04  0.957E+04  0.107E+05  0.118E+05  0.149E+05  
14:33           0.122E+01  0.868E+01  0.376E+02  0.525E+02  0.736E+02  0.960E+02  0.102E+03  0.254E+03  0.155E+04  0.390E+04  0.826E+04  0.955E+04  0.106E+05  0.116E+05  0.146E+05  
14:34           0.118E+01  0.849E+01  0.369E+02  0.521E+02  0.735E+02  0.958E+02  0.101E+03  0.246E+03  0.152E+04  0.387E+04  0.823E+04  0.953E+04  0.105E+05  0.113E+05  0.143E+05  
14:35           0.114E+01  0.830E+01  0.362E+02  0.518E+02  0.735E+02  0.957E+02  0.101E+03  0.238E+03  0.149E+04  0.384E+04  0.821E+04  0.951E+04  0.104E+05  0.111E+05  0.140E+05  
14:36           0.110E+01  0.811E+01  0.355E+02  0.515E+02  0.734E+02  0.956E+02  0.100E+03  0.231E+03  0.146E+04  0.381E+04  0.818E+04  0.949E+04  0.104E+05  0.109E+05  0.137E+05  
14:37           0.106E+01  0.793E+01  0.348E+02  0.511E+02  0.733E+02  0.955E+02  0.999E+02  0.223E+03  0.143E+04  0.378E+04  0.816E+04  0.947E+04  0.103E+05  0.106E+05  0.134E+05  
14:38           0.102E+01  0.774E+01  0.341E+02  0.508E+02  0.732E+02  0.954E+02  0.996E+02  0.216E+03  0.139E+04  0.374E+04  0.813E+04  0.945E+04  0.103E+05  0.104E+05  0.131E+05  
14:39           0.987E+00  0.755E+01  0.333E+02  0.504E+02  0.731E+02  0.952E+02  0.993E+02  0.210E+03  0.136E+04  0.371E+04  0.811E+04  0.943E+04  0.102E+05  0.102E+05  0.129E+05  
14:40           0.949E+00  0.736E+01  0.328E+02  0.501E+02  0.731E+02  0.951E+02  0.991E+02  0.203E+03  0.133E+04  0.367E+04  0.808E+04  0.941E+04  0.102E+05  0.100E+05  0.126E+05  
14:41           0.913E+00  0.717E+01  0.326E+02  0.497E+02  0.730E+02  0.950E+02  0.988E+02  0.197E+03  0.129E+04  0.363E+04  0.805E+04  0.939E+04  0.101E+05  0.986E+04  0.123E+05  
14:42           0.877E+00  0.698E+01  0.324E+02  0.494E+02  0.729E+02  0.949E+02  0.986E+02  0.192E+03  0.126E+04  0.359E+04  0.802E+04  0.937E+04  0.101E+05  0.969E+04  0.120E+05  
14:43           0.842E+00  0.679E+01  0.322E+02  0.491E+02  0.728E+02  0.948E+02  0.984E+02  0.186E+03  0.122E+04  0.355E+04  0.798E+04  0.935E+04  0.100E+05  0.953E+04  0.118E+05  
14:44           0.807E+00  0.661E+01  0.320E+02  0.488E+02  0.727E+02  0.947E+02  0.982E+02  0.181E+03  0.119E+04  0.350E+04  0.795E+04  0.933E+04  0.100E+05  0.938E+04  0.115E+05  
14:45           0.773E+00  0.642E+01  0.318E+02  0.484E+02  0.727E+02  0.945E+02  0.980E+02  0.176E+03  0.115E+04  0.346E+04  0.792E+04  0.931E+04  0.997E+04  0.924E+04  0.113E+05  
14:46           0.740E+00  0.623E+01  0.316E+02  0.481E+02  0.726E+02  0.944E+02  0.979E+02  0.172E+03  0.111E+04  0.341E+04  0.788E+04  0.928E+04  0.994E+04  0.911E+04  0.110E+05  
14:47           0.707E+00  0.604E+01  0.314E+02  0.477E+02  0.725E+02  0.943E+02  0.977E+02  0.168E+03  0.108E+04  0.336E+04  0.784E+04  0.926E+04  0.991E+04  0.899E+04  0.108E+05  
14:48           0.675E+00  0.586E+01  0.312E+02  0.473E+02  0.724E+02  0.942E+02  0.976E+02  0.165E+03  0.104E+04  0.331E+04  0.780E+04  0.924E+04  0.989E+04  0.888E+04  0.106E+05  
14:49           0.643E+00  0.567E+01  0.310E+02  0.470E+02  0.723E+02  0.941E+02  0.974E+02  0.162E+03  0.100E+04  0.326E+04  0.776E+04  0.922E+04  0.986E+04  0.879E+04  0.104E+05  
14:50           0.612E+00  0.548E+01  0.309E+02  0.466E+02  0.723E+02  0.940E+02  0.973E+02  0.159E+03  0.964E+03  0.320E+04  0.772E+04  0.919E+04  0.984E+04  0.870E+04  0.102E+05  
14:51           0.584E+00  0.530E+01  0.306E+02  0.462E+02  0.722E+02  0.939E+02  0.971E+02  0.156E+03  0.925E+03  0.314E+04  0.768E+04  0.917E+04  0.982E+04  0.862E+04  0.996E+04  
14:52           0.568E+00  0.515E+01  0.301E+02  0.458E+02  0.721E+02  0.937E+02  0.970E+02  0.154E+03  0.888E+03  0.308E+04  0.763E+04  0.914E+04  0.980E+04  0.855E+04  0.978E+04  
14:53           0.553E+00  0.500E+01  0.296E+02  0.455E+02  0.720E+02  0.936E+02  0.968E+02  0.153E+03  0.850E+03  0.302E+04  0.758E+04  0.911E+04  0.977E+04  0.848E+04  0.961E+04  
14:54           0.538E+00  0.485E+01  0.292E+02  0.452E+02  0.719E+02  0.935E+02  0.967E+02  0.151E+03  0.814E+03  0.296E+04  0.753E+04  0.908E+04  0.975E+04  0.843E+04  0.944E+04  
14:55           0.523E+00  0.471E+01  0.287E+02  0.448E+02  0.718E+02  0.934E+02  0.966E+02  0.150E+03  0.777E+03  0.289E+04  0.748E+04  0.905E+04  0.973E+04  0.838E+04  0.930E+04  
14:56           0.508E+00  0.456E+01  0.282E+02  0.445E+02  0.717E+02  0.932E+02  0.964E+02  0.149E+03  0.742E+03  0.282E+04  0.742E+04  0.902E+04  0.971E+04  0.833E+04  0.916E+04  
14:57           0.494E+00  0.442E+01  0.277E+02  0.441E+02  0.716E+02  0.931E+02  0.963E+02  0.148E+03  0.707E+03  0.275E+04  0.736E+04  0.899E+04  0.969E+04  0.829E+04  0.904E+04  
14:58           0.479E+00  0.427E+01  0.272E+02  0.438E+02  0.715E+02  0.930E+02  0.961E+02  0.147E+03  0.674E+03  0.267E+04  0.730E+04  0.895E+04  0.967E+04  0.826E+04  0.892E+04  
14:59           0.465E+00  0.413E+01  0.267E+02  0.434E+02  0.714E+02  0.929E+02  0.960E+02  0.146E+03  0.642E+03  0.260E+04  0.723E+04  0.892E+04  0.964E+04  0.823E+04  0.882E+04  
15:00           0.450E+00  0.399E+01  0.262E+02  0.431E+02  0.713E+02  0.927E+02  0.959E+02  0.146E+03  0.612E+03  0.252E+04  0.717E+04  0.888E+04  0.962E+04  0.820E+04  0.874E+04  
15:01           0.436E+00  0.385E+01  0.256E+02  0.427E+02  0.712E+02  0.926E+02  0.957E+02  0.145E+03  0.585E+03  0.243E+04  0.709E+04  0.884E+04  0.959E+04  0.817E+04  0.866E+04  
15:02           0.422E+00  0.371E+01  0.251E+02  0.424E+02  0.711E+02  0.925E+02  0.956E+02  0.145E+03  0.559E+03  0.235E+04  0.702E+04  0.879E+04  0.957E+04  0.815E+04  0.859E+04  
15:03           0.408E+00  0.357E+01  0.245E+02  0.419E+02  0.709E+02  0.923E+02  0.954E+02  0.145E+03  0.536E+03  0.226E+04  0.694E+04  0.875E+04  0.954E+04  0.813E+04  0.853E+04  
15:04           0.394E+00  0.343E+01  0.239E+02  0.414E+02  0.707E+02  0.922E+02  0.953E+02  0.144E+03  0.515E+03  0.217E+04  0.686E+04  0.870E+04  0.951E+04  0.811E+04  0.848E+04  
15:05           0.380E+00  0.329E+01  0.232E+02  0.410E+02  0.706E+02  0.921E+02  0.951E+02  0.144E+03  0.497E+03  0.208E+04  0.677E+04  0.865E+04  0.948E+04  0.809E+04  0.844E+04  
15:06           0.366E+00  0.316E+01  0.226E+02  0.405E+02  0.704E+02  0.920E+02  0.950E+02  0.144E+03  0.482E+03  0.199E+04  0.668E+04  0.859E+04  0.944E+04  0.807E+04  0.840E+04  
15:07           0.352E+00  0.302E+01  0.219E+02  0.400E+02  0.702E+02  0.918E+02  0.949E+02  0.144E+03  0.469E+03  0.190E+04  0.659E+04  0.854E+04  0.941E+04  0.805E+04  0.837E+04  
15:08           0.339E+00  0.288E+01  0.212E+02  0.395E+02  0.700E+02  0.917E+02  0.947E+02  0.143E+03  0.458E+03  0.181E+04  0.649E+04  0.848E+04  0.937E+04  0.803E+04  0.834E+04  
15:09           0.325E+00  0.275E+01  0.204E+02  0.390E+02  0.699E+02  0.916E+02  0.946E+02  0.143E+03  0.449E+03  0.172E+04  0.639E+04  0.841E+04  0.933E+04  0.800E+04  0.832E+04  
15:10           0.311E+00  0.261E+01  0.195E+02  0.385E+02  0.697E+02  0.914E+02  0.944E+02  0.143E+03  0.442E+03  0.163E+04  0.628E+04  0.834E+04  0.928E+04  0.798E+04  0.829E+04  
15:11           0.297E+00  0.247E+01  0.184E+02  0.380E+02  0.695E+02  0.913E+02  0.943E+02  0.143E+03  0.437E+03  0.154E+04  0.617E+04  0.827E+04  0.924E+04  0.796E+04  0.827E+04  
15:12           0.283E+00  0.233E+01  0.170E+02  0.375E+02  0.692E+02  0.912E+02  0.942E+02  0.142E+03  0.433E+03  0.146E+04  0.606E+04  0.819E+04  0.919E+04  0.793E+04  0.825E+04  
15:13           0.268E+00  0.219E+01  0.149E+02  0.370E+02  0.690E+02  0.911E+02  0.940E+02  0.142E+03  0.430E+03  0.138E+04  0.594E+04  0.811E+04  0.913E+04  0.790E+04  0.823E+04  
15:14           0.258E+00  0.211E+01  0.140E+02  0.364E+02  0.687E+02  0.909E+02  0.939E+02  0.142E+03  0.428E+03  0.131E+04  0.582E+04  0.803E+04  0.908E+04  0.787E+04  0.820E+04  
15:15           0.248E+00  0.205E+01  0.134E+02  0.357E+02  0.684E+02  0.908E+02  0.937E+02  0.142E+03  0.426E+03  0.124E+04  0.570E+04  0.794E+04  0.902E+04  0.784E+04  0.818E+04  
15:16           0.239E+00  0.198E+01  0.129E+02  0.350E+02  0.680E+02  0.906E+02  0.936E+02  0.142E+03  0.425E+03  0.118E+04  0.558E+04  0.784E+04  0.895E+04  0.781E+04  0.816E+04  
15:17           0.229E+00  0.191E+01  0.124E+02  0.342E+02  0.677E+02  0.905E+02  0.935E+02  0.141E+03  0.424E+03  0.113E+04  0.546E+04  0.774E+04  0.888E+04  0.777E+04  0.813E+04  
15:18           0.220E+00  0.185E+01  0.119E+02  0.335E+02  0.673E+02  0.904E+02  0.933E+02  0.141E+03  0.423E+03  0.108E+04  0.534E+04  0.763E+04  0.880E+04  0.773E+04  0.810E+04  
15:19           0.210E+00  0.178E+01  0.113E+02  0.327E+02  0.669E+02  0.902E+02  0.932E+02  0.141E+03  0.422E+03  0.105E+04  0.522E+04  0.751E+04  0.871E+04  0.769E+04  0.807E+04  
15:20           0.201E+00  0.171E+01  0.108E+02  0.320E+02  0.664E+02  0.901E+02  0.930E+02  0.141E+03  0.422E+03  0.102E+04  0.510E+04  0.739E+04  0.862E+04  0.764E+04  0.804E+04  
15:21           0.192E+00  0.165E+01  0.103E+02  0.312E+02  0.660E+02  0.900E+02  0.929E+02  0.140E+03  0.421E+03  0.999E+03  0.499E+04  0.727E+04  0.853E+04  0.759E+04  0.801E+04  
15:22           0.182E+00  0.158E+01  0.975E+01  0.304E+02  0.655E+02  0.898E+02  0.928E+02  0.140E+03  0.420E+03  0.983E+03  0.489E+04  0.714E+04  0.842E+04  0.753E+04  0.797E+04  
15:23           0.173E+00  0.151E+01  0.923E+01  0.296E+02  0.650E+02  0.897E+02  0.926E+02  0.140E+03  0.420E+03  0.972E+03  0.479E+04  0.700E+04  0.831E+04  0.747E+04  0.792E+04  
15:24           0.163E+00  0.144E+01  0.871E+01  0.287E+02  0.644E+02  0.895E+02  0.925E+02  0.140E+03  0.419E+03  0.965E+03  0.471E+04  0.687E+04  0.818E+04  0.741E+04  0.788E+04  
15:25           0.153E+00  0.137E+01  0.835E+01  0.279E+02  0.638E+02  0.894E+02  0.923E+02  0.140E+03  0.418E+03  0.960E+03  0.463E+04  0.672E+04  0.805E+04  0.734E+04  0.783E+04  
15:26           0.144E+00  0.129E+01  0.808E+01  0.272E+02  0.630E+02  0.892E+02  0.922E+02  0.139E+03  0.417E+03  0.957E+03  0.456E+04  0.658E+04  0.791E+04  0.726E+04  0.777E+04  
15:27           0.134E+00  0.122E+01  0.782E+01  0.264E+02  0.622E+02  0.891E+02  0.921E+02  0.139E+03  0.417E+03  0.955E+03  0.451E+04  0.644E+04  0.776E+04  0.717E+04  0.771E+04  
15:28           0.123E+00  0.114E+01  0.757E+01  0.256E+02  0.614E+02  0.889E+02  0.919E+02  0.139E+03  0.416E+03  0.953E+03  0.446E+04  0.630E+04  0.760E+04  0.708E+04  0.764E+04  
15:29           0.113E+00  0.105E+01  0.732E+01  0.248E+02  0.605E+02  0.887E+02  0.918E+02  0.139E+03  0.415E+03  0.951E+03  0.443E+04  0.616E+04  0.742E+04  0.698E+04  0.756E+04  
15:30           0.102E+00  0.967E+00  0.708E+01  0.239E+02  0.595E+02  0.886E+02  0.917E+02  0.138E+03  0.415E+03  0.950E+03  0.440E+04  0.603E+04  0.724E+04  0.686E+04  0.748E+04  
15:31           0.913E-01  0.873E+00  0.685E+01  0.230E+02  0.585E+02  0.884E+02  0.915E+02  0.138E+03  0.414E+03  0.949E+03  0.438E+04  0.591E+04  0.705E+04  0.674E+04  0.738E+04  
15:32           0.798E-01  0.772E+00  0.663E+01  0.221E+02  0.573E+02  0.883E+02  0.914E+02  0.138E+03  0.413E+03  0.947E+03  0.436E+04  0.580E+04  0.685E+04  0.661E+04  0.728E+04  
15:33           0.676E-01  0.660E+00  0.641E+01  0.211E+02  0.560E+02  0.881E+02  0.912E+02  0.138E+03  0.413E+03  0.946E+03  0.435E+04  0.570E+04  0.664E+04  0.647E+04  0.717E+04  
15:34           0.549E-01  0.535E+00  0.620E+01  0.199E+02  0.544E+02  0.879E+02  0.911E+02  0.138E+03  0.412E+03  0.945E+03  0.433E+04  0.562E+04  0.643E+04  0.632E+04  0.704E+04  
15:35           0.414E-01  0.393E+00  0.599E+01  0.185E+02  0.521E+02  0.877E+02  0.910E+02  0.137E+03  0.411E+03  0.944E+03  0.432E+04  0.555E+04  0.622E+04  0.615E+04  0.691E+04  
15:36           0.254E-01  0.277E+00  0.566E+01  0.171E+02  0.496E+02  0.876E+02  0.908E+02  0.137E+03  0.410E+03  0.942E+03  0.432E+04  0.549E+04  0.601E+04  0.598E+04  0.676E+04  
15:37           0.252E-01  0.267E+00  0.516E+01  0.161E+02  0.482E+02  0.874E+02  0.907E+02  0.137E+03  0.410E+03  0.941E+03  0.431E+04  0.544E+04  0.581E+04  0.580E+04  0.659E+04  
15:38           0.249E-01  0.258E+00  0.466E+01  0.151E+02  0.466E+02  0.873E+02  0.906E+02  0.137E+03  0.409E+03  0.940E+03  0.430E+04  0.541E+04  0.562E+04  0.560E+04  0.641E+04  
15:39           0.247E-01  0.249E+00  0.417E+01  0.142E+02  0.449E+02  0.871E+02  0.904E+02  0.137E+03  0.408E+03  0.938E+03  0.429E+04  0.538E+04  0.545E+04  0.541E+04  0.621E+04  
15:40           0.244E-01  0.239E+00  0.368E+01  0.131E+02  0.431E+02  0.870E+02  0.903E+02  0.136E+03  0.408E+03  0.937E+03  0.428E+04  0.537E+04  0.529E+04  0.520E+04  0.600E+04  
15:41           0.241E-01  0.230E+00  0.321E+01  0.121E+02  0.410E+02  0.868E+02  0.901E+02  0.136E+03  0.407E+03  0.936E+03  0.427E+04  0.535E+04  0.516E+04  0.500E+04  0.577E+04  
15:42           0.238E-01  0.220E+00  0.275E+01  0.110E+02  0.386E+02  0.866E+02  0.900E+02  0.136E+03  0.406E+03  0.935E+03  0.427E+04  0.534E+04  0.505E+04  0.481E+04  0.553E+04  
15:43           0.235E-01  0.211E+00  0.229E+01  0.981E+01  0.358E+02  0.865E+02  0.899E+02  0.136E+03  0.406E+03  0.933E+03  0.426E+04  0.533E+04  0.497E+04  0.462E+04  0.528E+04  
15:44           0.231E-01  0.201E+00  0.188E+01  0.857E+01  0.325E+02  0.863E+02  0.897E+02  0.135E+03  0.405E+03  0.932E+03  0.425E+04  0.532E+04  0.491E+04  0.445E+04  0.502E+04  
15:45           0.227E-01  0.192E+00  0.147E+01  0.722E+01  0.283E+02  0.861E+02  0.896E+02  0.135E+03  0.404E+03  0.931E+03  0.424E+04  0.530E+04  0.487E+04  0.430E+04  0.475E+04  
15:46           0.224E-01  0.182E+00  0.110E+01  0.573E+01  0.228E+02  0.859E+02  0.895E+02  0.135E+03  0.404E+03  0.929E+03  0.423E+04  0.529E+04  0.484E+04  0.417E+04  0.448E+04  
15:47           0.219E-01  0.173E+00  0.777E+00  0.419E+01  0.162E+02  0.731E+02  0.893E+02  0.135E+03  0.403E+03  0.928E+03  0.422E+04  0.528E+04  0.482E+04  0.407E+04  0.422E+04  
15:48           0.214E-01  0.164E+00  0.700E+00  0.379E+01  0.157E+02  0.724E+02  0.892E+02  0.135E+03  0.402E+03  0.927E+03  0.422E+04  0.527E+04  0.481E+04  0.400E+04  0.399E+04  
15:49           0.208E-01  0.155E+00  0.633E+00  0.345E+01  0.151E+02  0.717E+02  0.890E+02  0.134E+03  0.402E+03  0.926E+03  0.421E+04  0.526E+04  0.480E+04  0.394E+04  0.377E+04  
15:50           0.203E-01  0.146E+00  0.572E+00  0.315E+01  0.145E+02  0.709E+02  0.889E+02  0.134E+03  0.401E+03  0.924E+03  0.420E+04  0.525E+04  0.479E+04  0.391E+04  0.359E+04  
15:51           0.198E-01  0.138E+00  0.519E+00  0.288E+01  0.138E+02  0.701E+02  0.888E+02  0.134E+03  0.400E+03  0.923E+03  0.419E+04  0.524E+04  0.478E+04  0.389E+04  0.345E+04  
15:52           0.193E-01  0.129E+00  0.470E+00  0.264E+01  0.132E+02  0.693E+02  0.886E+02  0.134E+03  0.400E+03  0.922E+03  0.418E+04  0.523E+04  0.477E+04  0.387E+04  0.335E+04  
15:53           0.187E-01  0.121E+00  0.425E+00  0.242E+01  0.126E+02  0.684E+02  0.885E+02  0.134E+03  0.399E+03  0.921E+03  0.418E+04  0.522E+04  0.476E+04  0.386E+04  0.328E+04  
15:54           0.181E-01  0.113E+00  0.383E+00  0.221E+01  0.119E+02  0.675E+02  0.883E+02  0.133E+03  0.398E+03  0.919E+03  0.417E+04  0.521E+04  0.475E+04  0.385E+04  0.324E+04  
15:55           0.176E-01  0.104E+00  0.345E+00  0.202E+01  0.112E+02  0.666E+02  0.882E+02  0.133E+03  0.397E+03  0.918E+03  0.416E+04  0.520E+04  0.474E+04  0.385E+04  0.321E+04  
15:56           0.171E-01  0.960E-01  0.309E+00  0.184E+01  0.105E+02  0.656E+02  0.881E+02  0.133E+03  0.397E+03  0.917E+03  0.415E+04  0.519E+04  0.473E+04  0.384E+04  0.320E+04  
15:57           0.166E-01  0.878E-01  0.275E+00  0.167E+01  0.970E+01  0.645E+02  0.879E+02  0.133E+03  0.396E+03  0.915E+03  0.414E+04  0.518E+04  0.472E+04  0.383E+04  0.319E+04  
15:58           0.161E-01  0.798E-01  0.243E+00  0.150E+01  0.889E+01  0.634E+02  0.878E+02  0.132E+03  0.395E+03  0.914E+03  0.414E+04  0.517E+04  0.471E+04  0.382E+04  0.318E+04  
15:59           0.134E-01  0.289E-01  0.222E+00  0.137E+01  0.886E+01  0.626E+02  0.877E+02  0.132E+03  0.395E+03  0.913E+03  0.413E+04  0.516E+04  0.471E+04  0.382E+04  0.318E+04  
16:00           0.134E-01  0.287E-01  0.206E+00  0.127E+01  0.911E+01  0.619E+02  0.875E+02  0.132E+03  0.394E+03  0.912E+03  0.412E+04  0.515E+04  0.470E+04  0.381E+04  0.317E+04  
16:01           0.133E-01  0.285E-01  0.192E+00  0.116E+01  0.929E+01  0.611E+02  0.874E+02  0.132E+03  0.393E+03  0.910E+03  0.411E+04  0.514E+04  0.469E+04  0.380E+04  0.316E+04  
16:02           0.133E-01  0.283E-01  0.178E+00  0.107E+01  0.941E+01  0.604E+02  0.873E+02  0.132E+03  0.393E+03  0.909E+03  0.410E+04  0.513E+04  0.468E+04  0.379E+04  0.316E+04  
16:03           0.133E-01  0.281E-01  0.165E+00  0.979E+00  0.948E+01  0.596E+02  0.871E+02  0.131E+03  0.392E+03  0.908E+03  0.410E+04  0.512E+04  0.467E+04  0.379E+04  0.315E+04  
16:04           0.133E-01  0.279E-01  0.154E+00  0.894E+00  0.951E+01  0.587E+02  0.870E+02  0.131E+03  0.391E+03  0.907E+03  0.409E+04  0.511E+04  0.466E+04  0.378E+04  0.315E+04  
16:05           0.133E-01  0.277E-01  0.143E+00  0.814E+00  0.947E+01  0.579E+02  0.869E+02  0.131E+03  0.391E+03  0.905E+03  0.408E+04  0.510E+04  0.465E+04  0.377E+04  0.314E+04  
16:06           0.133E-01  0.274E-01  0.132E+00  0.738E+00  0.939E+01  0.569E+02  0.867E+02  0.131E+03  0.390E+03  0.904E+03  0.407E+04  0.509E+04  0.464E+04  0.377E+04  0.313E+04  
16:07           0.132E-01  0.272E-01  0.123E+00  0.666E+00  0.925E+01  0.559E+02  0.866E+02  0.131E+03  0.389E+03  0.903E+03  0.407E+04  0.508E+04  0.463E+04  0.376E+04  0.313E+04  
16:08           0.132E-01  0.270E-01  0.114E+00  0.598E+00  0.906E+01  0.549E+02  0.864E+02  0.130E+03  0.389E+03  0.902E+03  0.406E+04  0.507E+04  0.463E+04  0.375E+04  0.312E+04  
16:09           0.132E-01  0.268E-01  0.105E+00  0.533E+00  0.879E+01  0.538E+02  0.863E+02  0.130E+03  0.388E+03  0.900E+03  0.405E+04  0.506E+04  0.462E+04  0.374E+04  0.312E+04  
16:10           0.132E-01  0.266E-01  0.958E-01  0.463E+00  0.786E+01  0.526E+02  0.862E+02  0.130E+03  0.388E+03  0.899E+03  0.404E+04  0.505E+04  0.461E+04  0.374E+04  0.311E+04  
16:11           0.132E-01  0.265E-01  0.849E-01  0.381E+00  0.565E+01  0.519E+02  0.860E+02  0.130E+03  0.387E+03  0.898E+03  0.403E+04  0.504E+04  0.460E+04  0.373E+04  0.311E+04  
16:12           0.132E-01  0.264E-01  0.761E-01  0.322E+00  0.442E+01  0.511E+02  0.859E+02  0.130E+03  0.386E+03  0.897E+03  0.403E+04  0.503E+04  0.459E+04  0.372E+04  0.310E+04  
16:13           0.132E-01  0.263E-01  0.701E-01  0.278E+00  0.359E+01  0.502E+02  0.857E+02  0.129E+03  0.386E+03  0.896E+03  0.402E+04  0.502E+04  0.458E+04  0.372E+04  0.310E+04  
16:14           0.132E-01  0.262E-01  0.655E-01  0.244E+00  0.297E+01  0.494E+02  0.856E+02  0.129E+03  0.385E+03  0.894E+03  0.401E+04  0.501E+04  0.457E+04  0.371E+04  0.309E+04  
16:15           0.132E-01  0.261E-01  0.619E-01  0.216E+00  0.249E+01  0.485E+02  0.855E+02  0.129E+03  0.384E+03  0.893E+03  0.400E+04  0.501E+04  0.457E+04  0.370E+04  0.308E+04  
16:16           0.131E-01  0.260E-01  0.589E-01  0.194E+00  0.211E+01  0.475E+02  0.853E+02  0.129E+03  0.384E+03  0.892E+03  0.400E+04  0.500E+04  0.456E+04  0.370E+04  0.308E+04  
16:17           0.131E-01  0.258E-01  0.564E-01  0.175E+00  0.178E+01  0.465E+02  0.852E+02  0.129E+03  0.383E+03  0.891E+03  0.399E+04  0.499E+04  0.455E+04  0.369E+04  0.307E+04  
16:18           0.131E-01  0.257E-01  0.544E-01  0.159E+00  0.151E+01  0.454E+02  0.850E+02  0.128E+03  0.382E+03  0.889E+03  0.398E+04  0.498E+04  0.454E+04  0.368E+04  0.307E+04  
16:19           0.131E-01  0.256E-01  0.526E-01  0.146E+00  0.127E+01  0.442E+02  0.849E+02  0.128E+03  0.382E+03  0.888E+03  0.397E+04  0.497E+04  0.453E+04  0.368E+04  0.306E+04  
16:20           0.131E-01  0.255E-01  0.511E-01  0.134E+00  0.107E+01  0.430E+02  0.847E+02  0.128E+03  0.381E+03  0.887E+03  0.397E+04  0.496E+04  0.452E+04  0.367E+04  0.306E+04  
16:21           0.131E-01  0.254E-01  0.497E-01  0.124E+00  0.892E+00  0.416E+02  0.846E+02  0.128E+03  0.380E+03  0.886E+03  0.396E+04  0.495E+04  0.451E+04  0.366E+04  0.305E+04  
16:22           0.131E-01  0.253E-01  0.491E-01  0.118E+00  0.784E+00  0.404E+02  0.844E+02  0.128E+03  0.380E+03  0.885E+03  0.395E+04  0.494E+04  0.451E+04  0.365E+04  0.305E+04  
16:23           0.131E-01  0.254E-01  0.491E-01  0.115E+00  0.732E+00  0.394E+02  0.843E+02  0.127E+03  0.379E+03  0.883E+03  0.394E+04  0.493E+04  0.450E+04  0.365E+04  0.304E+04  
16:24           0.131E-01  0.254E-01  0.491E-01  0.113E+00  0.682E+00  0.383E+02  0.841E+02  0.127E+03  0.378E+03  0.882E+03  0.394E+04  0.492E+04  0.449E+04  0.364E+04  0.303E+04  
16:25           0.131E-01  0.253E-01  0.491E-01  0.111E+00  0.634E+00  0.372E+02  0.840E+02  0.127E+03  0.378E+03  0.881E+03  0.393E+04  0.491E+04  0.448E+04  0.363E+04  0.303E+04  
16:26           0.131E-01  0.253E-01  0.491E-01  0.109E+00  0.588E+00  0.361E+02  0.838E+02  0.127E+03  0.377E+03  0.880E+03  0.392E+04  0.490E+04  0.447E+04  0.363E+04  0.302E+04  
16:27           0.131E-01  0.253E-01  0.491E-01  0.107E+00  0.545E+00  0.348E+02  0.837E+02  0.127E+03  0.377E+03  0.878E+03  0.392E+04  0.489E+04  0.446E+04  0.362E+04  0.302E+04  
16:28           0.131E-01  0.253E-01  0.491E-01  0.105E+00  0.504E+00  0.335E+02  0.835E+02  0.126E+03  0.376E+03  0.877E+03  0.391E+04  0.488E+04  0.446E+04  0.361E+04  0.301E+04  
16:29           0.131E-01  0.253E-01  0.491E-01  0.103E+00  0.465E+00  0.321E+02  0.834E+02  0.126E+03  0.375E+03  0.876E+03  0.390E+04  0.487E+04  0.445E+04  0.361E+04  0.301E+04  
16:30           0.131E-01  0.253E-01  0.491E-01  0.102E+00  0.428E+00  0.306E+02  0.832E+02  0.126E+03  0.375E+03  0.875E+03  0.389E+04  0.486E+04  0.444E+04  0.360E+04  0.300E+04  
16:31           0.131E-01  0.253E-01  0.491E-01  0.101E+00  0.394E+00  0.290E+02  0.831E+02  0.126E+03  0.374E+03  0.874E+03  0.389E+04  0.486E+04  0.443E+04  0.359E+04  0.300E+04  
16:32           0.131E-01  0.253E-01  0.490E-01  0.996E-01  0.362E+00  0.271E+02  0.829E+02  0.126E+03  0.373E+03  0.873E+03  0.388E+04  0.485E+04  0.442E+04  0.359E+04  0.299E+04  
16:33           0.131E-01  0.253E-01  0.490E-01  0.985E-01  0.332E+00  0.250E+02  0.828E+02  0.125E+03  0.373E+03  0.871E+03  0.387E+04  0.484E+04  0.441E+04  0.358E+04  0.299E+04  
16:34           0.131E-01  0.253E-01  0.490E-01  0.982E-01  0.320E+00  0.235E+02  0.826E+02  0.125E+03  0.372E+03  0.870E+03  0.386E+04  0.483E+04  0.441E+04  0.357E+04  0.298E+04  
16:35           0.131E-01  0.253E-01  0.490E-01  0.981E-01  0.318E+00  0.225E+02  0.824E+02  0.125E+03  0.372E+03  0.869E+03  0.386E+04  0.482E+04  0.440E+04  0.357E+04  0.298E+04  
16:36           0.131E-01  0.253E-01  0.490E-01  0.981E-01  0.316E+00  0.214E+02  0.823E+02  0.125E+03  0.371E+03  0.868E+03  0.385E+04  0.481E+04  0.439E+04  0.356E+04  0.297E+04  
16:37           0.131E-01  0.253E-01  0.490E-01  0.981E-01  0.314E+00  0.202E+02  0.821E+02  0.125E+03  0.370E+03  0.867E+03  0.384E+04  0.480E+04  0.438E+04  0.355E+04  0.297E+04  
16:38           0.131E-01  0.253E-01  0.490E-01  0.981E-01  0.313E+00  0.191E+02  0.819E+02  0.124E+03  0.370E+03  0.865E+03  0.384E+04  0.479E+04  0.437E+04  0.355E+04  0.296E+04  
16:39           0.131E-01  0.253E-01  0.490E-01  0.981E-01  0.311E+00  0.179E+02  0.817E+02  0.124E+03  0.369E+03  0.864E+03  0.383E+04  0.478E+04  0.437E+04  0.354E+04  0.295E+04  
16:40           0.131E-01  0.253E-01  0.490E-01  0.980E-01  0.310E+00  0.167E+02  0.816E+02  0.124E+03  0.369E+03  0.863E+03  0.382E+04  0.477E+04  0.436E+04  0.354E+04  0.295E+04  
16:41           0.131E-01  0.253E-01  0.490E-01  0.980E-01  0.308E+00  0.155E+02  0.814E+02  0.124E+03  0.368E+03  0.862E+03  0.382E+04  0.477E+04  0.435E+04  0.353E+04  0.294E+04  
16:42           0.131E-01  0.253E-01  0.491E-01  0.980E-01  0.307E+00  0.142E+02  0.812E+02  0.124E+03  0.367E+03  0.861E+03  0.381E+04  0.476E+04  0.434E+04  0.352E+04  0.294E+04  
16:43           0.131E-01  0.253E-01  0.490E-01  0.980E-01  0.306E+00  0.128E+02  0.809E+02  0.124E+03  0.367E+03  0.860E+03  0.380E+04  0.475E+04  0.433E+04  0.352E+04  0.293E+04  
16:44           0.131E-01  0.253E-01  0.491E-01  0.980E-01  0.305E+00  0.114E+02  0.807E+02  0.123E+03  0.366E+03  0.859E+03  0.379E+04  0.474E+04  0.433E+04  0.351E+04  0.293E+04  
16:45           0.131E-01  0.253E-01  0.490E-01  0.980E-01  0.304E+00  0.993E+01  0.805E+02  0.123E+03  0.365E+03  0.857E+03  0.379E+04  0.473E+04  0.432E+04  0.350E+04  0.292E+04  
16:46           0.131E-01  0.253E-01  0.492E-01  0.980E-01  0.303E+00  0.514E+01  0.801E+02  0.123E+03  0.365E+03  0.856E+03  0.378E+04  0.472E+04  0.431E+04  0.350E+04  0.292E+04  
16:47           0.131E-01  0.253E-01  0.492E-01  0.980E-01  0.303E+00  0.513E+01  0.800E+02  0.123E+03  0.364E+03  0.855E+03  0.377E+04  0.471E+04  0.430E+04  0.349E+04  0.291E+04  
16:48           0.131E-01  0.253E-01  0.492E-01  0.980E-01  0.303E+00  0.513E+01  0.799E+02  0.123E+03  0.364E+03  0.854E+03  0.377E+04  0.470E+04  0.430E+04  0.348E+04  0.291E+04  
16:49           0.131E-01  0.253E-01  0.492E-01  0.980E-01  0.302E+00  0.512E+01  0.798E+02  0.122E+03  0.363E+03  0.853E+03  0.376E+04  0.470E+04  0.429E+04  0.348E+04  0.290E+04  
16:50           0.131E-01  0.253E-01  0.492E-01  0.980E-01  0.302E+00  0.511E+01  0.797E+02  0.122E+03  0.363E+03  0.852E+03  0.375E+04  0.469E+04  0.428E+04  0.347E+04  0.290E+04  
16:51           0.131E-01  0.253E-01  0.492E-01  0.980E-01  0.302E+00  0.510E+01  0.796E+02  0.122E+03  0.362E+03  0.851E+03  0.375E+04  0.468E+04  0.427E+04  0.347E+04  0.289E+04  
16:52           0.131E-01  0.253E-01  0.492E-01  0.980E-01  0.301E+00  0.510E+01  0.794E+02  0.122E+03  0.361E+03  0.849E+03  0.374E+04  0.467E+04  0.426E+04  0.346E+04  0.289E+04  
16:53           0.131E-01  0.253E-01  0.492E-01  0.980E-01  0.301E+00  0.509E+01  0.793E+02  0.122E+03  0.361E+03  0.848E+03  0.373E+04  0.466E+04  0.426E+04  0.345E+04  0.288E+04  
16:54           0.131E-01  0.253E-01  0.492E-01  0.980E-01  0.301E+00  0.508E+01  0.792E+02  0.122E+03  0.360E+03  0.847E+03  0.373E+04  0.465E+04  0.425E+04  0.345E+04  0.288E+04  
16:55           0.131E-01  0.253E-01  0.492E-01  0.980E-01  0.301E+00  0.508E+01  0.791E+02  0.121E+03  0.360E+03  0.846E+03  0.372E+04  0.465E+04  0.424E+04  0.344E+04  0.287E+04  
16:56           0.131E-01  0.253E-01  0.492E-01  0.980E-01  0.301E+00  0.507E+01  0.790E+02  0.121E+03  0.359E+03  0.845E+03  0.371E+04  0.464E+04  0.423E+04  0.344E+04  0.287E+04  
16:57           0.131E-01  0.253E-01  0.492E-01  0.980E-01  0.300E+00  0.506E+01  0.789E+02  0.121E+03  0.358E+03  0.844E+03  0.371E+04  0.463E+04  0.423E+04  0.343E+04  0.286E+04  
16:58           0.131E-01  0.253E-01  0.492E-01  0.980E-01  0.300E+00  0.505E+01  0.788E+02  0.121E+03  0.358E+03  0.843E+03  0.370E+04  0.462E+04  0.422E+04  0.342E+04  0.286E+04  
16:59           0.131E-01  0.253E-01  0.492E-01  0.980E-01  0.300E+00  0.505E+01  0.787E+02  0.121E+03  0.357E+03  0.842E+03  0.369E+04  0.461E+04  0.421E+04  0.342E+04  0.285E+04  
17:00           0.131E-01  0.253E-01  0.492E-01  0.980E-01  0.299E+00  0.504E+01  0.786E+02  0.120E+03  0.357E+03  0.840E+03  0.369E+04  0.460E+04  0.420E+04  0.341E+04  0.285E+04  
17:01           0.131E-01  0.253E-01  0.492E-01  0.980E-01  0.299E+00  0.503E+01  0.785E+02  0.120E+03  0.356E+03  0.839E+03  0.368E+04  0.460E+04  0.420E+04  0.341E+04  0.284E+04  
17:02           0.131E-01  0.253E-01  0.492E-01  0.980E-01  0.299E+00  0.502E+01  0.784E+02  0.120E+03  0.356E+03  0.838E+03  0.367E+04  0.459E+04  0.419E+04  0.340E+04  0.284E+04  
17:03           0.131E-01  0.253E-01  0.492E-01  0.980E-01  0.299E+00  0.502E+01  0.783E+02  0.120E+03  0.355E+03  0.837E+03  0.367E+04  0.458E+04  0.418E+04  0.339E+04  0.284E+04  
17:04           0.131E-01  0.253E-01  0.492E-01  0.980E-01  0.298E+00  0.501E+01  0.782E+02  0.120E+03  0.354E+03  0.836E+03  0.366E+04  0.457E+04  0.418E+04  0.339E+04  0.283E+04  
17:05           0.131E-01  0.253E-01  0.492E-01  0.980E-01  0.298E+00  0.500E+01  0.780E+02  0.120E+03  0.354E+03  0.835E+03  0.366E+04  0.456E+04  0.417E+04  0.338E+04  0.283E+04  
17:06           0.131E-01  0.253E-01  0.492E-01  0.980E-01  0.298E+00  0.499E+01  0.779E+02  0.119E+03  0.353E+03  0.834E+03  0.365E+04  0.455E+04  0.416E+04  0.338E+04  0.282E+04  
17:07           0.131E-01  0.253E-01  0.492E-01  0.980E-01  0.298E+00  0.499E+01  0.778E+02  0.119E+03  0.353E+03  0.833E+03  0.364E+04  0.455E+04  0.415E+04  0.337E+04  0.282E+04  
17:08           0.131E-01  0.253E-01  0.492E-01  0.980E-01  0.298E+00  0.498E+01  0.777E+02  0.119E+03  0.352E+03  0.832E+03  0.364E+04  0.454E+04  0.415E+04  0.336E+04  0.281E+04  
17:09           0.131E-01  0.253E-01  0.492E-01  0.980E-01  0.297E+00  0.497E+01  0.776E+02  0.119E+03  0.352E+03  0.831E+03  0.363E+04  0.453E+04  0.414E+04  0.336E+04  0.281E+04  
17:10           0.131E-01  0.253E-01  0.492E-01  0.980E-01  0.297E+00  0.497E+01  0.775E+02  0.119E+03  0.351E+03  0.830E+03  0.362E+04  0.452E+04  0.413E+04  0.335E+04  0.280E+04  
17:11           0.131E-01  0.253E-01  0.492E-01  0.980E-01  0.297E+00  0.496E+01  0.774E+02  0.119E+03  0.350E+03  0.829E+03  0.362E+04  0.452E+04  0.412E+04  0.335E+04  0.280E+04  
17:12           0.131E-01  0.253E-01  0.492E-01  0.980E-01  0.296E+00  0.495E+01  0.773E+02  0.118E+03  0.350E+03  0.827E+03  0.361E+04  0.451E+04  0.412E+04  0.334E+04  0.279E+04  
17:13           0.131E-01  0.253E-01  0.492E-01  0.980E-01  0.296E+00  0.495E+01  0.772E+02  0.118E+03  0.349E+03  0.826E+03  0.361E+04  0.450E+04  0.411E+04  0.334E+04  0.279E+04  
17:14           0.131E-01  0.253E-01  0.492E-01  0.980E-01  0.296E+00  0.494E+01  0.771E+02  0.118E+03  0.349E+03  0.825E+03  0.360E+04  0.449E+04  0.410E+04  0.333E+04  0.278E+04  
17:15           0.131E-01  0.253E-01  0.492E-01  0.980E-01  0.296E+00  0.493E+01  0.770E+02  0.118E+03  0.348E+03  0.824E+03  0.359E+04  0.448E+04  0.410E+04  0.332E+04  0.278E+04  
17:16           0.131E-01  0.253E-01  0.492E-01  0.980E-01  0.296E+00  0.493E+01  0.769E+02  0.118E+03  0.348E+03  0.823E+03  0.359E+04  0.448E+04  0.409E+04  0.332E+04  0.277E+04  
17:17           0.131E-01  0.253E-01  0.492E-01  0.980E-01  0.295E+00  0.492E+01  0.768E+02  0.118E+03  0.347E+03  0.822E+03  0.358E+04  0.447E+04  0.408E+04  0.331E+04  0.277E+04  
17:18           0.131E-01  0.253E-01  0.492E-01  0.980E-01  0.295E+00  0.491E+01  0.767E+02  0.117E+03  0.347E+03  0.821E+03  0.357E+04  0.446E+04  0.408E+04  0.331E+04  0.277E+04  
17:19           0.131E-01  0.253E-01  0.492E-01  0.980E-01  0.295E+00  0.490E+01  0.766E+02  0.117E+03  0.346E+03  0.820E+03  0.357E+04  0.445E+04  0.407E+04  0.330E+04  0.276E+04  
17:20           0.131E-01  0.253E-01  0.492E-01  0.980E-01  0.295E+00  0.490E+01  0.765E+02  0.117E+03  0.346E+03  0.819E+03  0.356E+04  0.445E+04  0.406E+04  0.330E+04  0.276E+04  
17:21           0.131E-01  0.253E-01  0.492E-01  0.980E-01  0.295E+00  0.489E+01  0.764E+02  0.117E+03  0.345E+03  0.818E+03  0.356E+04  0.444E+04  0.406E+04  0.329E+04  0.275E+04  
17:22           0.131E-01  0.253E-01  0.492E-01  0.980E-01  0.294E+00  0.488E+01  0.763E+02  0.117E+03  0.345E+03  0.817E+03  0.355E+04  0.443E+04  0.405E+04  0.329E+04  0.275E+04  
17:23           0.131E-01  0.253E-01  0.492E-01  0.980E-01  0.294E+00  0.488E+01  0.762E+02  0.117E+03  0.344E+03  0.816E+03  0.354E+04  0.442E+04  0.404E+04  0.328E+04  0.274E+04  
17:24           0.131E-01  0.253E-01  0.492E-01  0.980E-01  0.294E+00  0.487E+01  0.761E+02  0.116E+03  0.343E+03  0.815E+03  0.354E+04  0.442E+04  0.404E+04  0.327E+04  0.274E+04  
17:25           0.131E-01  0.253E-01  0.492E-01  0.980E-01  0.294E+00  0.486E+01  0.760E+02  0.116E+03  0.343E+03  0.814E+03  0.353E+04  0.441E+04  0.403E+04  0.327E+04  0.273E+04  
17:26           0.131E-01  0.253E-01  0.492E-01  0.980E-01  0.293E+00  0.486E+01  0.759E+02  0.116E+03  0.342E+03  0.813E+03  0.353E+04  0.440E+04  0.402E+04  0.326E+04  0.273E+04  
17:27           0.131E-01  0.253E-01  0.492E-01  0.980E-01  0.293E+00  0.485E+01  0.758E+02  0.116E+03  0.342E+03  0.812E+03  0.352E+04  0.439E+04  0.402E+04  0.326E+04  0.273E+04  
17:28           0.131E-01  0.253E-01  0.492E-01  0.980E-01  0.293E+00  0.484E+01  0.757E+02  0.116E+03  0.341E+03  0.811E+03  0.352E+04  0.439E+04  0.401E+04  0.325E+04  0.272E+04  
17:29           0.131E-01  0.253E-01  0.492E-01  0.980E-01  0.293E+00  0.484E+01  0.756E+02  0.116E+03  0.341E+03  0.810E+03  0.351E+04  0.438E+04  0.400E+04  0.325E+04  0.272E+04  
17:30           0.131E-01  0.253E-01  0.492E-01  0.980E-01  0.293E+00  0.483E+01  0.756E+02  0.115E+03  0.340E+03  0.809E+03  0.350E+04  0.437E+04  0.400E+04  0.324E+04  0.271E+04  
17:31           0.131E-01  0.253E-01  0.492E-01  0.980E-01  0.292E+00  0.482E+01  0.755E+02  0.115E+03  0.340E+03  0.808E+03  0.350E+04  0.436E+04  0.399E+04  0.324E+04  0.271E+04  
17:32           0.131E-01  0.253E-01  0.492E-01  0.980E-01  0.292E+00  0.482E+01  0.754E+02  0.115E+03  0.339E+03  0.807E+03  0.349E+04  0.436E+04  0.398E+04  0.323E+04  0.270E+04  
17:33           0.131E-01  0.253E-01  0.492E-01  0.980E-01  0.292E+00  0.481E+01  0.753E+02  0.115E+03  0.339E+03  0.806E+03  0.349E+04  0.435E+04  0.398E+04  0.323E+04  0.270E+04  
17:34           0.131E-01  0.253E-01  0.492E-01  0.980E-01  0.292E+00  0.480E+01  0.752E+02  0.115E+03  0.338E+03  0.805E+03  0.348E+04  0.434E+04  0.397E+04  0.322E+04  0.270E+04  
17:35           0.131E-01  0.253E-01  0.492E-01  0.980E-01  0.292E+00  0.480E+01  0.751E+02  0.115E+03  0.338E+03  0.804E+03  0.348E+04  0.434E+04  0.396E+04  0.322E+04  0.269E+04  
17:36           0.131E-01  0.253E-01  0.492E-01  0.980E-01  0.291E+00  0.479E+01  0.750E+02  0.114E+03  0.337E+03  0.803E+03  0.347E+04  0.433E+04  0.396E+04  0.321E+04  0.269E+04  
17:37           0.131E-01  0.253E-01  0.492E-01  0.980E-01  0.291E+00  0.479E+01  0.749E+02  0.114E+03  0.337E+03  0.802E+03  0.346E+04  0.432E+04  0.395E+04  0.321E+04  0.268E+04  
17:38           0.131E-01  0.253E-01  0.492E-01  0.980E-01  0.291E+00  0.478E+01  0.748E+02  0.114E+03  0.336E+03  0.801E+03  0.346E+04  0.431E+04  0.394E+04  0.320E+04  0.268E+04  
17:39           0.131E-01  0.253E-01  0.492E-01  0.980E-01  0.291E+00  0.477E+01  0.747E+02  0.114E+03  0.336E+03  0.800E+03  0.345E+04  0.431E+04  0.394E+04  0.320E+04  0.268E+04  
17:40           0.131E-01  0.253E-01  0.492E-01  0.980E-01  0.291E+00  0.477E+01  0.746E+02  0.114E+03  0.335E+03  0.799E+03  0.345E+04  0.430E+04  0.393E+04  0.319E+04  0.267E+04  
17:41           0.131E-01  0.253E-01  0.492E-01  0.980E-01  0.290E+00  0.476E+01  0.745E+02  0.114E+03  0.335E+03  0.798E+03  0.344E+04  0.429E+04  0.393E+04  0.319E+04  0.267E+04  
17:42           0.131E-01  0.253E-01  0.492E-01  0.980E-01  0.290E+00  0.475E+01  0.744E+02  0.114E+03  0.334E+03  0.797E+03  0.344E+04  0.429E+04  0.392E+04  0.318E+04  0.266E+04  
17:43           0.131E-01  0.253E-01  0.492E-01  0.980E-01  0.290E+00  0.475E+01  0.744E+02  0.113E+03  0.334E+03  0.796E+03  0.343E+04  0.428E+04  0.391E+04  0.318E+04  0.266E+04  
17:44           0.131E-01  0.253E-01  0.492E-01  0.980E-01  0.290E+00  0.474E+01  0.743E+02  0.113E+03  0.333E+03  0.795E+03  0.343E+04  0.427E+04  0.391E+04  0.317E+04  0.266E+04  
17:45           0.131E-01  0.253E-01  0.492E-01  0.980E-01  0.290E+00  0.474E+01  0.742E+02  0.113E+03  0.333E+03  0.794E+03  0.342E+04  0.427E+04  0.390E+04  0.317E+04  0.265E+04  
17:46           0.131E-01  0.253E-01  0.492E-01  0.980E-01  0.289E+00  0.473E+01  0.741E+02  0.113E+03  0.332E+03  0.793E+03  0.342E+04  0.426E+04  0.390E+04  0.316E+04  0.265E+04  
17:47           0.131E-01  0.253E-01  0.492E-01  0.980E-01  0.289E+00  0.472E+01  0.740E+02  0.113E+03  0.332E+03  0.793E+03  0.341E+04  0.425E+04  0.389E+04  0.316E+04  0.264E+04  
17:48           0.131E-01  0.253E-01  0.492E-01  0.980E-01  0.289E+00  0.472E+01  0.739E+02  0.113E+03  0.331E+03  0.792E+03  0.341E+04  0.425E+04  0.388E+04  0.315E+04  0.264E+04  
17:49           0.131E-01  0.253E-01  0.492E-01  0.980E-01  0.289E+00  0.471E+01  0.738E+02  0.113E+03  0.331E+03  0.791E+03  0.340E+04  0.424E+04  0.388E+04  0.315E+04  0.264E+04  
17:50           0.131E-01  0.253E-01  0.492E-01  0.980E-01  0.289E+00  0.471E+01  0.737E+02  0.112E+03  0.330E+03  0.790E+03  0.339E+04  0.423E+04  0.387E+04  0.314E+04  0.263E+04  
17:51           0.131E-01  0.253E-01  0.492E-01  0.980E-01  0.288E+00  0.470E+01  0.737E+02  0.112E+03  0.330E+03  0.789E+03  0.339E+04  0.423E+04  0.387E+04  0.314E+04  0.263E+04  
17:52           0.131E-01  0.253E-01  0.492E-01  0.980E-01  0.288E+00  0.470E+01  0.736E+02  0.112E+03  0.330E+03  0.788E+03  0.338E+04  0.422E+04  0.386E+04  0.313E+04  0.262E+04  
17:53           0.131E-01  0.253E-01  0.492E-01  0.980E-01  0.288E+00  0.469E+01  0.735E+02  0.112E+03  0.329E+03  0.787E+03  0.338E+04  0.421E+04  0.385E+04  0.313E+04  0.262E+04  
17:54           0.131E-01  0.253E-01  0.492E-01  0.980E-01  0.288E+00  0.468E+01  0.734E+02  0.112E+03  0.329E+03  0.786E+03  0.337E+04  0.421E+04  0.385E+04  0.312E+04  0.262E+04  
17:55           0.131E-01  0.253E-01  0.492E-01  0.980E-01  0.288E+00  0.468E+01  0.733E+02  0.112E+03  0.328E+03  0.785E+03  0.337E+04  0.420E+04  0.384E+04  0.312E+04  0.261E+04  
17:56           0.131E-01  0.253E-01  0.492E-01  0.980E-01  0.287E+00  0.467E+01  0.732E+02  0.112E+03  0.328E+03  0.784E+03  0.336E+04  0.419E+04  0.384E+04  0.311E+04  0.261E+04  
17:57           0.131E-01  0.253E-01  0.492E-01  0.980E-01  0.287E+00  0.467E+01  0.732E+02  0.111E+03  0.327E+03  0.783E+03  0.336E+04  0.419E+04  0.383E+04  0.311E+04  0.261E+04  
17:58           0.131E-01  0.253E-01  0.492E-01  0.980E-01  0.287E+00  0.466E+01  0.731E+02  0.111E+03  0.327E+03  0.783E+03  0.335E+04  0.418E+04  0.383E+04  0.310E+04  0.260E+04  
17:59           0.131E-01  0.253E-01  0.492E-01  0.980E-01  0.287E+00  0.465E+01  0.730E+02  0.111E+03  0.326E+03  0.782E+03  0.335E+04  0.418E+04  0.382E+04  0.310E+04  0.260E+04  
18:00           0.131E-01  0.253E-01  0.492E-01  0.980E-01  0.287E+00  0.465E+01  0.729E+02  0.111E+03  0.326E+03  0.781E+03  0.334E+04  0.417E+04  0.381E+04  0.310E+04  0.259E+04  
18:01           0.131E-01  0.253E-01  0.492E-01  0.980E-01  0.287E+00  0.464E+01  0.728E+02  0.111E+03  0.325E+03  0.780E+03  0.334E+04  0.416E+04  0.381E+04  0.309E+04  0.259E+04  
18:02           0.131E-01  0.253E-01  0.492E-01  0.980E-01  0.286E+00  0.464E+01  0.727E+02  0.111E+03  0.325E+03  0.779E+03  0.333E+04  0.416E+04  0.380E+04  0.309E+04  0.259E+04  
18:03           0.131E-01  0.253E-01  0.492E-01  0.980E-01  0.286E+00  0.463E+01  0.727E+02  0.111E+03  0.325E+03  0.778E+03  0.333E+04  0.415E+04  0.380E+04  0.308E+04  0.258E+04  
18:04           0.131E-01  0.253E-01  0.492E-01  0.980E-01  0.286E+00  0.463E+01  0.726E+02  0.110E+03  0.324E+03  0.777E+03  0.332E+04  0.414E+04  0.379E+04  0.308E+04  0.258E+04  
18:05           0.131E-01  0.253E-01  0.492E-01  0.980E-01  0.286E+00  0.462E+01  0.725E+02  0.110E+03  0.324E+03  0.776E+03  0.332E+04  0.414E+04  0.379E+04  0.307E+04  0.258E+04  
18:06           0.131E-01  0.253E-01  0.492E-01  0.980E-01  0.286E+00  0.462E+01  0.724E+02  0.110E+03  0.323E+03  0.776E+03  0.331E+04  0.413E+04  0.378E+04  0.307E+04  0.257E+04  
18:07           0.131E-01  0.253E-01  0.492E-01  0.980E-01  0.286E+00  0.461E+01  0.723E+02  0.110E+03  0.323E+03  0.775E+03  0.331E+04  0.413E+04  0.378E+04  0.306E+04  0.257E+04  
18:08           0.131E-01  0.253E-01  0.492E-01  0.980E-01  0.285E+00  0.461E+01  0.723E+02  0.110E+03  0.322E+03  0.774E+03  0.331E+04  0.412E+04  0.377E+04  0.306E+04  0.257E+04  
18:09           0.131E-01  0.253E-01  0.492E-01  0.980E-01  0.285E+00  0.460E+01  0.722E+02  0.110E+03  0.322E+03  0.773E+03  0.330E+04  0.411E+04  0.376E+04  0.306E+04  0.256E+04  
18:10           0.131E-01  0.253E-01  0.492E-01  0.980E-01  0.285E+00  0.459E+01  0.721E+02  0.110E+03  0.322E+03  0.772E+03  0.330E+04  0.411E+04  0.376E+04  0.305E+04  0.256E+04  
18:11           0.131E-01  0.253E-01  0.492E-01  0.980E-01  0.285E+00  0.459E+01  0.720E+02  0.110E+03  0.321E+03  0.771E+03  0.329E+04  0.410E+04  0.375E+04  0.305E+04  0.256E+04  
18:12           0.131E-01  0.253E-01  0.492E-01  0.980E-01  0.285E+00  0.458E+01  0.720E+02  0.109E+03  0.321E+03  0.771E+03  0.329E+04  0.410E+04  0.375E+04  0.304E+04  0.255E+04  
18:13           0.131E-01  0.253E-01  0.492E-01  0.980E-01  0.285E+00  0.458E+01  0.719E+02  0.109E+03  0.320E+03  0.770E+03  0.328E+04  0.409E+04  0.374E+04  0.304E+04  0.255E+04  
18:14           0.131E-01  0.253E-01  0.492E-01  0.980E-01  0.284E+00  0.457E+01  0.718E+02  0.109E+03  0.320E+03  0.769E+03  0.328E+04  0.409E+04  0.374E+04  0.303E+04  0.254E+04  
18:15           0.131E-01  0.253E-01  0.492E-01  0.980E-01  0.284E+00  0.457E+01  0.717E+02  0.109E+03  0.319E+03  0.768E+03  0.327E+04  0.408E+04  0.373E+04  0.303E+04  0.254E+04  
18:16           0.131E-01  0.253E-01  0.492E-01  0.980E-01  0.284E+00  0.456E+01  0.717E+02  0.109E+03  0.319E+03  0.767E+03  0.327E+04  0.407E+04  0.373E+04  0.303E+04  0.254E+04  
18:17           0.131E-01  0.253E-01  0.492E-01  0.980E-01  0.284E+00  0.456E+01  0.716E+02  0.109E+03  0.319E+03  0.767E+03  0.326E+04  0.407E+04  0.372E+04  0.302E+04  0.253E+04  
18:18           0.131E-01  0.253E-01  0.492E-01  0.980E-01  0.284E+00  0.455E+01  0.715E+02  0.109E+03  0.318E+03  0.766E+03  0.326E+04  0.406E+04  0.372E+04  0.302E+04  0.253E+04  
18:19           0.131E-01  0.253E-01  0.492E-01  0.980E-01  0.284E+00  0.455E+01  0.714E+02  0.109E+03  0.318E+03  0.765E+03  0.326E+04  0.406E+04  0.371E+04  0.301E+04  0.253E+04  
18:20           0.131E-01  0.253E-01  0.492E-01  0.980E-01  0.283E+00  0.454E+01  0.714E+02  0.108E+03  0.317E+03  0.764E+03  0.325E+04  0.405E+04  0.371E+04  0.301E+04  0.253E+04  
18:21           0.131E-01  0.253E-01  0.492E-01  0.980E-01  0.283E+00  0.454E+01  0.713E+02  0.108E+03  0.317E+03  0.763E+03  0.325E+04  0.405E+04  0.370E+04  0.301E+04  0.252E+04  
18:22           0.131E-01  0.253E-01  0.492E-01  0.980E-01  0.283E+00  0.453E+01  0.712E+02  0.108E+03  0.317E+03  0.763E+03  0.324E+04  0.404E+04  0.370E+04  0.300E+04  0.252E+04  
18:23           0.131E-01  0.253E-01  0.492E-01  0.980E-01  0.283E+00  0.453E+01  0.711E+02  0.108E+03  0.316E+03  0.762E+03  0.324E+04  0.404E+04  0.369E+04  0.300E+04  0.252E+04  
18:24           0.131E-01  0.253E-01  0.492E-01  0.980E-01  0.283E+00  0.452E+01  0.711E+02  0.108E+03  0.316E+03  0.761E+03  0.323E+04  0.403E+04  0.369E+04  0.299E+04  0.251E+04  
18:25           0.131E-01  0.253E-01  0.492E-01  0.980E-01  0.283E+00  0.452E+01  0.710E+02  0.108E+03  0.315E+03  0.760E+03  0.323E+04  0.402E+04  0.368E+04  0.299E+04  0.251E+04  
18:26           0.131E-01  0.253E-01  0.492E-01  0.980E-01  0.282E+00  0.451E+01  0.709E+02  0.108E+03  0.315E+03  0.760E+03  0.323E+04  0.402E+04  0.368E+04  0.299E+04  0.251E+04  
18:27           0.131E-01  0.253E-01  0.492E-01  0.980E-01  0.282E+00  0.451E+01  0.709E+02  0.108E+03  0.315E+03  0.759E+03  0.322E+04  0.401E+04  0.367E+04  0.298E+04  0.250E+04  
18:28           0.131E-01  0.253E-01  0.492E-01  0.980E-01  0.282E+00  0.450E+01  0.708E+02  0.107E+03  0.314E+03  0.758E+03  0.322E+04  0.401E+04  0.367E+04  0.298E+04  0.250E+04  
18:29           0.131E-01  0.253E-01  0.492E-01  0.980E-01  0.282E+00  0.450E+01  0.707E+02  0.107E+03  0.314E+03  0.757E+03  0.321E+04  0.400E+04  0.366E+04  0.297E+04  0.250E+04  
18:30           0.131E-01  0.253E-01  0.492E-01  0.980E-01  0.282E+00  0.449E+01  0.707E+02  0.107E+03  0.313E+03  0.756E+03  0.321E+04  0.400E+04  0.366E+04  0.297E+04  0.249E+04  
18:31           0.131E-01  0.253E-01  0.492E-01  0.980E-01  0.282E+00  0.449E+01  0.706E+02  0.107E+03  0.313E+03  0.756E+03  0.320E+04  0.399E+04  0.366E+04  0.297E+04  0.249E+04  
18:32           0.131E-01  0.253E-01  0.492E-01  0.980E-01  0.282E+00  0.449E+01  0.705E+02  0.107E+03  0.313E+03  0.755E+03  0.320E+04  0.399E+04  0.365E+04  0.296E+04  0.249E+04  
18:33           0.131E-01  0.253E-01  0.492E-01  0.980E-01  0.281E+00  0.448E+01  0.704E+02  0.107E+03  0.312E+03  0.754E+03  0.320E+04  0.398E+04  0.365E+04  0.296E+04  0.248E+04  
18:34           0.131E-01  0.253E-01  0.492E-01  0.980E-01  0.281E+00  0.448E+01  0.704E+02  0.107E+03  0.312E+03  0.754E+03  0.319E+04  0.398E+04  0.364E+04  0.296E+04  0.248E+04  
18:35           0.131E-01  0.253E-01  0.492E-01  0.980E-01  0.281E+00  0.447E+01  0.703E+02  0.107E+03  0.312E+03  0.753E+03  0.319E+04  0.397E+04  0.364E+04  0.295E+04  0.248E+04  
18:36           0.131E-01  0.253E-01  0.492E-01  0.980E-01  0.281E+00  0.447E+01  0.703E+02  0.107E+03  0.311E+03  0.752E+03  0.318E+04  0.397E+04  0.363E+04  0.295E+04  0.248E+04  
18:37           0.131E-01  0.253E-01  0.492E-01  0.980E-01  0.281E+00  0.446E+01  0.702E+02  0.106E+03  0.311E+03  0.751E+03  0.318E+04  0.396E+04  0.363E+04  0.294E+04  0.247E+04  
18:38           0.131E-01  0.253E-01  0.492E-01  0.980E-01  0.281E+00  0.446E+01  0.701E+02  0.106E+03  0.311E+03  0.751E+03  0.318E+04  0.396E+04  0.362E+04  0.294E+04  0.247E+04  
18:39           0.131E-01  0.253E-01  0.492E-01  0.980E-01  0.281E+00  0.445E+01  0.701E+02  0.106E+03  0.310E+03  0.750E+03  0.317E+04  0.395E+04  0.362E+04  0.294E+04  0.247E+04  
18:40           0.131E-01  0.253E-01  0.492E-01  0.980E-01  0.280E+00  0.445E+01  0.700E+02  0.106E+03  0.310E+03  0.749E+03  0.317E+04  0.395E+04  0.361E+04  0.293E+04  0.246E+04  
18:41           0.131E-01  0.253E-01  0.492E-01  0.980E-01  0.280E+00  0.445E+01  0.699E+02  0.106E+03  0.309E+03  0.749E+03  0.317E+04  0.394E+04  0.361E+04  0.293E+04  0.246E+04  
18:42           0.131E-01  0.253E-01  0.492E-01  0.980E-01  0.280E+00  0.444E+01  0.699E+02  0.106E+03  0.309E+03  0.748E+03  0.316E+04  0.394E+04  0.361E+04  0.293E+04  0.246E+04  
18:43           0.131E-01  0.253E-01  0.492E-01  0.980E-01  0.280E+00  0.444E+01  0.698E+02  0.106E+03  0.309E+03  0.747E+03  0.316E+04  0.393E+04  0.360E+04  0.292E+04  0.246E+04  
18:44           0.131E-01  0.253E-01  0.492E-01  0.980E-01  0.280E+00  0.443E+01  0.697E+02  0.106E+03  0.308E+03  0.747E+03  0.315E+04  0.393E+04  0.360E+04  0.292E+04  0.245E+04  
18:45           0.131E-01  0.253E-01  0.492E-01  0.980E-01  0.280E+00  0.443E+01  0.697E+02  0.106E+03  0.308E+03  0.746E+03  0.315E+04  0.392E+04  0.359E+04  0.292E+04  0.245E+04  
18:46           0.131E-01  0.253E-01  0.492E-01  0.980E-01  0.280E+00  0.442E+01  0.696E+02  0.105E+03  0.308E+03  0.745E+03  0.315E+04  0.392E+04  0.359E+04  0.291E+04  0.245E+04  
18:47           0.131E-01  0.253E-01  0.492E-01  0.980E-01  0.279E+00  0.442E+01  0.696E+02  0.105E+03  0.307E+03  0.744E+03  0.314E+04  0.392E+04  0.359E+04  0.291E+04  0.244E+04  
18:48           0.131E-01  0.253E-01  0.492E-01  0.980E-01  0.279E+00  0.442E+01  0.695E+02  0.105E+03  0.307E+03  0.744E+03  0.314E+04  0.391E+04  0.358E+04  0.291E+04  0.244E+04  
18:49           0.131E-01  0.253E-01  0.492E-01  0.980E-01  0.279E+00  0.441E+01  0.694E+02  0.105E+03  0.307E+03  0.743E+03  0.314E+04  0.391E+04  0.358E+04  0.290E+04  0.244E+04  
18:50           0.131E-01  0.253E-01  0.492E-01  0.980E-01  0.279E+00  0.441E+01  0.694E+02  0.105E+03  0.306E+03  0.743E+03  0.313E+04  0.390E+04  0.357E+04  0.290E+04  0.244E+04  
18:51           0.131E-01  0.253E-01  0.492E-01  0.980E-01  0.279E+00  0.440E+01  0.693E+02  0.105E+03  0.306E+03  0.742E+03  0.313E+04  0.390E+04  0.357E+04  0.290E+04  0.243E+04  
18:52           0.131E-01  0.253E-01  0.492E-01  0.980E-01  0.279E+00  0.440E+01  0.693E+02  0.105E+03  0.306E+03  0.741E+03  0.312E+04  0.389E+04  0.356E+04  0.289E+04  0.243E+04  
18:53           0.131E-01  0.253E-01  0.492E-01  0.980E-01  0.279E+00  0.440E+01  0.692E+02  0.105E+03  0.305E+03  0.741E+03  0.312E+04  0.389E+04  0.356E+04  0.289E+04  0.243E+04  
18:54           0.131E-01  0.253E-01  0.492E-01  0.980E-01  0.279E+00  0.439E+01  0.691E+02  0.105E+03  0.305E+03  0.740E+03  0.312E+04  0.388E+04  0.356E+04  0.289E+04  0.243E+04  
18:55           0.131E-01  0.253E-01  0.492E-01  0.980E-01  0.278E+00  0.439E+01  0.691E+02  0.105E+03  0.305E+03  0.739E+03  0.311E+04  0.388E+04  0.355E+04  0.288E+04  0.242E+04  
18:56           0.131E-01  0.253E-01  0.492E-01  0.980E-01  0.278E+00  0.438E+01  0.690E+02  0.104E+03  0.305E+03  0.739E+03  0.311E+04  0.388E+04  0.355E+04  0.288E+04  0.242E+04  
18:57           0.131E-01  0.253E-01  0.492E-01  0.980E-01  0.278E+00  0.438E+01  0.690E+02  0.104E+03  0.304E+03  0.738E+03  0.311E+04  0.387E+04  0.355E+04  0.288E+04  0.242E+04  
18:58           0.131E-01  0.253E-01  0.492E-01  0.980E-01  0.278E+00  0.438E+01  0.689E+02  0.104E+03  0.304E+03  0.737E+03  0.310E+04  0.387E+04  0.354E+04  0.287E+04  0.242E+04  
18:59           0.131E-01  0.253E-01  0.492E-01  0.980E-01  0.278E+00  0.437E+01  0.689E+02  0.104E+03  0.304E+03  0.737E+03  0.310E+04  0.386E+04  0.354E+04  0.287E+04  0.241E+04  
19:00           0.131E-01  0.253E-01  0.492E-01  0.980E-01  0.278E+00  0.437E+01  0.688E+02  0.104E+03  0.303E+03  0.736E+03  0.310E+04  0.386E+04  0.353E+04  0.287E+04  0.241E+04  
19:01           0.131E-01  0.253E-01  0.492E-01  0.980E-01  0.278E+00  0.437E+01  0.687E+02  0.104E+03  0.303E+03  0.736E+03  0.309E+04  0.385E+04  0.353E+04  0.287E+04  0.241E+04  
19:02           0.131E-01  0.253E-01  0.492E-01  0.980E-01  0.278E+00  0.436E+01  0.687E+02  0.104E+03  0.303E+03  0.735E+03  0.309E+04  0.385E+04  0.353E+04  0.286E+04  0.241E+04  
19:03           0.131E-01  0.253E-01  0.492E-01  0.980E-01  0.277E+00  0.436E+01  0.686E+02  0.104E+03  0.302E+03  0.734E+03  0.309E+04  0.385E+04  0.352E+04  0.286E+04  0.240E+04  
19:04           0.131E-01  0.253E-01  0.492E-01  0.980E-01  0.277E+00  0.435E+01  0.686E+02  0.104E+03  0.302E+03  0.734E+03  0.308E+04  0.384E+04  0.352E+04  0.286E+04  0.240E+04  
19:05           0.131E-01  0.253E-01  0.492E-01  0.980E-01  0.277E+00  0.435E+01  0.685E+02  0.104E+03  0.302E+03  0.733E+03  0.308E+04  0.384E+04  0.352E+04  0.285E+04  0.240E+04  
19:06           0.131E-01  0.253E-01  0.492E-01  0.980E-01  0.277E+00  0.435E+01  0.685E+02  0.104E+03  0.301E+03  0.733E+03  0.308E+04  0.383E+04  0.351E+04  0.285E+04  0.240E+04  
19:07           0.131E-01  0.253E-01  0.492E-01  0.980E-01  0.277E+00  0.434E+01  0.684E+02  0.103E+03  0.301E+03  0.732E+03  0.308E+04  0.383E+04  0.351E+04  0.285E+04  0.239E+04  
19:08           0.131E-01  0.253E-01  0.492E-01  0.980E-01  0.277E+00  0.434E+01  0.684E+02  0.103E+03  0.301E+03  0.732E+03  0.307E+04  0.383E+04  0.351E+04  0.285E+04  0.239E+04  
19:09           0.131E-01  0.253E-01  0.492E-01  0.980E-01  0.277E+00  0.434E+01  0.683E+02  0.103E+03  0.301E+03  0.731E+03  0.307E+04  0.382E+04  0.350E+04  0.284E+04  0.239E+04  
19:10           0.131E-01  0.253E-01  0.492E-01  0.980E-01  0.277E+00  0.433E+01  0.683E+02  0.103E+03  0.300E+03  0.730E+03  0.307E+04  0.382E+04  0.350E+04  0.284E+04  0.239E+04  
19:11           0.131E-01  0.253E-01  0.492E-01  0.980E-01  0.277E+00  0.433E+01  0.682E+02  0.103E+03  0.300E+03  0.730E+03  0.306E+04  0.381E+04  0.349E+04  0.284E+04  0.238E+04  
19:12           0.131E-01  0.253E-01  0.492E-01  0.980E-01  0.277E+00  0.433E+01  0.682E+02  0.103E+03  0.300E+03  0.729E+03  0.306E+04  0.381E+04  0.349E+04  0.283E+04  0.238E+04  
19:13           0.131E-01  0.253E-01  0.492E-01  0.980E-01  0.276E+00  0.432E+01  0.681E+02  0.103E+03  0.300E+03  0.729E+03  0.306E+04  0.381E+04  0.349E+04  0.283E+04  0.238E+04  
19:14           0.131E-01  0.253E-01  0.492E-01  0.980E-01  0.276E+00  0.432E+01  0.681E+02  0.103E+03  0.299E+03  0.728E+03  0.305E+04  0.380E+04  0.348E+04  0.283E+04  0.238E+04  
19:15           0.131E-01  0.253E-01  0.492E-01  0.980E-01  0.276E+00  0.432E+01  0.680E+02  0.103E+03  0.299E+03  0.728E+03  0.305E+04  0.380E+04  0.348E+04  0.283E+04  0.238E+04  
19:16           0.131E-01  0.253E-01  0.492E-01  0.980E-01  0.276E+00  0.431E+01  0.680E+02  0.103E+03  0.299E+03  0.727E+03  0.305E+04  0.380E+04  0.348E+04  0.282E+04  0.237E+04  
19:17           0.131E-01  0.253E-01  0.492E-01  0.980E-01  0.276E+00  0.431E+01  0.679E+02  0.103E+03  0.298E+03  0.727E+03  0.305E+04  0.379E+04  0.347E+04  0.282E+04  0.237E+04  
19:18           0.131E-01  0.253E-01  0.492E-01  0.980E-01  0.276E+00  0.431E+01  0.679E+02  0.103E+03  0.298E+03  0.726E+03  0.304E+04  0.379E+04  0.347E+04  0.282E+04  0.237E+04  
19:19           0.131E-01  0.253E-01  0.492E-01  0.980E-01  0.276E+00  0.430E+01  0.678E+02  0.102E+03  0.298E+03  0.726E+03  0.304E+04  0.379E+04  0.347E+04  0.282E+04  0.237E+04  
19:20           0.131E-01  0.253E-01  0.492E-01  0.980E-01  0.276E+00  0.430E+01  0.678E+02  0.102E+03  0.298E+03  0.725E+03  0.304E+04  0.378E+04  0.347E+04  0.281E+04  0.237E+04  
19:21           0.131E-01  0.253E-01  0.492E-01  0.980E-01  0.276E+00  0.430E+01  0.678E+02  0.102E+03  0.297E+03  0.725E+03  0.303E+04  0.378E+04  0.346E+04  0.281E+04  0.236E+04  
19:22           0.131E-01  0.253E-01  0.492E-01  0.980E-01  0.275E+00  0.429E+01  0.677E+02  0.102E+03  0.297E+03  0.724E+03  0.303E+04  0.378E+04  0.346E+04  0.281E+04  0.236E+04  
19:23           0.131E-01  0.253E-01  0.492E-01  0.980E-01  0.275E+00  0.429E+01  0.677E+02  0.102E+03  0.297E+03  0.724E+03  0.303E+04  0.377E+04  0.346E+04  0.281E+04  0.236E+04  
19:24           0.131E-01  0.253E-01  0.492E-01  0.980E-01  0.275E+00  0.429E+01  0.676E+02  0.102E+03  0.297E+03  0.723E+03  0.303E+04  0.377E+04  0.345E+04  0.280E+04  0.236E+04  
19:25           0.131E-01  0.253E-01  0.492E-01  0.980E-01  0.275E+00  0.428E+01  0.676E+02  0.102E+03  0.296E+03  0.723E+03  0.302E+04  0.377E+04  0.345E+04  0.280E+04  0.236E+04  
19:26           0.131E-01  0.253E-01  0.492E-01  0.980E-01  0.275E+00  0.428E+01  0.675E+02  0.102E+03  0.296E+03  0.722E+03  0.302E+04  0.376E+04  0.345E+04  0.280E+04  0.235E+04  
19:27           0.131E-01  0.253E-01  0.492E-01  0.980E-01  0.275E+00  0.428E+01  0.675E+02  0.102E+03  0.296E+03  0.722E+03  0.302E+04  0.376E+04  0.344E+04  0.280E+04  0.235E+04  
19:28           0.131E-01  0.253E-01  0.492E-01  0.980E-01  0.275E+00  0.428E+01  0.674E+02  0.102E+03  0.296E+03  0.721E+03  0.302E+04  0.376E+04  0.344E+04  0.279E+04  0.235E+04  
19:29           0.131E-01  0.253E-01  0.492E-01  0.980E-01  0.275E+00  0.427E+01  0.674E+02  0.102E+03  0.295E+03  0.721E+03  0.301E+04  0.375E+04  0.344E+04  0.279E+04  0.235E+04  
19:30           0.131E-01  0.253E-01  0.492E-01  0.980E-01  0.275E+00  0.427E+01  0.674E+02  0.102E+03  0.295E+03  0.720E+03  0.301E+04  0.375E+04  0.344E+04  0.279E+04  0.235E+04  
19:31           0.131E-01  0.253E-01  0.492E-01  0.980E-01  0.275E+00  0.427E+01  0.673E+02  0.102E+03  0.295E+03  0.720E+03  0.301E+04  0.375E+04  0.343E+04  0.279E+04  0.234E+04  
19:32           0.131E-01  0.253E-01  0.492E-01  0.980E-01  0.275E+00  0.426E+01  0.673E+02  0.102E+03  0.295E+03  0.719E+03  0.301E+04  0.374E+04  0.343E+04  0.278E+04  0.234E+04  
19:33           0.131E-01  0.253E-01  0.492E-01  0.980E-01  0.275E+00  0.426E+01  0.672E+02  0.101E+03  0.295E+03  0.719E+03  0.300E+04  0.374E+04  0.343E+04  0.278E+04  0.234E+04  
19:34           0.131E-01  0.253E-01  0.492E-01  0.980E-01  0.274E+00  0.426E+01  0.672E+02  0.101E+03  0.294E+03  0.718E+03  0.300E+04  0.374E+04  0.342E+04  0.278E+04  0.234E+04  
19:35           0.131E-01  0.253E-01  0.492E-01  0.980E-01  0.274E+00  0.426E+01  0.672E+02  0.101E+03  0.294E+03  0.718E+03  0.300E+04  0.373E+04  0.342E+04  0.278E+04  0.234E+04  
19:36           0.131E-01  0.253E-01  0.492E-01  0.980E-01  0.274E+00  0.425E+01  0.671E+02  0.101E+03  0.294E+03  0.718E+03  0.300E+04  0.373E+04  0.342E+04  0.278E+04  0.234E+04  
19:37           0.131E-01  0.253E-01  0.492E-01  0.980E-01  0.274E+00  0.425E+01  0.671E+02  0.101E+03  0.294E+03  0.717E+03  0.299E+04  0.373E+04  0.342E+04  0.277E+04  0.233E+04  
19:38           0.131E-01  0.253E-01  0.492E-01  0.980E-01  0.274E+00  0.425E+01  0.670E+02  0.101E+03  0.293E+03  0.717E+03  0.299E+04  0.373E+04  0.341E+04  0.277E+04  0.233E+04  
19:39           0.131E-01  0.253E-01  0.492E-01  0.980E-01  0.274E+00  0.425E+01  0.670E+02  0.101E+03  0.293E+03  0.716E+03  0.299E+04  0.372E+04  0.341E+04  0.277E+04  0.233E+04  
19:40           0.131E-01  0.253E-01  0.492E-01  0.980E-01  0.274E+00  0.424E+01  0.670E+02  0.101E+03  0.293E+03  0.716E+03  0.299E+04  0.372E+04  0.341E+04  0.277E+04  0.233E+04  
19:41           0.131E-01  0.253E-01  0.492E-01  0.980E-01  0.274E+00  0.424E+01  0.669E+02  0.101E+03  0.293E+03  0.716E+03  0.299E+04  0.372E+04  0.341E+04  0.277E+04  0.233E+04  
19:42           0.131E-01  0.253E-01  0.492E-01  0.980E-01  0.274E+00  0.424E+01  0.669E+02  0.101E+03  0.293E+03  0.715E+03  0.298E+04  0.371E+04  0.340E+04  0.276E+04  0.233E+04  
19:43           0.131E-01  0.253E-01  0.492E-01  0.980E-01  0.274E+00  0.424E+01  0.669E+02  0.101E+03  0.292E+03  0.715E+03  0.298E+04  0.371E+04  0.340E+04  0.276E+04  0.232E+04  
19:44           0.131E-01  0.253E-01  0.492E-01  0.980E-01  0.274E+00  0.423E+01  0.668E+02  0.101E+03  0.292E+03  0.714E+03  0.298E+04  0.371E+04  0.340E+04  0.276E+04  0.232E+04  
19:45           0.131E-01  0.253E-01  0.492E-01  0.980E-01  0.274E+00  0.423E+01  0.668E+02  0.101E+03  0.292E+03  0.714E+03  0.298E+04  0.371E+04  0.340E+04  0.276E+04  0.232E+04  
19:46           0.131E-01  0.253E-01  0.492E-01  0.980E-01  0.273E+00  0.423E+01  0.668E+02  0.101E+03  0.292E+03  0.714E+03  0.298E+04  0.370E+04  0.340E+04  0.276E+04  0.232E+04  
19:47           0.131E-01  0.253E-01  0.492E-01  0.980E-01  0.273E+00  0.423E+01  0.667E+02  0.101E+03  0.292E+03  0.713E+03  0.297E+04  0.370E+04  0.339E+04  0.275E+04  0.232E+04  
19:48           0.131E-01  0.253E-01  0.492E-01  0.980E-01  0.273E+00  0.422E+01  0.667E+02  0.101E+03  0.292E+03  0.713E+03  0.297E+04  0.370E+04  0.339E+04  0.275E+04  0.232E+04  
19:49           0.131E-01  0.253E-01  0.492E-01  0.980E-01  0.273E+00  0.422E+01  0.667E+02  0.100E+03  0.291E+03  0.712E+03  0.297E+04  0.370E+04  0.339E+04  0.275E+04  0.231E+04  
19:50           0.131E-01  0.253E-01  0.492E-01  0.980E-01  0.273E+00  0.422E+01  0.666E+02  0.100E+03  0.291E+03  0.712E+03  0.297E+04  0.369E+04  0.339E+04  0.275E+04  0.231E+04  
19:51           0.131E-01  0.253E-01  0.492E-01  0.980E-01  0.273E+00  0.422E+01  0.666E+02  0.100E+03  0.291E+03  0.712E+03  0.297E+04  0.369E+04  0.338E+04  0.275E+04  0.231E+04  
19:52           0.131E-01  0.253E-01  0.492E-01  0.980E-01  0.273E+00  0.422E+01  0.666E+02  0.100E+03  0.291E+03  0.711E+03  0.296E+04  0.369E+04  0.338E+04  0.275E+04  0.231E+04  
19:53           0.131E-01  0.253E-01  0.492E-01  0.980E-01  0.273E+00  0.421E+01  0.665E+02  0.100E+03  0.291E+03  0.711E+03  0.296E+04  0.369E+04  0.338E+04  0.274E+04  0.231E+04  
19:54           0.131E-01  0.253E-01  0.492E-01  0.980E-01  0.273E+00  0.421E+01  0.665E+02  0.100E+03  0.290E+03  0.711E+03  0.296E+04  0.368E+04  0.338E+04  0.274E+04  0.231E+04  
19:55           0.131E-01  0.253E-01  0.492E-01  0.980E-01  0.273E+00  0.421E+01  0.665E+02  0.100E+03  0.290E+03  0.710E+03  0.296E+04  0.368E+04  0.338E+04  0.274E+04  0.231E+04  
19:56           0.131E-01  0.253E-01  0.492E-01  0.980E-01  0.273E+00  0.421E+01  0.664E+02  0.100E+03  0.290E+03  0.710E+03  0.296E+04  0.368E+04  0.337E+04  0.274E+04  0.231E+04  
19:57           0.131E-01  0.253E-01  0.492E-01  0.980E-01  0.273E+00  0.421E+01  0.664E+02  0.100E+03  0.290E+03  0.710E+03  0.295E+04  0.368E+04  0.337E+04  0.274E+04  0.230E+04  
19:58           0.131E-01  0.253E-01  0.492E-01  0.980E-01  0.273E+00  0.420E+01  0.664E+02  0.100E+03  0.290E+03  0.709E+03  0.295E+04  0.368E+04  0.337E+04  0.274E+04  0.230E+04  
19:59           0.131E-01  0.253E-01  0.492E-01  0.980E-01  0.273E+00  0.420E+01  0.664E+02  0.999E+02  0.290E+03  0.709E+03  0.295E+04  0.367E+04  0.337E+04  0.273E+04  0.230E+04  
20:00           0.131E-01  0.253E-01  0.492E-01  0.980E-01  0.273E+00  0.420E+01  0.663E+02  0.999E+02  0.289E+03  0.709E+03  0.295E+04  0.367E+04  0.337E+04  0.273E+04  0.230E+04  
20:01           0.131E-01  0.253E-01  0.492E-01  0.980E-01  0.273E+00  0.420E+01  0.663E+02  0.998E+02  0.289E+03  0.708E+03  0.295E+04  0.367E+04  0.336E+04  0.273E+04  0.230E+04  
20:02           0.131E-01  0.253E-01  0.492E-01  0.980E-01  0.272E+00  0.420E+01  0.663E+02  0.998E+02  0.289E+03  0.708E+03  0.295E+04  0.367E+04  0.336E+04  0.273E+04  0.230E+04  
20:03           0.131E-01  0.253E-01  0.492E-01  0.980E-01  0.272E+00  0.419E+01  0.663E+02  0.997E+02  0.289E+03  0.708E+03  0.295E+04  0.367E+04  0.336E+04  0.273E+04  0.230E+04  
20:04           0.131E-01  0.253E-01  0.492E-01  0.980E-01  0.272E+00  0.419E+01  0.662E+02  0.997E+02  0.289E+03  0.708E+03  0.294E+04  0.366E+04  0.336E+04  0.273E+04  0.230E+04  
20:05           0.131E-01  0.253E-01  0.492E-01  0.980E-01  0.272E+00  0.419E+01  0.662E+02  0.997E+02  0.289E+03  0.707E+03  0.294E+04  0.366E+04  0.336E+04  0.273E+04  0.229E+04  
20:06           0.131E-01  0.253E-01  0.492E-01  0.980E-01  0.272E+00  0.419E+01  0.662E+02  0.996E+02  0.289E+03  0.707E+03  0.294E+04  0.366E+04  0.336E+04  0.272E+04  0.229E+04  
20:07           0.131E-01  0.253E-01  0.492E-01  0.980E-01  0.272E+00  0.419E+01  0.662E+02  0.996E+02  0.288E+03  0.707E+03  0.294E+04  0.366E+04  0.335E+04  0.272E+04  0.229E+04  
20:08           0.131E-01  0.253E-01  0.492E-01  0.980E-01  0.272E+00  0.419E+01  0.661E+02  0.995E+02  0.288E+03  0.706E+03  0.294E+04  0.366E+04  0.335E+04  0.272E+04  0.229E+04  
20:09           0.131E-01  0.253E-01  0.492E-01  0.980E-01  0.272E+00  0.418E+01  0.661E+02  0.995E+02  0.288E+03  0.706E+03  0.294E+04  0.365E+04  0.335E+04  0.272E+04  0.229E+04  
20:10           0.131E-01  0.253E-01  0.492E-01  0.980E-01  0.272E+00  0.418E+01  0.661E+02  0.995E+02  0.288E+03  0.706E+03  0.293E+04  0.365E+04  0.335E+04  0.272E+04  0.229E+04  
20:11           0.131E-01  0.253E-01  0.492E-01  0.980E-01  0.272E+00  0.418E+01  0.661E+02  0.994E+02  0.288E+03  0.706E+03  0.293E+04  0.365E+04  0.335E+04  0.272E+04  0.229E+04  
20:12           0.131E-01  0.253E-01  0.492E-01  0.980E-01  0.272E+00  0.418E+01  0.660E+02  0.994E+02  0.288E+03  0.705E+03  0.293E+04  0.365E+04  0.335E+04  0.272E+04  0.229E+04  
20:13           0.131E-01  0.253E-01  0.492E-01  0.980E-01  0.272E+00  0.418E+01  0.660E+02  0.993E+02  0.288E+03  0.705E+03  0.293E+04  0.365E+04  0.334E+04  0.272E+04  0.229E+04  
20:14           0.131E-01  0.253E-01  0.492E-01  0.980E-01  0.272E+00  0.418E+01  0.660E+02  0.993E+02  0.288E+03  0.705E+03  0.293E+04  0.365E+04  0.334E+04  0.271E+04  0.228E+04  
20:15           0.131E-01  0.253E-01  0.492E-01  0.980E-01  0.272E+00  0.418E+01  0.660E+02  0.993E+02  0.287E+03  0.705E+03  0.293E+04  0.364E+04  0.334E+04  0.271E+04  0.228E+04  
20:16           0.131E-01  0.253E-01  0.492E-01  0.980E-01  0.272E+00  0.417E+01  0.659E+02  0.992E+02  0.287E+03  0.704E+03  0.293E+04  0.364E+04  0.334E+04  0.271E+04  0.228E+04  
20:17           0.131E-01  0.253E-01  0.492E-01  0.980E-01  0.272E+00  0.417E+01  0.659E+02  0.992E+02  0.287E+03  0.704E+03  0.293E+04  0.364E+04  0.334E+04  0.271E+04  0.228E+04  
20:18           0.131E-01  0.253E-01  0.492E-01  0.980E-01  0.272E+00  0.417E+01  0.659E+02  0.992E+02  0.287E+03  0.704E+03  0.292E+04  0.364E+04  0.334E+04  0.271E+04  0.228E+04  
20:19           0.131E-01  0.253E-01  0.492E-01  0.980E-01  0.272E+00  0.417E+01  0.659E+02  0.991E+02  0.287E+03  0.704E+03  0.292E+04  0.364E+04  0.334E+04  0.271E+04  0.228E+04  
20:20           0.131E-01  0.253E-01  0.492E-01  0.980E-01  0.272E+00  0.417E+01  0.659E+02  0.991E+02  0.287E+03  0.704E+03  0.292E+04  0.364E+04  0.333E+04  0.271E+04  0.228E+04  
20:21           0.131E-01  0.253E-01  0.492E-01  0.980E-01  0.272E+00  0.417E+01  0.659E+02  0.991E+02  0.287E+03  0.703E+03  0.292E+04  0.364E+04  0.333E+04  0.271E+04  0.228E+04  
20:22           0.131E-01  0.253E-01  0.492E-01  0.980E-01  0.272E+00  0.417E+01  0.658E+02  0.990E+02  0.287E+03  0.703E+03  0.292E+04  0.363E+04  0.333E+04  0.271E+04  0.228E+04  
20:23           0.131E-01  0.253E-01  0.492E-01  0.980E-01  0.271E+00  0.417E+01  0.658E+02  0.990E+02  0.287E+03  0.703E+03  0.292E+04  0.363E+04  0.333E+04  0.270E+04  0.228E+04  
20:24           0.131E-01  0.253E-01  0.492E-01  0.980E-01  0.271E+00  0.416E+01  0.658E+02  0.990E+02  0.287E+03  0.703E+03  0.292E+04  0.363E+04  0.333E+04  0.270E+04  0.228E+04  
20:25           0.131E-01  0.253E-01  0.492E-01  0.980E-01  0.271E+00  0.416E+01  0.658E+02  0.990E+02  0.286E+03  0.703E+03  0.292E+04  0.363E+04  0.333E+04  0.270E+04  0.228E+04  
20:26           0.131E-01  0.253E-01  0.492E-01  0.980E-01  0.271E+00  0.416E+01  0.658E+02  0.989E+02  0.286E+03  0.702E+03  0.292E+04  0.363E+04  0.333E+04  0.270E+04  0.227E+04  
20:27           0.131E-01  0.253E-01  0.492E-01  0.980E-01  0.271E+00  0.416E+01  0.658E+02  0.989E+02  0.286E+03  0.702E+03  0.292E+04  0.363E+04  0.333E+04  0.270E+04  0.227E+04  
20:28           0.131E-01  0.253E-01  0.492E-01  0.980E-01  0.271E+00  0.416E+01  0.657E+02  0.989E+02  0.286E+03  0.702E+03  0.291E+04  0.363E+04  0.333E+04  0.270E+04  0.227E+04  
20:29           0.131E-01  0.253E-01  0.492E-01  0.980E-01  0.271E+00  0.416E+01  0.657E+02  0.989E+02  0.286E+03  0.702E+03  0.291E+04  0.363E+04  0.332E+04  0.270E+04  0.227E+04  
20:30           0.131E-01  0.253E-01  0.492E-01  0.980E-01  0.271E+00  0.416E+01  0.657E+02  0.988E+02  0.286E+03  0.702E+03  0.291E+04  0.362E+04  0.332E+04  0.270E+04  0.227E+04  
20:31           0.131E-01  0.253E-01  0.492E-01  0.980E-01  0.271E+00  0.416E+01  0.657E+02  0.988E+02  0.286E+03  0.702E+03  0.291E+04  0.362E+04  0.332E+04  0.270E+04  0.227E+04  
20:32           0.131E-01  0.253E-01  0.492E-01  0.980E-01  0.271E+00  0.416E+01  0.657E+02  0.988E+02  0.286E+03  0.701E+03  0.291E+04  0.362E+04  0.332E+04  0.270E+04  0.227E+04  
20:33           0.131E-01  0.253E-01  0.492E-01  0.980E-01  0.271E+00  0.415E+01  0.657E+02  0.988E+02  0.286E+03  0.701E+03  0.291E+04  0.362E+04  0.332E+04  0.270E+04  0.227E+04  
20:34           0.131E-01  0.253E-01  0.492E-01  0.980E-01  0.271E+00  0.415E+01  0.657E+02  0.987E+02  0.286E+03  0.701E+03  0.291E+04  0.362E+04  0.332E+04  0.270E+04  0.227E+04  
20:35           0.131E-01  0.253E-01  0.492E-01  0.980E-01  0.271E+00  0.415E+01  0.656E+02  0.987E+02  0.286E+03  0.701E+03  0.291E+04  0.362E+04  0.332E+04  0.269E+04  0.227E+04  
20:36           0.131E-01  0.253E-01  0.492E-01  0.980E-01  0.271E+00  0.415E+01  0.656E+02  0.987E+02  0.286E+03  0.701E+03  0.291E+04  0.362E+04  0.332E+04  0.269E+04  0.227E+04  
20:37           0.131E-01  0.253E-01  0.492E-01  0.980E-01  0.271E+00  0.415E+01  0.656E+02  0.987E+02  0.286E+03  0.701E+03  0.291E+04  0.362E+04  0.332E+04  0.269E+04  0.227E+04  
20:38           0.131E-01  0.253E-01  0.492E-01  0.980E-01  0.271E+00  0.415E+01  0.656E+02  0.987E+02  0.285E+03  0.701E+03  0.291E+04  0.362E+04  0.332E+04  0.269E+04  0.227E+04  
20:39           0.131E-01  0.253E-01  0.492E-01  0.980E-01  0.271E+00  0.415E+01  0.656E+02  0.986E+02  0.285E+03  0.700E+03  0.291E+04  0.362E+04  0.332E+04  0.269E+04  0.227E+04  
20:40           0.131E-01  0.253E-01  0.492E-01  0.980E-01  0.271E+00  0.415E+01  0.656E+02  0.986E+02  0.285E+03  0.700E+03  0.291E+04  0.362E+04  0.332E+04  0.269E+04  0.227E+04  
20:41           0.131E-01  0.253E-01  0.492E-01  0.980E-01  0.271E+00  0.415E+01  0.656E+02  0.986E+02  0.285E+03  0.700E+03  0.291E+04  0.362E+04  0.331E+04  0.269E+04  0.227E+04  
20:42           0.131E-01  0.253E-01  0.492E-01  0.980E-01  0.271E+00  0.415E+01  0.656E+02  0.986E+02  0.285E+03  0.700E+03  0.290E+04  0.361E+04  0.331E+04  0.269E+04  0.227E+04  
20:43           0.131E-01  0.253E-01  0.492E-01  0.980E-01  0.271E+00  0.415E+01  0.656E+02  0.986E+02  0.285E+03  0.700E+03  0.290E+04  0.361E+04  0.331E+04  0.269E+04  0.227E+04  
20:44           0.131E-01  0.253E-01  0.492E-01  0.980E-01  0.271E+00  0.415E+01  0.656E+02  0.986E+02  0.285E+03  0.700E+03  0.290E+04  0.361E+04  0.331E+04  0.269E+04  0.227E+04  
20:45           0.131E-01  0.253E-01  0.492E-01  0.980E-01  0.271E+00  0.415E+01  0.656E+02  0.986E+02  0.285E+03  0.700E+03  0.290E+04  0.361E+04  0.331E+04  0.269E+04  0.227E+04  
20:46           0.131E-01  0.253E-01  0.492E-01  0.980E-01  0.271E+00  0.415E+01  0.655E+02  0.985E+02  0.285E+03  0.700E+03  0.290E+04  0.361E+04  0.331E+04  0.269E+04  0.226E+04  
20:47           0.131E-01  0.253E-01  0.492E-01  0.980E-01  0.271E+00  0.415E+01  0.655E+02  0.985E+02  0.285E+03  0.700E+03  0.290E+04  0.361E+04  0.331E+04  0.269E+04  0.226E+04  
20:48           0.131E-01  0.253E-01  0.492E-01  0.980E-01  0.271E+00  0.415E+01  0.655E+02  0.985E+02  0.285E+03  0.700E+03  0.290E+04  0.361E+04  0.331E+04  0.269E+04  0.226E+04  
20:49           0.131E-01  0.253E-01  0.492E-01  0.980E-01  0.271E+00  0.414E+01  0.655E+02  0.985E+02  0.285E+03  0.700E+03  0.290E+04  0.361E+04  0.331E+04  0.269E+04  0.226E+04  
20:50           0.131E-01  0.253E-01  0.492E-01  0.980E-01  0.271E+00  0.414E+01  0.655E+02  0.985E+02  0.285E+03  0.700E+03  0.290E+04  0.361E+04  0.331E+04  0.269E+04  0.226E+04  
20:51           0.131E-01  0.253E-01  0.492E-01  0.980E-01  0.271E+00  0.414E+01  0.655E+02  0.985E+02  0.285E+03  0.699E+03  0.290E+04  0.361E+04  0.331E+04  0.269E+04  0.226E+04  
20:52           0.131E-01  0.253E-01  0.492E-01  0.980E-01  0.271E+00  0.414E+01  0.655E+02  0.985E+02  0.285E+03  0.699E+03  0.290E+04  0.361E+04  0.331E+04  0.269E+04  0.226E+04  
20:53           0.131E-01  0.253E-01  0.492E-01  0.980E-01  0.271E+00  0.414E+01  0.655E+02  0.985E+02  0.285E+03  0.699E+03  0.290E+04  0.361E+04  0.331E+04  0.269E+04  0.226E+04  
20:54           0.131E-01  0.253E-01  0.492E-01  0.980E-01  0.271E+00  0.414E+01  0.655E+02  0.985E+02  0.285E+03  0.699E+03  0.290E+04  0.361E+04  0.331E+04  0.269E+04  0.226E+04  
20:55           0.131E-01  0.253E-01  0.492E-01  0.980E-01  0.271E+00  0.414E+01  0.655E+02  0.985E+02  0.285E+03  0.699E+03  0.290E+04  0.361E+04  0.331E+04  0.269E+04  0.226E+04  
20:56           0.131E-01  0.253E-01  0.492E-01  0.980E-01  0.271E+00  0.414E+01  0.655E+02  0.985E+02  0.285E+03  0.699E+03  0.290E+04  0.361E+04  0.331E+04  0.269E+04  0.226E+04  
20:57           0.131E-01  0.253E-01  0.492E-01  0.980E-01  0.271E+00  0.414E+01  0.655E+02  0.985E+02  0.285E+03  0.699E+03  0.290E+04  0.361E+04  0.331E+04  0.269E+04  0.226E+04  
20:58           0.131E-01  0.253E-01  0.492E-01  0.980E-01  0.271E+00  0.414E+01  0.655E+02  0.985E+02  0.285E+03  0.699E+03  0.290E+04  0.361E+04  0.331E+04  0.269E+04  0.226E+04  
20:59           0.131E-01  0.253E-01  0.492E-01  0.980E-01  0.271E+00  0.414E+01  0.655E+02  0.985E+02  0.285E+03  0.699E+03  0.290E+04  0.361E+04  0.331E+04  0.269E+04  0.226E+04  
21:00           0.131E-01  0.253E-01  0.492E-01  0.980E-01  0.271E+00  0.414E+01  0.655E+02  0.985E+02  0.285E+03  0.699E+03  0.290E+04  0.361E+04  0.331E+04  0.269E+04  0.226E+04  
21:01           0.131E-01  0.253E-01  0.492E-01  0.980E-01  0.271E+00  0.414E+01  0.655E+02  0.985E+02  0.285E+03  0.699E+03  0.290E+04  0.361E+04  0.331E+04  0.269E+04  0.226E+04  
21:02           0.131E-01  0.253E-01  0.492E-01  0.980E-01  0.271E+00  0.414E+01  0.655E+02  0.985E+02  0.285E+03  0.699E+03  0.290E+04  0.361E+04  0.331E+04  0.269E+04  0.226E+04  
21:03           0.131E-01  0.253E-01  0.492E-01  0.980E-01  0.271E+00  0.414E+01  0.655E+02  0.985E+02  0.285E+03  0.699E+03  0.290E+04  0.361E+04  0.331E+04  0.269E+04  0.226E+04  
21:04           0.131E-01  0.253E-01  0.492E-01  0.980E-01  0.271E+00  0.414E+01  0.655E+02  0.985E+02  0.285E+03  0.699E+03  0.290E+04  0.361E+04  0.331E+04  0.269E+04  0.226E+04  
21:05           0.131E-01  0.253E-01  0.492E-01  0.980E-01  0.271E+00  0.414E+01  0.655E+02  0.985E+02  0.285E+03  0.699E+03  0.290E+04  0.361E+04  0.331E+04  0.269E+04  0.226E+04  
21:06           0.131E-01  0.253E-01  0.492E-01  0.980E-01  0.271E+00  0.414E+01  0.655E+02  0.985E+02  0.285E+03  0.699E+03  0.290E+04  0.361E+04  0.331E+04  0.269E+04  0.226E+04  
21:07           0.131E-01  0.253E-01  0.492E-01  0.980E-01  0.271E+00  0.414E+01  0.655E+02  0.985E+02  0.285E+03  0.699E+03  0.290E+04  0.361E+04  0.331E+04  0.269E+04  0.226E+04  
21:08           0.131E-01  0.253E-01  0.492E-01  0.980E-01  0.271E+00  0.414E+01  0.655E+02  0.985E+02  0.285E+03  0.699E+03  0.290E+04  0.361E+04  0.331E+04  0.269E+04  0.226E+04  
21:09           0.131E-01  0.253E-01  0.492E-01  0.980E-01  0.271E+00  0.414E+01  0.655E+02  0.985E+02  0.285E+03  0.699E+03  0.290E+04  0.361E+04  0.331E+04  0.269E+04  0.226E+04  
21:10           0.131E-01  0.253E-01  0.492E-01  0.980E-01  0.271E+00  0.414E+01  0.655E+02  0.985E+02  0.285E+03  0.699E+03  0.290E+04  0.361E+04  0.331E+04  0.269E+04  0.226E+04  
21:11           0.131E-01  0.253E-01  0.492E-01  0.980E-01  0.271E+00  0.414E+01  0.655E+02  0.985E+02  0.285E+03  0.699E+03  0.290E+04  0.361E+04  0.331E+04  0.269E+04  0.226E+04  
21:12           0.131E-01  0.253E-01  0.492E-01  0.980E-01  0.271E+00  0.414E+01  0.655E+02  0.985E+02  0.285E+03  0.700E+03  0.290E+04  0.361E+04  0.331E+04  0.269E+04  0.226E+04  
21:13           0.131E-01  0.253E-01  0.492E-01  0.980E-01  0.271E+00  0.414E+01  0.655E+02  0.985E+02  0.285E+03  0.700E+03  0.290E+04  0.361E+04  0.331E+04  0.269E+04  0.226E+04  
21:14           0.131E-01  0.253E-01  0.492E-01  0.980E-01  0.271E+00  0.415E+01  0.655E+02  0.985E+02  0.285E+03  0.700E+03  0.290E+04  0.361E+04  0.331E+04  0.269E+04  0.226E+04  
21:15           0.131E-01  0.253E-01  0.492E-01  0.980E-01  0.271E+00  0.415E+01  0.655E+02  0.985E+02  0.285E+03  0.700E+03  0.290E+04  0.361E+04  0.331E+04  0.269E+04  0.226E+04  
21:16           0.131E-01  0.253E-01  0.492E-01  0.980E-01  0.271E+00  0.415E+01  0.655E+02  0.985E+02  0.285E+03  0.700E+03  0.290E+04  0.361E+04  0.331E+04  0.269E+04  0.226E+04  
21:17           0.131E-01  0.253E-01  0.492E-01  0.980E-01  0.271E+00  0.415E+01  0.656E+02  0.986E+02  0.285E+03  0.700E+03  0.290E+04  0.361E+04  0.331E+04  0.269E+04  0.227E+04  
21:18           0.131E-01  0.253E-01  0.492E-01  0.980E-01  0.271E+00  0.415E+01  0.656E+02  0.986E+02  0.285E+03  0.700E+03  0.290E+04  0.361E+04  0.331E+04  0.269E+04  0.227E+04  
21:19           0.131E-01  0.253E-01  0.492E-01  0.980E-01  0.271E+00  0.415E+01  0.656E+02  0.986E+02  0.285E+03  0.700E+03  0.290E+04  0.361E+04  0.331E+04  0.269E+04  0.227E+04  
21:20           0.131E-01  0.253E-01  0.492E-01  0.980E-01  0.271E+00  0.415E+01  0.656E+02  0.986E+02  0.285E+03  0.700E+03  0.290E+04  0.361E+04  0.331E+04  0.269E+04  0.227E+04  
21:21           0.131E-01  0.253E-01  0.492E-01  0.980E-01  0.271E+00  0.415E+01  0.656E+02  0.986E+02  0.285E+03  0.700E+03  0.291E+04  0.362E+04  0.331E+04  0.269E+04  0.227E+04  
21:22           0.131E-01  0.253E-01  0.492E-01  0.980E-01  0.271E+00  0.415E+01  0.656E+02  0.986E+02  0.285E+03  0.700E+03  0.291E+04  0.362E+04  0.332E+04  0.269E+04  0.227E+04  
21:23           0.131E-01  0.253E-01  0.492E-01  0.980E-01  0.271E+00  0.415E+01  0.656E+02  0.986E+02  0.285E+03  0.700E+03  0.291E+04  0.362E+04  0.332E+04  0.269E+04  0.227E+04  
21:24           0.131E-01  0.253E-01  0.492E-01  0.980E-01  0.271E+00  0.415E+01  0.656E+02  0.987E+02  0.285E+03  0.701E+03  0.291E+04  0.362E+04  0.332E+04  0.269E+04  0.227E+04  
21:25           0.131E-01  0.253E-01  0.492E-01  0.980E-01  0.271E+00  0.415E+01  0.656E+02  0.987E+02  0.286E+03  0.701E+03  0.291E+04  0.362E+04  0.332E+04  0.269E+04  0.227E+04  
21:26           0.131E-01  0.253E-01  0.492E-01  0.980E-01  0.271E+00  0.415E+01  0.656E+02  0.987E+02  0.286E+03  0.701E+03  0.291E+04  0.362E+04  0.332E+04  0.269E+04  0.227E+04  
21:27           0.131E-01  0.253E-01  0.492E-01  0.980E-01  0.271E+00  0.415E+01  0.656E+02  0.987E+02  0.286E+03  0.701E+03  0.291E+04  0.362E+04  0.332E+04  0.269E+04  0.227E+04  
21:28           0.131E-01  0.253E-01  0.492E-01  0.980E-01  0.271E+00  0.415E+01  0.657E+02  0.987E+02  0.286E+03  0.701E+03  0.291E+04  0.362E+04  0.332E+04  0.270E+04  0.227E+04  
21:29           0.131E-01  0.253E-01  0.492E-01  0.980E-01  0.271E+00  0.415E+01  0.657E+02  0.988E+02  0.286E+03  0.701E+03  0.291E+04  0.362E+04  0.332E+04  0.270E+04  0.227E+04  
21:30           0.131E-01  0.253E-01  0.492E-01  0.980E-01  0.271E+00  0.416E+01  0.657E+02  0.988E+02  0.286E+03  0.701E+03  0.291E+04  0.362E+04  0.332E+04  0.270E+04  0.227E+04  
21:31           0.131E-01  0.253E-01  0.492E-01  0.980E-01  0.271E+00  0.416E+01  0.657E+02  0.988E+02  0.286E+03  0.702E+03  0.291E+04  0.362E+04  0.332E+04  0.270E+04  0.227E+04  
21:32           0.131E-01  0.253E-01  0.492E-01  0.980E-01  0.271E+00  0.416E+01  0.657E+02  0.988E+02  0.286E+03  0.702E+03  0.291E+04  0.362E+04  0.332E+04  0.270E+04  0.227E+04  
21:33           0.131E-01  0.253E-01  0.492E-01  0.980E-01  0.271E+00  0.416E+01  0.657E+02  0.989E+02  0.286E+03  0.702E+03  0.291E+04  0.363E+04  0.332E+04  0.270E+04  0.227E+04  
21:34           0.131E-01  0.253E-01  0.492E-01  0.980E-01  0.271E+00  0.416E+01  0.657E+02  0.989E+02  0.286E+03  0.702E+03  0.291E+04  0.363E+04  0.333E+04  0.270E+04  0.227E+04  
21:35           0.131E-01  0.253E-01  0.492E-01  0.980E-01  0.271E+00  0.416E+01  0.658E+02  0.989E+02  0.286E+03  0.702E+03  0.292E+04  0.363E+04  0.333E+04  0.270E+04  0.227E+04  
21:36           0.131E-01  0.253E-01  0.492E-01  0.980E-01  0.271E+00  0.416E+01  0.658E+02  0.989E+02  0.286E+03  0.702E+03  0.292E+04  0.363E+04  0.333E+04  0.270E+04  0.227E+04  
21:37           0.131E-01  0.253E-01  0.492E-01  0.980E-01  0.271E+00  0.416E+01  0.658E+02  0.990E+02  0.286E+03  0.703E+03  0.292E+04  0.363E+04  0.333E+04  0.270E+04  0.228E+04  
21:38           0.131E-01  0.253E-01  0.492E-01  0.980E-01  0.271E+00  0.416E+01  0.658E+02  0.990E+02  0.287E+03  0.703E+03  0.292E+04  0.363E+04  0.333E+04  0.270E+04  0.228E+04  
21:39           0.131E-01  0.253E-01  0.492E-01  0.980E-01  0.271E+00  0.417E+01  0.658E+02  0.990E+02  0.287E+03  0.703E+03  0.292E+04  0.363E+04  0.333E+04  0.270E+04  0.228E+04  
21:40           0.131E-01  0.253E-01  0.492E-01  0.980E-01  0.272E+00  0.417E+01  0.658E+02  0.990E+02  0.287E+03  0.703E+03  0.292E+04  0.363E+04  0.333E+04  0.271E+04  0.228E+04  
21:41           0.131E-01  0.253E-01  0.492E-01  0.980E-01  0.272E+00  0.417E+01  0.659E+02  0.991E+02  0.287E+03  0.703E+03  0.292E+04  0.364E+04  0.333E+04  0.271E+04  0.228E+04  
21:42           0.131E-01  0.253E-01  0.492E-01  0.980E-01  0.272E+00  0.417E+01  0.659E+02  0.991E+02  0.287E+03  0.704E+03  0.292E+04  0.364E+04  0.333E+04  0.271E+04  0.228E+04  
21:43           0.131E-01  0.253E-01  0.492E-01  0.980E-01  0.272E+00  0.417E+01  0.659E+02  0.991E+02  0.287E+03  0.704E+03  0.292E+04  0.364E+04  0.334E+04  0.271E+04  0.228E+04  
21:44           0.131E-01  0.253E-01  0.492E-01  0.980E-01  0.272E+00  0.417E+01  0.659E+02  0.992E+02  0.287E+03  0.704E+03  0.292E+04  0.364E+04  0.334E+04  0.271E+04  0.228E+04  
21:45           0.131E-01  0.253E-01  0.492E-01  0.980E-01  0.272E+00  0.417E+01  0.659E+02  0.992E+02  0.287E+03  0.704E+03  0.293E+04  0.364E+04  0.334E+04  0.271E+04  0.228E+04  
21:46           0.131E-01  0.253E-01  0.492E-01  0.980E-01  0.272E+00  0.417E+01  0.659E+02  0.992E+02  0.287E+03  0.704E+03  0.293E+04  0.364E+04  0.334E+04  0.271E+04  0.228E+04  
21:47           0.131E-01  0.253E-01  0.492E-01  0.980E-01  0.272E+00  0.418E+01  0.660E+02  0.993E+02  0.287E+03  0.705E+03  0.293E+04  0.364E+04  0.334E+04  0.271E+04  0.228E+04  
21:48           0.131E-01  0.253E-01  0.492E-01  0.980E-01  0.272E+00  0.418E+01  0.660E+02  0.993E+02  0.288E+03  0.705E+03  0.293E+04  0.365E+04  0.334E+04  0.271E+04  0.228E+04  
21:49           0.131E-01  0.253E-01  0.492E-01  0.980E-01  0.272E+00  0.418E+01  0.660E+02  0.993E+02  0.288E+03  0.705E+03  0.293E+04  0.365E+04  0.334E+04  0.272E+04  0.229E+04  
21:50           0.131E-01  0.253E-01  0.492E-01  0.980E-01  0.272E+00  0.418E+01  0.660E+02  0.994E+02  0.288E+03  0.705E+03  0.293E+04  0.365E+04  0.335E+04  0.272E+04  0.229E+04  
21:51           0.131E-01  0.253E-01  0.492E-01  0.980E-01  0.272E+00  0.418E+01  0.661E+02  0.994E+02  0.288E+03  0.706E+03  0.293E+04  0.365E+04  0.335E+04  0.272E+04  0.229E+04  
21:52           0.131E-01  0.253E-01  0.492E-01  0.980E-01  0.272E+00  0.418E+01  0.661E+02  0.995E+02  0.288E+03  0.706E+03  0.293E+04  0.365E+04  0.335E+04  0.272E+04  0.229E+04  
21:53           0.131E-01  0.253E-01  0.492E-01  0.980E-01  0.272E+00  0.418E+01  0.661E+02  0.995E+02  0.288E+03  0.706E+03  0.294E+04  0.365E+04  0.335E+04  0.272E+04  0.229E+04  
21:54           0.131E-01  0.253E-01  0.492E-01  0.980E-01  0.272E+00  0.419E+01  0.661E+02  0.995E+02  0.288E+03  0.706E+03  0.294E+04  0.366E+04  0.335E+04  0.272E+04  0.229E+04  
21:55           0.131E-01  0.253E-01  0.492E-01  0.980E-01  0.272E+00  0.419E+01  0.662E+02  0.996E+02  0.288E+03  0.707E+03  0.294E+04  0.366E+04  0.335E+04  0.272E+04  0.229E+04  
21:56           0.131E-01  0.253E-01  0.492E-01  0.980E-01  0.272E+00  0.419E+01  0.662E+02  0.996E+02  0.289E+03  0.707E+03  0.294E+04  0.366E+04  0.336E+04  0.272E+04  0.229E+04  
21:57           0.131E-01  0.253E-01  0.492E-01  0.980E-01  0.272E+00  0.419E+01  0.662E+02  0.997E+02  0.289E+03  0.707E+03  0.294E+04  0.366E+04  0.336E+04  0.273E+04  0.229E+04  
21:58           0.131E-01  0.253E-01  0.492E-01  0.980E-01  0.272E+00  0.419E+01  0.662E+02  0.997E+02  0.289E+03  0.708E+03  0.294E+04  0.366E+04  0.336E+04  0.273E+04  0.230E+04  
21:59           0.131E-01  0.253E-01  0.492E-01  0.980E-01  0.272E+00  0.419E+01  0.663E+02  0.997E+02  0.289E+03  0.708E+03  0.295E+04  0.367E+04  0.336E+04  0.273E+04  0.230E+04  
22:00           0.131E-01  0.253E-01  0.492E-01  0.980E-01  0.272E+00  0.420E+01  0.663E+02  0.998E+02  0.289E+03  0.708E+03  0.295E+04  0.367E+04  0.336E+04  0.273E+04  0.230E+04  
22:01           0.131E-01  0.253E-01  0.492E-01  0.980E-01  0.273E+00  0.420E+01  0.663E+02  0.998E+02  0.289E+03  0.708E+03  0.295E+04  0.367E+04  0.336E+04  0.273E+04  0.230E+04  
22:02           0.131E-01  0.253E-01  0.492E-01  0.980E-01  0.273E+00  0.420E+01  0.663E+02  0.999E+02  0.289E+03  0.709E+03  0.295E+04  0.367E+04  0.337E+04  0.273E+04  0.230E+04  
22:03           0.131E-01  0.253E-01  0.492E-01  0.980E-01  0.273E+00  0.420E+01  0.664E+02  0.999E+02  0.290E+03  0.709E+03  0.295E+04  0.367E+04  0.337E+04  0.273E+04  0.230E+04  
22:04           0.131E-01  0.253E-01  0.492E-01  0.980E-01  0.273E+00  0.420E+01  0.664E+02  0.100E+03  0.290E+03  0.709E+03  0.295E+04  0.368E+04  0.337E+04  0.274E+04  0.230E+04  
22:05           0.131E-01  0.253E-01  0.492E-01  0.980E-01  0.273E+00  0.421E+01  0.664E+02  0.100E+03  0.290E+03  0.710E+03  0.295E+04  0.368E+04  0.337E+04  0.274E+04  0.230E+04  
22:06           0.131E-01  0.253E-01  0.492E-01  0.980E-01  0.273E+00  0.421E+01  0.664E+02  0.100E+03  0.290E+03  0.710E+03  0.296E+04  0.368E+04  0.337E+04  0.274E+04  0.231E+04  
22:07           0.131E-01  0.253E-01  0.492E-01  0.980E-01  0.273E+00  0.421E+01  0.665E+02  0.100E+03  0.290E+03  0.710E+03  0.296E+04  0.368E+04  0.338E+04  0.274E+04  0.231E+04  
22:08           0.131E-01  0.253E-01  0.492E-01  0.980E-01  0.273E+00  0.421E+01  0.665E+02  0.100E+03  0.290E+03  0.711E+03  0.296E+04  0.368E+04  0.338E+04  0.274E+04  0.231E+04  
22:09           0.131E-01  0.253E-01  0.492E-01  0.980E-01  0.273E+00  0.421E+01  0.665E+02  0.100E+03  0.291E+03  0.711E+03  0.296E+04  0.369E+04  0.338E+04  0.274E+04  0.231E+04  
22:10           0.131E-01  0.253E-01  0.492E-01  0.980E-01  0.273E+00  0.422E+01  0.666E+02  0.100E+03  0.291E+03  0.711E+03  0.296E+04  0.369E+04  0.338E+04  0.275E+04  0.231E+04  
22:11           0.131E-01  0.253E-01  0.492E-01  0.980E-01  0.273E+00  0.422E+01  0.666E+02  0.100E+03  0.291E+03  0.712E+03  0.297E+04  0.369E+04  0.338E+04  0.275E+04  0.231E+04  
22:12           0.131E-01  0.253E-01  0.492E-01  0.980E-01  0.273E+00  0.422E+01  0.666E+02  0.100E+03  0.291E+03  0.712E+03  0.297E+04  0.369E+04  0.339E+04  0.275E+04  0.231E+04  
22:13           0.131E-01  0.253E-01  0.492E-01  0.980E-01  0.273E+00  0.422E+01  0.667E+02  0.100E+03  0.291E+03  0.712E+03  0.297E+04  0.370E+04  0.339E+04  0.275E+04  0.231E+04  
22:14           0.131E-01  0.253E-01  0.492E-01  0.980E-01  0.273E+00  0.422E+01  0.667E+02  0.101E+03  0.292E+03  0.713E+03  0.297E+04  0.370E+04  0.339E+04  0.275E+04  0.232E+04  
22:15           0.131E-01  0.253E-01  0.492E-01  0.980E-01  0.273E+00  0.423E+01  0.667E+02  0.101E+03  0.292E+03  0.713E+03  0.297E+04  0.370E+04  0.339E+04  0.275E+04  0.232E+04  
22:16           0.131E-01  0.253E-01  0.492E-01  0.980E-01  0.273E+00  0.423E+01  0.668E+02  0.101E+03  0.292E+03  0.714E+03  0.298E+04  0.370E+04  0.340E+04  0.276E+04  0.232E+04  
22:17           0.131E-01  0.253E-01  0.492E-01  0.980E-01  0.274E+00  0.423E+01  0.668E+02  0.101E+03  0.292E+03  0.714E+03  0.298E+04  0.371E+04  0.340E+04  0.276E+04  0.232E+04  
22:18           0.131E-01  0.253E-01  0.492E-01  0.980E-01  0.274E+00  0.423E+01  0.668E+02  0.101E+03  0.292E+03  0.714E+03  0.298E+04  0.371E+04  0.340E+04  0.276E+04  0.232E+04  
22:19           0.131E-01  0.253E-01  0.492E-01  0.980E-01  0.274E+00  0.424E+01  0.669E+02  0.101E+03  0.292E+03  0.715E+03  0.298E+04  0.371E+04  0.340E+04  0.276E+04  0.232E+04  
22:20           0.131E-01  0.253E-01  0.492E-01  0.980E-01  0.274E+00  0.424E+01  0.669E+02  0.101E+03  0.293E+03  0.715E+03  0.298E+04  0.371E+04  0.340E+04  0.276E+04  0.233E+04  
22:21           0.131E-01  0.253E-01  0.492E-01  0.980E-01  0.274E+00  0.424E+01  0.669E+02  0.101E+03  0.293E+03  0.716E+03  0.299E+04  0.372E+04  0.341E+04  0.277E+04  0.233E+04  
22:22           0.131E-01  0.253E-01  0.492E-01  0.980E-01  0.274E+00  0.424E+01  0.670E+02  0.101E+03  0.293E+03  0.716E+03  0.299E+04  0.372E+04  0.341E+04  0.277E+04  0.233E+04  
22:23           0.131E-01  0.253E-01  0.492E-01  0.980E-01  0.274E+00  0.425E+01  0.670E+02  0.101E+03  0.293E+03  0.716E+03  0.299E+04  0.372E+04  0.341E+04  0.277E+04  0.233E+04  
22:24           0.131E-01  0.253E-01  0.492E-01  0.980E-01  0.274E+00  0.425E+01  0.670E+02  0.101E+03  0.293E+03  0.717E+03  0.299E+04  0.373E+04  0.341E+04  0.277E+04  0.233E+04  
22:25           0.131E-01  0.253E-01  0.492E-01  0.980E-01  0.274E+00  0.425E+01  0.671E+02  0.101E+03  0.294E+03  0.717E+03  0.299E+04  0.373E+04  0.342E+04  0.277E+04  0.233E+04  
22:26           0.131E-01  0.253E-01  0.492E-01  0.980E-01  0.274E+00  0.425E+01  0.671E+02  0.101E+03  0.294E+03  0.718E+03  0.300E+04  0.373E+04  0.342E+04  0.278E+04  0.234E+04  
22:27           0.131E-01  0.253E-01  0.492E-01  0.980E-01  0.274E+00  0.426E+01  0.672E+02  0.101E+03  0.294E+03  0.718E+03  0.300E+04  0.373E+04  0.342E+04  0.278E+04  0.234E+04  
22:28           0.131E-01  0.253E-01  0.492E-01  0.980E-01  0.274E+00  0.426E+01  0.672E+02  0.101E+03  0.294E+03  0.718E+03  0.300E+04  0.374E+04  0.342E+04  0.278E+04  0.234E+04  
22:29           0.131E-01  0.253E-01  0.492E-01  0.980E-01  0.275E+00  0.426E+01  0.672E+02  0.101E+03  0.295E+03  0.719E+03  0.300E+04  0.374E+04  0.343E+04  0.278E+04  0.234E+04  
22:30           0.131E-01  0.253E-01  0.492E-01  0.980E-01  0.275E+00  0.426E+01  0.673E+02  0.102E+03  0.295E+03  0.719E+03  0.301E+04  0.374E+04  0.343E+04  0.278E+04  0.234E+04  
22:31           0.131E-01  0.253E-01  0.492E-01  0.980E-01  0.275E+00  0.427E+01  0.673E+02  0.102E+03  0.295E+03  0.720E+03  0.301E+04  0.375E+04  0.343E+04  0.279E+04  0.234E+04  
22:32           0.131E-01  0.253E-01  0.492E-01  0.980E-01  0.275E+00  0.427E+01  0.674E+02  0.102E+03  0.295E+03  0.720E+03  0.301E+04  0.375E+04  0.344E+04  0.279E+04  0.235E+04  
22:33           0.131E-01  0.253E-01  0.492E-01  0.980E-01  0.275E+00  0.427E+01  0.674E+02  0.102E+03  0.295E+03  0.721E+03  0.301E+04  0.375E+04  0.344E+04  0.279E+04  0.235E+04  
22:34           0.131E-01  0.253E-01  0.492E-01  0.980E-01  0.275E+00  0.428E+01  0.674E+02  0.102E+03  0.296E+03  0.721E+03  0.302E+04  0.376E+04  0.344E+04  0.279E+04  0.235E+04  
22:35           0.131E-01  0.253E-01  0.492E-01  0.980E-01  0.275E+00  0.428E+01  0.675E+02  0.102E+03  0.296E+03  0.722E+03  0.302E+04  0.376E+04  0.344E+04  0.280E+04  0.235E+04  
22:36           0.131E-01  0.253E-01  0.492E-01  0.980E-01  0.275E+00  0.428E+01  0.675E+02  0.102E+03  0.296E+03  0.722E+03  0.302E+04  0.376E+04  0.345E+04  0.280E+04  0.235E+04  
22:37           0.131E-01  0.253E-01  0.492E-01  0.980E-01  0.275E+00  0.428E+01  0.676E+02  0.102E+03  0.296E+03  0.723E+03  0.302E+04  0.377E+04  0.345E+04  0.280E+04  0.236E+04  
22:38           0.131E-01  0.253E-01  0.492E-01  0.980E-01  0.275E+00  0.429E+01  0.676E+02  0.102E+03  0.297E+03  0.723E+03  0.303E+04  0.377E+04  0.345E+04  0.280E+04  0.236E+04  
22:39           0.131E-01  0.253E-01  0.492E-01  0.980E-01  0.275E+00  0.429E+01  0.677E+02  0.102E+03  0.297E+03  0.724E+03  0.303E+04  0.377E+04  0.346E+04  0.281E+04  0.236E+04  
22:40           0.131E-01  0.253E-01  0.492E-01  0.980E-01  0.275E+00  0.429E+01  0.677E+02  0.102E+03  0.297E+03  0.724E+03  0.303E+04  0.378E+04  0.346E+04  0.281E+04  0.236E+04  
22:41           0.131E-01  0.253E-01  0.492E-01  0.980E-01  0.276E+00  0.430E+01  0.678E+02  0.102E+03  0.297E+03  0.725E+03  0.303E+04  0.378E+04  0.346E+04  0.281E+04  0.236E+04  
22:42           0.131E-01  0.253E-01  0.492E-01  0.980E-01  0.276E+00  0.430E+01  0.678E+02  0.102E+03  0.298E+03  0.725E+03  0.304E+04  0.378E+04  0.347E+04  0.281E+04  0.237E+04  
22:43           0.131E-01  0.253E-01  0.492E-01  0.980E-01  0.276E+00  0.430E+01  0.678E+02  0.102E+03  0.298E+03  0.726E+03  0.304E+04  0.379E+04  0.347E+04  0.282E+04  0.237E+04  
22:44           0.131E-01  0.253E-01  0.492E-01  0.980E-01  0.276E+00  0.431E+01  0.679E+02  0.103E+03  0.298E+03  0.726E+03  0.304E+04  0.379E+04  0.347E+04  0.282E+04  0.237E+04  
22:45           0.131E-01  0.253E-01  0.492E-01  0.980E-01  0.276E+00  0.431E+01  0.679E+02  0.103E+03  0.298E+03  0.727E+03  0.305E+04  0.379E+04  0.347E+04  0.282E+04  0.237E+04  
22:46           0.131E-01  0.253E-01  0.492E-01  0.980E-01  0.276E+00  0.431E+01  0.680E+02  0.103E+03  0.299E+03  0.727E+03  0.305E+04  0.380E+04  0.348E+04  0.282E+04  0.237E+04  
22:47           0.131E-01  0.253E-01  0.492E-01  0.980E-01  0.276E+00  0.432E+01  0.680E+02  0.103E+03  0.299E+03  0.728E+03  0.305E+04  0.380E+04  0.348E+04  0.283E+04  0.238E+04  
22:48           0.131E-01  0.253E-01  0.492E-01  0.980E-01  0.276E+00  0.432E+01  0.681E+02  0.103E+03  0.299E+03  0.728E+03  0.305E+04  0.380E+04  0.348E+04  0.283E+04  0.238E+04  
22:49           0.131E-01  0.253E-01  0.492E-01  0.980E-01  0.276E+00  0.432E+01  0.681E+02  0.103E+03  0.300E+03  0.729E+03  0.306E+04  0.381E+04  0.349E+04  0.283E+04  0.238E+04  
22:50           0.131E-01  0.253E-01  0.492E-01  0.980E-01  0.277E+00  0.433E+01  0.682E+02  0.103E+03  0.300E+03  0.729E+03  0.306E+04  0.381E+04  0.349E+04  0.283E+04  0.238E+04  
22:51           0.131E-01  0.253E-01  0.492E-01  0.980E-01  0.277E+00  0.433E+01  0.682E+02  0.103E+03  0.300E+03  0.730E+03  0.306E+04  0.381E+04  0.349E+04  0.284E+04  0.238E+04  
22:52           0.131E-01  0.253E-01  0.492E-01  0.980E-01  0.277E+00  0.433E+01  0.683E+02  0.103E+03  0.300E+03  0.730E+03  0.307E+04  0.382E+04  0.350E+04  0.284E+04  0.239E+04  
22:53           0.131E-01  0.253E-01  0.492E-01  0.980E-01  0.277E+00  0.434E+01  0.683E+02  0.103E+03  0.301E+03  0.731E+03  0.307E+04  0.382E+04  0.350E+04  0.284E+04  0.239E+04  
22:54           0.131E-01  0.253E-01  0.492E-01  0.980E-01  0.277E+00  0.434E+01  0.684E+02  0.103E+03  0.301E+03  0.732E+03  0.307E+04  0.383E+04  0.351E+04  0.285E+04  0.239E+04  
22:55           0.131E-01  0.253E-01  0.492E-01  0.980E-01  0.277E+00  0.434E+01  0.684E+02  0.103E+03  0.301E+03  0.732E+03  0.308E+04  0.383E+04  0.351E+04  0.285E+04  0.239E+04  
22:56           0.131E-01  0.253E-01  0.492E-01  0.980E-01  0.277E+00  0.435E+01  0.685E+02  0.104E+03  0.301E+03  0.733E+03  0.308E+04  0.383E+04  0.351E+04  0.285E+04  0.240E+04  
22:57           0.131E-01  0.253E-01  0.492E-01  0.980E-01  0.277E+00  0.435E+01  0.685E+02  0.104E+03  0.302E+03  0.733E+03  0.308E+04  0.384E+04  0.352E+04  0.285E+04  0.240E+04  
22:58           0.131E-01  0.253E-01  0.492E-01  0.980E-01  0.277E+00  0.435E+01  0.686E+02  0.104E+03  0.302E+03  0.734E+03  0.308E+04  0.384E+04  0.352E+04  0.286E+04  0.240E+04  
22:59           0.131E-01  0.253E-01  0.492E-01  0.980E-01  0.277E+00  0.436E+01  0.686E+02  0.104E+03  0.302E+03  0.734E+03  0.309E+04  0.385E+04  0.352E+04  0.286E+04  0.240E+04  
23:00           0.131E-01  0.253E-01  0.492E-01  0.980E-01  0.278E+00  0.436E+01  0.687E+02  0.104E+03  0.303E+03  0.735E+03  0.309E+04  0.385E+04  0.353E+04  0.286E+04  0.241E+04  
23:01           0.131E-01  0.253E-01  0.492E-01  0.980E-01  0.278E+00  0.437E+01  0.687E+02  0.104E+03  0.303E+03  0.736E+03  0.309E+04  0.385E+04  0.353E+04  0.287E+04  0.241E+04  
23:02           0.131E-01  0.253E-01  0.492E-01  0.980E-01  0.278E+00  0.437E+01  0.688E+02  0.104E+03  0.303E+03  0.736E+03  0.310E+04  0.386E+04  0.353E+04  0.287E+04  0.241E+04  
23:03           0.131E-01  0.253E-01  0.492E-01  0.980E-01  0.278E+00  0.437E+01  0.689E+02  0.104E+03  0.304E+03  0.737E+03  0.310E+04  0.386E+04  0.354E+04  0.287E+04  0.241E+04  
23:04           0.131E-01  0.253E-01  0.492E-01  0.980E-01  0.278E+00  0.438E+01  0.689E+02  0.104E+03  0.304E+03  0.737E+03  0.310E+04  0.387E+04  0.354E+04  0.287E+04  0.242E+04  
23:05           0.131E-01  0.253E-01  0.492E-01  0.980E-01  0.278E+00  0.438E+01  0.690E+02  0.104E+03  0.304E+03  0.738E+03  0.311E+04  0.387E+04  0.355E+04  0.288E+04  0.242E+04  
23:06           0.131E-01  0.253E-01  0.492E-01  0.980E-01  0.278E+00  0.438E+01  0.690E+02  0.104E+03  0.305E+03  0.739E+03  0.311E+04  0.388E+04  0.355E+04  0.288E+04  0.242E+04  
23:07           0.131E-01  0.253E-01  0.492E-01  0.980E-01  0.278E+00  0.439E+01  0.691E+02  0.105E+03  0.305E+03  0.739E+03  0.311E+04  0.388E+04  0.355E+04  0.288E+04  0.242E+04  
23:08           0.131E-01  0.253E-01  0.492E-01  0.980E-01  0.279E+00  0.439E+01  0.691E+02  0.105E+03  0.305E+03  0.740E+03  0.312E+04  0.388E+04  0.356E+04  0.289E+04  0.243E+04  
23:09           0.131E-01  0.253E-01  0.492E-01  0.980E-01  0.279E+00  0.440E+01  0.692E+02  0.105E+03  0.305E+03  0.741E+03  0.312E+04  0.389E+04  0.356E+04  0.289E+04  0.243E+04  
23:10           0.131E-01  0.253E-01  0.492E-01  0.980E-01  0.279E+00  0.440E+01  0.693E+02  0.105E+03  0.306E+03  0.741E+03  0.312E+04  0.389E+04  0.356E+04  0.289E+04  0.243E+04  
23:11           0.131E-01  0.253E-01  0.492E-01  0.980E-01  0.279E+00  0.440E+01  0.693E+02  0.105E+03  0.306E+03  0.742E+03  0.313E+04  0.390E+04  0.357E+04  0.290E+04  0.243E+04  
23:12           0.131E-01  0.253E-01  0.492E-01  0.980E-01  0.279E+00  0.441E+01  0.694E+02  0.105E+03  0.306E+03  0.743E+03  0.313E+04  0.390E+04  0.357E+04  0.290E+04  0.244E+04  
23:13           0.131E-01  0.253E-01  0.492E-01  0.980E-01  0.279E+00  0.441E+01  0.694E+02  0.105E+03  0.307E+03  0.743E+03  0.314E+04  0.391E+04  0.358E+04  0.290E+04  0.244E+04  
23:14           0.131E-01  0.253E-01  0.492E-01  0.980E-01  0.279E+00  0.442E+01  0.695E+02  0.105E+03  0.307E+03  0.744E+03  0.314E+04  0.391E+04  0.358E+04  0.291E+04  0.244E+04  
23:15           0.131E-01  0.253E-01  0.492E-01  0.980E-01  0.279E+00  0.442E+01  0.696E+02  0.105E+03  0.307E+03  0.744E+03  0.314E+04  0.392E+04  0.359E+04  0.291E+04  0.244E+04  
23:16           0.131E-01  0.253E-01  0.492E-01  0.980E-01  0.280E+00  0.442E+01  0.696E+02  0.105E+03  0.308E+03  0.745E+03  0.315E+04  0.392E+04  0.359E+04  0.291E+04  0.245E+04  
23:17           0.131E-01  0.253E-01  0.492E-01  0.980E-01  0.280E+00  0.443E+01  0.697E+02  0.106E+03  0.308E+03  0.746E+03  0.315E+04  0.392E+04  0.359E+04  0.292E+04  0.245E+04  
23:18           0.131E-01  0.253E-01  0.492E-01  0.980E-01  0.280E+00  0.443E+01  0.697E+02  0.106E+03  0.308E+03  0.747E+03  0.315E+04  0.393E+04  0.360E+04  0.292E+04  0.245E+04  
23:19           0.131E-01  0.253E-01  0.492E-01  0.980E-01  0.280E+00  0.444E+01  0.698E+02  0.106E+03  0.309E+03  0.747E+03  0.316E+04  0.393E+04  0.360E+04  0.292E+04  0.246E+04  
23:20           0.131E-01  0.253E-01  0.492E-01  0.980E-01  0.280E+00  0.444E+01  0.699E+02  0.106E+03  0.309E+03  0.748E+03  0.316E+04  0.394E+04  0.361E+04  0.293E+04  0.246E+04  
23:21           0.131E-01  0.253E-01  0.492E-01  0.980E-01  0.280E+00  0.445E+01  0.699E+02  0.106E+03  0.309E+03  0.749E+03  0.317E+04  0.394E+04  0.361E+04  0.293E+04  0.246E+04  
23:22           0.131E-01  0.253E-01  0.492E-01  0.980E-01  0.280E+00  0.445E+01  0.700E+02  0.106E+03  0.310E+03  0.749E+03  0.317E+04  0.395E+04  0.361E+04  0.293E+04  0.246E+04  
23:23           0.131E-01  0.253E-01  0.492E-01  0.980E-01  0.281E+00  0.445E+01  0.701E+02  0.106E+03  0.310E+03  0.750E+03  0.317E+04  0.395E+04  0.362E+04  0.294E+04  0.247E+04  
23:24           0.131E-01  0.253E-01  0.492E-01  0.980E-01  0.281E+00  0.446E+01  0.701E+02  0.106E+03  0.311E+03  0.751E+03  0.318E+04  0.396E+04  0.362E+04  0.294E+04  0.247E+04  
23:25           0.131E-01  0.253E-01  0.492E-01  0.980E-01  0.281E+00  0.446E+01  0.702E+02  0.106E+03  0.311E+03  0.751E+03  0.318E+04  0.396E+04  0.363E+04  0.294E+04  0.247E+04  
23:26           0.131E-01  0.253E-01  0.492E-01  0.980E-01  0.281E+00  0.447E+01  0.703E+02  0.107E+03  0.311E+03  0.752E+03  0.318E+04  0.397E+04  0.363E+04  0.295E+04  0.248E+04  
23:27           0.131E-01  0.253E-01  0.492E-01  0.980E-01  0.281E+00  0.447E+01  0.703E+02  0.107E+03  0.312E+03  0.753E+03  0.319E+04  0.397E+04  0.364E+04  0.295E+04  0.248E+04  
23:28           0.131E-01  0.253E-01  0.492E-01  0.980E-01  0.281E+00  0.448E+01  0.704E+02  0.107E+03  0.312E+03  0.754E+03  0.319E+04  0.398E+04  0.364E+04  0.296E+04  0.248E+04  
23:29           0.131E-01  0.253E-01  0.492E-01  0.980E-01  0.281E+00  0.448E+01  0.704E+02  0.107E+03  0.312E+03  0.754E+03  0.320E+04  0.398E+04  0.365E+04  0.296E+04  0.248E+04  
23:30           0.131E-01  0.253E-01  0.492E-01  0.980E-01  0.282E+00  0.449E+01  0.705E+02  0.107E+03  0.313E+03  0.755E+03  0.320E+04  0.399E+04  0.365E+04  0.296E+04  0.249E+04  
23:31           0.131E-01  0.253E-01  0.492E-01  0.980E-01  0.282E+00  0.449E+01  0.706E+02  0.107E+03  0.313E+03  0.756E+03  0.320E+04  0.399E+04  0.366E+04  0.297E+04  0.249E+04  
23:32           0.131E-01  0.253E-01  0.492E-01  0.980E-01  0.282E+00  0.449E+01  0.707E+02  0.107E+03  0.313E+03  0.756E+03  0.321E+04  0.400E+04  0.366E+04  0.297E+04  0.249E+04  
23:33           0.131E-01  0.253E-01  0.492E-01  0.980E-01  0.282E+00  0.450E+01  0.707E+02  0.107E+03  0.314E+03  0.757E+03  0.321E+04  0.400E+04  0.366E+04  0.297E+04  0.250E+04  
23:34           0.131E-01  0.253E-01  0.492E-01  0.980E-01  0.282E+00  0.450E+01  0.708E+02  0.107E+03  0.314E+03  0.758E+03  0.322E+04  0.401E+04  0.367E+04  0.298E+04  0.250E+04  
23:35           0.131E-01  0.253E-01  0.492E-01  0.980E-01  0.282E+00  0.451E+01  0.709E+02  0.108E+03  0.315E+03  0.759E+03  0.322E+04  0.401E+04  0.367E+04  0.298E+04  0.250E+04  
23:36           0.131E-01  0.253E-01  0.492E-01  0.980E-01  0.282E+00  0.451E+01  0.709E+02  0.108E+03  0.315E+03  0.760E+03  0.323E+04  0.402E+04  0.368E+04  0.299E+04  0.251E+04  
23:37           0.131E-01  0.253E-01  0.492E-01  0.980E-01  0.283E+00  0.452E+01  0.710E+02  0.108E+03  0.315E+03  0.760E+03  0.323E+04  0.402E+04  0.368E+04  0.299E+04  0.251E+04  
23:38           0.131E-01  0.253E-01  0.492E-01  0.980E-01  0.283E+00  0.452E+01  0.711E+02  0.108E+03  0.316E+03  0.761E+03  0.323E+04  0.403E+04  0.369E+04  0.299E+04  0.251E+04  
23:39           0.131E-01  0.253E-01  0.492E-01  0.980E-01  0.283E+00  0.453E+01  0.711E+02  0.108E+03  0.316E+03  0.762E+03  0.324E+04  0.404E+04  0.369E+04  0.300E+04  0.252E+04  
23:40           0.131E-01  0.253E-01  0.492E-01  0.980E-01  0.283E+00  0.453E+01  0.712E+02  0.108E+03  0.317E+03  0.763E+03  0.324E+04  0.404E+04  0.370E+04  0.300E+04  0.252E+04  
23:41           0.131E-01  0.253E-01  0.492E-01  0.980E-01  0.283E+00  0.454E+01  0.713E+02  0.108E+03  0.317E+03  0.763E+03  0.325E+04  0.405E+04  0.370E+04  0.301E+04  0.252E+04  
23:42           0.131E-01  0.253E-01  0.492E-01  0.980E-01  0.283E+00  0.454E+01  0.714E+02  0.108E+03  0.317E+03  0.764E+03  0.325E+04  0.405E+04  0.371E+04  0.301E+04  0.253E+04  
23:43           0.131E-01  0.253E-01  0.492E-01  0.980E-01  0.284E+00  0.455E+01  0.714E+02  0.109E+03  0.318E+03  0.765E+03  0.326E+04  0.406E+04  0.371E+04  0.301E+04  0.253E+04  
23:44           0.131E-01  0.253E-01  0.492E-01  0.980E-01  0.284E+00  0.455E+01  0.715E+02  0.109E+03  0.318E+03  0.766E+03  0.326E+04  0.406E+04  0.372E+04  0.302E+04  0.253E+04  
23:45           0.131E-01  0.253E-01  0.492E-01  0.980E-01  0.284E+00  0.456E+01  0.716E+02  0.109E+03  0.319E+03  0.767E+03  0.326E+04  0.407E+04  0.372E+04  0.302E+04  0.253E+04  
23:46           0.131E-01  0.253E-01  0.492E-01  0.980E-01  0.284E+00  0.456E+01  0.717E+02  0.109E+03  0.319E+03  0.767E+03  0.327E+04  0.407E+04  0.373E+04  0.303E+04  0.254E+04  
23:47           0.131E-01  0.253E-01  0.492E-01  0.980E-01  0.284E+00  0.457E+01  0.717E+02  0.109E+03  0.319E+03  0.768E+03  0.327E+04  0.408E+04  0.373E+04  0.303E+04  0.254E+04  
23:48           0.131E-01  0.253E-01  0.492E-01  0.980E-01  0.284E+00  0.457E+01  0.718E+02  0.109E+03  0.320E+03  0.769E+03  0.328E+04  0.409E+04  0.374E+04  0.303E+04  0.254E+04  
23:49           0.131E-01  0.253E-01  0.492E-01  0.980E-01  0.285E+00  0.458E+01  0.719E+02  0.109E+03  0.320E+03  0.770E+03  0.328E+04  0.409E+04  0.374E+04  0.304E+04  0.255E+04  
23:50           0.131E-01  0.253E-01  0.492E-01  0.980E-01  0.285E+00  0.459E+01  0.720E+02  0.109E+03  0.321E+03  0.771E+03  0.329E+04  0.410E+04  0.375E+04  0.304E+04  0.255E+04  
23:51           0.131E-01  0.253E-01  0.492E-01  0.980E-01  0.285E+00  0.459E+01  0.720E+02  0.110E+03  0.321E+03  0.771E+03  0.329E+04  0.410E+04  0.375E+04  0.305E+04  0.256E+04  
23:52           0.131E-01  0.253E-01  0.492E-01  0.980E-01  0.285E+00  0.459E+01  0.721E+02  0.110E+03  0.322E+03  0.772E+03  0.330E+04  0.411E+04  0.376E+04  0.305E+04  0.256E+04  
23:53           0.131E-01  0.253E-01  0.492E-01  0.980E-01  0.285E+00  0.460E+01  0.722E+02  0.110E+03  0.322E+03  0.773E+03  0.330E+04  0.411E+04  0.376E+04  0.306E+04  0.256E+04  
23:54           0.131E-01  0.253E-01  0.492E-01  0.980E-01  0.285E+00  0.461E+01  0.723E+02  0.110E+03  0.322E+03  0.774E+03  0.331E+04  0.412E+04  0.377E+04  0.306E+04  0.257E+04  
23:55           0.131E-01  0.253E-01  0.492E-01  0.980E-01  0.286E+00  0.461E+01  0.723E+02  0.110E+03  0.323E+03  0.775E+03  0.331E+04  0.413E+04  0.378E+04  0.306E+04  0.257E+04  
23:56           0.131E-01  0.253E-01  0.492E-01  0.980E-01  0.286E+00  0.462E+01  0.724E+02  0.110E+03  0.323E+03  0.776E+03  0.331E+04  0.413E+04  0.378E+04  0.307E+04  0.257E+04  
23:57           0.131E-01  0.253E-01  0.492E-01  0.980E-01  0.286E+00  0.462E+01  0.725E+02  0.110E+03  0.324E+03  0.776E+03  0.332E+04  0.414E+04  0.379E+04  0.307E+04  0.258E+04  
23:58           0.131E-01  0.253E-01  0.492E-01  0.980E-01  0.286E+00  0.463E+01  0.726E+02  0.110E+03  0.324E+03  0.777E+03  0.332E+04  0.414E+04  0.379E+04  0.308E+04  0.258E+04  
23:59           0.131E-01  0.253E-01  0.492E-01  0.980E-01  0.286E+00  0.463E+01  0.727E+02  0.111E+03  0.325E+03  0.778E+03  0.333E+04  0.415E+04  0.380E+04  0.308E+04  0.258E+04  
