# Supplementary material for: Earth's ionosphere D-region vertical electron density profile data during March 1-31, 2017 according to high-latitudinal Tumanny observatory partial reflection radar measurements and Polar Geophysical Institute's model
Source: Data Brief. 2020 Jun 12;31:105848. doi: 10.1016/j.dib.2020.105848 (PMC7306606; doi:10.1016/j.dib.2020.105848)
Supplement: Supplementary file 1 [file mmc1.zip › dataset/pr_radar/ne2017070]

#    Polar Geophysical Institute,
#    Khalturina St., 15, Murmansk, 183010 Russia,
#    http://pgia.ru/lang/en/, e-mail: general@pgi.ru
#    
#    Tumanny Observatory, Partial reflection radar data
#    Vertical electron density Ne [cm-3] profile, 1 min averages
#
#    Produced by Alexander D. Gomonov, 
#    Head of Sector of Radiophysical Researches of the Lower Ionosphere
#    (e-mail: gomonov@pgi.ru; phone: +7 8152 253952)
#
##  YYYY-MM-DD
    2017-03-11
hh:mm\alt.[km]   50.0       51.0       52.0       53.0       54.0       55.0       56.0       57.0       58.0       59.0       60.0       61.0       62.0       63.0       64.0       65.0       66.0       67.0       68.0       69.0       70.0       71.0       72.0       73.0       74.0       75.0       76.0       77.0       78.0       79.0       80.0       81.0       82.0       83.0       84.0       85.0       86.0       87.0       88.0       89.0       90.0       91.0       92.0       93.0       94.0       95.0       96.0       97.0       98.0       99.0       100.0      101.0      102.0      103.0      104.0      105.0      106.0      107.0      108.0      109.0      110.0      111.0      112.0      113.0      114.0      115.0      116.0      117.0      118.0      119.0      120.0      121.0      122.0      123.0      124.0      125.0      
00:01           .4715E+03  .7628E+03  .9402E+03  .1059E+04  .9019E+03  .7726E+03  .3735E+03  .2388E+03  .3808E+03  .3450E+03  .3421E+03  .2543E+03  .1092E+03  .8860E+02  .1756E+03  .2127E+03  .2281E+03  .2026E+03  .1493E+03  .1150E+03  .1060E+03  .1075E+03  .1019E+03  .4175E+02  .1219E+03  .1996E+03  .2100E+03  .2257E+03  .2048E+03  .1020E+03  .3005E+03  .5415E+03  .7793E+03  .1107E+04  .1489E+04  .1860E+04  .2134E+04  .2221E+04  .1847E+04  .1611E+04  .1142E+04  .3570E+03  .0000E+00  .0000E+00  .0000E+00  .7785E+04  .2859E+05  .3818E+05  .4103E+05  .4780E+05  .3280E+05  .0000E+00  .0000E+00  .0000E+00  .1086E+05  .1970E+05  .2652E+05  .3497E+05  .4307E+05  .4709E+05  .5284E+05  .6307E+05  .7544E+05  .8903E+05  .9690E+05  .9503E+05  .8144E+05  .5461E+05  .3869E+05  .2052E+05  .1350E+04  .0000E+00  .0000E+00  .0000E+00  .0000E+00  .0000E+00  
00:02           .1022E+04  .1261E+04  .1099E+04  .8724E+03  .5446E+03  .2022E+03  .2800E+03  .4072E+03  .4586E+03  .3969E+03  .2554E+03  .6410E+02  .1456E+03  .2660E+03  .2758E+03  .2752E+03  .2401E+03  .9159E+02  .3059E+02  .3449E+02  .4048E+02  .5830E+02  .7821E+02  .1092E+03  .1237E+03  .1176E+03  .1079E+03  .8317E+02  .6075E+02  .1630E+03  .2976E+03  .5983E+03  .1230E+04  .1915E+04  .2487E+04  .2953E+04  .3310E+04  .3350E+04  .2639E+04  .2169E+04  .1248E+04  .1230E+03  .0000E+00  .0000E+00  .7980E+04  .2193E+05  .3810E+05  .3645E+05  .4578E+05  .4293E+05  .1540E+05  .0000E+00  .0000E+00  .0000E+00  .0000E+00  .3890E+04  .1823E+05  .3470E+05  .5054E+05  .7960E+05  .1009E+06  .1112E+06  .1131E+06  .1077E+06  .9631E+05  .7707E+05  .5667E+05  .4150E+05  .2320E+05  .0000E+00  .0000E+00  .0000E+00  .0000E+00  .0000E+00  .0000E+00  .0000E+00  
00:03           .6956E+03  .6956E+03  .6956E+03  .2059E+03  .4575E+03  .4908E+03  .4577E+03  .4378E+03  .2225E+03  .9641E+02  .1919E+03  .2381E+03  .2753E+03  .2111E+03  .1239E+03  .6013E+02  .8178E+02  .1047E+03  .1194E+03  .1156E+03  .8765E+02  .7550E+02  .1403E+03  .1492E+03  .1498E+03  .1467E+03  .6873E+02  .1024E+03  .1225E+03  .1313E+03  .1546E+03  .1324E+03  .1380E+03  .4918E+03  .1652E+04  .3443E+04  .5017E+04  .5357E+04  .4171E+04  .2732E+04  .1520E+04  .5245E+03  .0000E+00  .0000E+00  .9140E+04  .2215E+05  .2750E+05  .2806E+05  .3010E+05  .2297E+05  .9600E+04  .0000E+00  .0000E+00  .0000E+00  .0000E+00  .0000E+00  .5950E+04  .2005E+05  .3317E+05  .4565E+05  .7124E+05  .9214E+05  .1065E+06  .1085E+06  .9526E+05  .6836E+05  .3921E+05  .2031E+05  .1195E+05  .1112E+05  .1080E+05  .4958E+04  .0000E+00  .0000E+00  .0000E+00  .0000E+00  
00:04           .5843E+03  .4426E+03  .4426E+03  .1470E+03  .4639E+03  .5966E+03  .6767E+03  .6213E+03  .3840E+03  .2135E+03  .1130E+03  .1301E+03  .1353E+03  .1163E+03  .7081E+02  .3120E+02  .8838E+02  .1532E+03  .2020E+03  .1759E+03  .1268E+03  .9497E+02  .1160E+03  .1177E+03  .1324E+03  .9235E+02  .7145E+02  .1505E+03  .1883E+03  .1844E+03  .1855E+03  .2025E+03  .4448E+03  .9740E+03  .2263E+04  .3980E+04  .5267E+04  .5103E+04  .4756E+04  .3567E+04  .1680E+04  .0000E+00  .0000E+00  .2490E+04  .1049E+05  .2238E+05  .2697E+05  .2959E+05  .2993E+05  .2065E+05  .8460E+04  .0000E+00  .0000E+00  .0000E+00  .0000E+00  .0000E+00  .0000E+00  .1220E+04  .1701E+05  .3518E+05  .5103E+05  .7480E+05  .8611E+05  .8857E+05  .8921E+05  .9386E+05  .9870E+05  .9387E+05  .8050E+05  .5827E+05  .4536E+05  .3367E+05  .1440E+05  .0000E+00  .0000E+00  .0000E+00  
00:05           .3255E+03  .4091E+03  .4859E+03  .6653E+03  .6871E+03  .5966E+03  .4059E+03  .2153E+03  .1304E+03  .1178E+03  .1926E+03  .3096E+03  .3297E+03  .3656E+03  .2776E+03  .1906E+03  .1007E+03  .1102E+03  .1767E+03  .2333E+03  .2304E+03  .2046E+03  .1183E+03  .7590E+01  .4150E+02  .4260E+02  .4260E+02  .5590E+02  .9925E+02  .2771E+03  .4549E+03  .7206E+03  .1069E+04  .1507E+04  .2357E+04  .3476E+04  .4260E+04  .4010E+04  .3668E+04  .2733E+04  .1310E+04  .0000E+00  .0000E+00  .1200E+04  .7890E+04  .2053E+05  .2630E+05  .3041E+05  .2362E+05  .1498E+05  .5403E+04  .1190E+04  .0000E+00  .0000E+00  .0000E+00  .0000E+00  .0000E+00  .1790E+04  .1663E+05  .2922E+05  .3918E+05  .5534E+05  .6370E+05  .6947E+05  .7587E+05  .7937E+05  .7721E+05  .6356E+05  .4141E+05  .3026E+05  .1486E+05  .3890E+04  .0000E+00  .0000E+00  .0000E+00  .0000E+00  
00:06           .8427E+03  .5832E+03  .4240E+03  .1958E+03  .1838E+03  .2679E+03  .2747E+03  .2858E+03  .1277E+03  .1440E+03  .1800E+03  .1774E+03  .1565E+03  .1176E+03  .7752E+02  .1161E+03  .1484E+03  .1690E+03  .1500E+03  .1051E+03  .8050E+02  .8593E+02  .1060E+03  .1241E+03  .1146E+03  .8656E+02  .5739E+02  .4234E+02  .3440E+02  .1069E+03  .4915E+03  .6768E+03  .8300E+03  .1110E+04  .1827E+04  .3141E+04  .4391E+04  .4743E+04  .3692E+04  .2885E+04  .1729E+04  .5770E+03  .0000E+00  .0000E+00  .8940E+04  .2707E+05  .3083E+05  .3177E+05  .3396E+05  .1782E+05  .0000E+00  .0000E+00  .0000E+00  .0000E+00  .0000E+00  .0000E+00  .0000E+00  .0000E+00  .7150E+04  .2330E+05  .3825E+05  .5784E+05  .8066E+05  .9811E+05  .1091E+06  .1083E+06  .9211E+05  .6168E+05  .4315E+05  .2322E+05  .3370E+04  .0000E+00  .0000E+00  .0000E+00  .0000E+00  .0000E+00  
00:07           .5207E+03  .5470E+03  .5544E+03  .6027E+03  .6533E+03  .6580E+03  .6240E+03  .4981E+03  .3665E+03  .2847E+03  .1534E+03  .3388E+02  .1089E+03  .1715E+03  .2008E+03  .1765E+03  .1218E+03  .6992E+02  .1272E+03  .1697E+03  .1909E+03  .1471E+03  .8321E+02  .6111E+02  .8300E+02  .1285E+03  .1441E+03  .1502E+03  .1310E+03  .5700E+02  .2655E+03  .3535E+03  .4353E+03  .6294E+03  .9361E+03  .1312E+04  .1654E+04  .2027E+04  .2376E+04  .2420E+04  .2215E+04  .1900E+04  .1205E+04  .0000E+00  .5760E+04  .2245E+05  .3837E+05  .3549E+05  .4438E+05  .4003E+05  .1000E+05  .0000E+00  .0000E+00  .0000E+00  .0000E+00  .0000E+00  .0000E+00  .0000E+00  .2010E+05  .3830E+05  .5445E+05  .7494E+05  .9651E+05  .1077E+06  .1097E+06  .1058E+06  .9326E+05  .7374E+05  .5482E+05  .3915E+05  .2380E+05  .0000E+00  .0000E+00  .0000E+00  .0000E+00  .0000E+00  
00:08           .4105E+03  .6330E+03  .6098E+03  .6030E+03  .4511E+03  .2625E+03  .1823E+03  .1506E+03  .2189E+03  .2677E+03  .2880E+03  .2360E+03  .1606E+03  .9984E+02  .7058E+02  .4533E+02  .3280E+02  .6610E+02  .8440E+02  .1052E+03  .1243E+03  .1250E+03  .1114E+03  .1016E+03  .8907E+02  .1006E+03  .1103E+03  .9982E+02  .9960E+02  .5620E+02  .0000E+00  .1170E+03  .3570E+03  .7122E+03  .1049E+04  .1638E+04  .2186E+04  .2620E+04  .2621E+04  .2323E+04  .1962E+04  .9057E+03  .2784E+04  .6198E+04  .8742E+04  .1510E+05  .2486E+05  .2903E+05  .3352E+05  .3370E+05  .1590E+05  .0000E+00  .0000E+00  .0000E+00  .1153E+05  .1652E+05  .1604E+05  .1460E+05  .1042E+05  .7231E+04  .1292E+05  .2781E+05  .5079E+05  .7713E+05  .1008E+06  .1135E+06  .1102E+06  .9196E+05  .6313E+05  .4086E+05  .2501E+05  .1133E+05  .0000E+00  .0000E+00  .0000E+00  .0000E+00  
00:09           .4460E+03  .4460E+03  .4285E+03  .7360E+03  .7084E+03  .5506E+03  .4498E+03  .2126E+03  .1616E+03  .1685E+03  .1960E+03  .2021E+03  .2126E+03  .2113E+03  .2010E+03  .1854E+03  .1435E+03  .9309E+02  .6889E+02  .6481E+02  .6687E+02  .6174E+02  .5704E+02  .7084E+02  .9297E+02  .1033E+03  .8309E+02  .7574E+02  .5290E+02  .3210E+02  .2354E+03  .4466E+03  .6319E+03  .9314E+03  .1129E+04  .1289E+04  .1656E+04  .2383E+04  .3033E+04  .2894E+04  .2788E+04  .2003E+04  .6900E+03  .2300E+04  .7100E+04  .1742E+05  .2784E+05  .3826E+05  .4558E+05  .4537E+05  .2990E+05  .0000E+00  .0000E+00  .0000E+00  .4860E+04  .8550E+04  .1169E+05  .1612E+05  .2610E+05  .3734E+05  .4767E+05  .5570E+05  .6471E+05  .7861E+05  .9494E+05  .1081E+06  .1116E+06  .1048E+06  .8851E+05  .6106E+05  .4663E+05  .2634E+05  .3530E+04  .0000E+00  .0000E+00  .0000E+00  
00:10           .9045E+03  .1080E+04  .9942E+03  .8159E+03  .6503E+03  .2991E+03  .2614E+03  .4948E+03  .5371E+03  .5724E+03  .4237E+03  .2451E+03  .1442E+03  .1332E+03  .1233E+03  .1219E+03  .9647E+02  .4350E+02  .1242E+03  .1587E+03  .1707E+03  .1850E+03  .1439E+03  .1032E+03  .7977E+02  .1144E+03  .1337E+03  .1443E+03  .1338E+03  .7850E+02  .1890E+03  .3720E+03  .4576E+03  .4949E+03  .6650E+03  .9510E+03  .1426E+04  .1910E+04  .1910E+04  .1905E+04  .1554E+04  .7430E+03  .3170E+03  .7900E+03  .1074E+04  .4294E+04  .1776E+05  .3759E+05  .4504E+05  .5184E+05  .4290E+05  .1210E+05  .0000E+00  .0000E+00  .0000E+00  .0000E+00  .2605E+04  .5818E+04  .1100E+05  .2040E+05  .3544E+05  .5263E+05  .7073E+05  .8874E+05  .1068E+06  .1217E+06  .1283E+06  .1286E+06  .1253E+06  .1204E+06  .1078E+06  .8734E+05  .5963E+05  .4452E+05  .3253E+05  .1560E+05  
00:11           .1066E+04  .8074E+03  .6299E+03  .4084E+03  .3906E+03  .4584E+03  .4786E+03  .4431E+03  .4193E+03  .3847E+03  .3059E+03  .1911E+03  .1258E+03  .1360E+03  .1508E+03  .1228E+03  .8533E+02  .5830E+02  .7343E+02  .7836E+02  .8090E+02  .8059E+02  .1079E+03  .1503E+03  .1530E+03  .1318E+03  .8019E+02  .4303E+02  .3574E+02  .8790E+02  .6215E+02  .7622E+02  .8000E+02  .2490E+03  .6936E+03  .1364E+04  .1867E+04  .1858E+04  .1371E+04  .9127E+03  .8113E+03  .7814E+03  .9016E+03  .7797E+03  .2370E+03  .9725E+04  .2574E+05  .4081E+05  .4827E+05  .5776E+05  .5647E+05  .3270E+05  .0000E+00  .0000E+00  .0000E+00  .0000E+00  .6210E+03  .2170E+04  .6044E+04  .1129E+05  .2199E+05  .3447E+05  .4726E+05  .6254E+05  .8634E+05  .1193E+06  .1521E+06  .1763E+06  .1911E+06  .1999E+06  .2054E+06  .2141E+06  .2281E+06  .2369E+06  .2470E+06  .2477E+06  
00:12           .7817E+03  .6476E+03  .6476E+03  .5443E+03  .2378E+03  .4213E+03  .5052E+03  .5351E+03  .4917E+03  .3820E+03  .2075E+03  .1975E+03  .2985E+03  .2928E+03  .2600E+03  .1678E+03  .9561E+02  .1096E+03  .1675E+03  .1826E+03  .1859E+03  .1468E+03  .7790E+02  .1711E+03  .2119E+03  .2088E+03  .2009E+03  .1726E+03  .8675E+02  .1470E+03  .2463E+03  .2302E+03  .1715E+03  .1713E+03  .4151E+03  .9526E+03  .1174E+04  .1154E+04  .1018E+04  .6460E+03  .1507E+03  .2918E+03  .2302E+03  .2302E+03  .1477E+04  .1019E+05  .1941E+05  .3294E+05  .4737E+05  .5090E+05  .5223E+05  .4140E+05  .0000E+00  .0000E+00  .0000E+00  .0000E+00  .0000E+00  .4500E+04  .2893E+04  .3684E+04  .7146E+04  .1510E+05  .2832E+05  .4707E+05  .7271E+05  .1061E+06  .1393E+06  .1724E+06  .2047E+06  .2331E+06  .2613E+06  .2839E+06  .3003E+06  .3121E+06  .3172E+06  .3177E+06  
00:13           .0000E+00  .4760E+03  .8307E+03  .9224E+03  .8854E+03  .7799E+03  .4723E+03  .2505E+03  .1178E+03  .1299E+03  .1407E+03  .1390E+03  .1220E+03  .1177E+03  .1091E+03  .1010E+03  .8803E+02  .8031E+02  .8950E+02  .1006E+03  .1065E+03  .1036E+03  .8853E+02  .6756E+02  .5160E+02  .3453E+02  .2553E+02  .2714E+02  .2946E+02  .6350E+02  .1426E+03  .2280E+03  .2976E+03  .4034E+03  .5876E+03  .7670E+03  .8779E+03  .1040E+04  .1412E+04  .1695E+04  .1718E+04  .1600E+04  .8640E+03  .0000E+00  .3190E+04  .1110E+05  .1890E+05  .2748E+05  .4557E+05  .5556E+05  .5437E+05  .5095E+05  .3130E+05  .0000E+00  .0000E+00  .0000E+00  .0000E+00  .0000E+00  .4940E+04  .6093E+04  .4607E+04  .3814E+04  .5628E+04  .1724E+05  .2413E+05  .4014E+05  .5946E+05  .8711E+05  .1249E+06  .1642E+06  .2097E+06  .2570E+06  .3039E+06  .3460E+06  .3642E+06  .3780E+06  
00:14           .1635E+04  .1635E+04  .1635E+04  .3277E+03  .4338E+03  .4477E+03  .4309E+03  .3569E+03  .3076E+03  .3570E+03  .4213E+03  .3605E+03  .3139E+03  .2101E+03  .7817E+02  .1833E+03  .2398E+03  .2353E+03  .2546E+03  .1949E+03  .2890E+02  .8300E+02  .1270E+03  .1228E+03  .1513E+03  .1392E+03  .4885E+02  .1504E+03  .1726E+03  .1448E+03  .1664E+03  .8060E+02  .4023E+03  .6774E+03  .8210E+03  .1034E+04  .9626E+03  .6797E+03  .4938E+03  .6167E+03  .1300E+04  .1494E+04  .1851E+04  .1340E+04  .2227E+04  .9395E+04  .1900E+05  .3737E+05  .5329E+05  .5112E+05  .4943E+05  .3558E+05  .7330E+04  .0000E+00  .0000E+00  .0000E+00  .0000E+00  .0000E+00  .5440E+04  .9980E+04  .1197E+05  .1282E+05  .1449E+05  .1786E+05  .2944E+05  .5143E+05  .7814E+05  .1023E+06  .1154E+06  .1237E+06  .1366E+06  .1500E+06  .1654E+06  .1780E+06  .1814E+06  .1883E+06  
00:15           .6720E+03  .9540E+03  .1018E+04  .9900E+03  .9414E+03  .7796E+03  .6271E+03  .4438E+03  .3753E+03  .2521E+03  .8620E+02  .2260E+03  .2566E+03  .2353E+03  .1918E+03  .1237E+03  .8522E+02  .1334E+03  .1751E+03  .1762E+03  .1663E+03  .1135E+03  .3750E+02  .1441E+03  .1529E+03  .1362E+03  .1480E+03  .9250E+02  .1301E+03  .1848E+03  .2242E+03  .2806E+03  .2487E+03  .2440E+03  .1482E+03  .2072E+03  .6054E+03  .9895E+03  .1681E+04  .2276E+04  .2272E+04  .2268E+04  .1937E+04  .9910E+03  .2550E+04  .9750E+04  .1599E+05  .2141E+05  .3504E+05  .4794E+05  .5430E+05  .5165E+05  .4648E+05  .2990E+05  .0000E+00  .0000E+00  .0000E+00  .0000E+00  .0000E+00  .0000E+00  .5550E+04  .9475E+04  .1033E+05  .1117E+05  .1118E+05  .1727E+05  .3621E+05  .6743E+05  .1043E+06  .1340E+06  .1487E+06  .1520E+06  .1591E+06  .1783E+06  .1922E+06  .2133E+06  
00:16           .1627E+04  .1316E+04  .1094E+04  .6407E+03  .3794E+03  .2056E+03  .1213E+03  .1372E+03  .1802E+03  .1880E+03  .1712E+03  .1047E+03  .9785E+02  .1130E+03  .1241E+03  .1116E+03  .9874E+02  .1098E+03  .1541E+03  .1784E+03  .1609E+03  .1471E+03  .7003E+02  .9563E+02  .1983E+03  .2131E+03  .2336E+03  .2214E+03  .1237E+03  .0000E+00  .0000E+00  .1894E+03  .4714E+03  .5983E+03  .5486E+03  .5768E+03  .4038E+03  .8820E+03  .1787E+04  .2058E+04  .2067E+04  .2041E+04  .1419E+04  .2460E+03  .1900E+04  .6427E+04  .1202E+05  .1683E+05  .2623E+05  .3670E+05  .4733E+05  .5067E+05  .5458E+05  .4815E+05  .0000E+00  .0000E+00  .0000E+00  .0000E+00  .0000E+00  .0000E+00  .4720E+04  .1054E+05  .1442E+05  .1557E+05  .1696E+05  .1811E+05  .1979E+05  .2231E+05  .3124E+05  .4690E+05  .7084E+05  .1048E+06  .1372E+06  .1596E+06  .1728E+06  .1747E+06  
00:17           .1545E+03  .2875E+03  .3192E+03  .3529E+03  .3293E+03  .2971E+03  .3264E+03  .3503E+03  .3266E+03  .2264E+03  .1447E+03  .1357E+03  .1831E+03  .2313E+03  .2237E+03  .1783E+03  .1196E+03  .7589E+02  .7087E+02  .6897E+02  .5824E+02  .4374E+02  .4493E+02  .6819E+02  .7120E+02  .7534E+02  .5056E+02  .4980E+01  .1476E+03  .2476E+03  .2716E+03  .2564E+03  .2488E+03  .1747E+03  .4710E+02  .3390E+03  .6620E+03  .9152E+03  .1188E+04  .1683E+04  .1861E+04  .1527E+04  .1285E+04  .7290E+03  .6910E+02  .3820E+04  .8760E+04  .1292E+05  .1814E+05  .2959E+05  .5073E+05  .6393E+05  .6688E+05  .6373E+05  .3610E+05  .0000E+00  .0000E+00  .0000E+00  .0000E+00  .0000E+00  .0000E+00  .0000E+00  .6115E+04  .1496E+05  .2022E+05  .2338E+05  .2654E+05  .2687E+05  .2496E+05  .2773E+05  .4243E+05  .7070E+05  .1092E+06  .1335E+06  .1444E+06  .1460E+06  
00:18           .1114E+04  .1114E+04  .1114E+04  .3160E+03  .2335E+03  .3705E+03  .4362E+03  .4999E+03  .5389E+03  .5126E+03  .4259E+03  .2863E+03  .1880E+03  .7307E+02  .3400E+01  .0000E+00  .5065E+02  .1026E+03  .1447E+03  .1694E+03  .1727E+03  .1256E+03  .9050E+02  .6083E+02  .1050E+02  .2330E+02  .9783E+02  .2035E+03  .2612E+03  .2854E+03  .2974E+03  .2123E+03  .5580E+02  .8965E+01  .8965E+01  .8965E+01  .1489E+03  .8383E+03  .1419E+04  .1582E+04  .1633E+04  .1190E+04  .6380E+03  .5296E+03  .7119E+03  .1648E+04  .4815E+04  .1298E+05  .3295E+05  .5763E+05  .5953E+05  .6394E+05  .4600E+05  .9090E+03  .0000E+00  .0000E+00  .8540E+04  .1362E+05  .1451E+05  .1468E+05  .1444E+05  .9730E+04  .0000E+00  .8000E+04  .1355E+05  .1735E+05  .2644E+05  .4183E+05  .5741E+05  .5676E+05  .5718E+05  .3332E+05  .2752E+05  .5327E+05  .5327E+05  .7633E+05  
00:19           .1132E+04  .7322E+03  .6160E+03  .3406E+03  .3519E+03  .3429E+03  .2816E+03  .2299E+03  .2031E+03  .1663E+03  .1604E+03  .1770E+03  .1632E+03  .1162E+03  .8119E+02  .1026E+03  .1479E+03  .1608E+03  .1209E+03  .7544E+02  .4353E+02  .8035E+02  .1202E+03  .1390E+03  .1436E+03  .1137E+03  .7003E+02  .1772E+03  .2550E+03  .2779E+03  .3206E+03  .2880E+03  .1340E+03  .0000E+00  .2540E+03  .3395E+03  .3808E+03  .6006E+03  .1066E+04  .1557E+04  .1746E+04  .1841E+04  .1407E+04  .0000E+00  .1297E+04  .6408E+04  .1641E+05  .3580E+05  .5997E+05  .6070E+05  .6258E+05  .4354E+05  .1820E+04  .0000E+00  .0000E+00  .0000E+00  .1021E+05  .1778E+05  .2599E+05  .3844E+05  .5347E+05  .5629E+05  .5832E+05  .5190E+05  .3030E+05  .1058E+05  .1857E+05  .1736E+05  .1968E+05  .2954E+05  .4677E+05  .6723E+05  .8749E+05  .8619E+05  .8864E+05  .8250E+05  
00:20           .8140E+03  .8140E+03  .8140E+03  .2995E+03  .4908E+03  .5053E+03  .4899E+03  .3539E+03  .2314E+03  .2084E+03  .2461E+03  .2489E+03  .1827E+03  .1029E+03  .7093E+02  .1025E+03  .1602E+03  .1946E+03  .1671E+03  .1451E+03  .7733E+02  .5720E+02  .1024E+03  .1180E+03  .1173E+03  .1120E+03  .5654E+02  .2756E+02  .5692E+02  .6664E+02  .7790E+02  .7917E+02  .5940E+02  .9840E+02  .2548E+03  .3711E+03  .5018E+03  .7973E+03  .1123E+04  .1432E+04  .1510E+04  .1335E+04  .1150E+04  .6540E+03  .3910E+03  .4287E+04  .1507E+05  .3377E+05  .5439E+05  .6112E+05  .6345E+05  .3705E+05  .0000E+00  .0000E+00  .0000E+00  .0000E+00  .0000E+00  .0000E+00  .7911E+04  .2358E+05  .3754E+05  .5627E+05  .7490E+05  .7999E+05  .7489E+05  .6870E+05  .6556E+05  .6883E+05  .7986E+05  .9243E+05  .9501E+05  .8359E+05  .6889E+05  .3237E+05  .0000E+00  .0000E+00  
00:21           .1201E+03  .9427E+02  .1147E+03  .2177E+03  .3294E+03  .4299E+03  .4761E+03  .3999E+03  .2521E+03  .1256E+03  .7771E+02  .1194E+03  .1890E+03  .2281E+03  .1908E+03  .1609E+03  .9472E+02  .9797E+02  .1571E+03  .1582E+03  .1466E+03  .9324E+02  .3764E+02  .9289E+01  .6434E+01  .1722E+02  .4070E+02  .4650E+02  .6763E+02  .7420E+02  .1619E+03  .2950E+03  .3256E+03  .3730E+03  .4143E+03  .7015E+03  .2747E+04  .4274E+04  .4849E+04  .5227E+04  .3872E+04  .2640E+04  .9395E+03  .3160E+03  .2270E+03  .2270E+03  .2822E+04  .1029E+05  .2494E+05  .4735E+05  .6183E+05  .7312E+05  .7070E+05  .3810E+05  .0000E+00  .0000E+00  .0000E+00  .0000E+00  .0000E+00  .1028E+05  .1866E+05  .2631E+05  .3803E+05  .5324E+05  .6674E+05  .7727E+05  .8033E+05  .7159E+05  .5109E+05  .3352E+05  .2403E+05  .2850E+05  .2940E+05  .3435E+05  .2535E+05  .0000E+00  
00:22           .5910E+03  .5910E+03  .5910E+03  .2093E+03  .3890E+03  .4323E+03  .4657E+03  .4069E+03  .3033E+03  .2333E+03  .1986E+03  .1678E+03  .1177E+03  .7116E+02  .2972E+02  .5028E+02  .8950E+02  .1319E+03  .1531E+03  .1382E+03  .1140E+03  .1114E+03  .1167E+03  .1037E+03  .1052E+03  .6928E+02  .6304E+02  .1400E+03  .1306E+03  .1460E+03  .1386E+03  .7300E+02  .3084E+03  .4454E+03  .4347E+03  .5540E+03  .4870E+03  .1645E+04  .2761E+04  .2882E+04  .3178E+04  .2929E+04  .1638E+04  .0000E+00  .0000E+00  .0000E+00  .5930E+03  .2758E+04  .8875E+04  .2231E+05  .4945E+05  .6523E+05  .6606E+05  .5839E+05  .2668E+05  .0000E+00  .0000E+00  .0000E+00  .0000E+00  .0000E+00  .0000E+00  .0000E+00  .0000E+00  .8060E+04  .2053E+05  .3215E+05  .4327E+05  .5389E+05  .5196E+05  .3684E+05  .2906E+05  .1354E+05  .2290E+04  .4880E+04  .4880E+04  .4880E+04  
00:23           .4390E+03  .5740E+03  .5582E+03  .5610E+03  .4867E+03  .3977E+03  .3443E+03  .2500E+03  .2119E+03  .1439E+03  .4270E+02  .3025E+03  .4708E+03  .3904E+03  .4482E+03  .3474E+03  .7959E+02  .5816E+02  .5816E+02  .8545E+02  .5430E+02  .1741E+03  .2381E+03  .2092E+03  .2473E+03  .1948E+03  .4535E+02  .3983E+02  .3983E+02  .3983E+02  .4080E+02  .0000E+00  .3710E+01  .2552E+03  .4911E+03  .5692E+03  .8910E+03  .1690E+04  .2676E+04  .2905E+04  .3167E+04  .2368E+04  .8530E+03  .5560E+03  .1802E+04  .7047E+04  .1575E+05  .2694E+05  .3130E+05  .2631E+05  .1932E+05  .1592E+05  .1701E+05  .2033E+05  .1690E+05  .0000E+00  .0000E+00  .0000E+00  .0000E+00  .0000E+00  .0000E+00  .0000E+00  .1594E+05  .3345E+05  .5131E+05  .6661E+05  .7254E+05  .5879E+05  .3494E+05  .2025E+05  .2675E+05  .5557E+05  .9166E+05  .1104E+06  .1194E+06  .1120E+06  
00:24           .3820E+03  .8473E+03  .8602E+03  .7109E+03  .7168E+03  .4680E+03  .1090E+03  .1170E+03  .1273E+03  .1285E+03  .1539E+03  .1999E+03  .2659E+03  .3047E+03  .2574E+03  .1722E+03  .9407E+02  .7407E+02  .1155E+03  .1447E+03  .1462E+03  .1195E+03  .3757E+02  .7410E+02  .8061E+02  .8133E+02  .7839E+02  .3978E+02  .1336E+03  .1853E+03  .1716E+03  .1933E+03  .1157E+03  .3841E+03  .7144E+03  .8803E+03  .1141E+04  .1367E+04  .2123E+04  .3174E+04  .3630E+04  .3340E+04  .2607E+04  .1084E+04  .0000E+00  .0000E+00  .0000E+00  .2520E+04  .1056E+05  .2827E+05  .4820E+05  .7113E+05  .7601E+05  .7410E+05  .5797E+05  .3660E+05  .0000E+00  .0000E+00  .0000E+00  .0000E+00  .0000E+00  .2205E+04  .1690E+04  .1942E+04  .5898E+04  .1287E+05  .1428E+05  .1609E+05  .2415E+05  .4635E+05  .7466E+05  .9859E+05  .1163E+06  .1297E+06  .1394E+06  .1503E+06  
00:25           .1100E+04  .1030E+04  .8920E+03  .7217E+03  .5254E+03  .3659E+03  .2469E+03  .1541E+03  .7140E+02  .8735E+02  .1656E+03  .2032E+03  .2620E+03  .2621E+03  .2257E+03  .1857E+03  .1451E+03  .9631E+02  .5990E+02  .3906E+02  .1830E+02  .3512E+02  .5948E+02  .6748E+02  .9731E+02  .1323E+03  .1781E+03  .1790E+03  .1848E+03  .1463E+03  .3980E+02  .1063E+03  .9690E+02  .9690E+02  .1060E+03  .5610E+02  .4040E+03  .1231E+04  .1895E+04  .2203E+04  .2726E+04  .2563E+04  .1868E+04  .1477E+04  .9190E+03  .3360E+03  .8070E+03  .3682E+04  .7649E+04  .1332E+05  .2920E+05  .5077E+05  .6131E+05  .6948E+05  .6600E+05  .3750E+05  .0000E+00  .0000E+00  .0000E+00  .0000E+00  .0000E+00  .0000E+00  .1470E+04  .1416E+05  .2935E+05  .4091E+05  .5374E+05  .5517E+05  .5046E+05  .5346E+05  .6830E+05  .7789E+05  .8374E+05  .8786E+05  .8758E+05  .9773E+05  
00:26           .1100E+03  .2013E+03  .3428E+03  .4446E+03  .5246E+03  .4804E+03  .3427E+03  .2427E+03  .2051E+03  .1627E+03  .1255E+03  .9476E+02  .9609E+02  .1177E+03  .1263E+03  .1113E+03  .9108E+02  .5123E+02  .3449E+02  .5081E+02  .7250E+02  .9993E+02  .1100E+03  .1034E+03  .9678E+02  .7070E+02  .1219E+03  .1784E+03  .1632E+03  .1954E+03  .1222E+03  .8110E+02  .8110E+02  .8110E+02  .5550E+02  .0000E+00  .3210E+03  .1105E+04  .1979E+04  .2461E+04  .3213E+04  .3066E+04  .2160E+04  .1608E+04  .8500E+03  .1120E+03  .3500E+04  .5793E+04  .6490E+04  .8116E+04  .1471E+05  .3402E+05  .6457E+05  .7838E+05  .9273E+05  .8020E+05  .0000E+00  .0000E+00  .0000E+00  .0000E+00  .0000E+00  .0000E+00  .0000E+00  .0000E+00  .0000E+00  .1281E+05  .2310E+05  .3295E+05  .5259E+05  .7793E+05  .9839E+05  .1076E+06  .1064E+06  .1133E+06  .1156E+06  .1277E+06  
00:27           .8160E+03  .6148E+03  .5145E+03  .3000E+03  .4072E+03  .5392E+03  .5636E+03  .4743E+03  .3336E+03  .2167E+03  .1505E+03  .2757E+03  .3032E+03  .3027E+03  .2757E+03  .1836E+03  .9444E+02  .3433E+02  .3274E+02  .3810E+02  .4482E+02  .4125E+02  .5633E+02  .1118E+03  .1213E+03  .1359E+03  .1061E+03  .7514E+02  .8171E+02  .1030E+03  .1023E+03  .1027E+03  .6577E+02  .1290E+02  .0000E+00  .3700E+03  .1267E+04  .2022E+04  .2243E+04  .2260E+04  .2130E+04  .1376E+04  .4690E+03  .3345E+03  .5383E+03  .4913E+03  .6821E+03  .2195E+04  .1117E+05  .3711E+05  .6935E+05  .8255E+05  .9415E+05  .7080E+05  .0000E+00  .0000E+00  .0000E+00  .0000E+00  .0000E+00  .0000E+00  .0000E+00  .0000E+00  .0000E+00  .5835E+04  .1727E+05  .2348E+05  .2759E+05  .3043E+05  .3366E+05  .4420E+05  .6260E+05  .9111E+05  .1298E+06  .1765E+06  .2038E+06  .2293E+06  
00:28           .1044E+04  .1044E+04  .8108E+03  .3233E+03  .3514E+03  .2945E+03  .2859E+03  .1839E+03  .2170E+03  .2920E+03  .3386E+03  .2625E+03  .1876E+03  .7621E+02  .4193E+02  .7328E+02  .9277E+02  .1168E+03  .1313E+03  .1401E+03  .1634E+03  .1839E+03  .1606E+03  .1483E+03  .9543E+02  .1232E+02  .7217E+01  .7374E+01  .9004E+01  .1812E+02  .2873E+02  .6490E+02  .1688E+03  .3068E+03  .3770E+03  .3870E+03  .5708E+03  .1409E+04  .2615E+04  .3296E+04  .2925E+04  .2010E+04  .1092E+04  .2938E+03  .0000E+00  .0000E+00  .0000E+00  .4380E+04  .1843E+05  .4480E+05  .5961E+05  .7267E+05  .8178E+05  .5965E+05  .0000E+00  .0000E+00  .0000E+00  .0000E+00  .0000E+00  .4390E+04  .2228E+04  .2228E+04  .2228E+04  .1556E+04  .3974E+04  .3974E+04  .5047E+04  .5627E+04  .5975E+04  .5975E+04  .1131E+05  .3228E+05  .5089E+05  .8189E+05  .1018E+06  .1223E+06  
00:29           .3714E+03  .6187E+03  .5345E+03  .6258E+03  .3891E+03  .2556E+03  .4821E+03  .5386E+03  .6147E+03  .4673E+03  .3464E+03  .1605E+03  .9036E+02  .1779E+03  .1911E+03  .1924E+03  .1712E+03  .7758E+02  .9028E+02  .1399E+03  .1181E+03  .1319E+03  .7693E+02  .6820E+02  .1056E+03  .1237E+03  .1480E+03  .1158E+03  .1011E+03  .4482E+02  .7277E+02  .1489E+03  .1422E+03  .1855E+03  .1610E+03  .2011E+03  .4545E+03  .7030E+03  .1119E+04  .1601E+04  .1937E+04  .1904E+04  .1846E+04  .1610E+04  .1050E+04  .0000E+00  .9210E+03  .5157E+04  .1619E+05  .3401E+05  .6551E+05  .8090E+05  .7789E+05  .6558E+05  .3036E+05  .0000E+00  .0000E+00  .0000E+00  .1780E+05  .1216E+05  .1216E+05  .1216E+05  .6190E+04  .0000E+00  .0000E+00  .0000E+00  .0000E+00  .0000E+00  .0000E+00  .0000E+00  .2990E+04  .1423E+05  .1944E+05  .2836E+05  .3590E+05  .4337E+05  
00:30           .1407E+04  .1407E+04  .1407E+04  .1815E+03  .1086E+03  .1011E+03  .1351E+03  .1912E+03  .2828E+03  .3707E+03  .3940E+03  .3644E+03  .2780E+03  .1841E+03  .1052E+03  .7063E+02  .8443E+02  .1111E+03  .1300E+03  .1351E+03  .1393E+03  .1353E+03  .1306E+03  .1146E+03  .7380E+02  .2770E+02  .6967E+02  .7222E+02  .7222E+02  .8737E+02  .2504E+02  .3509E+02  .1139E+03  .1993E+03  .2947E+03  .2809E+03  .2656E+03  .6029E+03  .1296E+04  .1919E+04  .1981E+04  .1567E+04  .1075E+04  .3077E+03  .1430E+03  .1430E+03  .1430E+03  .1220E+04  .7650E+04  .1367E+05  .1705E+05  .2266E+05  .3834E+05  .5677E+05  .6396E+05  .7234E+05  .5850E+05  .3200E+05  .0000E+00  .0000E+00  .0000E+00  .0000E+00  .5890E+03  .3440E+04  .3440E+04  .3440E+04  .6435E+04  .8874E+04  .8171E+04  .1019E+05  .7830E+04  .0000E+00  .1420E+05  .4120E+05  .4120E+05  .4120E+05  
00:31           .4320E+03  .1087E+04  .1220E+04  .1122E+04  .9933E+03  .6260E+03  .4059E+03  .3324E+03  .3161E+03  .2324E+03  .1726E+03  .7335E+02  .7222E+02  .1546E+03  .1855E+03  .2123E+03  .1843E+03  .1409E+03  .5607E+02  .1204E+03  .1547E+03  .1627E+03  .1756E+03  .1410E+03  .6510E+02  .5670E+02  .1252E+03  .1865E+03  .1771E+03  .2116E+03  .1983E+03  .6600E+02  .1340E+03  .2473E+03  .2366E+03  .2806E+03  .6181E+03  .1366E+04  .2416E+04  .3169E+04  .3187E+04  .2408E+04  .1847E+04  .1175E+04  .4260E+03  .0000E+00  .0000E+00  .2709E+04  .8255E+04  .1399E+05  .2587E+05  .5461E+05  .7379E+05  .8996E+05  .9797E+05  .5790E+05  .0000E+00  .0000E+00  .0000E+00  .2390E+04  .2390E+04  .2905E+04  .1610E+04  .1257E+04  .2801E+04  .5870E+04  .8208E+04  .1240E+05  .1300E+05  .1373E+05  .1368E+05  .6430E+04  .8910E+04  .8910E+04  .8910E+04  .8910E+04  
00:32           .4340E+03  .3944E+03  .4241E+03  .5280E+03  .5477E+03  .4903E+03  .3120E+03  .1282E+03  .6966E+02  .6213E+02  .6203E+02  .6514E+02  .7850E+02  .9837E+02  .1144E+03  .1123E+03  .1148E+03  .1461E+03  .1886E+03  .1977E+03  .1535E+03  .9522E+02  .3209E+02  .1160E+02  .2339E+02  .5904E+02  .8607E+02  .9221E+02  .8356E+02  .9170E+02  .1115E+03  .1364E+03  .1480E+03  .1050E+03  .0000E+00  .4250E+02  .2768E+03  .7421E+03  .1432E+04  .2518E+04  .3169E+04  .3017E+04  .2115E+04  .1491E+04  .9020E+03  .3280E+03  .1920E+03  .2567E+04  .4812E+04  .6300E+04  .9271E+04  .1217E+05  .1509E+05  .2101E+05  .4256E+05  .4701E+05  .5741E+05  .5551E+05  .1440E+04  .3382E+05  .5813E+05  .4356E+05  .5098E+05  .2629E+05  .1766E+05  .3099E+05  .2650E+05  .3253E+05  .1957E+05  .4610E+04  .7037E+04  .5488E+04  .6570E+04  .1761E+05  .1964E+05  .2590E+05  
00:33           .3760E+03  .2935E+03  .3501E+03  .4462E+03  .5630E+03  .5383E+03  .3840E+03  .2573E+03  .2351E+03  .2103E+03  .1614E+03  .1164E+03  .1102E+03  .1265E+03  .1239E+03  .1053E+03  .4963E+02  .6677E+02  .9426E+02  .1013E+03  .1032E+03  .8387E+02  .6950E+02  .7631E+02  .8293E+02  .7475E+02  .6360E+02  .3743E+02  .1152E+03  .1729E+03  .1590E+03  .2026E+03  .1647E+03  .6430E+02  .3918E+03  .6563E+03  .8602E+03  .1295E+04  .1689E+04  .1944E+04  .1947E+04  .1632E+04  .1036E+04  .7079E+03  .3565E+03  .6500E+01  .0000E+00  .0000E+00  .3120E+04  .1033E+05  .2010E+05  .3705E+05  .7294E+05  .8489E+05  .9770E+05  .8747E+05  .3620E+05  .0000E+00  .0000E+00  .0000E+00  .0000E+00  .0000E+00  .0000E+00  .0000E+00  .9825E+04  .1841E+05  .2359E+05  .2909E+05  .3326E+05  .3434E+05  .3799E+05  .4396E+05  .5360E+05  .7007E+05  .7766E+05  .9010E+05  
00:34           .1829E+04  .1829E+04  .1829E+04  .4200E+03  .5520E+03  .5948E+03  .5769E+03  .4033E+03  .2332E+03  .1052E+03  .1221E+03  .1318E+03  .1386E+03  .1229E+03  .1122E+03  .1129E+03  .1053E+03  .9621E+02  .7880E+02  .5949E+02  .7299E+02  .8924E+02  .9143E+02  .7770E+02  .4248E+02  .4527E+02  .4392E+02  .5497E+02  .3750E+02  .0000E+00  .1750E+03  .3270E+03  .2753E+03  .2753E+03  .2595E+03  .0000E+00  .8480E+03  .1272E+04  .1494E+04  .1860E+04  .2164E+04  .2163E+04  .2103E+04  .2310E+04  .2760E+04  .2904E+04  .2477E+04  .2369E+04  .5104E+04  .1076E+05  .1539E+05  .1497E+05  .1066E+05  .6296E+04  .4098E+04  .7580E+04  .4073E+05  .5132E+05  .5132E+05  .6043E+05  .2920E+05  .0000E+00  .0000E+00  .0000E+00  .0000E+00  .7960E+04  .2202E+05  .3253E+05  .3788E+05  .4337E+05  .3727E+05  .2995E+05  .1390E+05  .0000E+00  .0000E+00  .0000E+00  
00:35           .7205E+03  .9903E+03  .9298E+03  .8541E+03  .5856E+03  .3010E+03  .1703E+03  .1567E+03  .1996E+03  .2219E+03  .1947E+03  .1591E+03  .1737E+03  .1953E+03  .1709E+03  .1162E+03  .7859E+02  .9460E+02  .1204E+03  .1178E+03  .9004E+02  .5372E+02  .3463E+02  .4231E+02  .7822E+02  .1090E+03  .1273E+03  .1078E+03  .9332E+02  .6087E+02  .2770E+02  .0000E+00  .0000E+00  .0000E+00  .0000E+00  .0000E+00  .1380E+03  .3917E+03  .6024E+03  .8946E+03  .1468E+04  .1820E+04  .2151E+04  .2804E+04  .3649E+04  .3741E+04  .3912E+04  .3120E+04  .2647E+04  .5125E+04  .5102E+04  .5600E+04  .8254E+04  .1729E+05  .3274E+05  .5257E+05  .7820E+05  .8336E+05  .9006E+05  .8467E+05  .3860E+05  .0000E+00  .0000E+00  .0000E+00  .0000E+00  .0000E+00  .0000E+00  .1826E+05  .3403E+05  .3224E+05  .3319E+05  .3250E+05  .3287E+05  .3693E+05  .3928E+05  .3733E+05  
00:36           .1890E+03  .1950E+03  .4135E+03  .5462E+03  .5391E+03  .5584E+03  .4384E+03  .3973E+03  .3900E+03  .3154E+03  .3206E+03  .1943E+03  .9609E+02  .1959E+03  .1831E+03  .1579E+03  .1086E+03  .8944E+02  .1138E+03  .1221E+03  .1307E+03  .9577E+02  .3110E+02  .1455E+03  .1961E+03  .1926E+03  .1827E+03  .1474E+03  .8960E+02  .2790E+02  .0000E+00  .3140E+02  .9717E+02  .1083E+03  .1083E+03  .1413E+03  .2465E+03  .9275E+03  .1272E+04  .1608E+04  .1799E+04  .1470E+04  .1302E+04  .9770E+03  .4210E+03  .9165E+03  .1331E+04  .1225E+04  .1328E+04  .2644E+04  .8760E+04  .2454E+05  .5570E+05  .8529E+05  .8303E+05  .8276E+05  .5261E+05  .8120E+04  .0000E+00  .0000E+00  .0000E+00  .0000E+00  .0000E+00  .4210E+04  .9955E+04  .1430E+05  .1991E+05  .2466E+05  .3113E+05  .4300E+05  .5053E+05  .5059E+05  .4157E+05  .3756E+05  .3668E+05  .4347E+05  
00:37           .5203E+03  .4690E+03  .3926E+03  .2744E+03  .2541E+03  .2667E+03  .2976E+03  .3313E+03  .3513E+03  .3643E+03  .3414E+03  .2541E+03  .1501E+03  .1109E+03  .7047E+02  .1980E+02  .5397E+02  .6968E+02  .1096E+03  .1584E+03  .1730E+03  .1463E+03  .8910E+02  .4930E+02  .4283E+02  .7120E+02  .9880E+02  .1145E+03  .1249E+03  .1017E+03  .1029E+03  .9313E+02  .1040E+02  .0000E+00  .6645E+02  .1421E+03  .4221E+03  .1241E+04  .2518E+04  .3514E+04  .3476E+04  .3238E+04  .2433E+04  .1130E+04  .0000E+00  .0000E+00  .2380E+04  .8007E+04  .1320E+05  .1583E+05  .1788E+05  .1725E+05  .2608E+05  .3951E+05  .5322E+05  .6670E+05  .4910E+05  .0000E+00  .1180E+05  .1287E+05  .1334E+05  .1346E+05  .1247E+05  .1171E+05  .8970E+04  .0000E+00  .0000E+00  .0000E+00  .5180E+04  .1116E+05  .2166E+05  .3481E+05  .5661E+05  .7579E+05  .8482E+05  .8927E+05  
00:38           .1081E+04  .8488E+03  .8389E+03  .7120E+03  .5915E+03  .5827E+03  .3565E+03  .5695E+02  .1548E+03  .1653E+03  .1498E+03  .1444E+03  .1144E+03  .1301E+03  .1532E+03  .1522E+03  .1196E+03  .8389E+02  .7360E+02  .8466E+02  .9990E+02  .1033E+03  .1049E+03  .9779E+02  .7399E+02  .4512E+02  .2592E+02  .2315E+02  .3200E+02  .3848E+02  .4330E+02  .4530E+02  .4610E+02  .4610E+02  .1763E+03  .5567E+03  .8211E+03  .1119E+04  .1373E+04  .1278E+04  .1062E+04  .8475E+03  .4550E+03  .0000E+00  .0000E+00  .0000E+00  .1340E+04  .3170E+04  .5404E+04  .6693E+04  .7687E+04  .8178E+04  .6927E+04  .3380E+04  .3178E+05  .6187E+05  .5736E+05  .7520E+05  .6540E+05  .2413E+05  .1885E+05  .1421E+05  .1292E+05  .8106E+04  .8790E+04  .9210E+04  .6420E+04  .6420E+04  .3835E+04  .1509E+05  .3081E+05  .3831E+05  .5594E+05  .7453E+05  .8150E+05  .9673E+05  
00:39           .5887E+03  .5092E+03  .4270E+03  .4479E+03  .4890E+03  .5897E+03  .5641E+03  .4003E+03  .2637E+03  .2129E+03  .1796E+03  .1739E+03  .6943E+02  .9678E+02  .1393E+03  .2186E+03  .2757E+03  .2659E+03  .1867E+03  .1156E+03  .5066E+02  .1409E+02  .8090E+02  .7640E+02  .7640E+02  .8810E+02  .6480E+02  .2140E+03  .2363E+03  .2814E+03  .3163E+03  .1910E+03  .2430E+03  .2693E+03  .2693E+03  .3090E+03  .2785E+03  .1190E+04  .1984E+04  .2099E+04  .2054E+04  .1834E+04  .1010E+04  .2590E+03  .0000E+00  .0000E+00  .6240E+02  .2017E+04  .4248E+04  .5936E+04  .1010E+05  .2145E+05  .5140E+05  .8943E+05  .1076E+06  .1007E+06  .8054E+05  .3608E+05  .0000E+00  .0000E+00  .0000E+00  .0000E+00  .3290E+04  .1483E+05  .2188E+05  .2051E+05  .2494E+05  .2214E+05  .8310E+04  .0000E+00  .0000E+00  .0000E+00  .0000E+00  .0000E+00  .0000E+00  .0000E+00  
00:40           .1133E+04  .8572E+03  .7001E+03  .4141E+03  .2643E+03  .2032E+03  .1909E+03  .1632E+03  .1914E+03  .1339E+03  .4382E+02  .7606E+02  .1228E+03  .1984E+03  .2231E+03  .1973E+03  .1337E+03  .7691E+02  .5583E+02  .7511E+02  .1267E+03  .1611E+03  .1536E+03  .1410E+03  .9707E+02  .4930E+02  .0000E+00  .0000E+00  .0000E+00  .0000E+00  .1267E+03  .1127E+03  .1127E+03  .1253E+03  .0000E+00  .0000E+00  .2190E+03  .6880E+03  .1169E+04  .1499E+04  .2113E+04  .2239E+04  .1906E+04  .1242E+04  .6837E+03  .4185E+03  .9038E+03  .1977E+04  .3512E+04  .4181E+04  .3929E+04  .3453E+04  .2468E+04  .2550E+04  .1945E+04  .0000E+00  .0000E+00  .0000E+00  .0000E+00  .0000E+00  .0000E+00  .0000E+00  .2155E+05  .5415E+05  .9927E+05  .1633E+06  .2384E+06  .3000E+06  .3183E+06  .2913E+06  .2370E+06  .1800E+06  .1577E+06  .1700E+06  .1830E+06  .2000E+06  
00:41           .7935E+03  .7935E+03  .5830E+03  .4097E+03  .5520E+03  .5329E+03  .5267E+03  .3847E+03  .2820E+03  .2897E+03  .3034E+03  .2635E+03  .1886E+03  .9174E+02  .2365E+02  .3230E+02  .7897E+02  .1013E+03  .1160E+03  .8791E+02  .5617E+02  .4318E+02  .4793E+02  .4096E+02  .3802E+02  .3235E+02  .9549E+02  .1504E+03  .1684E+03  .1802E+03  .1254E+03  .2410E+02  .0000E+00  .0000E+00  .0000E+00  .1250E+03  .4967E+03  .8600E+03  .1221E+04  .1976E+04  .2679E+04  .3047E+04  .2864E+04  .2199E+04  .1511E+04  .1024E+04  .6625E+03  .0000E+00  .7115E+04  .1083E+05  .1095E+05  .1082E+05  .1018E+05  .6150E+04  .1090E+05  .1109E+05  .1109E+05  .1109E+05  .7470E+04  .3170E+05  .1096E+06  .1381E+06  .1352E+06  .1408E+06  .1167E+06  .9716E+05  .7494E+05  .6664E+05  .3663E+05  .2890E+05  .4328E+05  .4911E+05  .6531E+05  .9006E+05  .1009E+06  .1234E+06  
00:42           .1763E+04  .1528E+04  .1216E+04  .8640E+03  .4886E+03  .3139E+03  .2726E+03  .1193E+03  .1092E+03  .1942E+03  .2092E+03  .2317E+03  .1917E+03  .1401E+03  .9561E+02  .6707E+02  .3921E+02  .2611E+02  .3738E+02  .6373E+02  .1017E+03  .1419E+03  .1573E+03  .1418E+03  .1253E+03  .1001E+03  .5377E+02  .4705E+02  .4705E+02  .4843E+02  .4990E+02  .6370E+02  .8947E+02  .2228E+03  .2303E+03  .2303E+03  .1548E+03  .3628E+03  .8097E+03  .1070E+04  .1585E+04  .1641E+04  .1384E+04  .1157E+04  .5280E+03  .0000E+00  .1400E+03  .2740E+04  .5808E+04  .7649E+04  .9007E+04  .8071E+04  .5981E+04  .3621E+04  .1727E+05  .1562E+05  .1562E+05  .1733E+05  .4780E+04  .6570E+05  .1092E+06  .1108E+06  .9866E+05  .8436E+05  .5833E+05  .4943E+05  .5393E+05  .6467E+05  .8127E+05  .1028E+06  .1275E+06  .1506E+06  .1686E+06  .1870E+06  .1962E+06  .2090E+06  
00:43           .0000E+00  .0000E+00  .1655E+03  .1485E+03  .1582E+03  .2900E+03  .4623E+03  .5459E+03  .4601E+03  .3395E+03  .1602E+03  .5785E+02  .1320E+03  .1494E+03  .1369E+03  .1168E+03  .8380E+02  .8866E+02  .1390E+03  .1800E+03  .1726E+03  .1247E+03  .7284E+02  .4717E+02  .4051E+02  .4276E+02  .4193E+02  .4184E+02  .4358E+02  .3943E+02  .3540E+02  .1010E+03  .2610E+03  .3256E+03  .3043E+03  .2964E+03  .2289E+03  .1876E+03  .1857E+03  .2259E+03  .3677E+03  .4704E+03  .5744E+03  .6167E+03  .3995E+03  .4967E+03  .4848E+03  .4255E+03  .3316E+03  .6152E+03  .3545E+04  .6675E+04  .1205E+05  .1824E+05  .2504E+05  .2777E+05  .3020E+05  .2977E+05  .2020E+05  .2000E+05  .9333E+05  .1122E+06  .1017E+06  .9457E+05  .6176E+05  .5277E+05  .6193E+05  .7084E+05  .6273E+05  .4068E+05  .2107E+05  .1267E+05  .2649E+05  .7761E+05  .1028E+06  .1513E+06  
00:44           .6673E+03  .6442E+03  .5463E+03  .4486E+03  .3746E+03  .3941E+03  .4479E+03  .3913E+03  .2950E+03  .2040E+03  .1636E+03  .1697E+03  .1647E+03  .1355E+03  .1296E+03  .1091E+03  .5037E+02  .1265E+03  .1857E+03  .2199E+03  .2053E+03  .1787E+03  .1084E+03  .2950E+02  .3203E+02  .4124E+02  .5241E+02  .5602E+02  .6115E+02  .4965E+02  .0000E+00  .7940E+01  .7445E+02  .2041E+03  .2602E+03  .3227E+03  .4397E+03  .9004E+03  .1541E+04  .1725E+04  .1859E+04  .1425E+04  .4950E+03  .0000E+00  .0000E+00  .1199E+04  .2090E+04  .2185E+04  .2075E+04  .1808E+04  .6733E+03  .4405E+03  .8856E+03  .1548E+04  .2410E+04  .3003E+04  .3263E+04  .3305E+04  .0000E+00  .0000E+00  .0000E+00  .9030E+05  .1868E+06  .2293E+06  .2300E+06  .2226E+06  .1502E+06  .9137E+05  .6791E+05  .7761E+05  .9470E+05  .1121E+06  .1496E+06  .1994E+06  .2332E+06  .2617E+06  
00:45           .1041E+04  .9378E+03  .8051E+03  .5383E+03  .4088E+03  .2463E+03  .1635E+03  .3433E+03  .3144E+03  .2323E+03  .1825E+03  .1114E+03  .1424E+03  .1728E+03  .1974E+03  .1891E+03  .1515E+03  .1379E+03  .9657E+02  .4823E+01  .2171E+02  .6059E+02  .9642E+02  .1477E+03  .1714E+03  .1954E+03  .1941E+03  .1820E+03  .1747E+03  .1034E+03  .8220E+02  .2341E+03  .2526E+03  .1933E+03  .1848E+03  .1130E+03  .1249E+03  .3227E+03  .6382E+03  .9856E+03  .1224E+04  .1227E+04  .1250E+04  .1217E+04  .1116E+04  .1064E+04  .7280E+03  .0000E+00  .6100E+04  .1073E+05  .1136E+05  .1091E+05  .1065E+05  .5059E+04  .2430E+04  .1244E+05  .1244E+05  .1244E+05  .2190E+05  .0000E+00  .0000E+00  .9060E+05  .1431E+06  .1629E+06  .1879E+06  .2121E+06  .2247E+06  .2296E+06  .2200E+06  .2061E+06  .2084E+06  .2153E+06  .2146E+06  .2004E+06  .1878E+06  .1813E+06  
00:46           .2890E+03  .2890E+03  .2890E+03  .1311E+03  .1427E+03  .1826E+03  .2502E+03  .3754E+03  .4811E+03  .5283E+03  .5009E+03  .3759E+03  .3130E+03  .1671E+03  .5468E+02  .8754E+02  .1254E+03  .1698E+03  .1769E+03  .1736E+03  .1208E+03  .3630E+02  .4933E+02  .7358E+02  .8884E+02  .9103E+02  .8150E+02  .4829E+02  .2856E+02  .4803E+02  .2287E+03  .3146E+03  .2800E+03  .3115E+03  .3137E+03  .1688E+04  .2587E+04  .2943E+04  .3020E+04  .2908E+04  .2073E+04  .7980E+03  .0000E+00  .0000E+00  .0000E+00  .0000E+00  .0000E+00  .3219E+04  .7434E+04  .9690E+04  .9476E+04  .1012E+05  .7495E+04  .9540E+03  .0000E+00  .0000E+00  .0000E+00  .0000E+00  .3520E+04  .1773E+04  .1773E+04  .1773E+04  .0000E+00  .0000E+00  .0000E+00  .0000E+00  .4170E+05  .1046E+06  .1529E+06  .2028E+06  .2753E+06  .2853E+06  .2599E+06  .2389E+06  .2250E+06  .2540E+06  
00:47           .6197E+03  .6197E+03  .4935E+03  .3073E+03  .4676E+03  .4353E+03  .4373E+03  .3276E+03  .2439E+03  .1953E+03  .1373E+03  .9686E+02  .1134E+03  .1684E+03  .1939E+03  .1914E+03  .1757E+03  .1524E+03  .1211E+03  .8391E+02  .4046E+02  .4626E+02  .7607E+02  .1162E+03  .1161E+03  .1181E+03  .9580E+02  .6030E+02  .1537E+03  .1548E+03  .1307E+03  .1330E+03  .7523E+02  .1172E+03  .9812E+02  .1437E+03  .7330E+03  .1744E+04  .2352E+04  .2407E+04  .1985E+04  .7350E+03  .0000E+00  .0000E+00  .0000E+00  .0000E+00  .0000E+00  .2050E+04  .5280E+04  .7448E+04  .7979E+04  .8805E+04  .8535E+04  .6270E+04  .1470E+04  .3346E+05  .1235E+06  .1478E+06  .2038E+06  .2400E+06  .1280E+06  .5840E+04  .1331E+05  .1631E+05  .2108E+05  .3404E+05  .4753E+05  .6616E+05  .8203E+05  .9289E+05  .1011E+06  .1006E+06  .8771E+05  .6996E+05  .5594E+05  .4160E+05  
00:48           .0000E+00  .2069E+03  .4500E+03  .5456E+03  .5720E+03  .4924E+03  .3611E+03  .2954E+03  .3173E+03  .3169E+03  .2733E+03  .2077E+03  .1351E+03  .9151E+02  .8009E+02  .8653E+02  .8361E+02  .6780E+02  .6236E+02  .8864E+02  .1393E+03  .1636E+03  .1565E+03  .1405E+03  .5457E+02  .1096E+03  .1446E+03  .1380E+03  .1393E+03  .1115E+03  .6331E+02  .7106E+02  .9197E+02  .9197E+02  .1291E+03  .6230E+02  .0000E+00  .2074E+03  .4155E+03  .4388E+03  .5760E+03  .8423E+03  .1048E+04  .1025E+04  .9192E+03  .8937E+03  .1569E+04  .2812E+04  .4964E+04  .6520E+04  .6503E+04  .6308E+04  .4840E+04  .2150E+04  .3455E+04  .5040E+04  .5040E+04  .6387E+04  .4860E+04  .1160E+05  .7157E+05  .1075E+06  .1267E+06  .1539E+06  .1288E+06  .9099E+05  .5617E+05  .3853E+05  .3768E+05  .3673E+05  .2120E+05  .1410E+05  .3190E+05  .5698E+05  .5698E+05  .8180E+05  
00:49           .1930E+03  .5207E+03  .7384E+03  .8346E+03  .9224E+03  .7011E+03  .4467E+03  .1695E+03  .9063E+02  .1001E+03  .1330E+03  .1419E+03  .1250E+03  .9539E+02  .6233E+02  .1681E+02  .1114E+03  .2044E+03  .2510E+03  .2876E+03  .2473E+03  .1804E+03  .6483E+02  .3780E+02  .9415E+02  .1468E+03  .1853E+03  .1943E+03  .1867E+03  .1149E+03  .0000E+00  .0000E+00  .0000E+00  .0000E+00  .0000E+00  .4940E+03  .1092E+04  .1693E+04  .2171E+04  .2042E+04  .1907E+04  .1145E+04  .1250E+03  .0000E+00  .0000E+00  .0000E+00  .2180E+04  .3638E+04  .5082E+04  .7156E+04  .7984E+04  .6287E+04  .4973E+04  .1657E+04  .9623E+03  .1300E+04  .2070E+04  .9889E+04  .4309E+05  .1069E+06  .1603E+06  .1841E+06  .2001E+06  .1208E+06  .0000E+00  .0000E+00  .1550E+05  .2813E+05  .2806E+05  .2320E+05  .2067E+05  .2496E+05  .4996E+05  .8491E+05  .1069E+06  .1267E+06  
00:50           .1140E+04  .1140E+04  .1140E+04  .5855E+03  .7540E+03  .6833E+03  .6445E+03  .5203E+03  .1865E+03  .1095E+03  .1625E+03  .1651E+03  .1751E+03  .1435E+03  .9957E+02  .7623E+02  .7990E+02  .1217E+03  .1666E+03  .1538E+03  .1379E+03  .6074E+02  .6732E+02  .1055E+03  .1068E+03  .1103E+03  .9479E+02  .7844E+02  .6428E+02  .5875E+02  .4060E+02  .0000E+00  .1885E+03  .2515E+03  .1896E+03  .1849E+03  .2541E+03  .4587E+03  .4990E+03  .4998E+03  .6273E+03  .1033E+04  .1741E+04  .2067E+04  .2240E+04  .2140E+04  .1080E+04  .2603E+04  .3880E+04  .4591E+04  .5067E+04  .4653E+04  .4262E+04  .7137E+04  .8073E+04  .1059E+05  .9980E+04  .4240E+04  .0000E+00  .0000E+00  .0000E+00  .0000E+00  .0000E+00  .0000E+00  .0000E+00  .0000E+00  .1107E+06  .2161E+06  .2892E+06  .3539E+06  .3686E+06  .2941E+06  .1962E+06  .1260E+06  .9722E+05  .9460E+05  
00:51           .3230E+03  .8915E+03  .1041E+04  .9950E+03  .1005E+04  .6077E+03  .1730E+03  .2093E+03  .1892E+03  .2070E+03  .1271E+03  .1848E+03  .2177E+03  .2148E+03  .2150E+03  .1462E+03  .8474E+02  .4426E+02  .4666E+02  .6050E+02  .6716E+02  .8160E+02  .1057E+03  .1413E+03  .1550E+03  .1360E+03  .1151E+03  .7860E+02  .6420E+02  .1406E+03  .1919E+03  .1915E+03  .2084E+03  .1641E+03  .6260E+02  .3287E+03  .6796E+03  .1104E+04  .1633E+04  .1669E+04  .1345E+04  .1057E+04  .1053E+04  .1158E+04  .1260E+04  .9800E+03  .0000E+00  .2170E+03  .3396E+04  .6917E+04  .9084E+04  .1014E+05  .1073E+05  .8057E+04  .2360E+04  .0000E+00  .0000E+00  .1570E+04  .4550E+04  .6382E+04  .1929E+05  .5074E+05  .9299E+05  .1333E+06  .1421E+06  .1177E+06  .8101E+05  .4793E+05  .3548E+05  .3370E+05  .2220E+05  .0000E+00  .1390E+05  .5093E+05  .5093E+05  .5093E+05  
00:52           .1863E+04  .1863E+04  .1863E+04  .4240E+03  .3767E+03  .3788E+03  .3349E+03  .3707E+03  .3666E+03  .3857E+03  .3503E+03  .2374E+03  .1325E+03  .8134E+02  .7059E+02  .8291E+02  .7941E+02  .7980E+02  .5133E+02  .8270E+02  .1485E+03  .1460E+03  .1501E+03  .1291E+03  .5993E+02  .1204E+03  .1515E+03  .1619E+03  .1780E+03  .1700E+03  .9806E+02  .2134E+03  .3536E+03  .3037E+03  .3857E+03  .2942E+03  .2754E+03  .8640E+03  .7092E+03  .7092E+03  .5475E+03  .5329E+03  .4949E+03  .5989E+03  .4019E+03  .0000E+00  .3480E+04  .8370E+04  .1120E+05  .1051E+05  .1031E+05  .8270E+04  .3291E+04  .3430E+03  .3201E+04  .6841E+04  .6841E+04  .1082E+05  .5030E+05  .1986E+06  .1982E+06  .1982E+06  .2287E+06  .1280E+06  .9040E+04  .2238E+05  .3641E+05  .4759E+05  .6457E+05  .8533E+05  .1190E+06  .1579E+06  .1916E+06  .2013E+06  .1996E+06  .1933E+06  
00:53           .1073E+03  .1073E+03  .1092E+03  .3757E+03  .5554E+03  .5571E+03  .5849E+03  .4526E+03  .3380E+03  .2509E+03  .1965E+03  .1106E+03  .1126E+03  .1448E+03  .1880E+03  .1920E+03  .1763E+03  .1575E+03  .1243E+03  .7896E+02  .4427E+02  .4604E+02  .7487E+02  .1008E+03  .1067E+03  .9980E+02  .4793E+02  .7470E+02  .7516E+02  .7516E+02  .9057E+02  .4570E+02  .0000E+00  .1100E+03  .3147E+03  .5398E+03  .7270E+03  .1061E+04  .1222E+04  .1147E+04  .8455E+03  .6418E+03  .3946E+03  .8080E+02  .0000E+00  .0000E+00  .0000E+00  .1843E+04  .4179E+04  .6081E+04  .7569E+04  .6950E+04  .5363E+04  .3946E+04  .4280E+04  .4947E+04  .6743E+04  .3860E+04  .0000E+00  .0000E+00  .0000E+00  .0000E+00  .0000E+00  .5150E+04  .3568E+05  .1103E+06  .2202E+06  .3006E+06  .3095E+06  .2981E+06  .1892E+06  .5760E+05  .3520E+05  .6633E+05  .6633E+05  .6633E+05  
00:54           .5400E+03  .4006E+03  .3831E+03  .4446E+03  .6443E+03  .7286E+03  .6649E+03  .4255E+03  .2131E+03  .2207E+03  .2336E+03  .2122E+03  .1743E+03  .7573E+02  .1680E+03  .2176E+03  .2111E+03  .2023E+03  .1654E+03  .1094E+03  .5420E+02  .9345E+02  .1395E+03  .1270E+03  .1137E+03  .9334E+02  .1062E+03  .1695E+03  .2147E+03  .2174E+03  .1617E+03  .1208E+03  .1315E+03  .1445E+03  .1661E+03  .1894E+03  .3301E+03  .1204E+04  .1434E+04  .1383E+04  .1427E+04  .1509E+04  .1779E+04  .2023E+04  .2276E+04  .2451E+04  .2107E+04  .2172E+04  .1627E+04  .1210E+03  .0000E+00  .0000E+00  .0000E+00  .0000E+00  .0000E+00  .0000E+00  .9480E+04  .1023E+05  .1023E+05  .1169E+05  .6760E+04  .1450E+05  .2757E+05  .2516E+05  .2516E+05  .2667E+05  .1180E+05  .0000E+00  .0000E+00  .0000E+00  .0000E+00  .1374E+06  .3989E+06  .5583E+06  .6638E+06  .8453E+06  
00:55           .5230E+03  .5230E+03  .5230E+03  .8590E+02  .3176E+03  .4264E+03  .4317E+03  .4739E+03  .4146E+03  .3471E+03  .3351E+03  .3209E+03  .2682E+03  .1869E+03  .8827E+02  .3242E+02  .3094E+02  .6531E+02  .1158E+03  .1342E+03  .1163E+03  .6800E+02  .2855E+02  .2047E+02  .2363E+02  .3060E+02  .5350E+02  .1103E+03  .1948E+03  .2716E+03  .2865E+03  .2718E+03  .1311E+03  .0000E+00  .0000E+00  .8910E+03  .2287E+04  .3002E+04  .2720E+04  .2634E+04  .1966E+04  .6366E+03  .5300E+03  .5300E+03  .5300E+03  .5300E+03  .0000E+00  .0000E+00  .0000E+00  .0000E+00  .4555E+04  .7315E+04  .8560E+04  .8219E+04  .8364E+04  .6440E+04  .1510E+04  .0000E+00  .5145E+05  .1582E+06  .2190E+06  .2214E+06  .2506E+06  .1861E+06  .5920E+05  .0000E+00  .0000E+00  .0000E+00  .0000E+00  .0000E+00  .4630E+05  .5865E+05  .5753E+05  .5814E+05  .5226E+05  .4713E+05  
00:56           .6734E+03  .6734E+03  .5053E+03  .2348E+03  .4486E+03  .5793E+03  .8356E+03  .8317E+03  .6706E+03  .5238E+03  .2414E+03  .1822E+03  .2254E+03  .2008E+03  .1630E+03  .9120E+02  .5114E+02  .8239E+02  .9516E+02  .9187E+02  .6493E+02  .6193E+02  .1077E+03  .1600E+03  .1585E+03  .1546E+03  .1119E+03  .2345E+02  .5953E+02  .1005E+03  .1339E+03  .1831E+03  .1851E+03  .1799E+03  .1302E+03  .3605E+03  .8203E+03  .1062E+04  .1185E+04  .1180E+04  .1039E+04  .9266E+03  .1002E+04  .8820E+03  .0000E+00  .0000E+00  .0000E+00  .0000E+00  .1670E+04  .3920E+04  .5382E+04  .5983E+04  .7767E+04  .1046E+05  .1353E+05  .1476E+05  .1600E+05  .1304E+05  .0000E+00  .1030E+05  .1547E+05  .3648E+05  .3648E+05  .5340E+05  .8730E+05  .1249E+06  .1752E+06  .2081E+06  .2437E+06  .2519E+06  .2397E+06  .1957E+06  .1344E+06  .1032E+06  .5097E+05  .1980E+05  
00:57           .1491E+04  .1120E+04  .9056E+03  .2374E+03  .2087E+03  .3213E+03  .4256E+03  .3860E+03  .2926E+03  .2138E+03  .2287E+03  .2876E+03  .2709E+03  .1851E+03  .9295E+02  .5468E+02  .4719E+02  .9778E+02  .1463E+03  .1656E+03  .1709E+03  .1342E+03  .6965E+02  .1376E+03  .1217E+03  .1020E+03  .8176E+02  .7596E+02  .1268E+03  .1745E+03  .2010E+03  .1951E+03  .1633E+03  .1470E+03  .1417E+03  .6067E+03  .1769E+04  .2073E+04  .2163E+04  .1860E+04  .1120E+04  .7300E+03  .4890E+03  .1560E+03  .0000E+00  .0000E+00  .2620E+04  .6203E+04  .7478E+04  .6306E+04  .6978E+04  .5010E+04  .1900E+04  .1373E+04  .1398E+04  .1398E+04  .1630E+04  .0000E+00  .0000E+00  .0000E+00  .0000E+00  .0000E+00  .2040E+06  .3787E+06  .4034E+06  .3670E+06  .3155E+06  .1832E+06  .9414E+05  .6183E+05  .8019E+05  .1012E+06  .8989E+05  .7724E+05  .4240E+05  .3300E+04  
00:58           .6150E+03  .7368E+03  .6247E+03  .5323E+03  .3061E+03  .1579E+03  .1141E+03  .7660E+02  .0000E+00  .0000E+00  .1016E+03  .2666E+03  .3577E+03  .3973E+03  .3732E+03  .2960E+03  .1007E+03  .8030E+02  .1114E+03  .1291E+03  .1509E+03  .1460E+03  .1281E+03  .1274E+03  .1284E+03  .1371E+03  .1395E+03  .9460E+02  .0000E+00  .1078E+02  .1078E+02  .1078E+02  .1590E+02  .2354E+03  .5355E+03  .8003E+03  .1152E+04  .1495E+04  .1647E+04  .1543E+04  .1293E+04  .1072E+04  .7085E+03  .0000E+00  .2240E+03  .1555E+04  .2861E+04  .3108E+04  .3448E+04  .3279E+04  .1708E+04  .0000E+00  .0000E+00  .7380E+04  .1589E+05  .1796E+05  .1475E+05  .1572E+05  .1057E+05  .2200E+04  .0000E+00  .9005E+05  .2878E+06  .3829E+06  .3565E+06  .3879E+06  .2339E+06  .2370E+05  .3985E+05  .4748E+05  .4148E+05  .4563E+05  .2239E+05  .3870E+04  .3870E+04  .3870E+04  
00:59           .1837E+03  .2971E+03  .5619E+03  .6687E+03  .6226E+03  .5827E+03  .3341E+03  .1027E+03  .2535E+03  .2896E+03  .2919E+03  .2292E+03  .1446E+03  .1391E+03  .1848E+03  .2023E+03  .1629E+03  .9811E+02  .4346E+02  .2535E+02  .3448E+02  .7162E+02  .1166E+03  .1701E+03  .1773E+03  .1578E+03  .1311E+03  .7680E+02  .0000E+00  .1805E+03  .2995E+03  .3080E+03  .2899E+03  .2735E+03  .1206E+03  .7920E+03  .1601E+04  .1692E+04  .1499E+04  .1395E+04  .6910E+03  .1040E+03  .0000E+00  .1010E+03  .3333E+03  .3333E+03  .3333E+03  .5720E+03  .1199E+04  .2212E+04  .1966E+04  .2252E+04  .2103E+04  .1413E+04  .2420E+04  .2097E+04  .2424E+04  .2136E+04  .2310E+04  .2410E+04  .0000E+00  .0000E+00  .4830E+05  .1958E+06  .2485E+06  .2715E+06  .3267E+06  .2797E+06  .1952E+06  .1152E+06  .4833E+05  .7862E+05  .1308E+06  .1913E+06  .2224E+06  .2367E+06  
01:00           .6900E+02  .2410E+03  .5240E+03  .6943E+03  .8451E+03  .7206E+03  .4030E+03  .1588E+03  .5075E+02  .5385E+02  .9228E+02  .1157E+03  .1294E+03  .1403E+03  .1476E+03  .1431E+03  .1060E+03  .6223E+02  .4003E+02  .6475E+02  .7997E+02  .9870E+02  .1106E+03  .1247E+03  .1218E+03  .9609E+02  .5944E+02  .3502E+02  .2567E+02  .4543E+02  .1103E+03  .1162E+03  .1355E+03  .1070E+03  .8493E+02  .2166E+03  .9879E+03  .1735E+04  .2327E+04  .2272E+04  .1691E+04  .1184E+04  .6935E+03  .0000E+00  .0000E+00  .3040E+02  .4628E+03  .4628E+03  .4628E+03  .9160E+03  .0000E+00  .2690E+03  .2233E+04  .3040E+04  .2510E+04  .3060E+04  .1939E+04  .4653E+04  .6765E+04  .6765E+04  .6933E+04  .2465E+04  .2870E+04  .2870E+04  .0000E+00  .9020E+05  .3691E+06  .5304E+06  .5743E+06  .6407E+06  .5051E+06  .3506E+06  .2341E+06  .1203E+06  .0000E+00  .0000E+00  
01:01           .6800E+03  .8800E+03  .1072E+04  .1204E+04  .1005E+04  .9069E+03  .4424E+03  .2934E+03  .4326E+03  .4174E+03  .3970E+03  .2827E+03  .1599E+03  .9273E+02  .5025E+02  .7168E+02  .1056E+03  .1330E+03  .1300E+03  .9273E+02  .6237E+02  .3857E+02  .2465E+02  .2484E+02  .5888E+02  .1353E+03  .2163E+03  .2264E+03  .2256E+03  .1577E+03  .3710E+02  .5250E+02  .1918E+03  .2505E+03  .2234E+03  .2790E+03  .4545E+03  .6873E+03  .9089E+03  .1060E+04  .1233E+04  .1316E+04  .1214E+04  .1078E+04  .5660E+03  .0000E+00  .9990E+02  .9990E+02  .9990E+02  .1265E+04  .1254E+04  .1254E+04  .1688E+04  .0000E+00  .8039E+04  .3399E+05  .8750E+05  .1071E+06  .1400E+06  .1476E+06  .4670E+05  .0000E+00  .0000E+00  .2572E+05  .7391E+05  .1176E+06  .1615E+06  .1869E+06  .1746E+06  .1412E+06  .1100E+06  .8221E+05  .5858E+05  .4142E+05  .1819E+05  .0000E+00  
01:02           .1090E+04  .1064E+04  .9780E+03  .7307E+03  .6172E+03  .3940E+03  .1240E+03  .1740E+03  .2300E+03  .2195E+03  .1983E+03  .1308E+03  .7973E+02  .7030E+02  .1000E+03  .1435E+03  .1781E+03  .1896E+03  .1860E+03  .1634E+03  .1499E+03  .1623E+03  .1747E+03  .1787E+03  .1566E+03  .1302E+03  .8140E+02  .6695E+02  .1120E+03  .1042E+03  .9544E+02  .7104E+02  .4532E+02  .4738E+02  .7577E+02  .5850E+03  .1125E+04  .1506E+04  .1879E+04  .1804E+04  .1534E+04  .8530E+03  .0000E+00  .0000E+00  .0000E+00  .0000E+00  .1344E+04  .2977E+04  .3515E+04  .3179E+04  .3244E+04  .1857E+04  .4220E+02  .0000E+00  .7510E+04  .3367E+05  .9080E+05  .8763E+05  .1174E+06  .1168E+06  .3740E+05  .1203E+05  .2011E+05  .2269E+05  .3517E+05  .5076E+05  .6694E+05  .7304E+05  .6874E+05  .6424E+05  .6344E+05  .7011E+05  .8357E+05  .1054E+06  .1197E+06  .1377E+06  
01:03           .6600E+03  .6278E+03  .6750E+03  .6115E+03  .6685E+03  .3880E+03  .4027E+03  .4864E+03  .4736E+03  .4584E+03  .3274E+03  .2256E+03  .1824E+03  .1676E+03  .1323E+03  .9670E+02  .7683E+02  .9214E+02  .1162E+03  .1152E+03  .8473E+02  .4816E+02  .2447E+02  .2197E+02  .4184E+02  .5801E+02  .6146E+02  .5340E+02  .3596E+02  .2792E+02  .7500E+02  .8967E+02  .8967E+02  .1090E+03  .1566E+03  .4138E+03  .8325E+03  .1427E+04  .1854E+04  .1605E+04  .1357E+04  .6442E+03  .5150E+02  .0000E+00  .4850E+03  .8593E+03  .6585E+03  .6585E+03  .1057E+04  .1604E+04  .1604E+04  .2590E+04  .0000E+00  .0000E+00  .0000E+00  .5240E+04  .1188E+05  .1593E+05  .2052E+05  .7196E+05  .1060E+06  .1417E+06  .1300E+06  .3768E+05  .2170E+05  .2510E+05  .4537E+05  .7401E+05  .1105E+06  .1369E+06  .1417E+06  .1271E+06  .9764E+05  .6765E+05  .4778E+05  .2865E+05  
01:04           .2042E+04  .2042E+04  .1573E+04  .5068E+03  .4544E+03  .3993E+03  .4518E+03  .2825E+03  .1321E+03  .2751E+03  .3324E+03  .3579E+03  .2881E+03  .2141E+03  .1039E+03  .1477E+02  .6137E+02  .7822E+02  .8406E+02  .8733E+02  .7433E+02  .8261E+02  .1230E+03  .1726E+03  .1692E+03  .1639E+03  .1135E+03  .5420E+02  .0000E+00  .1419E+03  .2612E+03  .2511E+03  .2493E+03  .2217E+03  .1406E+03  .6467E+03  .8840E+03  .9061E+03  .9087E+03  .8082E+03  .5870E+03  .3050E+03  .0000E+00  .0000E+00  .2330E+03  .1358E+04  .2013E+04  .3168E+04  .5819E+04  .7166E+04  .8400E+04  .8303E+04  .6510E+04  .2319E+05  .3394E+05  .3527E+05  .3738E+05  .3434E+05  .1968E+05  .0000E+00  .0000E+00  .3190E+05  .6733E+05  .9420E+05  .1056E+06  .1114E+06  .1056E+06  .8663E+05  .3400E+05  .0000E+00  .0000E+00  .0000E+00  .0000E+00  .0000E+00  .0000E+00  .0000E+00  
01:05           .9333E+03  .9333E+03  .9333E+03  .2700E+03  .2340E+03  .5057E+03  .6006E+03  .5793E+03  .5441E+03  .3713E+03  .2389E+03  .1899E+03  .1741E+03  .1786E+03  .1589E+03  .8880E+02  .7855E+02  .1375E+03  .1570E+03  .1671E+03  .1714E+03  .1587E+03  .1577E+03  .1507E+03  .1233E+03  .1039E+03  .6290E+02  .0000E+00  .7590E+02  .7590E+02  .7590E+02  .1031E+03  .2737E+03  .2838E+03  .3117E+03  .5216E+03  .7499E+03  .9793E+03  .1061E+04  .8306E+03  .7108E+03  .5080E+03  .1370E+03  .0000E+00  .3230E+03  .8443E+03  .1563E+04  .2732E+04  .4373E+04  .5107E+04  .5608E+04  .4550E+04  .0000E+00  .4310E+04  .4130E+04  .4130E+04  .4610E+04  .0000E+00  .0000E+00  .0000E+00  .4890E+04  .2573E+05  .5480E+05  .1066E+06  .2399E+06  .2994E+06  .3594E+06  .3517E+06  .1440E+06  .3970E+04  .4482E+05  .7869E+05  .1065E+06  .1595E+06  .1830E+06  .2023E+06  
01:06           .0000E+00  .6000E+03  .8157E+03  .8922E+03  .8587E+03  .7773E+03  .5620E+03  .3330E+03  .2050E+03  .1442E+03  .1191E+03  .1104E+03  .5179E+02  .1258E+03  .1546E+03  .1666E+03  .1603E+03  .1309E+03  .1481E+03  .1659E+03  .1430E+03  .1282E+03  .6893E+02  .2350E+02  .0000E+00  .1990E+02  .3102E+02  .5028E+02  .7413E+02  .9122E+02  .1117E+03  .1146E+03  .1830E+03  .2322E+03  .3819E+03  .6960E+03  .1023E+04  .1317E+04  .1354E+04  .1031E+04  .8650E+03  .4683E+03  .2480E+02  .0000E+00  .0000E+00  .0000E+00  .2040E+04  .6270E+04  .1174E+05  .1536E+05  .1940E+05  .1863E+05  .1625E+05  .9750E+04  .0000E+00  .0000E+00  .0000E+00  .0000E+00  .0000E+00  .2700E+04  .2700E+04  .2700E+04  .2700E+04  .0000E+00  .6130E+05  .1601E+06  .2251E+06  .2679E+06  .3220E+06  .2971E+06  .2436E+06  .1961E+06  .1997E+06  .2384E+06  .2624E+06  .2923E+06  
01:07           .2423E+04  .1952E+04  .1629E+04  .1055E+04  .7319E+03  .4822E+03  .3167E+03  .1101E+03  .3516E+02  .2018E+02  .7510E+01  .4157E+02  .1060E+03  .1604E+03  .2054E+03  .2277E+03  .2093E+03  .1826E+03  .1669E+03  .1234E+03  .1058E+03  .5514E+02  .5914E+02  .6900E+02  .6468E+02  .5278E+02  .2957E+02  .3840E+02  .3840E+02  .3840E+02  .5560E+02  .7755E+02  .6480E+02  .6172E+02  .4215E+02  .4873E+02  .4037E+03  .9542E+03  .1373E+04  .1591E+04  .1787E+04  .1411E+04  .5930E+03  .0000E+00  .0000E+00  .0000E+00  .1602E+04  .4151E+04  .6317E+04  .8404E+04  .9769E+04  .7891E+04  .6648E+04  .3510E+04  .1055E+04  .1080E+04  .1080E+04  .4682E+04  .7911E+04  .7911E+04  .1025E+05  .8880E+04  .0000E+00  .0000E+00  .0000E+00  .0000E+00  .0000E+00  .0000E+00  .5505E+05  .5883E+05  .5048E+05  .4173E+05  .2636E+05  .1702E+05  .1321E+05  .1428E+05  
01:08           .9000E+03  .6752E+03  .6752E+03  .4603E+03  .2495E+03  .4077E+03  .4362E+03  .4107E+03  .3671E+03  .2789E+03  .2474E+03  .2621E+03  .2791E+03  .2584E+03  .2156E+03  .9612E+02  .3186E+02  .9791E+02  .1507E+03  .1938E+03  .1694E+03  .1308E+03  .5898E+02  .9672E+02  .1446E+03  .1306E+03  .1523E+03  .1026E+03  .0000E+00  .5100E+02  .1417E+03  .1978E+03  .2664E+03  .4173E+03  .4155E+03  .4459E+03  .4676E+03  .9781E+03  .1070E+04  .1070E+04  .1025E+04  .3340E+03  .0000E+00  .0000E+00  .0000E+00  .8370E+03  .2436E+04  .4469E+04  .6192E+04  .8233E+04  .8453E+04  .7391E+04  .5660E+04  .4930E+04  .3960E+04  .0000E+00  .0000E+00  .0000E+00  .5332E+05  .7914E+05  .6909E+05  .6834E+05  .4486E+05  .3230E+05  .2700E+05  .2876E+05  .3589E+05  .4924E+05  .6120E+05  .5920E+05  .4880E+05  .3318E+05  .4094E+05  .1156E+06  .1156E+06  .1723E+06  
01:09           .1177E+04  .9354E+03  .7283E+03  .4411E+03  .2389E+03  .2351E+03  .2343E+03  .2109E+03  .2244E+03  .2191E+03  .2157E+03  .1712E+03  .1060E+03  .9210E+02  .1200E+03  .1590E+03  .1840E+03  .1623E+03  .1572E+03  .9235E+02  .3903E+02  .6316E+02  .7299E+02  .9349E+02  .7885E+02  .6919E+02  .5028E+02  .5401E+02  .2040E+03  .1978E+03  .1978E+03  .2177E+03  .1290E+03  .1340E+02  .3391E+03  .5851E+03  .7011E+03  .9783E+03  .1045E+04  .8145E+03  .7220E+03  .4101E+03  .2250E+01  .0000E+00  .0000E+00  .1749E+03  .1749E+03  .1749E+03  .3010E+03  .7450E+03  .3142E+04  .6261E+04  .7131E+04  .7837E+04  .7727E+04  .3755E+04  .0000E+00  .0000E+00  .1640E+06  .1423E+06  .1160E+06  .1051E+06  .9766E+05  .9763E+05  .9433E+05  .7386E+05  .4394E+05  .2770E+05  .2257E+05  .2361E+05  .3816E+05  .6903E+05  .1159E+06  .1718E+06  .2016E+06  .2293E+06  
01:10           .3880E+03  .4082E+03  .4274E+03  .4581E+03  .4594E+03  .3567E+03  .2485E+03  .1296E+03  .5410E+02  .1273E+03  .2544E+03  .3309E+03  .3999E+03  .4176E+03  .3326E+03  .2183E+03  .1504E+03  .9060E+02  .4185E+02  .8713E+02  .1137E+03  .1024E+03  .9267E+02  .6004E+02  .2940E+02  .2608E+02  .7128E+02  .1476E+03  .2064E+03  .2124E+03  .2067E+03  .1446E+03  .1870E+02  .0000E+00  .1520E+03  .2477E+03  .2192E+03  .1613E+03  .1368E+03  .6200E+02  .3570E+02  .3877E+03  .6482E+03  .1094E+04  .1939E+04  .2714E+04  .3076E+04  .2661E+04  .2353E+04  .2036E+04  .9116E+04  .1710E+05  .1673E+05  .1568E+05  .1265E+05  .6617E+04  .1770E+04  .0000E+00  .0000E+00  .0000E+00  .0000E+00  .0000E+00  .0000E+00  .0000E+00  .0000E+00  .0000E+00  .1582E+06  .2496E+06  .2779E+06  .2983E+06  .2856E+06  .2561E+06  .2833E+06  .3670E+06  .4216E+06  .4957E+06  
01:11           .5097E+03  .3222E+03  .3222E+03  .9260E+02  .2250E+02  .1710E+03  .3433E+03  .4212E+03  .4810E+03  .5406E+03  .4639E+03  .3145E+03  .1539E+03  .7937E+02  .6644E+02  .9403E+02  .1312E+03  .1504E+03  .1341E+03  .1223E+03  .7517E+02  .1483E+02  .1573E+02  .2440E+02  .4524E+02  .5321E+02  .6132E+02  .7998E+02  .1682E+03  .2562E+03  .3554E+03  .3262E+03  .3003E+03  .2245E+03  .4660E+02  .0000E+00  .0000E+00  .3290E+03  .5468E+03  .4706E+03  .5325E+03  .4651E+03  .1652E+03  .2563E+03  .7938E+03  .1428E+04  .2277E+04  .2860E+04  .2766E+04  .3373E+04  .6209E+04  .1016E+05  .1538E+05  .2571E+05  .4113E+05  .5490E+05  .5221E+05  .4923E+05  .3378E+05  .8250E+04  .0000E+00  .0000E+00  .0000E+00  .0000E+00  .0000E+00  .0000E+00  .0000E+00  .0000E+00  .0000E+00  .0000E+00  .0000E+00  .0000E+00  .0000E+00  .0000E+00  .0000E+00  .0000E+00  
01:12           .8307E+03  .8666E+03  .8530E+03  .7643E+03  .6470E+03  .4457E+03  .2880E+03  .2020E+03  .1993E+03  .2519E+03  .2699E+03  .2167E+03  .1273E+03  .7651E+02  .6716E+02  .8163E+02  .9569E+02  .8490E+02  .7634E+02  .6879E+02  .6357E+02  .7104E+02  .6349E+02  .5556E+02  .4791E+02  .5944E+02  .1071E+03  .1535E+03  .1744E+03  .1809E+03  .1509E+03  .1088E+03  .1863E+03  .1480E+03  .1480E+03  .1327E+03  .1336E+03  .5410E+03  .6590E+03  .5633E+03  .6212E+03  .4737E+03  .1460E+03  .1500E+04  .3660E+04  .5226E+04  .4947E+04  .5958E+04  .5250E+04  .2890E+04  .0000E+00  .0000E+00  .0000E+00  .3195E+04  .6848E+04  .1270E+05  .1930E+05  .2251E+05  .2464E+05  .2140E+05  .1070E+05  .0000E+00  .2622E+05  .8736E+05  .1534E+06  .1961E+06  .1900E+06  .1746E+06  .9867E+05  .5720E+05  .1215E+06  .1392E+06  .1521E+06  .1371E+06  .1171E+06  .7120E+05  
01:13           .0000E+00  .0000E+00  .2650E+03  .4740E+03  .4694E+03  .3658E+03  .3511E+03  .1559E+03  .1156E+03  .2284E+03  .2683E+03  .3213E+03  .2880E+03  .2027E+03  .1305E+03  .7980E+02  .8460E+02  .1031E+03  .1021E+03  .8587E+02  .6673E+02  .7796E+02  .1020E+03  .1341E+03  .1343E+03  .1402E+03  .1366E+03  .2699E+02  .2587E+01  .2587E+01  .4800E+01  .0000E+00  .1740E+03  .1713E+03  .1786E+03  .2337E+03  .2499E+03  .3545E+03  .8453E+03  .1847E+04  .2558E+04  .2715E+04  .2718E+04  .1940E+04  .3597E+04  .8616E+04  .1275E+05  .1989E+05  .2227E+05  .2044E+05  .1740E+05  .9605E+04  .0000E+00  .0000E+00  .0000E+00  .0000E+00  .0000E+00  .0000E+00  .0000E+00  .0000E+00  .0000E+00  .6200E+04  .6200E+04  .3255E+04  .3255E+04  .3090E+03  .3090E+03  .0000E+00  .0000E+00  .0000E+00  .0000E+00  .1050E+05  .6825E+04  .6825E+04  .6825E+04  .0000E+00  
01:14           .7363E+03  .6740E+03  .6044E+03  .4633E+03  .3775E+03  .1580E+03  .1281E+03  .2045E+03  .2679E+03  .3693E+03  .3783E+03  .2964E+03  .1719E+03  .9158E+02  .8558E+02  .1036E+03  .1074E+03  .9530E+02  .1004E+03  .1189E+03  .1153E+03  .1123E+03  .6547E+02  .5145E+02  .8362E+02  .9159E+02  .9339E+02  .8646E+02  .6110E+02  .9697E+02  .2056E+03  .2191E+03  .1959E+03  .1821E+03  .1178E+03  .3650E+02  .4300E+03  .1053E+04  .1608E+04  .1677E+04  .1574E+04  .1392E+04  .7703E+03  .2048E+04  .4723E+04  .6290E+04  .9994E+04  .1565E+05  .2034E+05  .1894E+05  .1852E+05  .1186E+05  .1680E+04  .0000E+00  .0000E+00  .0000E+00  .0000E+00  .0000E+00  .0000E+00  .0000E+00  .0000E+00  .0000E+00  .0000E+00  .0000E+00  .0000E+00  .0000E+00  .0000E+00  .0000E+00  .0000E+00  .0000E+00  .0000E+00  .3300E+05  .1100E+06  .3144E+06  .3144E+06  .4887E+06  
01:15           .7425E+03  .8858E+03  .8220E+03  .7776E+03  .6206E+03  .4947E+03  .3729E+03  .2374E+03  .1062E+03  .5863E+02  .9003E+02  .1422E+03  .1650E+03  .1414E+03  .9244E+02  .8101E+02  .1241E+03  .1710E+03  .1734E+03  .1182E+03  .6828E+02  .4231E+02  .7493E+02  .1099E+03  .1322E+03  .1204E+03  .9145E+02  .6367E+02  .5007E+02  .1692E+03  .1581E+03  .1581E+03  .1736E+03  .7090E+02  .8190E+02  .2766E+03  .4738E+03  .5731E+03  .6289E+03  .5474E+03  .3921E+03  .3022E+03  .3383E+03  .3905E+03  .7613E+03  .1437E+04  .3712E+04  .7816E+04  .1042E+05  .1083E+05  .9600E+04  .5300E+04  .0000E+00  .0000E+00  .2570E+04  .4610E+04  .4418E+04  .4418E+04  .4803E+04  .4083E+04  .7433E+04  .6302E+04  .7360E+04  .5647E+04  .1930E+04  .0000E+00  .0000E+00  .0000E+00  .0000E+00  .0000E+00  .0000E+00  .0000E+00  .2190E+05  .8563E+05  .8563E+05  .8563E+05  
01:16           .2150E+03  .4707E+03  .7404E+03  .7737E+03  .8237E+03  .6547E+03  .5184E+03  .4536E+03  .3849E+03  .2599E+03  .1188E+03  .6432E+02  .6595E+02  .1330E+03  .1688E+03  .1744E+03  .1355E+03  .6722E+02  .8128E+02  .1182E+03  .1651E+03  .1733E+03  .1305E+03  .1125E+03  .6687E+02  .2270E+02  .4915E+02  .1181E+03  .1110E+03  .1317E+03  .1303E+03  .8110E+02  .9117E+02  .9117E+02  .1354E+03  .2070E+03  .2070E+03  .2070E+03  .1218E+04  .1689E+04  .1761E+04  .1653E+04  .1230E+04  .9603E+03  .1233E+04  .2193E+04  .3559E+04  .4226E+04  .3840E+04  .3049E+04  .2156E+04  .1923E+04  .2600E+04  .0000E+00  .3550E+04  .5287E+04  .5287E+04  .5287E+04  .6400E+04  .0000E+00  .6880E+04  .1289E+05  .1012E+05  .9118E+04  .7933E+04  .4885E+04  .1714E+05  .3798E+05  .3363E+05  .3212E+05  .2053E+05  .8760E+04  .7750E+04  .1100E+05  .0000E+00  .0000E+00  
01:17           .1414E+04  .9934E+03  .7477E+03  .3836E+03  .2727E+03  .3057E+03  .2979E+03  .2336E+03  .1733E+03  .1277E+03  .1633E+03  .2339E+03  .2667E+03  .2204E+03  .1271E+03  .6311E+02  .4434E+02  .6613E+02  .8997E+02  .8539E+02  .6485E+02  .5368E+02  .7842E+02  .1314E+03  .1514E+03  .1257E+03  .8159E+02  .4610E+02  .4320E+02  .4725E+02  .0000E+00  .1210E+02  .9003E+02  .6994E+02  .6994E+02  .1078E+03  .0000E+00  .2360E+02  .6562E+03  .1280E+04  .2056E+04  .3353E+04  .3711E+04  .3366E+04  .2680E+04  .1174E+04  .0000E+00  .0000E+00  .0000E+00  .0000E+00  .0000E+00  .0000E+00  .0000E+00  .5250E+04  .5477E+04  .5042E+04  .4559E+04  .4214E+04  .3550E+04  .5257E+04  .1292E+05  .1135E+05  .1320E+05  .1200E+05  .2510E+04  .0000E+00  .0000E+00  .0000E+00  .0000E+00  .0000E+00  .8425E+05  .1849E+06  .3363E+06  .5271E+06  .6700E+06  .8147E+06  
01:18           .1100E+04  .1100E+04  .1100E+04  .2532E+03  .2721E+03  .3558E+03  .4393E+03  .4440E+03  .3599E+03  .2423E+03  .1643E+03  .1416E+03  .1363E+03  .1337E+03  .1051E+03  .7752E+02  .4972E+02  .5418E+02  .8339E+02  .1182E+03  .1319E+03  .1122E+03  .8620E+02  .5600E+02  .6370E+02  .7909E+02  .9051E+02  .6935E+02  .4930E+02  .8280E+02  .1653E+03  .2091E+03  .2414E+03  .2257E+03  .8820E+02  .2434E+03  .8025E+03  .1730E+04  .2919E+04  .3977E+04  .3996E+04  .2746E+04  .1887E+04  .7579E+03  .7230E+00  .0000E+00  .2850E+04  .8957E+04  .1249E+05  .1073E+05  .1265E+05  .9787E+04  .1660E+04  .0000E+00  .0000E+00  .0000E+00  .1410E+04  .1793E+04  .1793E+04  .1793E+04  .2190E+04  .0000E+00  .0000E+00  .1500E+04  .2800E+05  .3566E+05  .3566E+05  .4990E+05  .2485E+05  .1399E+05  .2744E+05  .9131E+05  .3095E+06  .5724E+06  .7560E+06  .9267E+06  
01:19           .4423E+03  .4423E+03  .3653E+03  .2255E+03  .2250E+03  .2005E+03  .2180E+03  .3090E+03  .4060E+03  .4899E+03  .4171E+03  .2644E+03  .1288E+03  .5596E+02  .6291E+02  .8409E+02  .9153E+02  .8033E+02  .6941E+02  .6277E+02  .6929E+02  .8303E+02  .7443E+02  .6872E+02  .5149E+02  .4955E+02  .7222E+02  .9103E+02  .8891E+02  .8168E+02  .6513E+02  .4965E+02  .1872E+03  .2667E+03  .2671E+03  .4237E+03  .1279E+04  .3516E+04  .7706E+04  .1009E+05  .1193E+05  .1194E+05  .6730E+04  .0000E+00  .0000E+00  .0000E+00  .0000E+00  .0000E+00  .0000E+00  .0000E+00  .0000E+00  .0000E+00  .0000E+00  .0000E+00  .0000E+00  .0000E+00  .0000E+00  .0000E+00  .0000E+00  .0000E+00  .0000E+00  .0000E+00  .8445E+04  .1267E+05  .1267E+05  .1583E+05  .1340E+05  .1550E+05  .1550E+05  .1550E+05  .1720E+05  .1650E+05  .1245E+06  .3189E+06  .3189E+06  .4913E+06  
01:20           .6067E+03  .6050E+03  .5091E+03  .4711E+03  .2347E+03  .2384E+03  .2644E+03  .2699E+03  .2330E+03  .1876E+03  .1360E+03  .1300E+03  .1881E+03  .2752E+03  .2950E+03  .2261E+03  .1348E+03  .8541E+02  .8909E+02  .8986E+02  .9520E+02  .6040E+02  .1930E+02  .1782E+02  .3424E+02  .7579E+02  .1292E+03  .1415E+03  .1508E+03  .1219E+03  .2153E+03  .4245E+03  .3858E+03  .4403E+03  .3575E+03  .3310E+03  .1041E+04  .2194E+04  .4616E+04  .7910E+04  .7977E+04  .8378E+04  .5263E+04  .4690E+03  .0000E+00  .3340E+03  .6117E+03  .5252E+03  .5252E+03  .5327E+03  .1810E+03  .0000E+00  .0000E+00  .0000E+00  .0000E+00  .0000E+00  .0000E+00  .0000E+00  .4130E+04  .5920E+04  .4815E+04  .4815E+04  .4045E+04  .0000E+00  .0000E+00  .0000E+00  .1620E+05  .1123E+06  .3954E+06  .5939E+06  .7050E+06  .8038E+06  .6180E+06  .1900E+06  .0000E+00  .0000E+00  
01:21           .2903E+03  .4446E+03  .5713E+03  .6826E+03  .5906E+03  .3758E+03  .2061E+03  .1920E+03  .2499E+03  .2759E+03  .2140E+03  .1768E+03  .7346E+02  .5246E+02  .1307E+03  .1612E+03  .2061E+03  .1860E+03  .1226E+03  .8418E+02  .2917E+02  .3475E+02  .5144E+02  .8327E+02  .1111E+03  .9966E+02  .1007E+03  .6112E+02  .8850E+01  .6768E+02  .1471E+03  .2757E+03  .4246E+03  .4557E+03  .4980E+03  .3683E+03  .6635E+03  .1842E+04  .2326E+04  .3068E+04  .3653E+04  .2450E+04  .0000E+00  .0000E+00  .1310E+03  .7117E+03  .1191E+04  .1866E+04  .3293E+04  .4784E+04  .7030E+04  .1071E+05  .1547E+05  .1806E+05  .1659E+05  .1448E+05  .1541E+05  .1839E+05  .1915E+05  .1886E+05  .1036E+05  .2772E+05  .3453E+05  .3136E+05  .3733E+05  .2720E+05  .0000E+00  .2540E+04  .3220E+04  .2450E+05  .1425E+06  .3688E+06  .6250E+06  .7184E+06  .7484E+06  .6060E+06  
01:22           .8330E+02  .2931E+03  .6059E+03  .6505E+03  .6657E+03  .4789E+03  .2586E+03  .2969E+03  .4203E+03  .4351E+03  .4392E+03  .3253E+03  .7805E+02  .1447E+03  .2172E+03  .2500E+03  .2883E+03  .2265E+03  .1811E+03  .1076E+03  .3470E+02  .7980E+01  .4183E+02  .6170E+02  .8793E+02  .1399E+03  .2064E+03  .2444E+03  .2319E+03  .2193E+03  .1197E+03  .0000E+00  .9492E+02  .9238E+02  .9238E+02  .1381E+03  .3606E+03  .1278E+04  .3102E+04  .4874E+04  .5638E+04  .6318E+04  .4235E+04  .0000E+00  .0000E+00  .0000E+00  .0000E+00  .5390E+03  .1420E+04  .2486E+04  .3601E+04  .6796E+04  .1146E+05  .1587E+05  .1911E+05  .1790E+05  .1420E+05  .1117E+05  .4735E+04  .0000E+00  .0000E+00  .0000E+00  .0000E+00  .0000E+00  .0000E+00  .7030E+04  .7030E+04  .7030E+04  .5807E+05  .2350E+06  .3857E+06  .5234E+06  .6001E+06  .5266E+06  .4468E+06  .3493E+06  
01:23           .6823E+03  .6068E+03  .5133E+03  .4441E+03  .3539E+03  .4288E+03  .5374E+03  .4304E+03  .2901E+03  .2318E+03  .2437E+03  .2909E+03  .2941E+03  .2320E+03  .1744E+03  .1481E+03  .1463E+03  .1614E+03  .1797E+03  .1715E+03  .1710E+03  .1411E+03  .7185E+02  .8350E+02  .8350E+02  .6607E+02  .6665E+02  .5727E+02  .6701E+02  .7314E+02  .9559E+02  .1303E+03  .1296E+03  .1500E+03  .1375E+03  .2260E+02  .1962E+03  .5359E+03  .1064E+04  .1452E+04  .1806E+04  .1826E+04  .7780E+03  .0000E+00  .6180E+03  .2199E+04  .3158E+04  .3975E+04  .5574E+04  .5820E+04  .5959E+04  .7266E+04  .1062E+05  .1727E+05  .2369E+05  .2699E+05  .2269E+05  .1953E+05  .1272E+05  .4260E+04  .0000E+00  .0000E+00  .3400E+04  .1300E+05  .9977E+04  .9977E+04  .1300E+05  .0000E+00  .6200E+05  .2410E+06  .4334E+06  .5094E+06  .5701E+06  .4281E+06  .2901E+06  .1268E+06  
01:24           .3480E+03  .5890E+03  .4820E+03  .4119E+03  .3247E+03  .3329E+03  .4559E+03  .5196E+03  .4880E+03  .3333E+03  .1931E+03  .1372E+03  .1731E+03  .2381E+03  .2519E+03  .2500E+03  .1857E+03  .6400E+02  .6340E+02  .1315E+03  .1575E+03  .1553E+03  .1481E+03  .9723E+02  .6592E+02  .4575E+02  .1478E+03  .2456E+03  .2490E+03  .2457E+03  .1886E+03  .1288E+03  .1105E+03  .1085E+03  .5860E+02  .0000E+00  .5575E+03  .1244E+04  .1853E+04  .2232E+04  .2325E+04  .2156E+04  .1321E+04  .0000E+00  .0000E+00  .4050E+03  .4208E+03  .4258E+03  .6774E+03  .1130E+04  .1747E+04  .2090E+04  .2447E+04  .4850E+04  .1090E+05  .1199E+05  .1091E+05  .1059E+05  .6643E+04  .1000E+04  .0000E+00  .0000E+00  .7600E+04  .1307E+05  .9582E+04  .9582E+04  .8137E+04  .2350E+04  .0000E+00  .0000E+00  .8290E+04  .3073E+05  .5278E+05  .4947E+05  .6488E+05  .5840E+05  
01:25           .2646E+03  .3160E+03  .3698E+03  .4290E+03  .3519E+03  .2596E+03  .1527E+03  .1152E+03  .1294E+03  .1409E+03  .1373E+03  .1370E+03  .1321E+03  .1422E+03  .1564E+03  .1524E+03  .1360E+03  .1105E+03  .8611E+02  .6333E+02  .5893E+02  .5939E+02  .4891E+02  .5077E+02  .7289E+02  .9611E+02  .1024E+03  .9860E+02  .5020E+02  .4640E+02  .2158E+03  .3173E+03  .3019E+03  .3688E+03  .3280E+03  .1680E+03  .4870E+03  .1509E+04  .2233E+04  .2398E+04  .2504E+04  .2022E+04  .1413E+04  .7010E+03  .0000E+00  .0000E+00  .0000E+00  .0000E+00  .9950E+03  .2583E+04  .2390E+04  .2812E+04  .2881E+04  .1861E+04  .5230E+04  .4660E+04  .4660E+04  .3865E+04  .2785E+04  .4026E+04  .3969E+04  .4624E+04  .4500E+04  .2640E+04  .2070E+05  .2813E+05  .3018E+05  .3364E+05  .3184E+05  .2684E+05  .2194E+05  .1210E+05  .1340E+05  .2630E+05  .0000E+00  .0000E+00  
01:26           .1005E+04  .6943E+03  .5792E+03  .3024E+03  .3104E+03  .3594E+03  .4144E+03  .3411E+03  .2449E+03  .2263E+03  .1944E+03  .1511E+03  .1358E+03  .9720E+02  .6563E+02  .5220E+02  .5520E+02  .5686E+02  .5180E+02  .3997E+02  .7697E+02  .1451E+03  .1801E+03  .2115E+03  .1818E+03  .9020E+02  .1950E+03  .2234E+03  .1971E+03  .2147E+03  .1675E+03  .8240E+02  .0000E+00  .1725E+03  .1279E+03  .1747E+03  .5154E+03  .1520E+04  .2291E+04  .2530E+04  .2630E+04  .1920E+04  .9605E+03  .2327E+04  .3122E+04  .2784E+04  .3205E+04  .2702E+04  .8860E+03  .0000E+00  .0000E+00  .0000E+00  .7570E+04  .4255E+04  .4255E+04  .4255E+04  .3752E+04  .1086E+05  .1116E+05  .1314E+05  .1361E+05  .7030E+04  .0000E+00  .2490E+05  .1516E+05  .1516E+05  .1637E+05  .7998E+04  .9037E+04  .8072E+04  .1496E+05  .3316E+05  .4076E+05  .4190E+05  .3942E+05  .2513E+05  
01:27           .1916E+04  .1199E+04  .8743E+03  .2262E+03  .1962E+03  .2519E+03  .3197E+03  .2420E+03  .1217E+03  .1558E+03  .1506E+03  .1610E+03  .1416E+03  .1390E+03  .1586E+03  .1614E+03  .1496E+03  .1289E+03  .4750E+02  .1173E+03  .1558E+03  .1581E+03  .1900E+03  .1901E+03  .1811E+03  .1446E+03  .1183E+03  .6783E+02  .6500E+01  .0000E+00  .0000E+00  .0000E+00  .4470E+02  .4470E+02  .4470E+02  .4470E+02  .1540E+03  .8660E+03  .1740E+04  .2130E+04  .2356E+04  .2117E+04  .1605E+04  .1963E+04  .2103E+04  .2536E+04  .2410E+04  .1330E+04  .5210E+03  .2100E+04  .2828E+04  .2654E+04  .3298E+04  .2640E+04  .3190E+04  .7640E+04  .9864E+04  .8165E+04  .9188E+04  .6900E+04  .9855E+04  .1993E+05  .2129E+05  .2568E+05  .2770E+05  .1730E+05  .0000E+00  .7975E+04  .1684E+05  .1411E+05  .1672E+05  .1470E+05  .3715E+05  .7774E+05  .7774E+05  .1077E+06  
01:28           .8717E+03  .8717E+03  .6440E+03  .4312E+03  .5788E+03  .6386E+03  .5323E+03  .3807E+03  .1960E+03  .1817E+03  .2277E+03  .2481E+03  .2126E+03  .1195E+03  .4760E+02  .1099E+03  .1382E+03  .1560E+03  .1223E+03  .6079E+02  .2346E+02  .3586E+02  .6481E+02  .7399E+02  .8536E+02  .6650E+02  .4515E+02  .5760E+02  .5851E+02  .5808E+02  .6163E+02  .5720E+02  .0000E+00  .0000E+00  .0000E+00  .0000E+00  .1015E+04  .2468E+04  .3490E+04  .3969E+04  .3953E+04  .3360E+04  .1775E+04  .0000E+00  .1160E+04  .2797E+04  .3088E+04  .2646E+04  .2886E+04  .1445E+04  .4180E+04  .5000E+04  .4405E+04  .5150E+04  .3290E+04  .0000E+00  .4000E+04  .4000E+04  .4000E+04  .3563E+04  .3259E+04  .4179E+04  .3783E+04  .4673E+04  .3235E+04  .0000E+00  .2170E+05  .5513E+05  .6898E+05  .6916E+05  .7185E+05  .6360E+05  .4480E+05  .0000E+00  .0000E+00  .0000E+00  
01:29           .5777E+03  .4397E+03  .3616E+03  .2248E+03  .2288E+03  .2383E+03  .1591E+03  .8417E+02  .8660E+02  .1375E+03  .2100E+03  .2361E+03  .2044E+03  .1554E+03  .1178E+03  .1224E+03  .1349E+03  .1176E+03  .9525E+02  .5783E+02  .5217E+02  .7483E+02  .1072E+03  .9938E+02  .9801E+02  .6835E+02  .4912E+02  .1589E+03  .2263E+03  .2405E+03  .2717E+03  .2358E+03  .9050E+02  .0000E+00  .0000E+00  .0000E+00  .5140E+02  .2685E+03  .8051E+03  .1066E+04  .1315E+04  .1490E+04  .1040E+04  .1150E+03  .7703E+03  .8642E+03  .8642E+03  .1123E+04  .6100E+03  .2250E+04  .7170E+04  .1016E+05  .9614E+04  .1152E+05  .1030E+05  .5290E+04  .3190E+04  .6527E+04  .5408E+04  .5408E+04  .5400E+04  .1200E+04  .0000E+00  .1250E+05  .2082E+05  .2257E+05  .2299E+05  .2299E+05  .1548E+05  .2320E+05  .3738E+05  .3398E+05  .3808E+05  .3567E+05  .1180E+05  .0000E+00  
01:30           .1460E+04  .1460E+04  .1460E+04  .1568E+03  .2482E+03  .3023E+03  .3132E+03  .3189E+03  .2285E+03  .1447E+03  .1116E+03  .1393E+03  .1514E+03  .1384E+03  .8843E+02  .7723E+02  .1303E+03  .1711E+03  .1820E+03  .1276E+03  .8799E+02  .3432E+02  .3333E+02  .1612E+03  .2137E+03  .2222E+03  .2124E+03  .1867E+03  .1158E+03  .5905E+02  .8740E+02  .8740E+02  .0000E+00  .0000E+00  .0000E+00  .0000E+00  .4230E+03  .7850E+03  .1072E+04  .1410E+04  .1803E+04  .1907E+04  .1607E+04  .1299E+04  .1390E+04  .1989E+04  .2630E+04  .2526E+04  .2258E+04  .1207E+04  .3390E+04  .6597E+04  .6972E+04  .6042E+04  .6390E+04  .3685E+04  .6120E+04  .1264E+05  .1420E+05  .1176E+05  .1248E+05  .8533E+04  .1477E+04  .8348E+04  .1737E+05  .1597E+05  .2205E+05  .3023E+05  .1833E+06  .4056E+06  .4966E+06  .5738E+06  .6118E+06  .3710E+06  .0000E+00  .0000E+00  
01:31           .4360E+03  .5740E+03  .4300E+03  .4300E+03  .2557E+03  .1382E+03  .2396E+03  .2095E+03  .2673E+03  .2062E+03  .7760E+02  .1763E+03  .2298E+03  .2507E+03  .2086E+03  .1404E+03  .7395E+02  .1077E+03  .1439E+03  .1468E+03  .1454E+03  .8957E+02  .7770E+02  .1087E+03  .9421E+02  .9600E+02  .7967E+02  .6423E+02  .2176E+03  .2837E+03  .3184E+03  .3566E+03  .3133E+03  .2000E+03  .0000E+00  .0000E+00  .4175E+03  .6703E+03  .9268E+03  .1219E+04  .1604E+04  .2059E+04  .2371E+04  .2101E+04  .1959E+04  .1339E+04  .2529E+04  .4788E+04  .4469E+04  .5310E+04  .4820E+04  .1810E+04  .2400E+04  .5230E+04  .4183E+04  .4183E+04  .3880E+04  .3995E+04  .5815E+04  .6043E+04  .5984E+04  .5384E+04  .4500E+04  .3355E+04  .2532E+05  .3369E+05  .2968E+05  .3520E+05  .2697E+05  .2015E+05  .1109E+06  .1777E+06  .2167E+06  .2911E+06  .3120E+06  .3230E+06  
01:32           .2860E+03  .2860E+03  .2441E+03  .3823E+03  .3531E+03  .3650E+03  .2942E+03  .2210E+03  .1743E+03  .2593E+03  .3018E+03  .2777E+03  .2449E+03  .1480E+03  .8571E+02  .1129E+03  .1689E+03  .1969E+03  .1681E+03  .1277E+03  .6605E+02  .6055E+02  .1168E+03  .1201E+03  .1536E+03  .1509E+03  .8780E+02  .1860E+03  .2175E+03  .1577E+03  .1618E+03  .9600E+02  .1850E+02  .0000E+00  .0000E+00  .0000E+00  .1590E+03  .5143E+03  .1089E+04  .1512E+04  .1940E+04  .2093E+04  .2203E+04  .2764E+04  .3294E+04  .3186E+04  .2978E+04  .1677E+04  .0000E+00  .3180E+04  .5667E+04  .7830E+04  .1038E+05  .1517E+05  .1746E+05  .1513E+05  .1058E+05  .6634E+04  .3750E+04  .5120E+04  .0000E+00  .0000E+00  .2630E+04  .5530E+04  .1012E+05  .8560E+04  .9746E+04  .7590E+04  .1655E+04  .2060E+04  .2060E+04  .0000E+00  .0000E+00  .1032E+06  .1032E+06  .1032E+06  
01:33           .5270E+03  .6316E+03  .6407E+03  .5178E+03  .4199E+03  .2259E+03  .1991E+03  .2434E+03  .2629E+03  .2481E+03  .2523E+03  .2030E+03  .1767E+03  .1141E+03  .8170E+02  .8473E+02  .1117E+03  .1228E+03  .1197E+03  .1261E+03  .7440E+02  .1772E+02  .3867E+02  .7048E+02  .1231E+03  .1272E+03  .1192E+03  .1662E+03  .2729E+03  .2799E+03  .3323E+03  .2569E+03  .9360E+02  .0000E+00  .0000E+00  .0000E+00  .0000E+00  .6400E+03  .1320E+04  .2192E+04  .2397E+04  .2438E+04  .2298E+04  .1466E+04  .6080E+03  .0000E+00  .1720E+04  .7470E+04  .1372E+05  .1682E+05  .2144E+05  .1728E+05  .1433E+05  .8221E+04  .2420E+03  .0000E+00  .0000E+00  .1915E+05  .2080E+05  .2080E+05  .2333E+05  .1430E+05  .1670E+05  .2893E+05  .3028E+05  .3028E+05  .3467E+05  .2300E+05  .0000E+00  .0000E+00  .0000E+00  .0000E+00  .2820E+05  .2803E+05  .2803E+05  .2803E+05  
01:34           .0000E+00  .1810E+03  .3973E+03  .5422E+03  .5446E+03  .5606E+03  .4494E+03  .3413E+03  .2890E+03  .2262E+03  .1596E+03  .1189E+03  .1336E+03  .1694E+03  .1706E+03  .1299E+03  .8043E+02  .4643E+02  .5581E+02  .8117E+02  .1009E+03  .1044E+03  .7669E+02  .6384E+02  .5047E+02  .1390E+02  .3625E+02  .9838E+02  .1371E+03  .1733E+03  .2180E+03  .2029E+03  .2031E+03  .1875E+03  .9350E+02  .0000E+00  .6320E+02  .2631E+03  .7258E+03  .1013E+04  .1390E+04  .1513E+04  .1350E+04  .1018E+04  .8928E+03  .6047E+03  .2440E+03  .1380E+04  .2597E+04  .2225E+04  .2225E+04  .2165E+04  .4975E+04  .1324E+05  .1808E+05  .1929E+05  .2170E+05  .1813E+05  .7790E+04  .0000E+00  .0000E+00  .0000E+00  .4040E+04  .4040E+04  .4040E+04  .4040E+04  .2040E+05  .3363E+05  .3173E+05  .3173E+05  .3320E+05  .0000E+00  .0000E+00  .6350E+05  .6350E+05  .6350E+05  
01:35           .6235E+02  .1184E+03  .1451E+03  .1680E+03  .1974E+03  .2496E+03  .3084E+03  .3459E+03  .3084E+03  .2080E+03  .1492E+03  .1341E+03  .1577E+03  .1677E+03  .1284E+03  .8310E+02  .8624E+02  .1408E+03  .2084E+03  .2088E+03  .1997E+03  .1096E+03  .6678E+02  .1037E+03  .1049E+03  .1226E+03  .1189E+03  .1049E+03  .7047E+02  .7047E+02  .7047E+02  .1010E+02  .0000E+00  .6124E+02  .1396E+03  .2139E+03  .3899E+03  .5989E+03  .5893E+03  .6158E+03  .3406E+03  .2709E+03  .3055E+03  .3055E+03  .5410E+03  .1306E+04  .3011E+04  .3214E+04  .3185E+04  .3160E+04  .1782E+04  .4750E+04  .7817E+04  .1254E+05  .1711E+05  .1679E+05  .1254E+05  .8702E+04  .4037E+04  .3120E+04  .0000E+00  .0000E+00  .1080E+05  .1283E+05  .1283E+05  .1283E+05  .5549E+04  .1391E+05  .2995E+05  .2842E+05  .4000E+05  .3690E+05  .0000E+00  .4395E+05  .4395E+05  .4395E+05  
01:36           .3273E+03  .4614E+03  .4873E+03  .5187E+03  .4219E+03  .3377E+03  .3491E+03  .4083E+03  .4304E+03  .3316E+03  .2026E+03  .9089E+02  .4874E+02  .6156E+02  .8041E+02  .1037E+03  .1208E+03  .1350E+03  .1753E+03  .1879E+03  .1716E+03  .1516E+03  .7325E+02  .1179E+02  .1587E+02  .1736E+02  .3085E+02  .6445E+02  .1410E+03  .2390E+03  .2663E+03  .2910E+03  .2354E+03  .9420E+02  .0000E+00  .0000E+00  .7610E+02  .3500E+03  .1042E+04  .1636E+04  .2204E+04  .2187E+04  .1878E+04  .8455E+03  .0000E+00  .1718E+04  .2032E+04  .2032E+04  .2410E+04  .1501E+04  .1876E+04  .1434E+04  .1604E+04  .9940E+03  .1910E+03  .3690E+04  .4055E+04  .3249E+04  .5014E+04  .4995E+04  .5430E+04  .5828E+04  .8077E+04  .1138E+05  .1412E+05  .1504E+05  .1312E+05  .0000E+00  .0000E+00  .1937E+05  .2401E+05  .2333E+05  .3700E+05  .5965E+05  .7754E+05  .1025E+06  
01:37           .2480E+03  .1795E+03  .3278E+03  .4314E+03  .4193E+03  .4396E+03  .3487E+03  .2756E+03  .2426E+03  .2117E+03  .1680E+03  .1183E+03  .7034E+02  .4707E+02  .5760E+02  .8533E+02  .1330E+03  .1723E+03  .1833E+03  .1634E+03  .1327E+03  .9454E+02  .7696E+02  .5660E+02  .3705E+02  .1084E+03  .1501E+03  .1417E+03  .1455E+03  .1190E+03  .5845E+02  .0000E+00  .1920E+02  .1920E+02  .3905E+02  .3905E+02  .1089E+03  .5455E+03  .1009E+04  .1007E+04  .9315E+03  .7581E+03  .3968E+03  .3530E+02  .5040E+03  .1074E+04  .1308E+04  .1412E+04  .1432E+04  .1293E+04  .1121E+04  .2640E+03  .0000E+00  .0000E+00  .5150E+04  .1412E+05  .1835E+05  .1929E+05  .1848E+05  .1647E+05  .1155E+05  .1750E+04  .4230E+04  .4230E+04  .5075E+04  .6208E+04  .1078E+05  .1837E+05  .3546E+05  .5457E+05  .5534E+05  .5680E+05  .4300E+05  .1570E+05  .0000E+00  .0000E+00  
01:38           .2390E+03  .1948E+03  .1480E+03  .1800E+03  .2243E+03  .3286E+03  .3873E+03  .3271E+03  .2520E+03  .2074E+03  .2020E+03  .2006E+03  .1461E+03  .8160E+02  .2652E+02  .3404E+02  .8224E+02  .1454E+03  .1700E+03  .1547E+03  .1283E+03  .1295E+03  .1431E+03  .1368E+03  .1192E+03  .5842E+02  .1330E+01  .6668E+02  .1316E+03  .1192E+03  .1561E+03  .1354E+03  .1057E+03  .1787E+03  .1360E+03  .1360E+03  .6727E+02  .2150E+03  .3236E+03  .5481E+03  .9296E+03  .1024E+04  .1177E+04  .8640E+03  .2114E+04  .3224E+04  .2730E+04  .3080E+04  .2507E+04  .1276E+04  .4233E+04  .5204E+04  .4392E+04  .5146E+04  .2817E+04  .7830E+04  .3168E+05  .4613E+05  .4252E+05  .5148E+05  .4420E+05  .1830E+05  .9120E+04  .8310E+04  .8310E+04  .9733E+04  .1000E+04  .5490E+05  .9163E+05  .7820E+05  .7820E+05  .7603E+05  .3100E+05  .1355E+06  .1355E+06  .1355E+06  
01:39           .1347E+04  .8705E+03  .8705E+03  .3175E+03  .1558E+03  .4630E+03  .5070E+03  .4131E+03  .3622E+03  .1594E+03  .1217E+03  .1747E+03  .2351E+03  .2089E+03  .1727E+03  .1005E+03  .4150E+02  .1080E+03  .1228E+03  .1400E+03  .1389E+03  .1343E+03  .1429E+03  .1285E+03  .1291E+03  .1019E+03  .3360E+02  .0000E+00  .5870E+02  .6932E+02  .9188E+02  .1234E+03  .1512E+03  .2427E+03  .3771E+03  .4484E+03  .5174E+03  .4910E+03  .2670E+03  .3735E+03  .9742E+03  .1256E+04  .1244E+04  .1335E+04  .8050E+03  .1443E+04  .2219E+04  .1994E+04  .2430E+04  .1479E+04  .0000E+00  .4183E+04  .1069E+05  .1266E+05  .1195E+05  .1207E+05  .7375E+04  .6555E+04  .9843E+04  .7909E+04  .8084E+04  .3768E+04  .0000E+00  .2915E+05  .3138E+05  .3138E+05  .3470E+05  .1494E+05  .5929E+05  .9318E+05  .8473E+05  .1054E+06  .8907E+05  .2620E+05  .0000E+00  .0000E+00  
01:40           .1963E+04  .1285E+04  .1285E+04  .4535E+03  .2745E+03  .3354E+03  .2676E+03  .2660E+03  .1630E+03  .5775E+02  .1458E+03  .2395E+03  .2592E+03  .2774E+03  .2027E+03  .1292E+03  .1326E+03  .1662E+03  .1668E+03  .1586E+03  .8677E+02  .7057E+02  .7166E+02  .7166E+02  .7033E+02  .2860E+02  .5130E+02  .1468E+03  .2545E+03  .2652E+03  .2785E+03  .2574E+03  .1293E+03  .5030E+03  .5224E+03  .5224E+03  .6233E+03  .3660E+03  .0000E+00  .2820E+03  .5127E+03  .7676E+03  .8753E+03  .8174E+03  .7942E+03  .4570E+03  .1200E+03  .0000E+00  .1210E+04  .4363E+04  .4934E+04  .4250E+04  .4698E+04  .3310E+04  .3409E+04  .8587E+04  .9215E+04  .9537E+04  .9230E+04  .5660E+04  .1740E+05  .2980E+05  .2427E+05  .2427E+05  .2312E+05  .4760E+04  .1349E+05  .2950E+05  .3203E+05  .3796E+05  .4087E+05  .2720E+05  .6070E+04  .1806E+05  .1806E+05  .1806E+05  
01:41           .4200E+03  .5842E+03  .6010E+03  .6414E+03  .5047E+03  .3109E+03  .2127E+03  .1519E+03  .1367E+03  .1413E+03  .1324E+03  .1533E+03  .1919E+03  .2160E+03  .1970E+03  .1404E+03  .7670E+02  .5642E+02  .8710E+02  .1139E+03  .1144E+03  .8921E+02  .5621E+02  .3983E+02  .4059E+02  .3916E+02  .4269E+02  .3881E+02  .1220E+03  .2224E+03  .2217E+03  .2223E+03  .1925E+03  .9150E+02  .0000E+00  .0000E+00  .1520E+03  .2700E+03  .3272E+03  .5469E+03  .1167E+04  .1602E+04  .1761E+04  .1732E+04  .1029E+04  .0000E+00  .1980E+04  .3820E+04  .4226E+04  .3290E+04  .3356E+04  .2024E+04  .1148E+04  .2688E+04  .2688E+04  .3293E+04  .3180E+04  .5300E+04  .3850E+04  .3850E+04  .5123E+04  .1966E+05  .2193E+05  .2217E+05  .2259E+05  .1563E+05  .1293E+05  .5404E+04  .2764E+04  .2791E+04  .5410E+04  .1006E+05  .1901E+05  .2404E+05  .2768E+05  .3327E+05  
01:42           .0000E+00  .1860E+03  .5197E+03  .6966E+03  .6532E+03  .8013E+03  .6550E+03  .1240E+03  .2753E+03  .3364E+03  .3200E+03  .3304E+03  .2671E+03  .1922E+03  .1462E+03  .1076E+03  .8909E+02  .8739E+02  .7563E+02  .6479E+02  .7031E+02  .9961E+02  .1308E+03  .1398E+03  .1221E+03  .9140E+02  .3052E+02  .1527E+02  .2856E+02  .2763E+02  .3280E+02  .3680E+02  .3850E+03  .5023E+03  .4510E+03  .5038E+03  .3970E+03  .4950E+03  .3850E+03  .3850E+03  .3180E+03  .2760E+03  .4662E+03  .4729E+03  .5733E+03  .1059E+04  .1636E+04  .2293E+04  .3903E+04  .5779E+04  .6631E+04  .7498E+04  .6480E+04  .3470E+04  .0000E+00  .0000E+00  .0000E+00  .0000E+00  .0000E+00  .1010E+05  .1770E+05  .1770E+05  .1770E+05  .1820E+05  .1069E+05  .1298E+05  .2066E+05  .2235E+05  .2750E+05  .2427E+05  .6300E+04  .0000E+00  .0000E+00  .0000E+00  .0000E+00  .0000E+00  
01:43           .1052E+04  .6793E+03  .5195E+03  .2322E+03  .2573E+03  .3474E+03  .3221E+03  .2402E+03  .1731E+03  .1692E+03  .2334E+03  .2734E+03  .2484E+03  .1878E+03  .1302E+03  .6361E+02  .3167E+02  .6134E+02  .7695E+02  .1062E+03  .1074E+03  .8877E+02  .6807E+02  .5801E+02  .5351E+02  .5834E+02  .6863E+02  .8141E+02  .9799E+02  .9564E+02  .1241E+03  .1415E+03  .1667E+03  .1965E+03  .9360E+02  .0000E+00  .3975E+03  .7588E+03  .9858E+03  .1145E+04  .1127E+04  .1004E+04  .1019E+04  .1055E+04  .1208E+04  .1206E+04  .0000E+00  .3125E+04  .4670E+04  .4522E+04  .5044E+04  .4903E+04  .2930E+04  .4272E+04  .8711E+04  .7901E+04  .9318E+04  .8620E+04  .2970E+04  .0000E+00  .0000E+00  .0000E+00  .0000E+00  .2040E+04  .1908E+05  .2717E+05  .2236E+05  .2768E+05  .1776E+05  .6825E+04  .4056E+05  .4679E+05  .4679E+05  .5960E+05  .4090E+05  .0000E+00  
01:44           .5680E+03  .3954E+03  .3397E+03  .2137E+03  .2100E+03  .2467E+03  .3246E+03  .3997E+03  .4173E+03  .3174E+03  .1830E+03  .1161E+03  .1157E+03  .1403E+03  .1333E+03  .1065E+03  .8051E+02  .8837E+02  .1328E+03  .1514E+03  .1423E+03  .1140E+03  .4396E+02  .3679E+02  .8190E+02  .8667E+02  .8872E+02  .8678E+02  .7703E+02  .2547E+03  .2640E+03  .2640E+03  .3007E+03  .2080E+03  .0000E+00  .1830E+03  .4350E+03  .5484E+03  .4901E+03  .5574E+03  .4543E+03  .2930E+03  .1127E+04  .1938E+04  .2443E+04  .3056E+04  .2752E+04  .1865E+04  .1235E+04  .6720E+03  .5150E+03  .2740E+03  .4631E+04  .7021E+04  .5731E+04  .7028E+04  .3709E+04  .2459E+04  .2731E+04  .2821E+04  .2590E+04  .2141E+04  .3399E+04  .1202E+05  .1752E+05  .1608E+05  .1687E+05  .9516E+04  .2530E+04  .1520E+05  .2512E+05  .2278E+05  .2473E+05  .1925E+05  .1020E+05  .5490E+04  
01:45           .2260E+03  .2870E+03  .2837E+03  .3036E+03  .2713E+03  .2450E+03  .2161E+03  .1787E+03  .1872E+03  .2247E+03  .2417E+03  .2000E+03  .1250E+03  .1034E+03  .1365E+03  .1711E+03  .1554E+03  .1049E+03  .7217E+02  .6244E+02  .8361E+02  .1036E+03  .1056E+03  .9360E+02  .7490E+02  .4845E+02  .4115E+02  .5269E+02  .8111E+02  .8677E+02  .9865E+02  .9365E+02  .0000E+00  .0000E+00  .0000E+00  .1080E+03  .3180E+03  .6042E+03  .9144E+03  .1275E+04  .1278E+04  .1050E+04  .7220E+03  .3545E+03  .2280E+03  .2280E+03  .2280E+03  .5315E+03  .2818E+04  .4613E+04  .5499E+04  .6023E+04  .6185E+04  .3930E+04  .1590E+04  .6173E+04  .9184E+04  .8474E+04  .1030E+05  .8933E+04  .3420E+04  .1150E+05  .1853E+05  .1555E+05  .1303E+05  .8816E+04  .8166E+04  .1593E+05  .2085E+05  .2583E+05  .2524E+05  .7030E+04  .2600E+05  .4518E+05  .4518E+05  .5477E+05  
01:46           .7420E+03  .7420E+03  .5771E+03  .2884E+03  .5263E+03  .5682E+03  .6097E+03  .4507E+03  .2843E+03  .1917E+03  .1833E+03  .1629E+03  .1184E+03  .7857E+02  .7729E+02  .1333E+03  .1988E+03  .2223E+03  .1777E+03  .1401E+03  .6908E+02  .8107E+02  .1319E+03  .1147E+03  .1297E+03  .1028E+03  .1895E+02  .7240E+02  .1328E+03  .1719E+03  .1892E+03  .1979E+03  .1535E+03  .3260E+02  .0000E+00  .1960E+03  .4177E+03  .6396E+03  .8526E+03  .1107E+04  .1016E+04  .8373E+03  .1064E+04  .4386E+04  .8482E+04  .1183E+05  .1257E+05  .1139E+05  .7070E+04  .0000E+00  .0000E+00  .0000E+00  .0000E+00  .0000E+00  .0000E+00  .0000E+00  .0000E+00  .0000E+00  .1930E+04  .9460E+04  .1356E+05  .1164E+05  .1393E+05  .1074E+05  .4697E+04  .1577E+05  .2348E+05  .2843E+05  .2778E+05  .2489E+05  .1114E+05  .0000E+00  .0000E+00  .2610E+05  .2610E+05  .2610E+05  
01:47           .8290E+03  .6916E+03  .5409E+03  .3573E+03  .2699E+03  .2570E+03  .2422E+03  .1743E+03  .9919E+02  .9401E+02  .1516E+03  .2300E+03  .2689E+03  .2347E+03  .1541E+03  .9891E+02  .9106E+02  .1095E+03  .1111E+03  .8014E+02  .6079E+02  .2570E+02  .5746E+02  .9058E+02  .9862E+02  .1118E+03  .8050E+02  .1269E+03  .2054E+03  .1973E+03  .2212E+03  .2190E+03  .1150E+03  .1243E+03  .2654E+03  .3014E+03  .3546E+03  .3967E+03  .1931E+03  .5644E+03  .9866E+03  .9663E+03  .1224E+04  .1164E+04  .1450E+04  .2878E+04  .2710E+04  .3026E+04  .2847E+04  .1530E+04  .3760E+04  .4535E+04  .3992E+04  .4398E+04  .2783E+04  .6783E+04  .8510E+04  .7739E+04  .8924E+04  .7307E+04  .6423E+04  .7925E+04  .7925E+04  .1390E+05  .0000E+00  .0000E+00  .0000E+00  .2920E+05  .4145E+05  .3845E+05  .3592E+05  .2994E+05  .1895E+05  .2683E+05  .2683E+05  .2683E+05  
01:48           .1136E+04  .1286E+04  .1060E+04  .8507E+03  .4740E+03  .2676E+03  .3280E+03  .4139E+03  .3797E+03  .3433E+03  .1877E+03  .1602E+03  .2208E+03  .2173E+03  .1946E+03  .1255E+03  .6936E+02  .6451E+02  .1191E+03  .1656E+03  .1655E+03  .1329E+03  .7818E+02  .6334E+02  .7397E+02  .7745E+02  .8382E+02  .5465E+02  .2730E+02  .1165E+03  .2037E+03  .1976E+03  .2650E+03  .2455E+03  .0000E+00  .3565E+03  .7020E+03  .7775E+03  .7380E+03  .6372E+03  .4610E+03  .6825E+03  .1013E+04  .1152E+04  .1226E+04  .1043E+04  .3080E+03  .9680E+03  .2939E+04  .3700E+04  .3518E+04  .4223E+04  .2927E+04  .5700E+04  .6802E+04  .6837E+04  .6935E+04  .5885E+04  .4025E+04  .4010E+03  .8504E+04  .1096E+05  .9934E+04  .1237E+05  .8495E+04  .0000E+00  .2190E+05  .2100E+05  .1730E+05  .1753E+05  .8155E+04  .6460E+04  .1322E+05  .1322E+05  .1322E+05  .1550E+05  
01:49           .8550E+03  .9020E+03  .8471E+03  .7477E+03  .4867E+03  .3746E+03  .3684E+03  .4030E+03  .3597E+03  .2196E+03  .9893E+02  .6940E+02  .1080E+03  .1524E+03  .1541E+03  .1223E+03  .9860E+02  .1074E+03  .1207E+03  .1047E+03  .7820E+02  .5259E+02  .6069E+02  .9297E+02  .1162E+03  .1232E+03  .1193E+03  .9617E+02  .7790E+02  .1161E+03  .9954E+02  .8308E+02  .7030E+02  .2361E+02  .3630E+02  .9560E+02  .1892E+03  .2971E+03  .3587E+03  .3583E+03  .3558E+03  .8213E+03  .1327E+04  .1545E+04  .1676E+04  .1254E+04  .4820E+03  .0000E+00  .9320E+02  .2328E+04  .2953E+04  .2683E+04  .2786E+04  .1854E+04  .1027E+04  .1780E+04  .1780E+04  .1500E+04  .8875E+04  .2096E+05  .2349E+05  .2622E+05  .2573E+05  .1402E+05  .2086E+05  .3318E+05  .3106E+05  .3675E+05  .3225E+05  .0000E+00  .0000E+00  .4750E+05  .3460E+05  .3460E+05  .3460E+05  .0000E+00  
01:50           .6977E+03  .8270E+03  .7360E+03  .6450E+03  .3310E+03  .2003E+03  .2796E+03  .4016E+03  .4384E+03  .3392E+03  .1873E+03  .9509E+02  .7503E+02  .1060E+03  .1302E+03  .1359E+03  .1140E+03  .8087E+02  .8659E+02  .1021E+03  .1090E+03  .9860E+02  .7543E+02  .7833E+02  .8839E+02  .8513E+02  .7873E+02  .4645E+02  .3690E+02  .4918E+02  .4957E+02  .5532E+02  .5323E+02  .3770E+02  .2200E+03  .3377E+03  .4664E+03  .5444E+03  .7353E+03  .8570E+03  .8307E+03  .7375E+03  .5988E+03  .3730E+03  .4175E+03  .4175E+03  .4175E+03  .4555E+03  .1110E+04  .1720E+04  .1496E+04  .1821E+04  .1498E+04  .3444E+03  .6669E+03  .6669E+03  .8567E+03  .5970E+03  .4797E+04  .1217E+05  .1412E+05  .1448E+05  .1503E+05  .5613E+04  .2055E+05  .2863E+05  .2432E+05  .2956E+05  .2099E+05  .5380E+04  .1510E+05  .2600E+05  .2388E+05  .2388E+05  .2405E+05  .0000E+00  
01:51           .2290E+02  .3720E+03  .5516E+03  .5830E+03  .6474E+03  .5349E+03  .4377E+03  .4037E+03  .3760E+03  .2892E+03  .1891E+03  .1215E+03  .1119E+03  .1327E+03  .1208E+03  .9234E+02  .9506E+02  .1321E+03  .1802E+03  .1715E+03  .1572E+03  .1084E+03  .4530E+02  .1088E+03  .1110E+03  .9452E+02  .9493E+02  .4409E+02  .1049E+03  .1454E+03  .1699E+03  .1936E+03  .1803E+03  .1160E+03  .0000E+00  .1907E+03  .3686E+03  .4132E+03  .5193E+03  .6816E+03  .6803E+03  .7534E+03  .7080E+03  .2490E+03  .1050E+03  .5733E+03  .9560E+03  .1557E+04  .2294E+04  .2153E+04  .2123E+04  .1241E+04  .2040E+03  .1300E+03  .1300E+03  .1300E+03  .1300E+03  .4890E+04  .1136E+05  .1554E+05  .1617E+05  .1645E+05  .1510E+05  .8305E+04  .0000E+00  .8490E+04  .1366E+05  .1141E+05  .1141E+05  .9870E+04  .3005E+05  .4438E+05  .5150E+05  .5351E+05  .5498E+05  .4933E+05  
01:52           .4877E+03  .3684E+03  .3934E+03  .4547E+03  .6373E+03  .6446E+03  .4609E+03  .2579E+03  .1147E+03  .1569E+03  .2009E+03  .2264E+03  .1959E+03  .1468E+03  .1007E+03  .9021E+02  .1063E+03  .1255E+03  .1343E+03  .1095E+03  .6930E+02  .4318E+02  .2567E+02  .4468E+02  .7638E+02  .1216E+03  .1430E+03  .1343E+03  .9593E+02  .6830E+02  .4160E+02  .1140E+02  .0000E+00  .0000E+00  .0000E+00  .0000E+00  .4090E+03  .8647E+03  .1211E+04  .1445E+04  .1906E+04  .2003E+04  .1855E+04  .1690E+04  .1226E+04  .0000E+00  .0000E+00  .2990E+03  .1123E+04  .1596E+04  .2123E+04  .4103E+04  .6271E+04  .7427E+04  .6910E+04  .5675E+04  .2546E+04  .0000E+00  .0000E+00  .1030E+05  .5630E+04  .5630E+04  .5288E+04  .7343E+04  .1345E+05  .1776E+05  .2206E+05  .2049E+05  .1856E+05  .8427E+04  .4930E+04  .1108E+05  .8449E+04  .8449E+04  .7083E+04  .0000E+00  
01:53           .9420E+03  .8806E+03  .7650E+03  .5607E+03  .3820E+03  .1842E+03  .8968E+02  .1883E+03  .2265E+03  .2703E+03  .2376E+03  .1887E+03  .1734E+03  .1920E+03  .1808E+03  .1744E+03  .1105E+03  .6620E+02  .9998E+02  .1043E+03  .1055E+03  .9144E+02  .4749E+02  .4999E+02  .9635E+02  .8863E+02  .9496E+02  .7194E+02  .2665E+02  .1608E+02  .2512E+02  .4181E+02  .6699E+02  .1039E+03  .1742E+03  .2371E+03  .3141E+03  .3191E+03  .3180E+03  .3057E+03  .1900E+03  .5810E+03  .2883E+03  .3495E+03  .3495E+03  .3680E+03  .4520E+03  .8927E+03  .1168E+04  .1495E+04  .1846E+04  .1438E+04  .1344E+04  .5830E+03  .1820E+03  .2700E+04  .6638E+04  .8258E+04  .9069E+04  .8425E+04  .6437E+04  .3049E+04  .8227E+04  .7374E+04  .6568E+04  .6733E+04  .3960E+04  .2540E+04  .1982E+05  .3571E+05  .3534E+05  .3476E+05  .3164E+05  .1129E+05  .4920E+04  .4920E+04  
01:54           .1134E+03  .1922E+03  .3455E+03  .5061E+03  .5480E+03  .4445E+03  .2448E+03  .1405E+03  .1837E+03  .2307E+03  .2140E+03  .1457E+03  .9224E+02  .1071E+03  .1604E+03  .1844E+03  .1588E+03  .1037E+03  .7780E+02  .8979E+02  .1204E+03  .1381E+03  .1061E+03  .8415E+02  .4104E+02  .6169E+02  .8880E+02  .7004E+02  .7328E+02  .4213E+02  .4090E+01  .9470E+02  .1126E+03  .1126E+03  .1283E+03  .1170E+03  .2850E+03  .4663E+03  .5527E+03  .6431E+03  .6247E+03  .5808E+03  .5195E+03  .1387E+04  .1706E+04  .1649E+04  .1709E+04  .1192E+04  .2950E+03  .1360E+04  .6003E+04  .8822E+04  .7766E+04  .9450E+04  .7483E+04  .2120E+04  .3007E+04  .6679E+04  .6189E+04  .7384E+04  .6973E+04  .5550E+04  .1790E+05  .1966E+05  .1966E+05  .2320E+05  .1680E+05  .1720E+05  .4303E+05  .5312E+05  .4600E+05  .5308E+05  .3460E+05  .3611E+05  .3611E+05  .3611E+05  
01:55           .4103E+03  .2663E+03  .2277E+03  .1804E+03  .2662E+03  .3497E+03  .3659E+03  .3060E+03  .2240E+03  .1564E+03  .1385E+03  .1681E+03  .2026E+03  .1871E+03  .1727E+03  .1121E+03  .4115E+02  .5152E+02  .8537E+02  .1213E+03  .1291E+03  .1032E+03  .6270E+02  .5831E+02  .8130E+02  .9424E+02  .7978E+02  .5237E+02  .3590E+02  .3540E+02  .4810E+02  .4544E+02  .5207E+02  .5990E+02  .0000E+00  .0000E+00  .4115E+03  .8158E+03  .1181E+04  .1475E+04  .1385E+04  .1295E+04  .8483E+03  .2145E+03  .1290E+04  .1369E+04  .1369E+04  .1711E+04  .8210E+03  .7380E+03  .1004E+04  .1004E+04  .1270E+04  .1270E+04  .3640E+04  .2853E+04  .2602E+04  .3893E+04  .6951E+04  .1043E+05  .1090E+05  .8923E+04  .6035E+04  .2530E+04  .1890E+03  .0000E+00  .0000E+00  .9150E+04  .1538E+05  .1653E+05  .1744E+05  .1682E+05  .1426E+05  .1468E+05  .1384E+05  .1561E+05  
01:56           .2127E+04  .1552E+04  .1313E+04  .7475E+03  .2034E+03  .1571E+03  .2345E+03  .2868E+03  .3641E+03  .3204E+03  .2604E+03  .2233E+03  .1961E+03  .1622E+03  .1123E+03  .5218E+02  .7167E+02  .9364E+02  .1246E+03  .1202E+03  .9570E+02  .9541E+02  .9799E+02  .1016E+03  .1104E+03  .7327E+02  .2280E+02  .1339E+03  .1782E+03  .1609E+03  .1863E+03  .1794E+03  .1790E+03  .2820E+03  .2480E+03  .4793E+03  .6836E+03  .7997E+03  .9393E+03  .8904E+03  .8423E+03  .9193E+03  .1051E+04  .1107E+04  .1227E+04  .1210E+04  .1295E+04  .1397E+04  .8710E+03  .2220E+04  .2014E+04  .2014E+04  .1658E+04  .2195E+04  .6346E+04  .6884E+04  .7283E+04  .5521E+04  .2481E+04  .6975E+03  .0000E+00  .1473E+05  .1762E+05  .1762E+05  .2097E+05  .1290E+05  .1825E+05  .4290E+05  .3680E+05  .4346E+05  .3987E+05  .4845E+04  .6569E+05  .9341E+05  .9341E+05  .1293E+06  
01:57           .5027E+03  .3201E+03  .2968E+03  .2573E+03  .3850E+03  .4527E+03  .5041E+03  .4346E+03  .3794E+03  .3431E+03  .3067E+03  .2527E+03  .2150E+03  .1155E+03  .7113E+02  .1169E+03  .1378E+03  .1663E+03  .1609E+03  .1387E+03  .1211E+03  .9394E+02  .8572E+02  .5435E+02  .1699E+02  .2216E+02  .5961E+02  .1113E+03  .1184E+03  .1029E+03  .7200E+02  .8952E+02  .1087E+03  .1564E+03  .2300E+03  .0000E+00  .2170E+03  .8633E+03  .1234E+04  .1340E+04  .1487E+04  .1164E+04  .8131E+03  .5264E+03  .3683E+03  .4218E+03  .3812E+03  .5207E+03  .6565E+03  .1205E+04  .2591E+04  .3364E+04  .3972E+04  .4445E+04  .3175E+04  .1620E+03  .1192E+04  .3273E+04  .4755E+04  .6518E+04  .8147E+04  .1087E+05  .1850E+05  .1850E+05  .1850E+05  .1600E+05  .0000E+00  .0000E+00  .1480E+04  .3213E+05  .4850E+05  .4733E+05  .4698E+05  .3837E+05  .2890E+05  .3457E+05  
01:58           .8097E+02  .2060E+03  .3581E+03  .5694E+03  .6630E+03  .5347E+03  .3614E+03  .1834E+03  .2089E+03  .2689E+03  .3051E+03  .2402E+03  .1443E+03  .7494E+02  .1135E+03  .1890E+03  .2205E+03  .2002E+03  .1677E+03  .1005E+03  .4125E+02  .6090E+02  .5370E+02  .5370E+02  .5250E+02  .8680E+02  .1334E+03  .1334E+03  .1315E+03  .1037E+03  .7736E+02  .9318E+02  .9318E+02  .1415E+03  .0000E+00  .0000E+00  .3780E+03  .8763E+03  .1130E+04  .1087E+04  .9596E+03  .7477E+03  .9593E+03  .1725E+04  .1756E+04  .2019E+04  .1285E+04  .1523E+04  .4133E+04  .4959E+04  .5970E+04  .6203E+04  .4275E+04  .4240E+03  .3488E+04  .3783E+04  .3783E+04  .4847E+04  .3051E+04  .9468E+04  .1693E+05  .1850E+05  .2220E+05  .2034E+05  .7520E+04  .1409E+05  .2844E+05  .2719E+05  .3325E+05  .3200E+05  .7970E+04  .1776E+05  .1390E+05  .1390E+05  .1162E+05  .0000E+00  
01:59           .6870E+03  .8068E+03  .6816E+03  .7318E+03  .5467E+03  .1960E+03  .4503E+03  .4954E+03  .4520E+03  .3863E+03  .2438E+03  .1921E+03  .2333E+03  .2766E+03  .2720E+03  .2348E+03  .9670E+02  .8640E+02  .1138E+03  .9840E+02  .1143E+03  .6643E+02  .2244E+02  .6057E+02  .9869E+02  .1402E+03  .1381E+03  .1027E+03  .7620E+02  .9917E+02  .1193E+03  .1438E+03  .1495E+03  .0000E+00  .0000E+00  .2820E+03  .6877E+03  .1031E+04  .1074E+04  .1152E+04  .1103E+04  .1090E+04  .1110E+04  .1006E+04  .7980E+03  .1256E+04  .2315E+04  .2997E+04  .3195E+04  .3045E+04  .1864E+04  .0000E+00  .0000E+00  .3220E+03  .9710E+03  .2306E+04  .3505E+04  .3751E+04  .4422E+04  .3740E+04  .1390E+04  .1170E+05  .3267E+05  .4478E+05  .4570E+05  .4391E+05  .2938E+05  .2043E+05  .1903E+05  .2394E+05  .2873E+05  .2060E+05  .0000E+00  .0000E+00  .0000E+00  .0000E+00  
02:00           .1087E+04  .1316E+04  .1110E+04  .8873E+03  .5092E+03  .1967E+03  .1979E+03  .2448E+03  .2903E+03  .2547E+03  .1770E+03  .1214E+03  .9613E+02  .1042E+03  .1030E+03  .8004E+02  .8086E+02  .1090E+03  .1435E+03  .1607E+03  .1381E+03  .9790E+02  .6999E+02  .5530E+02  .6011E+02  .6624E+02  .5919E+02  .4706E+02  .4136E+02  .3830E+02  .4750E+02  .5657E+02  .5830E+02  .6600E+02  .5670E+02  .2750E+02  .6175E+03  .1037E+04  .1024E+04  .1302E+04  .1217E+04  .6120E+03  .8370E+03  .1602E+04  .1695E+04  .1577E+04  .1944E+04  .1906E+04  .1984E+04  .2127E+04  .1591E+04  .1677E+04  .1064E+04  .0000E+00  .4190E+03  .3045E+03  .1631E+04  .7171E+04  .1523E+05  .2451E+05  .2667E+05  .2674E+05  .2187E+05  .8470E+04  .1755E+05  .1698E+05  .1698E+05  .1978E+05  .8450E+04  .0000E+00  .0000E+00  .0000E+00  .0000E+00  .2330E+05  .2330E+05  .2330E+05  
02:01           .1550E+04  .1080E+04  .1080E+04  .6593E+03  .1940E+03  .3958E+03  .4170E+03  .4120E+03  .3416E+03  .2449E+03  .2023E+03  .1813E+03  .1372E+03  .9351E+02  .6723E+02  .8030E+02  .1089E+03  .1115E+03  .9619E+02  .6271E+02  .5260E+02  .7407E+02  .8976E+02  .8787E+02  .6093E+02  .3103E+02  .2492E+02  .4772E+02  .5643E+02  .7160E+02  .5190E+02  .4188E+02  .7182E+02  .7660E+02  .8838E+02  .1776E+03  .8640E+03  .1264E+04  .1310E+04  .1376E+04  .1272E+04  .7140E+03  .0000E+00  .0000E+00  .0000E+00  .0000E+00  .0000E+00  .1116E+04  .1501E+04  .1371E+04  .1556E+04  .1257E+04  .5480E+04  .1003E+05  .8308E+04  .8308E+04  .8087E+04  .2420E+04  .0000E+00  .0000E+00  .1830E+04  .3983E+04  .4430E+04  .9993E+04  .2175E+05  .2415E+05  .2926E+05  .2307E+05  .2610E+04  .2760E+03  .2319E+05  .2688E+05  .2688E+05  .3740E+05  .1540E+05  .0000E+00  
02:02           .5407E+03  .7584E+03  .7366E+03  .6816E+03  .4335E+03  .2151E+03  .1166E+03  .3020E+03  .4676E+03  .4299E+03  .3611E+03  .2667E+03  .1219E+03  .1309E+03  .1922E+03  .1889E+03  .1627E+03  .1352E+03  .8020E+02  .1007E+03  .1467E+03  .1522E+03  .1498E+03  .1379E+03  .1164E+03  .5830E+02  .5840E+02  .1005E+03  .8068E+02  .8058E+02  .1248E+03  .1512E+03  .1386E+03  .1432E+03  .7007E+02  .1504E+03  .9323E+03  .1275E+04  .1340E+04  .1306E+04  .1156E+04  .7867E+03  .3070E+03  .1060E+04  .1670E+04  .1489E+04  .1792E+04  .1580E+04  .1200E+03  .0000E+00  .4625E+04  .6168E+04  .5445E+04  .4929E+04  .3922E+04  .2703E+04  .5423E+04  .7372E+04  .7503E+04  .7439E+04  .6622E+04  .5658E+04  .6250E+04  .7333E+04  .7333E+04  .8080E+04  .0000E+00  .0000E+00  .2515E+05  .3765E+05  .4260E+05  .4474E+05  .4648E+05  .4157E+05  .2840E+05  .0000E+00  
02:03           .0000E+00  .2620E+03  .7010E+03  .8906E+03  .8461E+03  .7770E+03  .4587E+03  .2046E+03  .1703E+03  .2507E+03  .2841E+03  .2253E+03  .1354E+03  .1086E+03  .1524E+03  .1826E+03  .1602E+03  .9980E+02  .4523E+02  .4417E+02  .7596E+02  .9321E+02  .8494E+02  .6690E+02  .7954E+02  .1056E+03  .1062E+03  .8360E+02  .5115E+02  .2180E+02  .5388E+02  .4416E+02  .4416E+02  .6285E+02  .2370E+03  .5653E+03  .7176E+03  .7394E+03  .8704E+03  .8380E+03  .7814E+03  .7127E+03  .5480E+03  .4192E+03  .3111E+03  .1672E+03  .0000E+00  .4800E+03  .3330E+03  .3330E+03  .3330E+03  .0000E+00  .0000E+00  .4241E+04  .3454E+04  .3454E+04  .4710E+04  .3500E+04  .1437E+05  .2250E+05  .2031E+05  .2486E+05  .2146E+05  .8945E+04  .2290E+05  .2120E+05  .2120E+05  .2257E+05  .1150E+05  .0000E+00  .1470E+04  .1470E+04  .1470E+04  .2215E+04  .2960E+04  .2960E+04  
02:04           .5607E+03  .4092E+03  .4169E+03  .3981E+03  .4790E+03  .4363E+03  .2840E+03  .1577E+03  .1556E+03  .2050E+03  .1950E+03  .1750E+03  .7312E+02  .7818E+02  .1520E+03  .2117E+03  .2310E+03  .1780E+03  .9773E+02  .4634E+02  .5980E+02  .1023E+03  .1138E+03  .1315E+03  .1102E+03  .7210E+02  .1892E+03  .2176E+03  .2197E+03  .2291E+03  .1366E+03  .0000E+00  .1865E+03  .3010E+03  .2423E+03  .2670E+03  .2236E+03  .2810E+01  .3990E+03  .8627E+03  .1266E+04  .1387E+04  .1440E+04  .1394E+04  .1051E+04  .5420E+03  .0000E+00  .0000E+00  .0000E+00  .1153E+04  .2914E+04  .3814E+04  .5814E+04  .7309E+04  .8084E+04  .8873E+04  .7645E+04  .1186E+05  .1277E+05  .1221E+05  .1280E+05  .1173E+05  .8790E+04  .0000E+00  .1550E+05  .3363E+05  .3220E+05  .2763E+05  .2770E+05  .1290E+05  .1070E+05  .3240E+05  .3240E+05  .3240E+05  .5180E+05  .0000E+00  
02:05           .9545E+02  .2161E+03  .4984E+03  .7130E+03  .8396E+03  .7200E+03  .5075E+03  .1743E+03  .3060E+03  .3010E+03  .2355E+03  .1975E+03  .9885E+02  .1051E+03  .1384E+03  .1726E+03  .1654E+03  .1333E+03  .1065E+03  .1052E+03  .9977E+02  .9200E+02  .7350E+02  .2600E+02  .3747E+02  .4906E+02  .5399E+02  .5837E+02  .5221E+02  .6093E+02  .9709E+02  .1209E+03  .1538E+03  .1495E+03  .0000E+00  .6740E+03  .1175E+04  .1413E+04  .1539E+04  .1536E+04  .1485E+04  .1242E+04  .6100E+03  .1168E+04  .9980E+03  .9980E+03  .8620E+03  .4790E+03  .9315E+03  .2716E+04  .6358E+04  .9441E+04  .1211E+05  .1196E+05  .1074E+05  .5170E+04  .0000E+00  .0000E+00  .0000E+00  .9105E+04  .8317E+04  .8317E+04  .9170E+04  .0000E+00  .6920E+04  .1751E+05  .2898E+05  .2905E+05  .2800E+05  .2438E+05  .1218E+05  .9360E+04  .3299E+04  .3299E+04  .2780E+03  .2780E+03  
02:06           .4880E+03  .8290E+03  .8468E+03  .8544E+03  .6940E+03  .4189E+03  .2424E+03  .1382E+03  .1438E+03  .2037E+03  .2520E+03  .2250E+03  .1506E+03  .1066E+03  .1024E+03  .1155E+03  .1011E+03  .6972E+02  .3695E+02  .3627E+02  .5766E+02  .8031E+02  .7897E+02  .6502E+02  .3834E+02  .4266E+02  .7853E+02  .1078E+03  .1185E+03  .1183E+03  .5693E+02  .8060E+01  .8060E+01  .8060E+01  .1414E+03  .5953E+03  .8318E+03  .9819E+03  .8655E+03  .7137E+03  .3928E+03  .7500E+01  .0000E+00  .3220E+02  .3277E+03  .2833E+03  .2833E+03  .5707E+03  .1147E+04  .1310E+04  .1090E+04  .1139E+04  .8390E+03  .2070E+03  .0000E+00  .2155E+04  .2662E+04  .2211E+04  .2646E+04  .1232E+04  .0000E+00  .1120E+05  .6630E+04  .6630E+04  .6413E+04  .7363E+04  .1276E+05  .1568E+05  .1911E+05  .2122E+05  .1923E+05  .1078E+05  .3682E+05  .7089E+05  .7089E+05  .1069E+06  
02:07           .5223E+03  .5223E+03  .4818E+03  .5460E+03  .7790E+03  .6990E+03  .5705E+03  .4090E+03  .1969E+03  .5895E+02  .2017E+03  .2502E+03  .2510E+03  .2663E+03  .2055E+03  .1477E+03  .9379E+02  .6267E+02  .6127E+02  .8568E+02  .1053E+03  .1157E+03  .9379E+02  .6082E+02  .5473E+02  .8635E+02  .1196E+03  .1394E+03  .1255E+03  .1074E+03  .9585E+02  .0000E+00  .0000E+00  .3206E+02  .6820E+02  .1911E+03  .3875E+03  .6167E+03  .8067E+03  .7863E+03  .6393E+03  .5406E+03  .3593E+03  .2820E+03  .0000E+00  .0000E+00  .6060E+03  .2759E+04  .4789E+04  .4689E+04  .5022E+04  .4346E+04  .1652E+04  .0000E+00  .5630E+04  .5630E+04  .5630E+04  .8410E+04  .4800E+04  .4800E+04  .4800E+04  .0000E+00  .0000E+00  .0000E+00  .0000E+00  .6130E+04  .3031E+05  .4879E+05  .5653E+05  .6293E+05  .6200E+05  .4135E+05  .1070E+05  .1367E+05  .1367E+05  .1367E+05  
02:08           .3140E+03  .4104E+03  .5150E+03  .6781E+03  .7636E+03  .6960E+03  .5213E+03  .3004E+03  .1401E+03  .5510E+02  .4276E+02  .4750E+02  .4520E+02  .1020E+03  .1550E+03  .2080E+03  .2273E+03  .2037E+03  .1418E+03  .9139E+02  .7509E+02  .8281E+02  .8238E+02  .9044E+02  .7483E+02  .4046E+02  .8863E+02  .1139E+03  .1297E+03  .1227E+03  .1113E+03  .7947E+02  .2600E+03  .2452E+03  .2452E+03  .3345E+03  .3612E+03  .4052E+03  .4773E+03  .1814E+03  .3038E+03  .4275E+03  .6576E+03  .9410E+03  .9150E+03  .9446E+03  .7310E+03  .1090E+03  .0000E+00  .1556E+04  .1647E+04  .1647E+04  .2096E+04  .1434E+04  .9127E+04  .1390E+05  .1319E+05  .1372E+05  .1118E+05  .4465E+04  .6390E+03  .1281E+05  .1689E+05  .1380E+05  .1463E+05  .1350E+05  .1683E+05  .1676E+05  .1985E+05  .1055E+05  .0000E+00  .0000E+00  .5860E+04  .5860E+04  .5860E+04  .8710E+04  
02:09           .6870E+03  .6870E+03  .6870E+03  .3860E+03  .8475E+02  .2014E+03  .2769E+03  .3417E+03  .3814E+03  .3570E+03  .2943E+03  .2085E+03  .1196E+03  .6419E+02  .7221E+02  .1320E+03  .1922E+03  .2093E+03  .1749E+03  .1185E+03  .6594E+02  .1571E+02  .1661E+02  .2637E+02  .3801E+02  .6383E+02  .8796E+02  .1012E+03  .1025E+03  .9310E+02  .7318E+02  .6578E+02  .3885E+02  .0000E+00  .1512E+03  .2524E+03  .4911E+03  .8641E+03  .1269E+04  .1847E+04  .2753E+04  .3310E+04  .3342E+04  .3165E+04  .1755E+04  .0000E+00  .0000E+00  .0000E+00  .0000E+00  .0000E+00  .0000E+00  .0000E+00  .0000E+00  .8215E+04  .2398E+05  .3546E+05  .4106E+05  .3723E+05  .3042E+05  .1627E+05  .3500E+04  .0000E+00  .0000E+00  .0000E+00  .0000E+00  .0000E+00  .0000E+00  .5130E+04  .2341E+05  .3283E+05  .3024E+05  .3813E+05  .2975E+05  .0000E+00  .0000E+00  .0000E+00  
02:10           .4170E+03  .3980E+03  .3630E+03  .3766E+03  .3507E+03  .4170E+03  .4589E+03  .4690E+03  .3996E+03  .2571E+03  .1435E+03  .3976E+02  .4035E+02  .7415E+02  .1169E+03  .1445E+03  .1576E+03  .1594E+03  .1601E+03  .1493E+03  .1256E+03  .8401E+02  .4728E+02  .2465E+02  .1924E+02  .5618E+02  .9276E+02  .1287E+03  .1510E+03  .1397E+03  .1207E+03  .1152E+03  .8840E+02  .9230E+02  .3500E+03  .6257E+03  .7420E+03  .6133E+03  .6498E+03  .4823E+03  .9890E+02  .0000E+00  .0000E+00  .0000E+00  .1770E+03  .7590E+03  .1101E+04  .1430E+04  .2020E+04  .1915E+04  .1962E+04  .2136E+04  .7373E+04  .6968E+04  .6968E+04  .7527E+04  .3930E+04  .4500E+03  .1302E+05  .2455E+05  .2545E+05  .3340E+05  .3277E+05  .1780E+05  .4205E+05  .5018E+05  .4018E+05  .4235E+05  .3069E+05  .7560E+04  .4210E+05  .5690E+05  .4892E+05  .3879E+05  .2799E+05  .8483E+04  
02:11           .1333E+04  .1333E+04  .1333E+04  .4490E+03  .2310E+03  .2843E+03  .2628E+03  .2369E+03  .2037E+03  .2003E+03  .2387E+03  .2308E+03  .1633E+03  .9242E+02  .4692E+02  .6027E+02  .9531E+02  .1169E+03  .1134E+03  .8193E+02  .5360E+02  .6857E+02  .1168E+03  .1479E+03  .1311E+03  .1129E+03  .7287E+02  .7167E+02  .1684E+03  .1375E+03  .1591E+03  .1265E+03  .2040E+02  .1900E+03  .3640E+03  .4888E+03  .4836E+03  .4112E+03  .3318E+03  .5530E+03  .1249E+04  .1702E+04  .1766E+04  .1698E+04  .1247E+04  .4020E+03  .0000E+00  .0000E+00  .2200E+04  .4625E+04  .7117E+04  .8714E+04  .1039E+05  .1069E+05  .7180E+04  .0000E+00  .5480E+04  .8390E+04  .6642E+04  .7426E+04  .4423E+04  .1585E+04  .1912E+04  .1912E+04  .2303E+04  .7340E+04  .2740E+05  .4454E+05  .4647E+05  .4372E+05  .3439E+05  .1721E+05  .1142E+05  .1179E+05  .8881E+04  .0000E+00  
02:12           .4630E+03  .6033E+03  .5752E+03  .6299E+03  .5180E+03  .4024E+03  .2736E+03  .1734E+03  .8900E+02  .6231E+02  .1017E+03  .1333E+03  .1736E+03  .1747E+03  .1567E+03  .1404E+03  .1410E+03  .1320E+03  .1026E+03  .6924E+02  .3733E+02  .4023E+02  .7230E+02  .7607E+02  .7977E+02  .6603E+02  .6223E+02  .1268E+03  .1946E+03  .2252E+03  .2429E+03  .1881E+03  .7740E+02  .0000E+00  .5750E+03  .1042E+04  .1139E+04  .9313E+03  .9588E+03  .6513E+03  .1540E+03  .0000E+00  .2860E+03  .7350E+03  .1325E+04  .1921E+04  .3084E+04  .4427E+04  .4733E+04  .3943E+04  .3292E+04  .1709E+04  .7980E+03  .0000E+00  .0000E+00  .0000E+00  .0000E+00  .0000E+00  .0000E+00  .1126E+05  .1733E+05  .2324E+05  .3454E+05  .3826E+05  .4268E+05  .4010E+05  .1369E+05  .1393E+05  .1148E+05  .1148E+05  .1037E+05  .0000E+00  .0000E+00  .4850E+05  .4850E+05  .4850E+05  
02:13           .3480E+03  .3480E+03  .2345E+03  .3881E+03  .4384E+03  .5029E+03  .5046E+03  .4220E+03  .3691E+03  .2801E+03  .1748E+03  .1053E+03  .4978E+02  .5463E+02  .7964E+02  .1387E+03  .1925E+03  .2334E+03  .2206E+03  .1564E+03  .9349E+02  .5857E+02  .5180E+02  .5920E+02  .5353E+02  .3985E+02  .2436E+02  .1622E+02  .2979E+02  .9549E+02  .1535E+03  .1544E+03  .1369E+03  .6813E+02  .3480E+02  .7660E+02  .2653E+03  .3362E+03  .4289E+03  .6243E+03  .7027E+03  .6593E+03  .5976E+03  .4377E+03  .2990E+03  .7350E+03  .2185E+04  .2757E+04  .2459E+04  .2894E+04  .2084E+04  .0000E+00  .6190E+04  .9970E+04  .9612E+04  .1079E+05  .1066E+05  .5890E+04  .0000E+00  .0000E+00  .0000E+00  .0000E+00  .0000E+00  .1010E+05  .1910E+05  .1765E+05  .1765E+05  .1875E+05  .0000E+00  .3585E+05  .4690E+05  .4772E+05  .5230E+05  .5217E+05  .3960E+05  .0000E+00  
02:14           .4983E+03  .6064E+03  .5647E+03  .4599E+03  .4092E+03  .1656E+03  .1903E+03  .2889E+03  .2870E+03  .2864E+03  .2032E+03  .1512E+03  .1713E+03  .2263E+03  .2410E+03  .1968E+03  .1595E+03  .9877E+02  .3090E+02  .2390E+02  .2132E+02  .2639E+02  .2440E+02  .3660E+02  .8499E+02  .1466E+03  .2043E+03  .1995E+03  .1825E+03  .1434E+03  .4930E+02  .0000E+00  .0000E+00  .0000E+00  .5540E+02  .2281E+03  .3721E+03  .4955E+03  .6117E+03  .6656E+03  .6393E+03  .2440E+03  .7250E+03  .1337E+04  .1811E+04  .2456E+04  .2369E+04  .2230E+04  .1714E+04  .9720E+03  .0000E+00  .0000E+00  .0000E+00  .1910E+04  .5397E+04  .8858E+04  .1106E+05  .1313E+05  .1092E+05  .8782E+04  .4937E+04  .6290E+04  .8985E+04  .7702E+04  .7058E+04  .5643E+04  .3883E+04  .2700E+04  .2700E+04  .1250E+05  .3330E+05  .3858E+05  .4167E+05  .4262E+05  .3710E+05  .2400E+05  
02:15           .2430E+03  .1474E+03  .2810E+03  .5652E+03  .6088E+03  .6780E+03  .5034E+03  .2512E+03  .1409E+03  .1209E+03  .1662E+03  .1784E+03  .1679E+03  .1114E+03  .7810E+02  .7003E+02  .1093E+03  .1590E+03  .2021E+03  .1786E+03  .1164E+03  .5751E+02  .1376E+02  .6880E+01  .1000E+02  .3610E+02  .8410E+02  .1371E+03  .1618E+03  .1746E+03  .1790E+03  .1370E+03  .6500E+02  .4860E+01  .3060E+03  .4968E+03  .6283E+03  .8059E+03  .7593E+03  .6477E+03  .5559E+03  .6130E+03  .6211E+03  .6582E+03  .6100E+03  .3250E+03  .0000E+00  .6655E+03  .6655E+03  .6655E+03  .9790E+03  .0000E+00  .3370E+04  .7860E+04  .8248E+04  .6084E+04  .5397E+04  .2073E+04  .1465E+04  .1711E+04  .2800E+04  .3120E+04  .3120E+04  .3120E+04  .2680E+04  .1400E+04  .1400E+04  .1400E+04  .9474E+04  .2528E+05  .3247E+05  .3665E+05  .3983E+05  .3720E+05  .0000E+00  .0000E+00  
02:16           .9183E+03  .8042E+03  .7303E+03  .6077E+03  .4571E+03  .3622E+03  .2176E+03  .9940E+02  .1646E+03  .1794E+03  .1892E+03  .1400E+03  .7874E+02  .6211E+02  .7429E+02  .9314E+02  .1188E+03  .1421E+03  .1402E+03  .1167E+03  .1016E+03  .9513E+02  .9661E+02  .8430E+02  .6020E+02  .4551E+02  .3604E+02  .3594E+02  .2660E+02  .1360E+02  .0000E+00  .0000E+00  .0000E+00  .0000E+00  .2880E+03  .8033E+03  .1326E+04  .1643E+04  .1934E+04  .1753E+04  .1424E+04  .7030E+03  .0000E+00  .0000E+00  .0000E+00  .0000E+00  .7575E+03  .1356E+04  .2156E+04  .2846E+04  .2866E+04  .2869E+04  .1831E+04  .2528E+04  .4348E+04  .5653E+04  .6263E+04  .6658E+04  .6023E+04  .1500E+04  .9535E+04  .1872E+05  .2023E+05  .2354E+05  .2547E+05  .1051E+05  .1524E+05  .2170E+05  .2357E+05  .2466E+05  .2304E+05  .9223E+04  .6373E+03  .1290E+04  .1290E+04  .1873E+04  
02:17           .0000E+00  .4410E+01  .2828E+03  .3121E+03  .2631E+03  .2766E+03  .3054E+03  .3713E+03  .3950E+03  .3257E+03  .1894E+03  .1242E+03  .6249E+02  .2355E+02  .6895E+02  .8982E+02  .1260E+03  .1377E+03  .1274E+03  .1171E+03  .1126E+03  .1075E+03  .8786E+02  .6401E+02  .3583E+02  .2697E+02  .8337E+02  .1213E+03  .1676E+03  .1980E+03  .1480E+03  .0000E+00  .0000E+00  .0000E+00  .2354E+03  .5747E+03  .7143E+03  .8613E+03  .9614E+03  .8271E+03  .7960E+03  .6880E+03  .4110E+03  .0000E+00  .0000E+00  .0000E+00  .0000E+00  .0000E+00  .0000E+00  .1170E+04  .1655E+04  .4577E+04  .1014E+05  .1936E+05  .2694E+05  .2596E+05  .2438E+05  .1846E+05  .6490E+04  .0000E+00  .0000E+00  .0000E+00  .7390E+04  .1070E+05  .1338E+05  .1408E+05  .1586E+05  .1683E+05  .1350E+05  .5810E+04  .5810E+04  .5810E+04  .1517E+05  .6350E+05  .6350E+05  .6350E+05  
02:18           .1193E+03  .3710E+03  .5241E+03  .6607E+03  .6345E+03  .3915E+03  .1749E+03  .2411E+03  .2480E+03  .2605E+03  .1708E+03  .9866E+02  .9694E+02  .1427E+03  .1893E+03  .2100E+03  .1931E+03  .1423E+03  .8900E+02  .6006E+02  .6397E+02  .8939E+02  .9676E+02  .7887E+02  .5441E+02  .3727E+02  .5226E+02  .7113E+02  .8930E+02  .9593E+02  .5080E+02  .0000E+00  .0000E+00  .1380E+03  .4580E+03  .6402E+03  .7616E+03  .1083E+04  .1315E+04  .1411E+04  .1185E+04  .1020E+04  .6793E+03  .2020E+03  .4470E+03  .1306E+04  .1191E+04  .1191E+04  .1319E+04  .0000E+00  .3030E+04  .3380E+04  .3380E+04  .3810E+04  .2820E+04  .1013E+05  .1186E+05  .1037E+05  .1224E+05  .7025E+04  .0000E+00  .5530E+04  .1334E+05  .1247E+05  .9986E+04  .1057E+05  .7656E+04  .9355E+04  .2301E+05  .3073E+05  .4148E+05  .4430E+05  .1620E+05  .0000E+00  .0000E+00  .0000E+00  
02:19           .1162E+03  .2001E+03  .4549E+03  .6132E+03  .6744E+03  .5118E+03  .2716E+03  .1480E+03  .1909E+03  .1684E+03  .1613E+03  .1287E+03  .1404E+03  .2047E+03  .2291E+03  .1918E+03  .1413E+03  .1152E+03  .1128E+03  .9793E+02  .7304E+02  .3501E+02  .3562E+02  .6005E+02  .9794E+02  .1142E+03  .1021E+03  .8810E+02  .3817E+02  .4657E+02  .4657E+02  .4657E+02  .7310E+02  .0000E+00  .1900E+03  .6343E+03  .8706E+03  .9121E+03  .9253E+03  .6594E+03  .4583E+03  .4670E+03  .6147E+03  .6160E+03  .6076E+03  .6768E+03  .2817E+04  .3214E+04  .2811E+04  .3201E+04  .1877E+04  .0000E+00  .0000E+00  .1695E+04  .2217E+04  .2217E+04  .2907E+04  .1660E+04  .6860E+04  .1295E+05  .1591E+05  .1649E+05  .2230E+05  .2944E+05  .2993E+05  .3318E+05  .2777E+05  .1480E+05  .0000E+00  .1598E+05  .2297E+05  .2051E+05  .2424E+05  .1843E+05  .1170E+05  .0000E+00  
02:20           .5240E+03  .5336E+03  .5463E+03  .5244E+03  .4290E+03  .3688E+03  .1636E+03  .2669E+03  .2913E+03  .2887E+03  .2252E+03  .1479E+03  .1455E+03  .1982E+03  .2239E+03  .1838E+03  .1509E+03  .6144E+02  .3017E+02  .6052E+02  .7365E+02  .9079E+02  .7904E+02  .7341E+02  .7183E+02  .6466E+02  .5768E+02  .3535E+02  .3093E+02  .3560E+02  .6273E+02  .1009E+03  .1151E+03  .1587E+03  .1430E+03  .0000E+00  .2570E+03  .6485E+03  .9557E+03  .1200E+04  .1255E+04  .1015E+04  .6982E+03  .4910E+03  .3445E+03  .0000E+00  .1555E+04  .2312E+04  .1893E+04  .2239E+04  .1358E+04  .0000E+00  .0000E+00  .5850E+02  .3846E+04  .3237E+04  .3237E+04  .3889E+04  .2859E+04  .7325E+04  .9850E+04  .1277E+05  .1263E+05  .1272E+05  .8295E+04  .1830E+05  .1958E+05  .1958E+05  .2183E+05  .1487E+05  .1713E+05  .1713E+05  .2127E+05  .1180E+05  .0000E+00  .0000E+00  
02:21           .1185E+04  .9832E+03  .8589E+03  .5913E+03  .4040E+03  .2583E+03  .2045E+03  .2112E+03  .2224E+03  .2111E+03  .1447E+03  .1003E+03  .7573E+02  .5191E+02  .5577E+02  .8534E+02  .1103E+03  .1384E+03  .1536E+03  .1429E+03  .1240E+03  .1084E+03  .8896E+02  .7046E+02  .4946E+02  .2145E+02  .1754E+02  .3885E+02  .1533E+03  .1796E+03  .1581E+03  .1827E+03  .1154E+03  .2010E+02  .3197E+02  .3197E+02  .3197E+02  .4520E+02  .3420E+03  .3420E+03  .3420E+03  .3420E+03  .4280E+03  .2887E+03  .4654E+03  .1175E+04  .1956E+04  .2669E+04  .3283E+04  .2768E+04  .2837E+04  .2345E+04  .8050E+03  .5045E+04  .8273E+04  .8247E+04  .7845E+04  .7285E+04  .3220E+04  .0000E+00  .0000E+00  .1190E+05  .9993E+04  .1338E+05  .1777E+05  .1888E+05  .2201E+05  .1598E+05  .0000E+00  .1530E+05  .1940E+05  .2697E+05  .2817E+05  .3203E+05  .3065E+05  .0000E+00  
02:22           .1116E+04  .1055E+04  .8734E+03  .5889E+03  .2747E+03  .9934E+02  .1091E+03  .1882E+03  .2740E+03  .3191E+03  .2936E+03  .2363E+03  .1604E+03  .1001E+03  .8999E+02  .1126E+03  .1301E+03  .1205E+03  .8539E+02  .5076E+02  .4160E+02  .4887E+02  .6253E+02  .6597E+02  .4734E+02  .3276E+02  .2250E+02  .2726E+02  .3254E+02  .4240E+02  .1840E+02  .0000E+00  .0000E+00  .0000E+00  .4485E+03  .6655E+03  .5767E+03  .5288E+03  .4043E+03  .6921E+03  .1123E+04  .1561E+04  .1496E+04  .1333E+04  .1018E+04  .6150E+03  .1470E+04  .1111E+04  .8168E+03  .8168E+03  .5047E+03  .2710E+03  .3740E+04  .7757E+04  .9366E+04  .8140E+04  .9568E+04  .5685E+04  .2375E+04  .4378E+04  .4091E+04  .5628E+04  .6408E+04  .7859E+04  .7953E+04  .6680E+04  .6130E+04  .1300E+04  .2643E+05  .3338E+05  .3023E+05  .2755E+05  .1853E+05  .9949E+04  .9470E+03  .0000E+00  
02:23           .0000E+00  .0000E+00  .1050E+03  .2440E+03  .2570E+03  .2563E+03  .2933E+03  .3029E+03  .3299E+03  .2946E+03  .2221E+03  .1401E+03  .1190E+03  .1290E+03  .1481E+03  .1473E+03  .1172E+03  .8220E+02  .4990E+02  .3392E+02  .6157E+02  .7811E+02  .7951E+02  .5790E+02  .2440E+02  .1626E+02  .4786E+02  .8457E+02  .9430E+02  .1020E+03  .6800E+02  .2260E+02  .0000E+00  .0000E+00  .2605E+03  .4495E+03  .4413E+03  .4813E+03  .5066E+03  .4111E+03  .3308E+03  .1852E+03  .1035E+03  .3696E+03  .1113E+04  .1835E+04  .1946E+04  .1982E+04  .1314E+04  .3410E+03  .0000E+00  .0000E+00  .0000E+00  .3100E+03  .3620E+04  .9272E+04  .1165E+05  .1418E+05  .1266E+05  .9268E+04  .4535E+04  .0000E+00  .1457E+05  .2193E+05  .2216E+05  .2095E+05  .1951E+05  .1395E+05  .9060E+04  .0000E+00  .0000E+00  .1914E+05  .4822E+05  .5793E+05  .6860E+05  .8060E+05  
02:24           .2230E+03  .1890E+03  .1083E+03  .8055E+02  .1404E+03  .3000E+03  .4327E+03  .5090E+03  .4361E+03  .2556E+03  .1256E+03  .6123E+02  .1014E+03  .1425E+03  .1549E+03  .1223E+03  .9499E+02  .9956E+02  .1267E+03  .1323E+03  .1034E+03  .6717E+02  .6517E+02  .8813E+02  .1101E+03  .1236E+03  .9267E+02  .7914E+02  .5775E+02  .6695E+02  .1310E+03  .1212E+03  .1527E+03  .1284E+03  .2580E+03  .6170E+03  .7082E+03  .6572E+03  .7463E+03  .3857E+03  .2697E+03  .2582E+03  .2582E+03  .2855E+03  .4998E+03  .1570E+04  .2391E+04  .3151E+04  .3076E+04  .2601E+04  .1112E+04  .0000E+00  .3740E+04  .4683E+04  .4020E+04  .4368E+04  .3447E+04  .1417E+04  .2255E+04  .4575E+04  .4572E+04  .6163E+04  .6555E+04  .2930E+05  .4463E+05  .3565E+05  .3990E+05  .3060E+05  .2937E+04  .2692E+05  .2709E+05  .2415E+05  .2535E+05  .2239E+05  .2196E+05  .2613E+05  
02:25           .6137E+03  .3929E+03  .3290E+03  .1028E+03  .4852E+02  .1731E+03  .3368E+03  .3881E+03  .4456E+03  .3584E+03  .2214E+03  .1056E+03  .5527E+02  .5149E+02  .4344E+02  .3885E+02  .4347E+02  .8222E+02  .1048E+03  .1130E+03  .8759E+02  .5904E+02  .7377E+02  .9081E+02  .1132E+03  .1173E+03  .5990E+02  .6265E+02  .1573E+03  .2039E+03  .2053E+03  .2228E+03  .1683E+03  .4490E+02  .0000E+00  .0000E+00  .3280E+03  .8147E+03  .9868E+03  .8503E+03  .9126E+03  .7540E+03  .6423E+03  .7000E+03  .3967E+03  .8023E+03  .6922E+03  .6922E+03  .7380E+03  .1260E+03  .5560E+03  .3155E+04  .6123E+04  .6832E+04  .7589E+04  .6851E+04  .4498E+04  .4007E+04  .3602E+04  .5560E+03  .0000E+00  .1146E+05  .1408E+05  .1200E+05  .1310E+05  .8945E+04  .0000E+00  .4060E+05  .6978E+05  .7442E+05  .6873E+05  .6602E+05  .3495E+05  .2053E+05  .2233E+05  .2233E+05  
02:26           .7960E+02  .2662E+03  .4067E+03  .5001E+03  .5827E+03  .4824E+03  .3547E+03  .2180E+03  .2453E+03  .2457E+03  .2137E+03  .1245E+03  .6353E+02  .8969E+02  .1291E+03  .1390E+03  .1206E+03  .7983E+02  .5976E+02  .7676E+02  .1156E+03  .1335E+03  .1175E+03  .8021E+02  .5421E+02  .4863E+02  .5851E+02  .6002E+02  .5853E+02  .6357E+02  .9700E+02  .8832E+02  .1004E+03  .9630E+02  .2490E+02  .1940E+03  .4063E+03  .6670E+03  .8021E+03  .8243E+03  .8228E+03  .5780E+03  .9290E+02  .5882E+03  .1109E+04  .1143E+04  .1218E+04  .1049E+04  .6747E+03  .7049E+03  .6709E+03  .6348E+03  .1220E+04  .1220E+04  .1220E+04  .0000E+00  .3140E+04  .7357E+04  .7068E+04  .6085E+04  .5796E+04  .4426E+04  .1197E+05  .2329E+05  .3044E+05  .3124E+05  .2663E+05  .1136E+05  .0000E+00  .0000E+00  .0000E+00  .0000E+00  .9750E+04  .1485E+05  .1485E+05  .1485E+05  
02:27           .6517E+03  .6136E+03  .5467E+03  .4371E+03  .4117E+03  .3267E+03  .2997E+03  .2387E+03  .2420E+03  .2494E+03  .2184E+03  .1472E+03  .7010E+02  .7263E+02  .7256E+02  .7429E+02  .9529E+02  .1439E+03  .1913E+03  .1807E+03  .1154E+03  .5527E+02  .2231E+02  .1667E+02  .2460E+02  .4128E+02  .4128E+02  .3764E+02  .3932E+02  .1148E+03  .1147E+03  .1565E+03  .1524E+03  .8930E+02  .8480E+02  .2889E+03  .4092E+03  .3503E+03  .4445E+03  .2705E+03  .0000E+00  .3620E+03  .1511E+04  .2696E+04  .3773E+04  .5130E+04  .4679E+04  .4312E+04  .2333E+04  .1125E+04  .1100E+04  .1100E+04  .6655E+04  .6223E+04  .5495E+04  .9251E+04  .1499E+05  .2090E+05  .1965E+05  .1737E+05  .1068E+05  .2260E+03  .0000E+00  .0000E+00  .8150E+04  .2932E+05  .4049E+05  .3978E+05  .4162E+05  .3521E+05  .1981E+05  .7820E+04  .2704E+05  .3594E+05  .3594E+05  .4770E+05  
02:28           .0000E+00  .2750E+03  .5517E+03  .7154E+03  .6643E+03  .5791E+03  .3461E+03  .1620E+03  .1480E+03  .1890E+03  .1984E+03  .1569E+03  .1104E+03  .5998E+02  .6420E+02  .7819E+02  .9406E+02  .1078E+03  .1420E+03  .1727E+03  .1779E+03  .1646E+03  .7827E+02  .4623E+02  .4623E+02  .3526E+02  .5206E+02  .7867E+02  .7867E+02  .1116E+03  .1059E+03  .1652E+03  .1257E+03  .1237E+03  .1233E+03  .1198E+03  .1419E+03  .1790E+03  .7060E+03  .1036E+04  .9757E+03  .1080E+04  .1031E+04  .5720E+03  .7865E+03  .9298E+03  .9465E+03  .9974E+03  .8369E+03  .1066E+04  .1846E+04  .2302E+04  .2975E+04  .2383E+04  .8663E+04  .1056E+05  .1243E+05  .1877E+05  .1913E+05  .1824E+05  .1531E+05  .7460E+04  .1820E+04  .0000E+00  .0000E+00  .3030E+05  .4020E+05  .3353E+05  .3834E+05  .2364E+05  .1717E+05  .2776E+05  .2776E+05  .3653E+05  .2950E+05  .0000E+00  
02:29           .2175E+03  .2583E+03  .4352E+03  .6338E+03  .5113E+03  .4596E+03  .2198E+03  .1143E+03  .1401E+03  .1921E+03  .2599E+03  .3117E+03  .2827E+03  .2235E+03  .1217E+03  .7855E+02  .9597E+02  .9720E+02  .8076E+02  .4572E+02  .2380E+02  .4758E+02  .7763E+02  .1101E+03  .1171E+03  .8726E+02  .5841E+02  .3465E+02  .2701E+02  .3047E+02  .4245E+02  .0000E+00  .7450E+02  .1628E+03  .1499E+03  .1499E+03  .1635E+03  .6175E+03  .1056E+04  .1078E+04  .1221E+04  .1278E+04  .7840E+03  .0000E+00  .3198E+03  .4821E+03  .5448E+03  .1306E+04  .2584E+04  .4077E+04  .5066E+04  .4673E+04  .4285E+04  .2755E+04  .0000E+00  .1960E+04  .1147E+04  .1147E+04  .3971E+04  .5187E+04  .5187E+04  .5187E+04  .1190E+04  .0000E+00  .1420E+05  .1218E+05  .2511E+05  .3929E+05  .4619E+05  .5550E+05  .4773E+05  .2675E+05  .1735E+05  .2663E+05  .2663E+05  .2545E+05  
02:30           .3936E+03  .3936E+03  .3936E+03  .2610E+03  .4788E+03  .4627E+03  .4344E+03  .3330E+03  .2537E+03  .2781E+03  .2957E+03  .2469E+03  .1500E+03  .8709E+02  .8037E+02  .1191E+03  .1404E+03  .1149E+03  .7712E+02  .3602E+02  .5558E+02  .9977E+02  .1215E+03  .1421E+03  .1305E+03  .5580E+02  .1127E+03  .1284E+03  .1033E+03  .1079E+03  .7212E+02  .1782E+03  .3660E+03  .3327E+03  .4048E+03  .3556E+03  .7960E+02  .2495E+03  .2494E+03  .2494E+03  .3065E+03  .0000E+00  .5370E+03  .8930E+03  .1276E+04  .1866E+04  .2096E+04  .2402E+04  .1829E+04  .8990E+03  .1489E+04  .2035E+04  .3284E+04  .4146E+04  .4100E+04  .3988E+04  .2420E+04  .0000E+00  .0000E+00  .6330E+04  .1428E+05  .1873E+05  .1689E+05  .1449E+05  .1071E+05  .4077E+04  .2080E+04  .1440E+04  .1601E+05  .2345E+05  .1989E+05  .2458E+05  .1743E+05  .7480E+04  .0000E+00  .0000E+00  
02:31           .2500E+03  .4305E+03  .5127E+03  .5940E+03  .6076E+03  .5497E+03  .4556E+03  .3584E+03  .2372E+03  .1431E+03  .7187E+02  .5653E+02  .8596E+02  .1291E+03  .1255E+03  .9973E+02  .8446E+02  .8489E+02  .1106E+03  .1046E+03  .8248E+02  .5555E+02  .5720E+02  .6924E+02  .7721E+02  .6839E+02  .5508E+02  .5023E+02  .3730E+02  .1697E+02  .1697E+02  .1697E+02  .2452E+02  .1163E+03  .1723E+03  .2531E+03  .3436E+03  .3517E+03  .3685E+03  .3030E+03  .6243E+03  .6394E+03  .5364E+03  .4730E+03  .3322E+03  .2693E+03  .8208E+03  .1368E+04  .1262E+04  .1525E+04  .1269E+04  .5670E+03  .0000E+00  .7435E+03  .2024E+04  .2136E+04  .1995E+04  .2289E+04  .4215E+04  .6704E+04  .7763E+04  .8483E+04  .5415E+04  .9370E+04  .1089E+05  .9673E+04  .9673E+04  .8660E+04  .0000E+00  .4045E+05  .6653E+05  .6223E+05  .7064E+05  .6697E+05  .2840E+05  .0000E+00  
02:32           .2494E+03  .4512E+03  .5473E+03  .6714E+03  .6071E+03  .3927E+03  .2331E+03  .1139E+03  .1484E+03  .2084E+03  .2453E+03  .1893E+03  .1037E+03  .6823E+02  .8544E+02  .1249E+03  .1453E+03  .1413E+03  .1232E+03  .9569E+02  .8309E+02  .7470E+02  .7824E+02  .9043E+02  .4340E+02  .1797E+02  .2758E+02  .4827E+02  .1018E+03  .1542E+03  .1738E+03  .1847E+03  .1384E+03  .0000E+00  .0000E+00  .1600E+03  .3310E+03  .4150E+03  .4429E+03  .5162E+03  .5217E+03  .4980E+03  .1174E+04  .1727E+04  .1609E+04  .1276E+04  .8804E+03  .7987E+03  .1260E+04  .1510E+04  .1977E+04  .1270E+04  .2220E+03  .4587E+04  .1019E+05  .1379E+05  .1635E+05  .1784E+05  .1456E+05  .5790E+04  .7020E+04  .7020E+04  .7020E+04  .3869E+04  .1909E+04  .6482E+04  .1785E+05  .3570E+05  .4097E+05  .4007E+05  .3400E+05  .2593E+05  .2035E+05  .2630E+05  .2630E+05  .2630E+05  
02:33           .3770E+03  .4274E+03  .4407E+03  .4647E+03  .3469E+03  .2740E+03  .2903E+03  .3640E+03  .4299E+03  .3860E+03  .2590E+03  .1766E+03  .9790E+02  .1075E+03  .1195E+03  .1243E+03  .8410E+02  .4982E+02  .3670E+02  .3927E+02  .4073E+02  .5493E+02  .7117E+02  .1082E+03  .1256E+03  .1051E+03  .7996E+02  .9267E+02  .1163E+03  .1156E+03  .1075E+03  .4917E+02  .2420E+02  .1070E+03  .1077E+03  .1077E+03  .1295E+03  .0000E+00  .5395E+03  .1070E+04  .1040E+04  .9510E+03  .8176E+03  .3535E+03  .5513E+03  .1122E+04  .1108E+04  .1403E+04  .1309E+04  .6660E+03  .1580E+04  .4227E+04  .4366E+04  .5680E+04  .1022E+05  .1317E+05  .1459E+05  .1336E+05  .1101E+05  .1073E+05  .1119E+05  .9780E+04  .0000E+00  .1140E+05  .1403E+05  .1430E+05  .1430E+05  .1328E+05  .3253E+05  .4620E+05  .3383E+05  .3146E+05  .1299E+05  .1975E+04  .1330E+04  .0000E+00  
02:34           .1637E+04  .1273E+04  .1273E+04  .4088E+03  .2514E+03  .4143E+03  .4552E+03  .4860E+03  .3636E+03  .2109E+03  .1711E+03  .2111E+03  .2222E+03  .2344E+03  .1456E+03  .7953E+02  .1120E+03  .1310E+03  .1561E+03  .1224E+03  .1019E+03  .5284E+02  .8612E+02  .1132E+03  .1327E+03  .1458E+03  .9050E+02  .1137E+03  .2231E+03  .2814E+03  .2775E+03  .2967E+03  .2285E+03  .6550E+02  .2810E+02  .9113E+02  .1637E+03  .2828E+03  .4706E+03  .5834E+03  .7017E+03  .5980E+03  .0000E+00  .0000E+00  .7230E+03  .1234E+04  .1194E+04  .1368E+04  .1329E+04  .1674E+04  .5089E+04  .6698E+04  .8024E+04  .7854E+04  .7114E+04  .5660E+04  .3110E+04  .3735E+04  .6635E+04  .5636E+04  .6773E+04  .4450E+04  .2026E+04  .3801E+04  .6586E+04  .7448E+04  .9627E+04  .6070E+04  .3410E+04  .3410E+04  .1226E+05  .2697E+05  .3700E+05  .5090E+05  .6122E+05  .7767E+05  
02:35           .3860E+03  .3758E+03  .3380E+03  .2610E+03  .2529E+03  .3457E+03  .4729E+03  .4741E+03  .4712E+03  .3053E+03  .6753E+02  .1106E+03  .1551E+03  .1978E+03  .1948E+03  .1440E+03  .9126E+02  .8397E+02  .1039E+03  .1158E+03  .1157E+03  .7445E+02  .9890E+02  .1722E+03  .2001E+03  .2127E+03  .1950E+03  .1588E+03  .9550E+02  .1319E+03  .2127E+03  .1922E+03  .2163E+03  .1995E+03  .6050E+02  .3725E+03  .5390E+03  .5054E+03  .5743E+03  .5220E+03  .5680E+03  .7913E+03  .1059E+04  .1475E+04  .1866E+04  .2156E+04  .1779E+04  .1844E+04  .2707E+04  .2534E+04  .3255E+04  .3520E+04  .1620E+05  .2796E+05  .3111E+05  .3068E+05  .2857E+05  .1649E+05  .4690E+03  .0000E+00  .0000E+00  .0000E+00  .0000E+00  .0000E+00  .6060E+04  .7417E+04  .1225E+05  .1225E+05  .1619E+05  .2380E+05  .5490E+05  .8845E+05  .9780E+05  .9329E+05  .9008E+05  .6647E+05  
02:36           .4960E+03  .5364E+03  .4984E+03  .4550E+03  .3349E+03  .2088E+03  .1708E+03  .1564E+03  .1678E+03  .1438E+03  .9199E+02  .6517E+02  .7366E+02  .1018E+03  .1354E+03  .1653E+03  .1581E+03  .1248E+03  .9699E+02  .6758E+02  .6158E+02  .5990E+02  .1046E+03  .1166E+03  .1427E+03  .1426E+03  .1279E+03  .1171E+03  .7760E+02  .0000E+00  .0000E+00  .0000E+00  .4077E+02  .1559E+03  .2414E+03  .2816E+03  .3515E+03  .3190E+03  .0000E+00  .0000E+00  .3430E+03  .1234E+04  .1745E+04  .1959E+04  .2476E+04  .2677E+04  .2696E+04  .2683E+04  .3336E+04  .4339E+04  .4553E+04  .4950E+04  .4010E+04  .1770E+04  .4650E+04  .8207E+04  .7786E+04  .6788E+04  .6628E+04  .3510E+04  .4730E+04  .4730E+04  .4570E+04  .7353E+04  .1875E+05  .2709E+05  .3924E+05  .4096E+05  .3934E+05  .3340E+05  .1650E+05  .1950E+05  .3167E+05  .3167E+05  .3167E+05  .3480E+05  
02:37           .5050E+03  .5050E+03  .3803E+03  .8080E+02  .8085E+02  .1729E+03  .2548E+03  .3627E+03  .3973E+03  .3669E+03  .2884E+03  .1879E+03  .1215E+03  .9510E+02  .9144E+02  .7264E+02  .6790E+02  .9254E+02  .1371E+03  .1621E+03  .1412E+03  .9474E+02  .7164E+02  .8136E+02  .1070E+03  .1075E+03  .9932E+02  .6215E+02  .1880E+02  .6273E+02  .5266E+02  .5607E+02  .1119E+03  .1856E+03  .2466E+03  .2869E+03  .2820E+03  .2803E+03  .1810E+03  .0000E+00  .0000E+00  .1130E+04  .1413E+04  .2078E+04  .2673E+04  .3476E+04  .3313E+04  .3122E+04  .2317E+04  .1215E+04  .3427E+04  .3228E+04  .3228E+04  .3610E+04  .1420E+04  .0000E+00  .1280E+03  .2126E+04  .3092E+04  .5405E+04  .1148E+05  .1805E+05  .2327E+05  .2243E+05  .2125E+05  .1357E+05  .1020E+05  .1020E+05  .1020E+05  .2306E+05  .4463E+05  .4282E+05  .5133E+05  .5075E+05  .0000E+00  .0000E+00  
02:38           .1003E+04  .1179E+04  .1108E+04  .9870E+03  .6400E+03  .3170E+03  .1607E+03  .1798E+03  .2588E+03  .2819E+03  .2159E+03  .1356E+03  .8205E+02  .1107E+03  .1479E+03  .1873E+03  .1796E+03  .1412E+03  .1028E+03  .8583E+02  .9504E+02  .1025E+03  .8783E+02  .5918E+02  .4229E+02  .2359E+02  .3459E+02  .5656E+02  .6080E+02  .8957E+02  .1303E+03  .1533E+03  .1388E+03  .1207E+03  .6490E+02  .2080E+02  .1480E+03  .5347E+03  .5614E+03  .5614E+03  .7040E+03  .2840E+03  .0000E+00  .2430E+03  .1268E+04  .1679E+04  .1978E+04  .2901E+04  .3273E+04  .4051E+04  .3825E+04  .3765E+04  .3638E+04  .8540E+03  .1080E+04  .1053E+05  .1506E+05  .1494E+05  .1477E+05  .1227E+05  .6215E+04  .6763E+04  .7925E+04  .7925E+04  .1047E+05  .0000E+00  .5860E+04  .2409E+05  .2301E+05  .2055E+05  .1796E+05  .9830E+04  .5345E+04  .5470E+05  .5470E+05  .5470E+05  
02:39           .4475E+03  .4475E+03  .3547E+03  .2050E+03  .3447E+03  .3682E+03  .3681E+03  .2550E+03  .1555E+03  .1328E+03  .1960E+03  .2400E+03  .2096E+03  .1435E+03  .7416E+02  .4334E+02  .5997E+02  .7931E+02  .9497E+02  .9384E+02  .7436E+02  .6329E+02  .7391E+02  .9863E+02  .1015E+03  .1030E+03  .7340E+02  .2663E+02  .2775E+02  .2775E+02  .3050E+02  .2540E+02  .0000E+00  .2320E+03  .4415E+03  .4493E+03  .5180E+03  .5420E+03  .3180E+03  .3830E+02  .3538E+03  .3142E+03  .3142E+03  .3679E+03  .4234E+03  .2093E+04  .2648E+04  .2258E+04  .2553E+04  .1915E+04  .1364E+04  .2957E+04  .3264E+04  .3364E+04  .2527E+04  .1724E+04  .2437E+04  .4697E+04  .7123E+04  .7686E+04  .7900E+04  .6841E+04  .8320E+03  .6285E+04  .1409E+05  .2085E+05  .2514E+05  .2503E+05  .2311E+05  .1223E+05  .0000E+00  .2660E+05  .1576E+05  .1545E+05  .1571E+05  .1039E+05  
02:40           .0000E+00  .6670E+03  .9757E+03  .9486E+03  .7764E+03  .5360E+03  .2585E+03  .8340E+02  .1380E+03  .2101E+03  .2701E+03  .2278E+03  .1446E+03  .1056E+03  .1243E+03  .1687E+03  .1763E+03  .1263E+03  .9346E+02  .4806E+02  .8250E+02  .1187E+03  .1208E+03  .1048E+03  .7320E+02  .4253E+02  .1278E+03  .1419E+03  .1441E+03  .1501E+03  .5802E+02  .9278E+02  .8517E+02  .8517E+02  .1095E+03  .1510E+01  .2070E+03  .7153E+03  .8190E+03  .7295E+03  .8478E+03  .5205E+03  .0000E+00  .1026E+04  .1933E+04  .2377E+04  .2511E+04  .2692E+04  .2300E+04  .1250E+04  .5235E+04  .8293E+04  .7817E+04  .8794E+04  .8410E+04  .4350E+04  .4730E+04  .3527E+04  .3527E+04  .4505E+04  .0000E+00  .1875E+05  .2470E+05  .1966E+05  .2109E+05  .1291E+05  .1786E+05  .2432E+05  .2432E+05  .3080E+05  .1640E+05  .3410E+05  .7683E+05  .9850E+05  .9850E+05  .1243E+06  
02:41           .5040E+02  .1147E+03  .3231E+03  .5706E+03  .5519E+03  .5029E+03  .3396E+03  .1395E+03  .1700E+03  .2311E+03  .2714E+03  .2159E+03  .1248E+03  .6236E+02  .8311E+02  .1189E+03  .1457E+03  .1286E+03  .9446E+02  .7023E+02  .7531E+02  .9630E+02  .1146E+03  .1102E+03  .7419E+02  .4420E+02  .3467E+02  .6060E+02  .8340E+02  .9513E+02  .9330E+02  .7153E+02  .1421E+03  .1787E+03  .1604E+03  .1795E+03  .1522E+03  .5970E+02  .0000E+00  .0000E+00  .0000E+00  .9105E+03  .1608E+04  .1669E+04  .1653E+04  .1344E+04  .8756E+03  .4463E+03  .1175E+04  .2902E+04  .3110E+04  .3692E+04  .4050E+04  .3670E+04  .1080E+05  .1470E+05  .1392E+05  .1628E+05  .1470E+05  .7800E+04  .1095E+05  .1893E+05  .1880E+05  .1844E+05  .1648E+05  .7910E+04  .1025E+05  .1965E+05  .1952E+05  .2286E+05  .2270E+05  .1310E+05  .2050E+05  .5383E+05  .5383E+05  .5383E+05  
02:42           .5417E+03  .4402E+03  .4513E+03  .4080E+03  .4286E+03  .3714E+03  .2776E+03  .2401E+03  .2643E+03  .2743E+03  .2503E+03  .1933E+03  .1454E+03  .1164E+03  .9373E+02  .8434E+02  .8503E+02  .1055E+03  .1312E+03  .1382E+03  .1166E+03  .7556E+02  .5734E+02  .6999E+02  .7716E+02  .8646E+02  .6743E+02  .5430E+02  .1537E+03  .1906E+03  .1887E+03  .1888E+03  .1656E+03  .1013E+03  .7680E+02  .1533E+03  .1533E+03  .1533E+03  .2200E+03  .3510E+03  .1054E+04  .1402E+04  .1226E+04  .1444E+04  .1100E+04  .4310E+03  .0000E+00  .5817E+03  .1108E+04  .1065E+04  .1558E+04  .2832E+04  .4216E+04  .4757E+04  .4902E+04  .3897E+04  .2100E+04  .8720E+04  .1301E+05  .1044E+05  .1146E+05  .9134E+04  .1122E+04  .7697E+04  .1106E+05  .1058E+05  .1281E+05  .1152E+05  .6160E+04  .2150E+05  .1286E+05  .9202E+04  .1080E+05  .8462E+04  .1161E+05  .1890E+05  
02:43           .8713E+03  .8624E+03  .7654E+03  .5764E+03  .3297E+03  .1569E+03  .1211E+03  .1645E+03  .2010E+03  .1964E+03  .1593E+03  .1394E+03  .1449E+03  .1659E+03  .1791E+03  .1760E+03  .1587E+03  .1346E+03  .9834E+02  .6241E+02  .4796E+02  .4893E+02  .5951E+02  .6831E+02  .6076E+02  .5184E+02  .6256E+02  .6484E+02  .7740E+02  .8200E+02  .3970E+02  .8370E+02  .2749E+03  .3529E+03  .2904E+03  .3308E+03  .2293E+03  .3180E+02  .0000E+00  .0000E+00  .1346E+03  .2196E+03  .4472E+03  .1075E+04  .2121E+04  .2799E+04  .3248E+04  .3247E+04  .2090E+04  .3080E+04  .6510E+04  .6016E+04  .6016E+04  .6497E+04  .2930E+04  .5700E+04  .7943E+04  .6612E+04  .7494E+04  .5557E+04  .2415E+04  .7410E+04  .7345E+04  .7345E+04  .8775E+04  .0000E+00  .1030E+05  .2470E+05  .2740E+05  .2614E+05  .2911E+05  .2313E+05  .2548E+05  .4534E+05  .5078E+05  .6353E+05  
02:44           .0000E+00  .1300E+02  .3850E+02  .1633E+03  .2969E+03  .4750E+03  .5179E+03  .3895E+03  .2062E+03  .9267E+02  .1001E+03  .1512E+03  .1867E+03  .1901E+03  .1614E+03  .1357E+03  .1278E+03  .1228E+03  .1104E+03  .7280E+02  .4121E+02  .2659E+02  .5459E+02  .8613E+02  .1143E+03  .1073E+03  .8009E+02  .5464E+02  .6196E+02  .6674E+02  .7352E+02  .7987E+02  .2110E+02  .3690E+02  .1210E+03  .2660E+03  .2734E+03  .3558E+03  .3720E+03  .1330E+03  .0000E+00  .0000E+00  .0000E+00  .2280E+03  .1153E+04  .2280E+04  .3161E+04  .4330E+04  .4471E+04  .3468E+04  .2747E+04  .1746E+04  .2809E+04  .4728E+04  .4728E+04  .6203E+04  .3357E+04  .9411E+04  .1473E+05  .1405E+05  .1478E+05  .1178E+05  .4352E+04  .8800E+04  .1085E+05  .1085E+05  .1270E+05  .7950E+04  .2190E+05  .2924E+05  .2734E+05  .3236E+05  .2783E+05  .2029E+05  .2298E+05  .2298E+05  
02:45           .8195E+03  .8580E+03  .7175E+03  .5636E+03  .2843E+03  .1194E+03  .1049E+03  .1614E+03  .1953E+03  .1856E+03  .1345E+03  .9124E+02  .8274E+02  .9541E+02  .1137E+03  .1319E+03  .1367E+03  .1178E+03  .8754E+02  .5263E+02  .5813E+02  .9376E+02  .1180E+03  .1086E+03  .6870E+02  .3594E+02  .4438E+02  .7270E+02  .8376E+02  .9628E+02  .7513E+02  .3460E+02  .9250E+02  .1565E+03  .1355E+03  .1355E+03  .1330E+03  .3148E+02  .7196E+02  .6407E+02  .6407E+02  .7517E+02  .3650E+02  .4460E+03  .8336E+03  .8917E+03  .1168E+04  .1600E+04  .1640E+04  .1731E+04  .2675E+04  .3280E+04  .3257E+04  .3138E+04  .1670E+04  .4455E+04  .6232E+04  .5536E+04  .6038E+04  .4340E+04  .3565E+04  .1283E+05  .1960E+05  .2133E+05  .2279E+05  .1859E+05  .1292E+05  .8187E+04  .1923E+05  .1549E+05  .1549E+05  .1432E+05  .2970E+04  .1801E+05  .1801E+05  .1801E+05  
02:46           .5713E+03  .5010E+03  .4543E+03  .4061E+03  .3127E+03  .2220E+03  .1159E+03  .5009E+02  .8934E+02  .1729E+03  .2496E+03  .2754E+03  .2366E+03  .1883E+03  .1630E+03  .1494E+03  .1209E+03  .7536E+02  .4859E+02  .6482E+02  .1105E+03  .1388E+03  .1169E+03  .1010E+03  .5600E+02  .3687E+02  .8182E+02  .7455E+02  .8504E+02  .7733E+02  .4970E+02  .1795E+03  .2121E+03  .1838E+03  .2037E+03  .1531E+03  .1237E+03  .2660E+03  .2059E+03  .2059E+03  .1593E+03  .0000E+00  .0000E+00  .5980E+03  .1526E+04  .2856E+04  .3520E+04  .4221E+04  .3814E+04  .3026E+04  .1367E+04  .4219E+04  .4544E+04  .4544E+04  .5643E+04  .3240E+04  .2038E+04  .3572E+04  .3572E+04  .4680E+04  .4740E+04  .2740E+05  .5220E+05  .5270E+05  .5270E+05  .5943E+05  .3850E+05  .3258E+05  .6816E+05  .6921E+05  .8156E+05  .8353E+05  .5000E+05  .6635E+05  .6635E+05  .6635E+05  
02:47           .1298E+04  .1298E+04  .1298E+04  .2910E+03  .3113E+03  .4442E+03  .4913E+03  .4970E+03  .3489E+03  .2014E+03  .1807E+03  .2385E+03  .2454E+03  .2374E+03  .1243E+03  .6370E+02  .1050E+03  .1104E+03  .1203E+03  .1120E+03  .5360E+02  .1003E+03  .1390E+03  .1410E+03  .1459E+03  .1298E+03  .6903E+02  .9227E+02  .1088E+03  .1035E+03  .1146E+03  .1037E+03  .0000E+00  .2040E+03  .1341E+03  .1341E+03  .1341E+03  .9150E+02  .1472E+03  .1411E+03  .1584E+03  .1473E+03  .1424E+03  .5716E+03  .3141E+04  .5987E+04  .8991E+04  .8555E+04  .7823E+04  .4139E+04  .3170E+03  .0000E+00  .0000E+00  .0000E+00  .0000E+00  .0000E+00  .0000E+00  .3410E+04  .1016E+05  .1452E+05  .1637E+05  .1411E+05  .1085E+05  .4615E+04  .7550E+03  .0000E+00  .0000E+00  .1520E+05  .3837E+05  .4006E+05  .3303E+05  .3472E+05  .2123E+05  .3187E+05  .4195E+05  .4195E+05  
02:48           .7263E+03  .5470E+03  .5066E+03  .4491E+03  .4797E+03  .4300E+03  .3783E+03  .1851E+03  .1573E+03  .2114E+03  .2006E+03  .1946E+03  .1524E+03  .1454E+03  .1447E+03  .1296E+03  .1115E+03  .8819E+02  .8390E+02  .9780E+02  .9224E+02  .7918E+02  .5673E+02  .3057E+02  .5149E+02  .7492E+02  .1213E+03  .1217E+03  .1269E+03  .9238E+02  .3710E+02  .4000E+02  .4000E+02  .0000E+00  .0000E+00  .8780E+02  .2216E+03  .2216E+03  .2216E+03  .3380E+03  .7670E+03  .9962E+03  .8694E+03  .9930E+03  .7850E+03  .3760E+03  .6740E+03  .2931E+04  .3697E+04  .4153E+04  .5363E+04  .5010E+04  .5080E+04  .5226E+04  .4837E+04  .5410E+04  .4340E+04  .1903E+04  .4574E+04  .6123E+04  .7250E+04  .8943E+04  .7740E+04  .6900E+03  .1823E+05  .1681E+05  .1681E+05  .2022E+05  .9703E+04  .2247E+05  .2903E+05  .2701E+05  .2818E+05  .1702E+05  .1130E+05  .1425E+05  
02:49           .7860E+03  .1024E+04  .9849E+03  .8610E+03  .6123E+03  .2662E+03  .1663E+03  .1646E+03  .1550E+03  .1266E+03  .1231E+03  .9786E+02  .9941E+02  .1291E+03  .1346E+03  .1226E+03  .9687E+02  .7959E+02  .1038E+03  .1269E+03  .1165E+03  .8156E+02  .5959E+02  .2769E+02  .4616E+02  .1062E+03  .1039E+03  .1113E+03  .8162E+02  .4648E+02  .6770E+02  .7150E+02  .8160E+02  .7070E+02  .2990E+02  .0000E+00  .2460E+03  .6180E+03  .5696E+03  .5696E+03  .6343E+03  .2490E+03  .0000E+00  .0000E+00  .4570E+03  .1072E+04  .1619E+04  .2614E+04  .5374E+04  .8636E+04  .9329E+04  .1000E+05  .8167E+04  .2900E+04  .0000E+00  .3519E+04  .4415E+04  .4415E+04  .5713E+04  .2700E+04  .1080E+05  .2877E+05  .3650E+05  .3471E+05  .3345E+05  .2668E+05  .1111E+05  .0000E+00  .0000E+00  .0000E+00  .0000E+00  .0000E+00  .6160E+05  .8655E+05  .8655E+05  .1018E+06  
02:50           .1359E+03  .3049E+03  .3945E+03  .4741E+03  .4216E+03  .2603E+03  .1440E+03  .9071E+02  .1006E+03  .1672E+03  .2444E+03  .2909E+03  .2676E+03  .2042E+03  .1400E+03  .7773E+02  .5501E+02  .1092E+03  .1310E+03  .1570E+03  .1338E+03  .9143E+02  .6847E+02  .7454E+02  .7769E+02  .8680E+02  .7477E+02  .3650E+02  .5765E+02  .1281E+03  .1752E+03  .1782E+03  .1945E+03  .1561E+03  .1032E+03  .8315E+02  .8315E+02  .8315E+02  .0000E+00  .4160E+03  .1058E+04  .1320E+04  .1323E+04  .1409E+04  .1029E+04  .3136E+03  .4369E+03  .4369E+03  .5733E+03  .1018E+04  .1900E+04  .2224E+04  .3583E+04  .5963E+04  .6308E+04  .7083E+04  .5465E+04  .3753E+04  .4010E+04  .4010E+04  .4010E+04  .4700E+04  .1287E+05  .2274E+05  .2165E+05  .2721E+05  .2552E+05  .7390E+04  .2134E+05  .3024E+05  .4745E+05  .6474E+05  .7608E+05  .8413E+05  .4940E+05  .0000E+00  
02:51           .6720E+02  .1349E+03  .2739E+03  .3840E+03  .4856E+03  .4416E+03  .3244E+03  .2490E+03  .2203E+03  .1932E+03  .1575E+03  .1345E+03  .1557E+03  .1890E+03  .1816E+03  .1316E+03  .8936E+02  .5987E+02  .6559E+02  .9789E+02  .1214E+03  .1174E+03  .8251E+02  .5345E+02  .5585E+02  .9662E+02  .9617E+02  .1129E+03  .7720E+02  .1137E+03  .2328E+03  .2055E+03  .2497E+03  .2166E+03  .7720E+01  .8710E+02  .6057E+03  .8494E+03  .6886E+03  .8247E+03  .5478E+03  .4630E+02  .5385E+03  .5848E+03  .5848E+03  .6807E+03  .7695E+03  .3190E+04  .4462E+04  .4431E+04  .5320E+04  .4997E+04  .3910E+04  .6200E+04  .6170E+04  .4824E+04  .4396E+04  .2824E+04  .4410E+03  .0000E+00  .7570E+03  .2322E+04  .4883E+04  .5070E+04  .6901E+04  .8312E+04  .1912E+05  .3995E+05  .5373E+05  .5549E+05  .4978E+05  .3680E+05  .2580E+05  .0000E+00  .0000E+00  .0000E+00  
02:52           .4870E+03  .4866E+03  .4073E+03  .3314E+03  .2319E+03  .2649E+03  .3049E+03  .3077E+03  .2499E+03  .1777E+03  .1640E+03  .1507E+03  .1248E+03  .9470E+02  .8014E+02  .1023E+03  .1130E+03  .1152E+03  .9245E+02  .8612E+02  .1104E+03  .1341E+03  .1257E+03  .1061E+03  .8340E+02  .4405E+02  .7522E+02  .1212E+03  .1428E+03  .1665E+03  .1731E+03  .5285E+02  .1564E+03  .3476E+03  .3574E+03  .5088E+03  .5230E+03  .0000E+00  .5800E+03  .4090E+03  .4090E+03  .4090E+03  .4820E+03  .1194E+04  .1744E+04  .2908E+04  .4031E+04  .4016E+04  .4086E+04  .3093E+04  .9550E+03  .1421E+04  .1421E+04  .1850E+04  .1570E+04  .7937E+04  .7902E+04  .7902E+04  .8663E+04  .4925E+04  .4760E+04  .1148E+05  .1240E+05  .1240E+05  .1411E+05  .5840E+04  .8750E+04  .1942E+05  .2135E+05  .1973E+05  .2183E+05  .1620E+05  .1922E+05  .3806E+05  .3806E+05  .5047E+05  
02:53           .1810E+03  .2552E+03  .3038E+03  .3826E+03  .3990E+03  .3963E+03  .3949E+03  .3803E+03  .3360E+03  .2544E+03  .1719E+03  .1328E+03  .1323E+03  .1509E+03  .1554E+03  .1357E+03  .1108E+03  .9531E+02  .1062E+03  .1057E+03  .8300E+02  .6037E+02  .4658E+02  .6563E+02  .7694E+02  .8180E+02  .7195E+02  .5935E+02  .1263E+03  .2044E+03  .2589E+03  .2470E+03  .2618E+03  .2043E+03  .1780E+02  .1030E+03  .3050E+03  .3582E+03  .2984E+03  .3679E+03  .3042E+03  .3400E+03  .5047E+03  .5310E+03  .5310E+03  .7140E+03  .4415E+03  .7830E+03  .1667E+04  .2235E+04  .2850E+04  .3310E+04  .1990E+04  .4680E+04  .6978E+04  .6072E+04  .6958E+04  .5500E+04  .9460E+03  .7182E+04  .1421E+05  .1341E+05  .1771E+05  .1572E+05  .5850E+04  .1357E+05  .2716E+05  .2834E+05  .2814E+05  .2714E+05  .1322E+05  .1500E+05  .5257E+05  .5288E+05  .5288E+05  .6535E+05  
02:54           .8713E+03  .9536E+03  .6993E+03  .6240E+03  .1981E+03  .1016E+03  .1367E+03  .1730E+03  .1929E+03  .1870E+03  .1961E+03  .2290E+03  .2560E+03  .2349E+03  .2064E+03  .1166E+03  .7207E+02  .9824E+02  .1237E+03  .1481E+03  .1389E+03  .1161E+03  .6467E+02  .4857E+02  .2770E+02  .2061E+02  .2261E+02  .4077E+02  .8131E+02  .9091E+02  .1156E+03  .1539E+03  .2398E+03  .2719E+03  .3019E+03  .2652E+03  .5260E+02  .3990E+03  .3990E+03  .3990E+03  .5840E+03  .1560E+04  .3050E+04  .3702E+04  .3410E+04  .3192E+04  .2463E+04  .1124E+04  .3753E+04  .6392E+04  .6367E+04  .8343E+04  .8420E+04  .0000E+00  .9430E+04  .1611E+05  .2133E+05  .2380E+05  .2420E+05  .2018E+05  .1942E+05  .2097E+05  .2196E+05  .2321E+05  .1634E+05  .9130E+04  .0000E+00  .4580E+04  .4580E+04  .2753E+04  .1182E+05  .2834E+05  .3438E+05  .4222E+05  .4138E+05  .3200E+05  
02:55           .1319E+04  .1221E+04  .9380E+03  .8398E+03  .3635E+03  .2900E+03  .4652E+03  .4517E+03  .4058E+03  .2463E+03  .9596E+02  .5204E+02  .9361E+02  .1317E+03  .1343E+03  .1116E+03  .9963E+02  .1251E+03  .1630E+03  .1488E+03  .1228E+03  .7860E+02  .6462E+02  .1036E+03  .1225E+03  .1324E+03  .1181E+03  .5777E+02  .5517E+02  .6880E+02  .6752E+02  .7700E+02  .7620E+02  .1240E+03  .3067E+03  .3744E+03  .3487E+03  .3978E+03  .3367E+03  .2630E+03  .1110E+04  .1470E+04  .1262E+04  .1465E+04  .1102E+04  .5840E+03  .0000E+00  .5220E+03  .3117E+04  .4152E+04  .3496E+04  .4288E+04  .2486E+04  .0000E+00  .1140E+05  .2263E+05  .2960E+05  .3471E+05  .4439E+05  .4603E+05  .3943E+05  .2637E+05  .1759E+05  .6220E+04  .3080E+04  .2570E+04  .3800E+04  .1682E+05  .3603E+05  .5262E+05  .5939E+05  .5893E+05  .5133E+05  .2400E+05  .0000E+00  .0000E+00  
02:56           .9057E+03  .1003E+04  .9517E+03  .8681E+03  .5791E+03  .3411E+03  .1574E+03  .1360E+03  .1733E+03  .2100E+03  .1860E+03  .1379E+03  .9764E+02  .9540E+02  .1155E+03  .1315E+03  .1550E+03  .1498E+03  .1194E+03  .8030E+02  .5049E+02  .6621E+02  .9860E+02  .1032E+03  .1059E+03  .5794E+02  .2764E+02  .3477E+02  .4073E+02  .4687E+02  .4498E+02  .4737E+02  .1960E+02  .4650E+02  .1705E+03  .2007E+03  .2062E+03  .2154E+03  .1864E+03  .1487E+03  .0000E+00  .0000E+00  .0000E+00  .0000E+00  .3190E+03  .1280E+04  .2690E+04  .3844E+04  .5433E+04  .6630E+04  .5796E+04  .5479E+04  .4678E+04  .9030E+03  .0000E+00  .1924E+04  .4740E+04  .4263E+04  .5038E+04  .4907E+04  .2011E+04  .7410E+04  .1183E+05  .1117E+05  .1437E+05  .1279E+05  .1535E+05  .1148E+05  .1148E+05  .1125E+05  .2191E+05  .2626E+05  .2733E+05  .2538E+05  .1775E+05  .1823E+05  
02:57           .1476E+04  .1092E+04  .7980E+03  .3768E+03  .2632E+03  .3470E+03  .3295E+03  .2940E+03  .1356E+03  .9197E+02  .1333E+03  .1856E+03  .2000E+03  .1954E+03  .1767E+03  .1531E+03  .1377E+03  .1141E+03  .9897E+02  .9106E+02  .7863E+02  .8450E+02  .8860E+02  .8759E+02  .7670E+02  .7270E+02  .5785E+02  .3960E+02  .1452E+03  .2007E+03  .1922E+03  .2224E+03  .1802E+03  .1581E+03  .1559E+03  .1889E+03  .2632E+03  .2150E+03  .2050E+03  .2706E+03  .7143E+03  .8873E+03  .1176E+04  .1193E+04  .5300E+03  .0000E+00  .7923E+03  .1684E+04  .1339E+04  .1677E+04  .1113E+04  .1142E+04  .1187E+04  .1249E+04  .1977E+04  .5350E+04  .4730E+04  .4370E+04  .6030E+04  .6018E+04  .7070E+04  .8675E+04  .1002E+05  .1227E+05  .1616E+05  .1904E+05  .1586E+05  .1282E+05  .7504E+04  .8073E+04  .1500E+05  .9417E+04  .3766E+05  .5546E+05  .6644E+05  .8770E+05  
02:58           .1570E+03  .8820E+03  .1175E+04  .1027E+04  .1223E+04  .9177E+03  .2326E+03  .3122E+03  .3475E+03  .3297E+03  .3228E+03  .1326E+03  .6975E+02  .1107E+03  .1349E+03  .1225E+03  .9532E+02  .7682E+02  .1424E+03  .1842E+03  .1980E+03  .1528E+03  .9083E+02  .5167E+02  .3321E+02  .3091E+02  .1834E+02  .1469E+02  .2274E+02  .2274E+02  .3440E+02  .1044E+03  .1309E+03  .1054E+03  .2667E+03  .2950E+03  .3267E+03  .5066E+03  .5053E+03  .6333E+03  .4129E+03  .7370E+02  .7370E+02  .8655E+02  .2518E+03  .4585E+03  .1497E+04  .2356E+04  .3156E+04  .3753E+04  .2010E+04  .3352E+04  .6976E+04  .6141E+04  .7270E+04  .6513E+04  .1500E+04  .5910E+04  .1657E+05  .1738E+05  .1526E+05  .1662E+05  .7833E+04  .2138E+05  .3283E+05  .2877E+05  .3571E+05  .2798E+05  .5940E+04  .1564E+05  .1699E+05  .1699E+05  .2027E+05  .1080E+05  .0000E+00  .0000E+00  
02:59           .2849E+03  .3706E+03  .4998E+03  .6009E+03  .4950E+03  .3314E+03  .1283E+03  .9935E+02  .1329E+03  .1496E+03  .1711E+03  .1734E+03  .1271E+03  .9133E+02  .7024E+02  .1013E+03  .1500E+03  .1683E+03  .1490E+03  .1085E+03  .9119E+02  .9320E+02  .8733E+02  .7459E+02  .6002E+02  .5443E+02  .4385E+02  .1584E+03  .2286E+03  .2273E+03  .2357E+03  .2023E+03  .1143E+03  .1385E+03  .2411E+03  .2256E+03  .2993E+03  .2450E+03  .0000E+00  .1841E+03  .1841E+03  .1841E+03  .2940E+03  .6360E+03  .8855E+03  .6937E+03  .6745E+03  .7077E+03  .1205E+04  .1383E+04  .1920E+04  .2370E+04  .0000E+00  .0000E+00  .2030E+04  .4670E+04  .7962E+04  .1203E+05  .1393E+05  .1594E+05  .1417E+05  .5400E+04  .0000E+00  .0000E+00  .0000E+00  .2950E+05  .4990E+05  .5896E+05  .6173E+05  .5791E+05  .5344E+05  .4040E+05  .1280E+05  .2143E+05  .2143E+05  .2143E+05  
03:00           .3170E+03  .2788E+03  .2185E+03  .1810E+03  .2040E+03  .3000E+03  .3854E+03  .3846E+03  .3250E+03  .2514E+03  .2076E+03  .2049E+03  .1944E+03  .1437E+03  .9254E+02  .7855E+02  .1483E+03  .1819E+03  .1819E+03  .1636E+03  .8633E+02  .4313E+02  .4134E+02  .3843E+02  .4114E+02  .3280E+02  .4920E+02  .1273E+03  .1599E+03  .1816E+03  .1889E+03  .1424E+03  .1218E+03  .9637E+02  .4050E+02  .0000E+00  .4830E+02  .3948E+03  .6969E+03  .5988E+03  .7794E+03  .4763E+03  .3463E+03  .3078E+03  .3078E+03  .3236E+03  .4190E+02  .1276E+04  .8651E+03  .6685E+03  .2203E+04  .6260E+04  .8157E+04  .9244E+04  .9540E+04  .7267E+04  .1280E+04  .9930E+02  .4130E+04  .5230E+04  .9978E+04  .2310E+05  .3811E+05  .4377E+05  .4602E+05  .3987E+05  .1890E+05  .0000E+00  .1370E+05  .1607E+05  .1258E+05  .1258E+05  .5603E+04  .4276E+05  .4276E+05  .4276E+05  
03:01           .8537E+03  .5238E+03  .4708E+03  .3101E+03  .4594E+03  .4649E+03  .4241E+03  .2447E+03  .1673E+03  .2924E+03  .2773E+03  .2520E+03  .1635E+03  .6753E+02  .7119E+02  .1203E+03  .1668E+03  .1595E+03  .1123E+03  .5844E+02  .4974E+02  .7379E+02  .8491E+02  .7590E+02  .5481E+02  .3970E+02  .3989E+02  .3962E+02  .2640E+02  .2438E+02  .2133E+02  .2948E+02  .3311E+02  .4293E+02  .8490E+02  .2745E+03  .4653E+03  .4987E+03  .4751E+03  .4170E+03  .5616E+03  .7173E+03  .9270E+03  .1020E+04  .5510E+03  .0000E+00  .0000E+00  .2710E+03  .9003E+03  .6534E+03  .8345E+03  .2224E+04  .3656E+04  .3635E+04  .3970E+04  .2132E+04  .4117E+04  .4143E+04  .4373E+04  .3928E+04  .3458E+04  .3320E+04  .3490E+04  .1330E+05  .1776E+05  .1816E+05  .1821E+05  .1503E+05  .1119E+05  .1755E+04  .2791E+05  .4607E+05  .3947E+05  .5047E+05  .3769E+05  .6460E+04  
03:02           .0000E+00  .2390E+03  .5623E+03  .7146E+03  .7133E+03  .6683E+03  .4271E+03  .2281E+03  .1827E+03  .2245E+03  .2350E+03  .1756E+03  .1142E+03  .1277E+03  .1596E+03  .1506E+03  .1389E+03  .6593E+02  .7938E+02  .1229E+03  .1065E+03  .9040E+02  .6706E+02  .8082E+02  .1272E+03  .1421E+03  .1470E+03  .1207E+03  .6595E+02  .2830E+03  .3188E+03  .2500E+03  .2686E+03  .1309E+03  .1824E+03  .2101E+03  .2101E+03  .2368E+03  .4350E+02  .0000E+00  .4100E+03  .6480E+03  .8288E+03  .9434E+03  .1145E+04  .1774E+04  .2551E+04  .2763E+04  .2474E+04  .2311E+04  .2494E+04  .3130E+04  .3854E+04  .3609E+04  .3789E+04  .3911E+04  .3676E+04  .4203E+04  .3650E+04  .5460E+04  .5167E+04  .5167E+04  .4168E+04  .4303E+04  .4916E+04  .6619E+04  .1189E+05  .1400E+05  .1661E+05  .1585E+05  .7440E+04  .6310E+04  .1194E+05  .9730E+04  .9730E+04  .8805E+04  
03:03           .8390E+03  .5768E+03  .4978E+03  .2215E+03  .2358E+03  .3051E+03  .3603E+03  .3137E+03  .2667E+03  .2551E+03  .2554E+03  .2242E+03  .1372E+03  .6576E+02  .5441E+02  .8749E+02  .1310E+03  .1521E+03  .1479E+03  .1203E+03  .8696E+02  .7139E+02  .6136E+02  .5230E+02  .3491E+02  .2724E+02  .3623E+02  .4063E+02  .4713E+02  .3317E+02  .3293E+02  .4810E+02  .4810E+02  .5587E+02  .9470E+02  .1220E+02  .1721E+03  .1715E+03  .1715E+03  .2144E+03  .7110E+02  .1040E+03  .4440E+03  .1062E+04  .1647E+04  .2317E+04  .2369E+04  .2207E+04  .1097E+04  .1798E+04  .1661E+04  .1234E+04  .1133E+04  .5322E+03  .4978E+04  .8653E+04  .8653E+04  .1024E+05  .7210E+04  .0000E+00  .6460E+04  .1812E+05  .2155E+05  .1908E+05  .2211E+05  .1070E+05  .6327E+04  .5753E+04  .5753E+04  .6080E+04  .0000E+00  .0000E+00  .2345E+05  .3615E+05  .3615E+05  .4423E+05  
03:04           .3813E+03  .3648E+03  .3749E+03  .3190E+03  .3297E+03  .3367E+03  .3216E+03  .3131E+03  .2740E+03  .2164E+03  .1875E+03  .1578E+03  .1285E+03  .1306E+03  .1236E+03  .1077E+03  .1042E+03  .8549E+02  .6949E+02  .5316E+02  .2534E+02  .9970E+02  .1620E+03  .1797E+03  .1884E+03  .1474E+03  .1038E+03  .7134E+02  .7310E+02  .5030E+02  .3960E+02  .8072E+02  .8072E+02  .1025E+03  .2273E+03  .1982E+03  .1982E+03  .1982E+03  .1165E+03  .1293E+03  .1293E+03  .1424E+03  .1491E+03  .2983E+03  .3744E+03  .7203E+03  .1463E+04  .2355E+04  .3200E+04  .3342E+04  .3450E+04  .4820E+04  .2066E+05  .3686E+05  .4423E+05  .4829E+05  .4914E+05  .3707E+05  .1490E+05  .0000E+00  .0000E+00  .0000E+00  .0000E+00  .0000E+00  .0000E+00  .5785E+04  .1289E+05  .1289E+05  .1680E+05  .2240E+05  .0000E+00  .2135E+05  .3120E+05  .3120E+05  .3720E+05  .4250E+05  
03:05           .8013E+03  .5916E+03  .5916E+03  .2751E+03  .2446E+03  .3795E+03  .4041E+03  .4629E+03  .3473E+03  .2739E+03  .1252E+03  .1032E+03  .1403E+03  .1552E+03  .1440E+03  .1178E+03  .1148E+03  .1159E+03  .1142E+03  .9096E+02  .6610E+02  .5897E+02  .5621E+02  .5713E+02  .5830E+02  .5480E+02  .2940E+02  .1042E+03  .1513E+03  .1364E+03  .1185E+03  .6304E+02  .2357E+02  .3991E+02  .5641E+02  .7006E+02  .7303E+02  .4390E+02  .0000E+00  .0000E+00  .8135E+03  .1227E+04  .1605E+04  .1999E+04  .2091E+04  .1773E+04  .1429E+04  .1695E+04  .4749E+04  .8944E+04  .9979E+04  .1131E+05  .8380E+04  .1660E+04  .0000E+00  .0000E+00  .0000E+00  .0000E+00  .2400E+04  .2400E+04  .2400E+04  .2400E+04  .1800E+05  .3633E+05  .3318E+05  .2828E+05  .2751E+05  .1078E+05  .1670E+04  .2060E+04  .2060E+04  .2060E+04  .2490E+04  .0000E+00  .0000E+00  .0000E+00  
03:06           .8833E+03  .7756E+03  .6781E+03  .4470E+03  .3225E+03  .2040E+03  .1798E+03  .1849E+03  .2034E+03  .1931E+03  .2070E+03  .2389E+03  .2463E+03  .2284E+03  .1877E+03  .1380E+03  .1099E+03  .9953E+02  .8737E+02  .8142E+02  .7577E+02  .4961E+02  .1267E+03  .1714E+03  .1791E+03  .1972E+03  .1234E+03  .7810E+02  .1427E+03  .1330E+03  .1677E+03  .1498E+03  .9915E+02  .2940E+03  .2355E+03  .2355E+03  .2355E+03  .2350E+02  .9810E+03  .1614E+04  .1528E+04  .1281E+04  .1223E+04  .5119E+03  .0000E+00  .5725E+03  .8063E+03  .8063E+03  .9527E+03  .1060E+04  .1530E+04  .4543E+04  .6826E+04  .6807E+04  .8260E+04  .8040E+04  .5427E+04  .1450E+05  .1685E+05  .1690E+05  .1765E+05  .9240E+04  .0000E+00  .1128E+05  .1307E+05  .1142E+05  .1004E+05  .7770E+04  .5423E+04  .7410E+04  .1040E+05  .1040E+05  .1636E+05  .1935E+05  .1935E+05  .3140E+05  
03:07           .1071E+04  .1111E+04  .8415E+03  .8856E+03  .3893E+03  .7590E+02  .2737E+03  .2894E+03  .2539E+03  .2238E+03  .1494E+03  .1445E+03  .1582E+03  .1627E+03  .1414E+03  .1149E+03  .1030E+03  .1084E+03  .1142E+03  .9996E+02  .8543E+02  .6519E+02  .6347E+02  .8350E+02  .9849E+02  .1151E+03  .1113E+03  .8503E+02  .7129E+02  .6331E+02  .7777E+02  .9138E+02  .9540E+02  .1220E+03  .1561E+03  .3263E+03  .3701E+03  .4401E+03  .4774E+03  .4239E+03  .5139E+03  .5287E+03  .5950E+03  .6560E+03  .3680E+03  .0000E+00  .2170E+03  .2069E+04  .3159E+04  .2967E+04  .3672E+04  .3207E+04  .1420E+04  .0000E+00  .0000E+00  .0000E+00  .5380E+04  .1154E+05  .1846E+05  .2443E+05  .3079E+05  .3103E+05  .2998E+05  .2923E+05  .2050E+05  .0000E+00  .1050E+05  .2480E+05  .2215E+05  .2215E+05  .2395E+05  .7250E+05  .6323E+05  .6374E+05  .6374E+05  .6173E+05  
03:08           .9660E+02  .5252E+03  .7551E+03  .7407E+03  .6704E+03  .4934E+03  .2051E+03  .1564E+03  .2135E+03  .2668E+03  .3623E+03  .3937E+03  .3166E+03  .2074E+03  .1056E+03  .7120E+02  .9594E+02  .1071E+03  .1132E+03  .8945E+02  .1057E+03  .1486E+03  .1669E+03  .1879E+03  .1622E+03  .1481E+03  .8236E+02  .3177E+02  .2750E+01  .2750E+01  .3980E+02  .5961E+02  .1364E+03  .1800E+03  .2537E+03  .3257E+03  .3369E+03  .3718E+03  .3833E+03  .2720E+03  .8110E+03  .1350E+04  .1584E+04  .1412E+04  .1173E+04  .8741E+03  .1211E+04  .1699E+04  .2286E+04  .2573E+04  .1300E+04  .0000E+00  .0000E+00  .6910E+03  .6940E+04  .1358E+05  .1612E+05  .1693E+05  .1638E+05  .1060E+05  .1400E+04  .1070E+05  .1677E+05  .1677E+05  .1677E+05  .1710E+05  .2587E+05  .3658E+05  .3483E+05  .4233E+05  .3880E+05  .5010E+05  .8655E+05  .8090E+05  .9466E+05  .8540E+05  
03:09           .1052E+04  .6592E+03  .5911E+03  .2930E+03  .3175E+03  .3107E+03  .2367E+03  .1354E+03  .1329E+03  .1814E+03  .2554E+03  .2679E+03  .1959E+03  .1320E+03  .1036E+03  .1232E+03  .1535E+03  .1519E+03  .1116E+03  .8192E+02  .6570E+02  .8880E+02  .8624E+02  .1003E+03  .6987E+02  .5100E+02  .1533E+03  .1564E+03  .1620E+03  .1564E+03  .1219E+03  .1043E+03  .3883E+02  .1408E+03  .2087E+03  .2087E+03  .2927E+03  .4455E+03  .1012E+04  .8970E+03  .7421E+03  .6102E+03  .3678E+03  .3803E+03  .1869E+04  .2397E+04  .2268E+04  .2768E+04  .2225E+04  .9180E+03  .2489E+04  .3632E+04  .3750E+04  .4556E+04  .4513E+04  .9767E+04  .2377E+05  .2433E+05  .2471E+05  .2362E+05  .1369E+05  .2280E+04  .9527E+04  .9306E+04  .9306E+04  .1108E+05  .3850E+04  .2271E+05  .4130E+05  .3852E+05  .3774E+05  .3170E+05  .1187E+05  .4057E+05  .4057E+05  .4057E+05  
03:10           .0000E+00  .0000E+00  .3789E+03  .7269E+03  .8110E+03  .8357E+03  .7078E+03  .5117E+03  .1999E+03  .2770E+03  .2935E+03  .2864E+03  .2073E+03  .1265E+03  .1215E+03  .1681E+03  .1907E+03  .1494E+03  .1163E+03  .5325E+02  .6378E+02  .1083E+03  .9893E+02  .1172E+03  .9737E+02  .9080E+02  .2023E+03  .2127E+03  .2094E+03  .1976E+03  .1028E+03  .2835E+03  .3323E+03  .2942E+03  .3213E+03  .2300E+03  .9810E+02  .1586E+03  .1489E+03  .1758E+03  .1503E+03  .5790E+03  .1509E+04  .1809E+04  .1811E+04  .1875E+04  .1475E+04  .3333E+03  .2377E+03  .2377E+03  .3025E+03  .0000E+00  .0000E+00  .4610E+04  .3393E+04  .3280E+04  .3401E+04  .4401E+04  .4998E+04  .4948E+04  .1155E+05  .1783E+05  .1605E+05  .2056E+05  .1108E+05  .6605E+04  .1785E+05  .3482E+05  .4177E+05  .5623E+05  .5650E+05  .2860E+04  .7313E+04  .7313E+04  .7313E+04  .1190E+05  
03:11           .3845E+03  .5595E+03  .6215E+03  .7016E+03  .6541E+03  .4680E+03  .3096E+03  .1566E+03  .1802E+03  .2096E+03  .2279E+03  .1976E+03  .1541E+03  .1387E+03  .1171E+03  .1017E+03  .8864E+02  .7546E+02  .7710E+02  .8339E+02  .1174E+03  .1467E+03  .1283E+03  .1230E+03  .8567E+02  .1480E+02  .5675E+02  .1004E+03  .9362E+02  .9160E+02  .7993E+02  .3503E+02  .8715E+02  .1532E+03  .1532E+03  .2183E+03  .1620E+03  .0000E+00  .1825E+03  .2203E+03  .2203E+03  .2913E+03  .4110E+03  .1034E+04  .1411E+04  .1425E+04  .1582E+04  .1336E+04  .8445E+03  .1687E+04  .1277E+04  .1019E+04  .6898E+03  .1006E+04  .2809E+04  .3403E+04  .4339E+04  .4099E+04  .1460E+03  .5525E+04  .1186E+05  .1703E+05  .1798E+05  .1715E+05  .1220E+05  .8337E+04  .7951E+04  .9398E+04  .8873E+04  .3620E+04  .0000E+00  .1380E+05  .3273E+05  .3462E+05  .3462E+05  .4033E+05  
03:12           .3623E+03  .2608E+03  .2608E+03  .1878E+03  .3905E+03  .6770E+03  .6999E+03  .6624E+03  .5952E+03  .2995E+03  .8232E+02  .8886E+02  .1035E+03  .1046E+03  .9293E+02  .7915E+02  .1464E+03  .2191E+03  .2671E+03  .2848E+03  .2387E+03  .1290E+03  .1980E+03  .1850E+03  .1618E+03  .1569E+03  .8285E+02  .1070E+03  .2070E+03  .2082E+03  .2436E+03  .2450E+03  .1490E+03  .0000E+00  .0000E+00  .2250E+03  .1770E+03  .1458E+03  .1700E+03  .1937E+03  .2272E+03  .2803E+03  .2670E+03  .7600E+03  .1245E+04  .1625E+04  .1846E+04  .2204E+04  .2771E+04  .2741E+04  .2599E+04  .2063E+04  .1248E+04  .7058E+03  .8814E+03  .1737E+04  .2280E+04  .2280E+04  .3095E+04  .0000E+00  .0000E+00  .3504E+04  .6874E+04  .6874E+04  .8977E+04  .8640E+04  .1313E+05  .1239E+05  .1430E+05  .1883E+05  .1968E+05  .1968E+05  .2072E+05  .2463E+05  .2463E+05  .2463E+05  
03:13           .5417E+03  .5022E+03  .4200E+03  .3274E+03  .1991E+03  .2235E+03  .3109E+03  .3643E+03  .3801E+03  .3060E+03  .2216E+03  .1533E+03  .9954E+02  .9009E+02  .1021E+03  .1121E+03  .1117E+03  .9473E+02  .8773E+02  .8009E+02  .6979E+02  .6413E+02  .7949E+02  .1068E+03  .1088E+03  .9966E+02  .9766E+02  .9031E+02  .1070E+03  .9367E+02  .2800E+02  .4230E+02  .2714E+03  .3925E+03  .3356E+03  .3414E+03  .2350E+03  .3920E+03  .4802E+03  .7008E+03  .7755E+03  .0000E+00  .1272E+04  .2526E+04  .3414E+04  .3627E+04  .4062E+04  .3573E+04  .1580E+04  .2617E+04  .2458E+04  .2458E+04  .2595E+04  .0000E+00  .8990E+04  .1360E+05  .1317E+05  .1471E+05  .1435E+05  .4900E+04  .1995E+05  .2843E+05  .2751E+05  .3545E+05  .3030E+05  .1600E+05  .3757E+05  .6266E+05  .6466E+05  .8020E+05  .8210E+05  .4600E+05  .1740E+05  .6463E+05  .6463E+05  .6463E+05  
03:14           .9803E+03  .9803E+03  .9803E+03  .2993E+03  .6380E+03  .6138E+03  .5302E+03  .3664E+03  .1252E+03  .1183E+03  .1805E+03  .2259E+03  .2044E+03  .1559E+03  .1091E+03  .1077E+03  .1133E+03  .1060E+03  .9880E+02  .8623E+02  .8727E+02  .1032E+03  .1101E+03  .9463E+02  .6451E+02  .4113E+02  .3261E+02  .3196E+02  .2632E+02  .1713E+02  .2491E+02  .3750E+02  .3250E+02  .7050E+02  .2603E+03  .4570E+03  .5026E+03  .5547E+03  .5428E+03  .4100E+03  .4880E+03  .4098E+03  .4098E+03  .2650E+03  .0000E+00  .3750E+03  .1365E+04  .3431E+04  .5365E+04  .7600E+04  .7894E+04  .6293E+04  .4513E+04  .2130E+04  .0000E+00  .0000E+00  .6610E+04  .1166E+05  .1077E+05  .1102E+05  .9592E+04  .6782E+04  .6798E+04  .8787E+04  .6673E+04  .6673E+04  .6673E+04  .1477E+05  .3108E+05  .2661E+05  .3147E+05  .1929E+05  .3823E+05  .4362E+05  .4362E+05  .5343E+05  
03:15           .1495E+04  .1675E+04  .1471E+04  .1181E+04  .8640E+03  .3540E+03  .1099E+03  .1710E+03  .1861E+03  .2097E+03  .1867E+03  .1766E+03  .2107E+03  .2440E+03  .2280E+03  .2077E+03  .1482E+03  .6140E+02  .8863E+02  .8695E+02  .8819E+02  .6707E+02  .4613E+02  .5196E+02  .7323E+02  .8807E+02  .8428E+02  .7018E+02  .3400E+02  .2660E+02  .9140E+02  .1552E+03  .1438E+03  .1793E+03  .1255E+03  .4390E+02  .1810E+02  .1285E+03  .1517E+03  .1517E+03  .2059E+03  .8010E+03  .1347E+04  .1502E+04  .1191E+04  .1213E+04  .7810E+03  .2910E+03  .3025E+04  .4428E+04  .4164E+04  .4853E+04  .4235E+04  .0000E+00  .4945E+04  .1330E+05  .1845E+05  .2068E+05  .2433E+05  .2065E+05  .1770E+05  .2587E+05  .2602E+05  .2194E+05  .1618E+05  .1022E+05  .8247E+04  .1149E+05  .1581E+05  .1762E+05  .1993E+05  .1690E+05  .0000E+00  .0000E+00  .0000E+00  .0000E+00  
03:16           .3050E+03  .3050E+03  .2369E+03  .4327E+03  .4545E+03  .3919E+03  .3088E+03  .1525E+03  .2167E+03  .2934E+03  .3410E+03  .2726E+03  .1638E+03  .1057E+03  .1160E+03  .1569E+03  .1481E+03  .1406E+03  .7868E+02  .4343E+02  .9122E+02  .1269E+03  .1649E+03  .1467E+03  .1268E+03  .7440E+02  .2582E+02  .5291E+02  .4356E+02  .5366E+02  .3641E+02  .5440E+02  .2105E+03  .2084E+03  .2084E+03  .2512E+03  .9770E+02  .8700E+02  .2777E+03  .5334E+03  .6053E+03  .7792E+03  .8633E+03  .4755E+03  .1716E+04  .2446E+04  .2295E+04  .2895E+04  .2395E+04  .0000E+00  .2445E+04  .1968E+04  .1968E+04  .2021E+04  .2962E+04  .1274E+05  .1803E+05  .1585E+05  .1858E+05  .1540E+05  .3610E+04  .2850E+04  .1635E+05  .1624E+05  .1624E+05  .2055E+05  .2130E+05  .4173E+05  .4170E+05  .4170E+05  .4707E+05  .2860E+05  .1830E+05  .5900E+05  .5900E+05  .5900E+05  
03:17           .1200E+03  .2503E+03  .2268E+03  .2539E+03  .3719E+03  .4924E+03  .5856E+03  .5024E+03  .3203E+03  .1602E+03  .9376E+02  .1025E+03  .1062E+03  .8247E+02  .5350E+02  .6357E+02  .1145E+03  .1729E+03  .1913E+03  .1642E+03  .1333E+03  .4753E+02  .5073E+02  .7744E+02  .7205E+02  .9453E+02  .6540E+02  .1467E+03  .2558E+03  .2767E+03  .2943E+03  .2808E+03  .1295E+03  .1657E+03  .3036E+03  .3019E+03  .3603E+03  .3710E+03  .0000E+00  .3380E+03  .9327E+03  .9364E+03  .6915E+03  .6606E+03  .2847E+03  .3893E+03  .1213E+04  .1343E+04  .1661E+04  .1845E+04  .5060E+04  .7855E+04  .8495E+04  .7625E+04  .7283E+04  .4739E+04  .3925E+03  .1186E+05  .1511E+05  .1287E+05  .1304E+05  .7655E+04  .2896E+04  .1460E+05  .1870E+05  .1870E+05  .1870E+05  .1510E+05  .3086E+05  .7568E+05  .9112E+05  .8591E+05  .8862E+05  .5537E+05  .1100E+05  .0000E+00  
03:18           .3710E+03  .8747E+03  .1145E+04  .1198E+04  .1190E+04  .9402E+03  .6503E+03  .2885E+03  .1090E+02  .9663E+02  .1314E+03  .1501E+03  .2010E+03  .2439E+03  .2769E+03  .2669E+03  .1999E+03  .1216E+03  .6110E+02  .1299E+02  .3140E+02  .7945E+02  .1021E+03  .1059E+03  .9537E+02  .6707E+02  .9933E+02  .1462E+03  .1368E+03  .1467E+03  .8653E+02  .5919E+02  .1817E+03  .1804E+03  .1804E+03  .1943E+03  .1960E+03  .4927E+03  .4565E+03  .4565E+03  .4875E+03  .8230E+03  .2158E+04  .3057E+04  .2783E+04  .3288E+04  .2843E+04  .1040E+04  .1460E+04  .3127E+04  .3157E+04  .3746E+04  .3817E+04  .5870E+04  .1085E+05  .1090E+05  .1074E+05  .1001E+05  .6715E+04  .6530E+04  .1714E+05  .1660E+05  .1660E+05  .1978E+05  .5850E+04  .2910E+05  .4493E+05  .4040E+05  .3429E+05  .3116E+05  .1654E+05  .6967E+05  .8580E+05  .7703E+05  .9180E+05  .6260E+05  
03:19           .1580E+02  .9283E+02  .3517E+03  .5111E+03  .7091E+03  .7407E+03  .5783E+03  .3844E+03  .2448E+03  .1237E+03  .7544E+02  .1497E+03  .1638E+03  .1769E+03  .1499E+03  .1281E+03  .1178E+03  .1081E+03  .7774E+02  .5084E+02  .3417E+02  .1910E+02  .0000E+00  .6040E+02  .1092E+03  .1176E+03  .1225E+03  .1363E+03  .1525E+03  .1808E+03  .1726E+03  .1328E+03  .9954E+02  .8277E+02  .1461E+03  .1707E+03  .2061E+03  .2278E+03  .7740E+02  .0000E+00  .1065E+04  .1520E+04  .1502E+04  .1327E+04  .1084E+04  .1045E+04  .1427E+04  .1453E+04  .1411E+04  .9679E+03  .9594E+03  .1238E+04  .1460E+04  .1870E+04  .2540E+04  .1061E+05  .1373E+05  .1237E+05  .1070E+05  .7638E+04  .3063E+04  .1240E+04  .0000E+00  .0000E+00  .0000E+00  .0000E+00  .1753E+05  .2536E+05  .1985E+05  .2209E+05  .1588E+05  .2540E+04  .0000E+00  .3975E+05  .3975E+05  .3975E+05  
03:20           .1078E+04  .1439E+04  .1231E+04  .1137E+04  .8382E+03  .2083E+03  .1724E+03  .1820E+03  .1474E+03  .1548E+03  .8577E+02  .1384E+03  .2299E+03  .2389E+03  .2426E+03  .1766E+03  .1208E+03  .9821E+02  .1120E+03  .1142E+03  .9582E+02  .8072E+02  .3223E+02  .7963E+02  .1452E+03  .1734E+03  .1870E+03  .1854E+03  .1321E+03  .5778E+02  .4371E+02  .4371E+02  .6150E+02  .9790E+02  .5173E+03  .7194E+03  .6908E+03  .7011E+03  .5622E+03  .2438E+03  .0000E+00  .1755E+04  .2570E+04  .2520E+04  .2248E+04  .1545E+04  .1166E+04  .1622E+04  .2365E+04  .2491E+04  .2453E+04  .1492E+04  .0000E+00  .7375E+04  .9938E+04  .9115E+04  .8705E+04  .6908E+04  .2491E+04  .3830E+03  .3830E+03  .3830E+03  .0000E+00  .2660E+05  .4743E+05  .5272E+05  .4092E+05  .4176E+05  .2464E+05  .6710E+04  .0000E+00  .1969E+05  .2699E+05  .2381E+05  .2773E+05  .1980E+05  
03:21           .3357E+03  .4298E+03  .5154E+03  .6041E+03  .5127E+03  .4512E+03  .2187E+03  .1237E+03  .2693E+03  .3114E+03  .3611E+03  .2877E+03  .1693E+03  .1134E+03  .1154E+03  .1413E+03  .1390E+03  .1108E+03  .8073E+02  .5604E+02  .4899E+02  .4134E+02  .3531E+02  .5166E+02  .8240E+02  .1144E+03  .1161E+03  .8351E+02  .5383E+02  .4270E+02  .8553E+02  .9513E+02  .1184E+03  .1090E+03  .3500E+02  .0000E+00  .3090E+02  .1520E+03  .3678E+03  .4443E+03  .5137E+03  .5033E+03  .3584E+03  .3080E+03  .3213E+03  .3483E+03  .4470E+03  .5476E+03  .5710E+03  .3428E+03  .1300E+04  .1200E+04  .1200E+04  .1474E+04  .1977E+04  .6950E+04  .9550E+04  .9383E+04  .1035E+05  .7811E+04  .2920E+03  .0000E+00  .3120E+05  .4038E+05  .3227E+05  .3464E+05  .2550E+05  .1120E+05  .0000E+00  .0000E+00  .0000E+00  .5115E+05  .6288E+05  .6283E+05  .6860E+05  .6503E+05  
03:22           .1032E+04  .9592E+03  .8383E+03  .7508E+03  .4615E+03  .3410E+02  .1630E+03  .2412E+03  .3034E+03  .4224E+03  .4337E+03  .3561E+03  .2393E+03  .1581E+03  .1303E+03  .1154E+03  .1031E+03  .4772E+02  .4101E+02  .7661E+02  .8887E+02  .1098E+03  .1098E+03  .9810E+02  .7933E+02  .5844E+02  .4102E+02  .2817E+02  .3565E+02  .1066E+03  .1451E+03  .1380E+03  .1205E+03  .9536E+02  .3785E+02  .9030E+02  .3471E+03  .5814E+03  .6594E+03  .6788E+03  .4281E+03  .1796E+03  .1090E+03  .1220E+03  .5030E+03  .1964E+04  .2451E+04  .2211E+04  .2680E+04  .1820E+04  .0000E+00  .0000E+00  .1690E+04  .2550E+04  .3062E+04  .4130E+04  .5966E+04  .7779E+04  .7268E+04  .7205E+04  .5009E+04  .1660E+03  .0000E+00  .2220E+05  .3577E+05  .3588E+05  .2871E+05  .2402E+05  .1175E+05  .6383E+04  .5500E+04  .4563E+04  .3520E+04  .0000E+00  .0000E+00  .0000E+00  
03:23           .1091E+04  .7488E+03  .6374E+03  .2738E+03  .2268E+03  .2998E+03  .3856E+03  .3388E+03  .2313E+03  .1285E+03  .9221E+02  .1362E+03  .1871E+03  .2171E+03  .1928E+03  .1497E+03  .9006E+02  .4614E+02  .4102E+02  .3875E+02  .4169E+02  .5827E+02  .9329E+02  .1107E+03  .9424E+02  .6216E+02  .3622E+02  .3022E+02  .5240E+02  .6967E+02  .8673E+02  .8786E+02  .8777E+02  .7240E+02  .1852E+03  .2079E+03  .1707E+03  .1791E+03  .1008E+03  .1151E+03  .4202E+03  .5646E+03  .5656E+03  .6727E+03  .3399E+03  .3410E+03  .1020E+04  .1094E+04  .9218E+03  .1045E+04  .1120E+04  .5213E+04  .4498E+04  .4498E+04  .4617E+04  .2110E+04  .0000E+00  .7380E+04  .1522E+05  .1813E+05  .1731E+05  .1805E+05  .1239E+05  .2320E+04  .5700E+03  .5700E+03  .5700E+03  .8420E+04  .2787E+05  .3806E+05  .3273E+05  .3824E+05  .2983E+05  .4690E+04  .0000E+00  .0000E+00  
03:24           .0000E+00  .0000E+00  .2414E+03  .5625E+03  .7081E+03  .6876E+03  .7350E+03  .3889E+03  .1036E+03  .1369E+03  .1601E+03  .1767E+03  .1351E+03  .9179E+02  .8921E+02  .1377E+03  .1733E+03  .1495E+03  .1275E+03  .5967E+02  .9013E+02  .1780E+03  .1802E+03  .1925E+03  .1701E+03  .8710E+02  .8350E+02  .1752E+03  .1597E+03  .1597E+03  .1726E+03  .3094E+02  .1887E+03  .3874E+03  .4986E+03  .5654E+03  .5938E+03  .4597E+03  .3413E+03  .5778E+03  .5778E+03  .6800E+03  .5960E+03  .3040E+03  .1611E+04  .2529E+04  .2211E+04  .2759E+04  .2138E+04  .7540E+03  .4894E+03  .1650E+04  .1415E+04  .1766E+04  .1693E+04  .7955E+04  .1510E+05  .1669E+05  .1675E+05  .1673E+05  .1255E+05  .7840E+04  .2515E+05  .3273E+05  .2589E+05  .2757E+05  .2062E+05  .4885E+04  .3384E+05  .5482E+05  .5180E+05  .6516E+05  .5780E+05  .4590E+05  .6890E+05  .6890E+05  
03:25           .4111E+03  .6151E+03  .6503E+03  .6967E+03  .5001E+03  .3014E+03  .2496E+03  .2853E+03  .2946E+03  .2209E+03  .1207E+03  .7224E+02  .1121E+03  .1856E+03  .2111E+03  .1790E+03  .1150E+03  .5057E+02  .4812E+02  .5159E+02  .4998E+02  .3902E+02  .2476E+02  .5247E+02  .6598E+02  .8841E+02  .1083E+03  .1153E+03  .9973E+02  .6473E+02  .3911E+02  .1925E+02  .9450E+01  .1308E+03  .2279E+03  .2279E+03  .2713E+03  .1580E+03  .0000E+00  .7120E+02  .3824E+03  .4070E+03  .6660E+03  .2121E+04  .3373E+04  .4351E+04  .4273E+04  .3610E+04  .2060E+04  .0000E+00  .1270E+04  .8315E+03  .8315E+03  .8315E+03  .0000E+00  .1194E+05  .1422E+05  .1401E+05  .1241E+05  .1058E+05  .1250E+05  .2156E+05  .2410E+05  .3073E+05  .2685E+05  .0000E+00  .2570E+05  .3833E+05  .3160E+05  .2634E+05  .2458E+05  .2646E+05  .4624E+05  .5113E+05  .5772E+05  .5440E+05  
03:26           .1925E+03  .3080E+03  .4052E+03  .5134E+03  .5080E+03  .3851E+03  .2446E+03  .1701E+03  .2294E+03  .2759E+03  .2302E+03  .2025E+03  .7827E+02  .3480E+02  .5436E+02  .8397E+02  .1440E+03  .1863E+03  .2003E+03  .1594E+03  .9606E+02  .4933E+02  .1758E+02  .1197E+02  .5450E+02  .7486E+02  .8690E+02  .9691E+02  .8647E+02  .6024E+02  .4523E+02  .8951E+02  .1637E+03  .1987E+03  .2295E+03  .1901E+03  .7640E+02  .1950E+03  .7073E+03  .1074E+04  .1109E+04  .1364E+04  .1359E+04  .8280E+03  .5362E+03  .1386E+04  .1609E+04  .1681E+04  .1766E+04  .1118E+04  .1740E+04  .2010E+04  .2270E+04  .2574E+04  .2787E+04  .2173E+04  .3065E+04  .3065E+04  .3703E+04  .3660E+04  .4480E+04  .1299E+05  .1950E+05  .2448E+05  .2946E+05  .3176E+05  .3020E+05  .1800E+05  .1174E+05  .1337E+05  .1337E+05  .1693E+05  .1109E+05  .4417E+05  .4417E+05  .4417E+05  
03:27           .3547E+03  .2785E+03  .2785E+03  .1277E+03  .2847E+03  .2724E+03  .2470E+03  .2707E+03  .2897E+03  .3229E+03  .2964E+03  .2053E+03  .1089E+03  .4842E+02  .3569E+02  .5126E+02  .6976E+02  .8400E+02  .1010E+03  .1305E+03  .1648E+03  .1604E+03  .1303E+03  .9290E+02  .4303E+02  .1449E+03  .1784E+03  .1740E+03  .1814E+03  .1224E+03  .3920E+02  .0000E+00  .0000E+00  .0000E+00  .0000E+00  .3290E+03  .6090E+03  .6905E+03  .7108E+03  .7230E+03  .4905E+03  .0000E+00  .0000E+00  .0000E+00  .0000E+00  .9000E+03  .1930E+04  .3323E+04  .4459E+04  .5007E+04  .5223E+04  .3675E+04  .3600E+04  .2653E+04  .3064E+04  .3064E+04  .3103E+04  .2436E+04  .5834E+04  .1202E+05  .1661E+05  .1903E+05  .2064E+05  .1647E+05  .5100E+04  .3268E+04  .6809E+04  .7646E+04  .9657E+04  .8863E+04  .8960E+04  .6820E+04  .2630E+05  .4680E+05  .4680E+05  .4680E+05  
03:28           .7333E+03  .8578E+03  .7213E+03  .6585E+03  .4202E+03  .1499E+03  .1385E+03  .3507E+03  .3953E+03  .4089E+03  .3281E+03  .2224E+03  .1787E+03  .1993E+03  .2008E+03  .1514E+03  .8326E+02  .3276E+02  .2353E+02  .5151E+02  .7054E+02  .1015E+03  .1411E+03  .1599E+03  .1606E+03  .1497E+03  .1028E+03  .0000E+00  .7590E+02  .1616E+03  .2036E+03  .2186E+03  .2128E+03  .1830E+03  .1972E+03  .2585E+03  .2620E+03  .3115E+03  .1929E+03  .0000E+00  .0000E+00  .0000E+00  .0000E+00  .2770E+03  .5300E+03  .1436E+04  .2743E+04  .3493E+04  .4318E+04  .4070E+04  .1270E+04  .0000E+00  .0000E+00  .9680E+03  .4209E+04  .7223E+04  .7961E+04  .8578E+04  .5788E+04  .3182E+04  .2457E+04  .1340E+04  .0000E+00  .1470E+04  .1149E+05  .1180E+05  .1180E+05  .1154E+05  .5615E+04  .1645E+05  .2860E+05  .4306E+05  .4543E+05  .4652E+05  .3640E+05  .3110E+04  
03:29           .9067E+03  .9067E+03  .6822E+03  .1659E+03  .1991E+03  .2502E+03  .3151E+03  .2977E+03  .2359E+03  .1910E+03  .1694E+03  .1491E+03  .1356E+03  .1461E+03  .1727E+03  .1821E+03  .1565E+03  .1134E+03  .8266E+02  .7593E+02  .6769E+02  .5323E+02  .3254E+02  .2332E+02  .4890E+02  .8713E+02  .1133E+03  .1166E+03  .1049E+03  .6185E+02  .2520E+02  .8403E+02  .1108E+03  .1041E+03  .1272E+03  .1044E+03  .2267E+03  .4556E+03  .4906E+03  .4959E+03  .4616E+03  .3693E+03  .3240E+03  .3230E+03  .2245E+03  .0000E+00  .7595E+03  .1695E+04  .2127E+04  .2091E+04  .2171E+04  .1589E+04  .4370E+03  .0000E+00  .3400E+04  .3400E+04  .3400E+04  .5710E+04  .1310E+04  .4830E+04  .6662E+04  .5256E+04  .5682E+04  .4990E+04  .3928E+04  .4793E+04  .4540E+04  .4630E+04  .7640E+04  .1636E+05  .1527E+05  .1120E+05  .9316E+04  .3363E+04  .2922E+04  .3580E+04  
03:30           .5730E+03  .5094E+03  .5214E+03  .5177E+03  .5700E+03  .5671E+03  .5127E+03  .3821E+03  .2500E+03  .1283E+03  .3319E+02  .3922E+02  .7494E+02  .1118E+03  .1189E+03  .1122E+03  .1121E+03  .1415E+03  .1691E+03  .1483E+03  .1120E+03  .5828E+02  .4423E+02  .3850E+02  .4248E+02  .3720E+02  .5377E+02  .7331E+02  .1070E+03  .1342E+03  .1300E+03  .1326E+03  .1086E+03  .5080E+02  .0000E+00  .1910E+02  .1910E+02  .1910E+02  .1067E+03  .2660E+03  .4175E+03  .5373E+03  .6300E+03  .7030E+03  .3498E+03  .5408E+03  .5408E+03  .7030E+03  .6520E+03  .2810E+03  .1937E+03  .2990E+03  .1021E+04  .1339E+04  .2133E+04  .3610E+04  .7120E+04  .6138E+04  .7158E+04  .6317E+04  .2800E+04  .1210E+04  .1044E+05  .1170E+05  .9890E+04  .1163E+05  .9909E+04  .2100E+05  .2206E+05  .2206E+05  .2337E+05  .2040E+05  .1860E+05  .4143E+05  .4143E+05  .4143E+05  
03:31           .6160E+03  .6280E+03  .5629E+03  .4803E+03  .3005E+03  .2550E+03  .2664E+03  .2740E+03  .2290E+03  .1489E+03  .1503E+03  .2099E+03  .2391E+03  .2123E+03  .1834E+03  .8655E+02  .6818E+02  .1349E+03  .1560E+03  .1658E+03  .1242E+03  .6931E+02  .5880E+02  .9443E+02  .1163E+03  .1116E+03  .9347E+02  .5067E+02  .9895E+02  .1014E+03  .1006E+03  .9540E+02  .5580E+02  .6720E+02  .6365E+02  .5426E+02  .7667E+02  .6196E+02  .6703E+02  .1666E+03  .2339E+03  .2339E+03  .3870E+03  .8100E+03  .1253E+04  .1348E+04  .1606E+04  .2009E+04  .1782E+04  .1800E+04  .1190E+04  .2118E+04  .3248E+04  .2996E+04  .3376E+04  .2783E+04  .1930E+04  .0000E+00  .0000E+00  .3510E+04  .2697E+04  .2688E+04  .5225E+04  .1255E+05  .1748E+05  .2226E+05  .2260E+05  .2110E+05  .1730E+05  .2100E+05  .3887E+05  .3820E+05  .3820E+05  .4460E+05  .1880E+05  .0000E+00  
03:32           .2415E+03  .2980E+03  .2997E+03  .3496E+03  .3343E+03  .3153E+03  .2753E+03  .2203E+03  .2196E+03  .2274E+03  .2309E+03  .2171E+03  .1921E+03  .1761E+03  .1555E+03  .1203E+03  .8067E+02  .5817E+02  .6061E+02  .7683E+02  .9454E+02  .1054E+03  .1022E+03  .9054E+02  .7430E+02  .7156E+02  .8124E+02  .8640E+02  .8500E+02  .6729E+02  .5028E+02  .2261E+02  .1330E+02  .3117E+02  .3117E+02  .3730E+02  .1408E+03  .3980E+03  .4914E+03  .4572E+03  .5318E+03  .4305E+03  .0000E+00  .0000E+00  .3250E+03  .3323E+03  .6270E+03  .9479E+03  .1473E+04  .1723E+04  .1816E+04  .1713E+04  .1060E+04  .0000E+00  .0000E+00  .0000E+00  .0000E+00  .0000E+00  .0000E+00  .2994E+04  .5327E+04  .4725E+04  .4534E+04  .4280E+04  .4144E+04  .4452E+04  .3922E+04  .2788E+04  .5314E+04  .7753E+04  .9417E+04  .1043E+05  .9055E+04  .0000E+00  .0000E+00  .0000E+00  
03:33           .2465E+03  .3023E+03  .3333E+03  .4043E+03  .4346E+03  .4357E+03  .3861E+03  .2964E+03  .2231E+03  .1528E+03  .1075E+03  .9559E+02  .1134E+03  .1454E+03  .1553E+03  .1391E+03  .1087E+03  .9357E+02  .1042E+03  .1083E+03  .9966E+02  .7474E+02  .4386E+02  .3691E+02  .4599E+02  .5854E+02  .5979E+02  .5578E+02  .4363E+02  .1368E+02  .4305E+02  .8363E+02  .1072E+03  .1325E+03  .1461E+03  .1223E+03  .1110E+02  .1110E+02  .1110E+02  .1110E+02  .4180E+02  .1819E+03  .1590E+03  .1590E+03  .1797E+03  .3081E+03  .1298E+04  .1773E+04  .1720E+04  .2020E+04  .1893E+04  .1070E+04  .0000E+00  .4210E+03  .4210E+03  .4210E+03  .6615E+03  .2824E+04  .6234E+04  .7223E+04  .8142E+04  .8126E+04  .4152E+04  .8290E+04  .1366E+05  .1558E+05  .1406E+05  .1503E+05  .1272E+05  .6350E+04  .1040E+05  .6977E+04  .5553E+04  .5553E+04  .2510E+04  .0000E+00  
03:34           .5460E+03  .4890E+03  .3951E+03  .3180E+03  .2630E+03  .2573E+03  .2673E+03  .2461E+03  .2371E+03  .2316E+03  .2247E+03  .2094E+03  .1997E+03  .1870E+03  .1475E+03  .1067E+03  .8120E+02  .7877E+02  .1040E+03  .1227E+03  .1133E+03  .8339E+02  .4532E+02  .2952E+02  .4050E+02  .6506E+02  .8729E+02  .9037E+02  .6976E+02  .5766E+02  .3450E+02  .4310E+02  .5497E+02  .4084E+02  .4830E+02  .4054E+02  .5503E+02  .9610E+02  .0000E+00  .1731E+03  .4773E+03  .6915E+03  .8466E+03  .8663E+03  .7945E+03  .4940E+03  .0000E+00  .4940E+03  .1561E+04  .2061E+04  .1663E+04  .1615E+04  .1553E+04  .1187E+04  .1233E+04  .1646E+04  .1559E+04  .1732E+04  .2337E+04  .2020E+04  .0000E+00  .6820E+04  .1416E+05  .1974E+05  .2574E+05  .2687E+05  .2705E+05  .2015E+05  .0000E+00  .1920E+05  .3893E+05  .3720E+05  .3051E+05  .2907E+05  .2122E+05  .2270E+05  
03:35           .9433E+03  .6908E+03  .5533E+03  .3539E+03  .2781E+03  .2760E+03  .2834E+03  .2740E+03  .2800E+03  .2449E+03  .1830E+03  .1543E+03  .1205E+03  .1111E+03  .1237E+03  .1329E+03  .1401E+03  .1414E+03  .1364E+03  .1191E+03  .1024E+03  .7993E+02  .5379E+02  .4087E+02  .2758E+02  .4305E+02  .7416E+02  .9481E+02  .9066E+02  .7233E+02  .4721E+02  .3609E+02  .3519E+02  .3520E+02  .6097E+02  .1515E+03  .3094E+03  .4170E+03  .4144E+03  .3806E+03  .2510E+03  .3375E+03  .9257E+03  .1067E+04  .9207E+03  .9896E+03  .7627E+03  .5255E+03  .2209E+04  .3024E+04  .2984E+04  .3026E+04  .2585E+04  .1264E+04  .4950E+03  .2911E+03  .2911E+03  .2911E+03  .8040E+02  .2210E+04  .2210E+04  .2210E+04  .2210E+04  .4910E+04  .1294E+05  .1800E+05  .1760E+05  .1643E+05  .1324E+05  .7300E+04  .3340E+04  .0000E+00  .0000E+00  .9670E+04  .9670E+04  .9670E+04  
03:36           .3677E+03  .4526E+03  .4904E+03  .5166E+03  .4267E+03  .3117E+03  .2277E+03  .2266E+03  .2491E+03  .2480E+03  .2063E+03  .1616E+03  .1425E+03  .1649E+03  .1743E+03  .1492E+03  .1103E+03  .8156E+02  .7496E+02  .8520E+02  .1022E+03  .1051E+03  .9979E+02  .9181E+02  .8163E+02  .8769E+02  .9309E+02  .8414E+02  .6654E+02  .4175E+02  .2838E+02  .5092E+02  .9698E+02  .1030E+03  .1241E+03  .1353E+03  .1679E+03  .2009E+03  .1887E+03  .1823E+03  .9984E+02  .1460E+03  .3296E+03  .5701E+03  .8376E+03  .9016E+03  .7809E+03  .6572E+03  .4753E+03  .4514E+03  .3994E+03  .3994E+03  .5955E+03  .8630E+03  .1104E+04  .1104E+04  .1104E+04  .1030E+04  .1646E+04  .1496E+04  .1312E+04  .1554E+04  .1084E+04  .1530E+04  .1470E+04  .9560E+04  .1502E+05  .1372E+05  .1799E+05  .1413E+05  .0000E+00  .0000E+00  .1042E+05  .1127E+05  .1127E+05  .1365E+05  
03:37           .7993E+03  .5412E+03  .4630E+03  .2319E+03  .1997E+03  .2177E+03  .2158E+03  .1704E+03  .1417E+03  .1338E+03  .1389E+03  .1347E+03  .1306E+03  .1291E+03  .1182E+03  .9579E+02  .7353E+02  .6089E+02  .6319E+02  .5987E+02  .6000E+02  .6334E+02  .6067E+02  .5777E+02  .4074E+02  .2225E+02  .4209E+02  .9676E+02  .9219E+02  .9960E+02  .8040E+02  .3780E+02  .1470E+03  .1720E+03  .1325E+03  .1126E+03  .8420E+02  .3790E+02  .1784E+03  .4308E+03  .4337E+03  .4991E+03  .4372E+03  .4273E+03  .2502E+03  .6436E+03  .1000E+04  .1796E+04  .2937E+04  .3161E+04  .2956E+04  .2096E+04  .9625E+03  .0000E+00  .4755E+04  .9578E+04  .1117E+05  .1167E+05  .1246E+05  .8720E+04  .2370E+04  .1027E+05  .2000E+05  .2294E+05  .2503E+05  .2514E+05  .1224E+05  .2750E+04  .2265E+05  .3251E+05  .2935E+05  .3588E+05  .2877E+05  .1650E+05  .0000E+00  .0000E+00  
03:38           .3157E+03  .4280E+03  .4771E+03  .5013E+03  .4021E+03  .2504E+03  .1561E+03  .1877E+03  .2846E+03  .3453E+03  .3206E+03  .2207E+03  .1165E+03  .8210E+02  .9586E+02  .1255E+03  .1510E+03  .1510E+03  .1281E+03  .8813E+02  .5710E+02  .4491E+02  .5733E+02  .7736E+02  .7836E+02  .7299E+02  .5112E+02  .3873E+02  .3524E+02  .3539E+02  .4658E+02  .5867E+02  .8412E+02  .8510E+02  .8330E+02  .6442E+02  .4573E+02  .1369E+03  .1427E+03  .1427E+03  .1427E+03  .4700E+02  .0000E+00  .0000E+00  .8615E+03  .1736E+04  .1744E+04  .1489E+04  .1106E+04  .5281E+03  .3604E+03  .4304E+03  .6783E+03  .0000E+00  .0000E+00  .2640E+04  .3497E+04  .5270E+04  .4621E+04  .5313E+04  .4772E+04  .1294E+04  .7500E+04  .9520E+04  .7651E+04  .8692E+04  .4760E+04  .3855E+04  .6360E+04  .5512E+04  .6493E+04  .4445E+04  .0000E+00  .1630E+05  .1630E+05  .1630E+05  
03:39           .7587E+03  .6674E+03  .5874E+03  .4771E+03  .3187E+03  .2320E+03  .1621E+03  .1551E+03  .2327E+03  .2876E+03  .2996E+03  .2434E+03  .1406E+03  .9481E+02  .3156E+02  .5734E+02  .1092E+03  .1592E+03  .1839E+03  .1541E+03  .9549E+02  .4234E+02  .1742E+02  .2920E+02  .3540E+02  .5020E+02  .5195E+02  .1406E+02  .4873E+02  .9032E+02  .1123E+03  .1290E+03  .1505E+03  .1336E+03  .1522E+03  .1469E+03  .5180E+02  .0000E+00  .0000E+00  .0000E+00  .0000E+00  .0000E+00  .3805E+03  .6743E+03  .1008E+04  .1414E+04  .1573E+04  .1692E+04  .1493E+04  .9000E+03  .0000E+00  .9960E+03  .1562E+04  .2687E+04  .3744E+04  .5246E+04  .5340E+04  .5184E+04  .3341E+04  .3056E+04  .5825E+04  .5569E+04  .7448E+04  .6560E+04  .0000E+00  .8600E+03  .1602E+05  .3021E+05  .3728E+05  .4350E+05  .4585E+05  .3230E+05  .2148E+05  .4504E+05  .4504E+05  .5753E+05  
03:40           .3917E+03  .3858E+03  .3657E+03  .4021E+03  .3570E+03  .3609E+03  .3379E+03  .3060E+03  .2926E+03  .2344E+03  .1667E+03  .1305E+03  .1288E+03  .1637E+03  .1987E+03  .1900E+03  .1380E+03  .9483E+02  .5313E+02  .4168E+02  .5199E+02  .5717E+02  .5162E+02  .4098E+02  .3542E+02  .4544E+02  .7316E+02  .8596E+02  .8200E+02  .7907E+02  .4015E+02  .0000E+00  .7864E+02  .7864E+02  .6229E+02  .1871E+03  .2463E+03  .2632E+03  .3626E+03  .3278E+03  .3462E+03  .2793E+03  .9080E+02  .0000E+00  .4150E+03  .6647E+03  .9628E+03  .1475E+04  .1741E+04  .2048E+04  .1963E+04  .9780E+03  .0000E+00  .1504E+04  .1585E+04  .1556E+04  .1847E+04  .1903E+04  .3102E+04  .5553E+04  .5949E+04  .7316E+04  .6467E+04  .3130E+04  .0000E+00  .1790E+05  .4523E+05  .6732E+05  .7617E+05  .7309E+05  .6895E+05  .4259E+05  .4760E+04  .2370E+05  .2370E+05  .2370E+05  
03:41           .3740E+03  .5828E+03  .6736E+03  .8131E+03  .7211E+03  .5253E+03  .3727E+03  .1163E+03  .2096E+03  .2287E+03  .2191E+03  .1580E+03  .8853E+02  .6910E+02  .9266E+02  .1272E+03  .1543E+03  .1582E+03  .1315E+03  .8601E+02  .4549E+02  .3373E+02  .5527E+02  .1003E+03  .1305E+03  .1305E+03  .1233E+03  .8953E+02  .1640E+02  .0000E+00  .0000E+00  .6440E+02  .9770E+02  .8540E+02  .9732E+02  .8020E+02  .1264E+03  .3693E+03  .5688E+03  .6944E+03  .7181E+03  .7574E+03  .4489E+03  .0000E+00  .7250E+03  .1140E+04  .1020E+04  .9747E+03  .6480E+03  .3064E+03  .2105E+03  .1711E+03  .2630E+03  .8007E+03  .1055E+04  .1930E+04  .3434E+04  .3914E+04  .4333E+04  .5652E+04  .1216E+05  .1570E+05  .1753E+05  .1705E+05  .9795E+04  .0000E+00  .0000E+00  .2325E+05  .2385E+05  .2208E+05  .2514E+05  .2257E+05  .2164E+05  .1811E+05  .1403E+05  .1408E+05  
03:42           .4700E+02  .2143E+03  .4322E+03  .5234E+03  .6539E+03  .5883E+03  .3910E+03  .2190E+03  .1224E+03  .1076E+03  .1510E+03  .2036E+03  .2171E+03  .2040E+03  .1501E+03  .8674E+02  .5351E+02  .2144E+02  .2509E+02  .4690E+02  .8830E+02  .1323E+03  .1617E+03  .1641E+03  .1280E+03  .8051E+02  .5152E+02  .2273E+02  .2490E+02  .2391E+02  .7138E+02  .9342E+02  .1022E+03  .1151E+03  .1234E+03  .1308E+03  .2313E+03  .3819E+03  .5163E+03  .4907E+03  .4403E+03  .2752E+03  .4970E+02  .6790E+03  .6790E+03  .6790E+03  .8397E+03  .1135E+04  .1337E+04  .2133E+04  .2911E+04  .4057E+04  .4003E+04  .4028E+04  .3690E+04  .1230E+04  .0000E+00  .0000E+00  .0000E+00  .0000E+00  .3990E+04  .8663E+04  .8408E+04  .8291E+04  .7666E+04  .8062E+04  .1612E+05  .2827E+05  .3086E+05  .3424E+05  .3044E+05  .2417E+05  .2501E+05  .1382E+05  .0000E+00  .0000E+00  
03:43           .3970E+03  .4775E+03  .4857E+03  .4670E+03  .3530E+03  .2637E+03  .2061E+03  .2183E+03  .2251E+03  .1799E+03  .1194E+03  .5660E+02  .5203E+02  .8734E+02  .1358E+03  .1686E+03  .1600E+03  .1315E+03  .9367E+02  .6554E+02  .6634E+02  .7034E+02  .6441E+02  .5064E+02  .2993E+02  .1502E+02  .9640E+01  .2481E+02  .5169E+02  .1016E+03  .1674E+03  .1861E+03  .1851E+03  .1297E+03  .1185E+03  .1810E+03  .2011E+03  .2225E+03  .2181E+03  .6430E+02  .7850E+03  .1048E+04  .9518E+03  .9407E+03  .8216E+03  .6547E+03  .6027E+03  .4718E+03  .5165E+03  .4705E+03  .0000E+00  .5950E+03  .1857E+04  .4008E+04  .4183E+04  .4871E+04  .4143E+04  .3383E+04  .3744E+04  .3367E+04  .3950E+04  .3315E+04  .0000E+00  .0000E+00  .0000E+00  .2310E+04  .3765E+04  .7970E+04  .9152E+04  .1013E+05  .1741E+05  .1709E+05  .1872E+05  .1833E+05  .1480E+05  .1513E+05  
03:44           .5827E+03  .5688E+03  .5299E+03  .4701E+03  .3666E+03  .2445E+03  .1831E+03  .1999E+03  .3116E+03  .3746E+03  .3534E+03  .2710E+03  .1803E+03  .1291E+03  .9256E+02  .6530E+02  .5930E+02  .8574E+02  .1364E+03  .1650E+03  .1455E+03  .1001E+03  .5933E+02  .4643E+02  .3899E+02  .3605E+02  .2928E+02  .8650E+01  .9630E+02  .1844E+03  .2867E+03  .3762E+03  .4813E+03  .4173E+03  .3674E+03  .2140E+03  .8000E+01  .0000E+00  .0000E+00  .3485E+03  .3293E+03  .3582E+03  .3659E+03  .4466E+03  .8506E+03  .1411E+04  .1895E+04  .1853E+04  .1755E+04  .1315E+04  .7940E+03  .1560E+04  .3613E+04  .3468E+04  .3468E+04  .4040E+04  .1300E+04  .4203E+04  .8952E+04  .1228E+05  .1454E+05  .1269E+05  .1113E+05  .6250E+04  .3480E+04  .5790E+04  .5790E+04  .5790E+04  .1170E+05  .1190E+05  .1918E+05  .3214E+05  .5007E+05  .5120E+05  .5266E+05  .3716E+05  
03:45           .6427E+03  .7660E+03  .7651E+03  .7410E+03  .4636E+03  .2351E+03  .8939E+02  .9917E+02  .1819E+03  .2551E+03  .2540E+03  .1909E+03  .1158E+03  .8309E+02  .8941E+02  .9549E+02  .1058E+03  .1301E+03  .1540E+03  .1606E+03  .1670E+03  .1577E+03  .1422E+03  .1338E+03  .7800E+02  .0000E+00  .0000E+00  .8870E+02  .2164E+03  .3016E+03  .3670E+03  .3486E+03  .3151E+03  .2195E+03  .9340E+02  .0000E+00  .0000E+00  .3080E+03  .7147E+03  .8828E+03  .9036E+03  .1002E+04  .8753E+03  .7935E+03  .6600E+03  .2290E+03  .3613E+03  .7768E+03  .9694E+03  .1288E+04  .1571E+04  .1738E+04  .3204E+04  .3380E+04  .4052E+04  .4417E+04  .4960E+04  .1356E+05  .1709E+05  .1939E+05  .1669E+05  .1356E+05  .8337E+04  .2360E+01  .0000E+00  .7720E+04  .1914E+05  .2764E+05  .2539E+05  .3014E+05  .2653E+05  .1050E+05  .3190E+05  .6783E+05  .6783E+05  .6783E+05  
03:46           .7620E+03  .8930E+03  .7776E+03  .7383E+03  .4564E+03  .2554E+03  .1619E+03  .1149E+03  .1481E+03  .1969E+03  .2153E+03  .2009E+03  .1987E+03  .2064E+03  .2011E+03  .1859E+03  .1547E+03  .1197E+03  .8984E+02  .6219E+02  .3393E+02  .2981E+02  .4434E+02  .6954E+02  .9651E+02  .9724E+02  .8744E+02  .8401E+02  .1144E+03  .1616E+03  .1574E+03  .1552E+03  .1084E+03  .7140E+01  .0000E+00  .0000E+00  .3470E+02  .2249E+03  .4705E+03  .6661E+03  .9754E+03  .1035E+04  .1051E+04  .8475E+03  .0000E+00  .0000E+00  .0000E+00  .0000E+00  .0000E+00  .1560E+03  .1225E+04  .2481E+04  .3924E+04  .4631E+04  .5312E+04  .4640E+04  .1610E+04  .0000E+00  .4280E+04  .6513E+04  .6230E+04  .5190E+04  .4904E+04  .3340E+04  .4270E+04  .7393E+04  .6805E+04  .6620E+04  .4705E+04  .2474E+04  .0000E+00  .2195E+05  .2995E+05  .3965E+05  .4442E+05  .5293E+05  
03:47           .4127E+03  .3483E+03  .3328E+03  .3593E+03  .4576E+03  .5629E+03  .5494E+03  .4443E+03  .3317E+03  .2246E+03  .1590E+03  .1022E+03  .6343E+02  .4004E+02  .2581E+02  .3456E+02  .7111E+02  .1125E+03  .1370E+03  .1200E+03  .7899E+02  .5437E+02  .5906E+02  .7224E+02  .6473E+02  .5660E+02  .2793E+02  .3790E+01  .8315E+02  .1088E+03  .9760E+02  .8459E+02  .6662E+02  .2973E+02  .1401E+02  .3195E+02  .1117E+03  .1193E+03  .1193E+03  .1167E+03  .0000E+00  .0000E+00  .3520E+03  .1137E+04  .1380E+04  .1406E+04  .1419E+04  .1209E+04  .5393E+03  .3447E+03  .1457E+04  .2028E+04  .2346E+04  .2697E+04  .1379E+04  .0000E+00  .2860E+04  .5533E+04  .7426E+04  .8676E+04  .1033E+05  .9759E+04  .8129E+04  .6769E+04  .6203E+04  .6392E+04  .6563E+04  .3690E+04  .2021E+05  .3215E+05  .3191E+05  .3070E+05  .2468E+05  .1214E+05  .1020E+04  .0000E+00  
03:48           .6280E+03  .7010E+03  .7417E+03  .7521E+03  .5864E+03  .3650E+03  .1560E+03  .6473E+02  .8910E+02  .1688E+03  .2207E+03  .2138E+03  .1587E+03  .1186E+03  .1144E+03  .1416E+03  .1723E+03  .1773E+03  .1551E+03  .1329E+03  .6713E+02  .4838E+02  .9550E+02  .1269E+03  .1711E+03  .1624E+03  .1516E+03  .1170E+03  .4475E+02  .1185E+03  .2011E+03  .2439E+03  .2543E+03  .2565E+03  .1811E+03  .4430E+02  .1980E+03  .4520E+03  .6490E+03  .6709E+03  .7078E+03  .6645E+03  .4015E+03  .3710E+03  .1037E+04  .1778E+04  .2136E+04  .2443E+04  .2593E+04  .1880E+04  .0000E+00  .2065E+04  .4670E+04  .4793E+04  .4521E+04  .3214E+04  .1639E+04  .1502E+04  .2410E+04  .3708E+04  .4546E+04  .5102E+04  .6210E+04  .5730E+04  .0000E+00  .1370E+05  .2900E+05  .3160E+05  .2743E+05  .2973E+05  .1755E+05  .0000E+00  .1664E+05  .2482E+05  .2482E+05  .3077E+05  
03:49           .1615E+03  .1670E+03  .2403E+03  .3243E+03  .3449E+03  .2944E+03  .1864E+03  .1402E+03  .1904E+03  .2484E+03  .2569E+03  .2059E+03  .1374E+03  .9234E+02  .8763E+02  .1146E+03  .1351E+03  .1360E+03  .1186E+03  .8234E+02  .5348E+02  .3310E+02  .4437E+02  .7003E+02  .9467E+02  .9600E+02  .6791E+02  .4019E+02  .3316E+02  .9279E+02  .1746E+03  .2525E+03  .2458E+03  .2279E+03  .1575E+03  .5250E+02  .0000E+00  .9435E+02  .3027E+03  .5263E+03  .6436E+03  .5706E+03  .4101E+03  .2961E+03  .9956E+03  .1758E+04  .2142E+04  .2438E+04  .2001E+04  .8620E+03  .0000E+00  .1726E+04  .4203E+04  .6319E+04  .8123E+04  .7446E+04  .6878E+04  .4063E+04  .1320E+04  .1420E+03  .3654E+04  .4288E+04  .4288E+04  .5703E+04  .3840E+04  .7880E+04  .1863E+05  .2340E+05  .2341E+05  .2395E+05  .2105E+05  .1374E+05  .0000E+00  .0000E+00  .0000E+00  .0000E+00  
03:50           .3603E+03  .4036E+03  .5006E+03  .5650E+03  .5321E+03  .3909E+03  .1992E+03  .9786E+02  .1036E+03  .1548E+03  .2251E+03  .2544E+03  .2259E+03  .1695E+03  .1173E+03  .9663E+02  .1007E+03  .1206E+03  .1317E+03  .1141E+03  .7650E+02  .4245E+02  .3753E+02  .8229E+02  .1118E+03  .1205E+03  .1187E+03  .9020E+02  .3190E+02  .6210E+02  .1077E+03  .1028E+03  .1301E+03  .1182E+03  .7250E+02  .0000E+00  .1166E+03  .2333E+03  .2735E+03  .3178E+03  .3657E+03  .2840E+03  .0000E+00  .0000E+00  .6205E+03  .1253E+04  .1532E+04  .1581E+04  .1715E+04  .1200E+04  .0000E+00  .1570E+04  .2583E+04  .2937E+04  .3326E+04  .3743E+04  .2880E+04  .0000E+00  .9400E+03  .4743E+04  .5752E+04  .6369E+04  .6878E+04  .6358E+04  .5355E+04  .7395E+04  .1647E+05  .2138E+05  .2914E+05  .2997E+05  .3055E+05  .2435E+05  .1860E+05  .3630E+05  .3630E+05  .3630E+05  
03:51           .7340E+03  .7340E+03  .5560E+03  .1651E+03  .1468E+03  .2096E+03  .3019E+03  .3411E+03  .3439E+03  .2577E+03  .1648E+03  .9819E+02  .8047E+02  .1261E+03  .1628E+03  .1545E+03  .1228E+03  .8217E+02  .6363E+02  .6426E+02  .7749E+02  .1028E+03  .1158E+03  .1117E+03  .9805E+02  .6060E+02  .6475E+02  .1026E+03  .1251E+03  .1333E+03  .1194E+03  .9841E+02  .4233E+02  .5300E+02  .1090E+03  .1132E+03  .1144E+03  .1110E+03  .5650E+02  .0000E+00  .0000E+00  .2020E+03  .3323E+03  .5000E+03  .6026E+03  .7338E+03  .8597E+03  .6880E+03  .3610E+03  .1947E+04  .3260E+04  .3070E+04  .4100E+04  .3490E+04  .0000E+00  .1330E+04  .2920E+04  .3052E+04  .3052E+04  .2843E+04  .1280E+04  .3900E+03  .1985E+04  .8413E+04  .8894E+04  .7610E+04  .8155E+04  .4260E+04  .0000E+00  .3290E+04  .2306E+05  .4246E+05  .4071E+05  .5308E+05  .4763E+05  .2070E+05  
03:52           .1310E+03  .3240E+03  .4224E+03  .4279E+03  .4626E+03  .4193E+03  .3580E+03  .3059E+03  .2579E+03  .2009E+03  .1709E+03  .1636E+03  .1551E+03  .1468E+03  .1060E+03  .7823E+02  .3793E+02  .6675E+02  .1004E+03  .1110E+03  .1055E+03  .8514E+02  .8039E+02  .8587E+02  .7847E+02  .7684E+02  .4308E+02  .1788E+02  .5191E+02  .9822E+02  .1370E+03  .1448E+03  .1324E+03  .5735E+02  .2530E+03  .3550E+03  .3625E+03  .3622E+03  .3423E+03  .2430E+03  .3020E+03  .1057E+04  .1330E+04  .1330E+04  .1957E+04  .6449E+04  .1154E+05  .1249E+05  .1379E+05  .8290E+04  .1950E+04  .2265E+04  .3578E+04  .3406E+04  .3895E+04  .3805E+04  .0000E+00  .0000E+00  .0000E+00  .0000E+00  .0000E+00  .0000E+00  .0000E+00  .1280E+05  .2610E+05  .2580E+05  .1968E+05  .1911E+05  .9176E+04  .5190E+03  .4360E+03  .6092E+04  .2578E+05  .4258E+05  .5908E+05  .7933E+05  
03:53           .2245E+03  .3635E+03  .4185E+03  .4826E+03  .4226E+03  .3221E+03  .2309E+03  .2126E+03  .2779E+03  .2880E+03  .2473E+03  .1628E+03  .9101E+02  .8259E+02  .9541E+02  .1002E+03  .9119E+02  .7309E+02  .7506E+02  .8290E+02  .8469E+02  .7797E+02  .5831E+02  .5636E+02  .6520E+02  .8230E+02  .9383E+02  .8290E+02  .8098E+02  .5195E+02  .0000E+00  .9430E+02  .2014E+03  .2658E+03  .3490E+03  .3404E+03  .3330E+03  .2687E+03  .1170E+03  .7110E+03  .7173E+03  .8844E+03  .9203E+03  .1217E+04  .3907E+04  .1385E+05  .2221E+05  .2529E+05  .2616E+05  .1327E+05  .0000E+00  .0000E+00  .0000E+00  .4490E+04  .6155E+04  .7148E+04  .7427E+04  .6512E+04  .5418E+04  .2437E+04  .0000E+00  .0000E+00  .0000E+00  .0000E+00  .0000E+00  .0000E+00  .0000E+00  .0000E+00  .0000E+00  .0000E+00  .0000E+00  .1790E+05  .3330E+05  .3068E+05  .3068E+05  .3235E+05  
03:54           .1150E+03  .5033E+03  .6626E+03  .6879E+03  .6793E+03  .4408E+03  .2069E+03  .8959E+02  .1402E+03  .2031E+03  .2264E+03  .1967E+03  .1416E+03  .1246E+03  .1156E+03  .1027E+03  .8213E+02  .7336E+02  .9006E+02  .1157E+03  .1329E+03  .1141E+03  .8004E+02  .4870E+02  .2547E+02  .2441E+02  .3171E+02  .2557E+02  .2897E+02  .3297E+02  .1042E+03  .1549E+03  .1660E+03  .1715E+03  .1336E+03  .1102E+03  .8070E+02  .8783E+02  .8440E+02  .0000E+00  .2310E+03  .2187E+03  .3614E+03  .3829E+03  .5406E+03  .1699E+04  .4401E+04  .7386E+04  .8217E+04  .8643E+04  .5485E+04  .0000E+00  .3010E+04  .3020E+04  .3704E+04  .3627E+04  .3043E+04  .2465E+04  .2944E+04  .5647E+04  .7254E+04  .7213E+04  .5497E+04  .5203E+04  .5830E+04  .6906E+04  .8050E+04  .2850E+04  .1000E+05  .2470E+05  .2284E+05  .1923E+05  .1554E+05  .8512E+04  .6894E+04  .9293E+04  
03:55           .6517E+03  .5250E+03  .4414E+03  .3186E+03  .2606E+03  .2707E+03  .3010E+03  .3110E+03  .3040E+03  .2690E+03  .1963E+03  .1323E+03  .9234E+02  .9163E+02  .9601E+02  .1059E+03  .1062E+03  .1084E+03  .1230E+03  .1178E+03  .1059E+03  .8566E+02  .7292E+02  .6033E+02  .2741E+02  .4898E+02  .6949E+02  .8856E+02  .9061E+02  .8790E+02  .8104E+02  .8160E+02  .7627E+02  .5428E+02  .4278E+02  .2943E+02  .3990E+02  .0000E+00  .1330E+03  .4027E+03  .4806E+03  .4099E+03  .3907E+03  .2337E+03  .3906E+03  .4912E+03  .4967E+03  .4772E+03  .1724E+03  .3140E+02  .0000E+00  .1860E+04  .7283E+04  .1209E+05  .1381E+05  .1540E+05  .1293E+05  .9548E+04  .4495E+04  .2000E+04  .3483E+04  .5238E+04  .4743E+04  .5810E+04  .7157E+04  .2010E+05  .1944E+05  .1881E+05  .1704E+05  .1431E+05  .1148E+05  .0000E+00  .0000E+00  .0000E+00  .0000E+00  .0000E+00  
03:56           .4720E+03  .5146E+03  .5081E+03  .4703E+03  .3154E+03  .2096E+03  .1934E+03  .2733E+03  .3466E+03  .3270E+03  .2510E+03  .1763E+03  .1353E+03  .1344E+03  .1211E+03  .9424E+02  .6830E+02  .6301E+02  .8623E+02  .1120E+03  .1283E+03  .1209E+03  .8620E+02  .5680E+02  .3032E+02  .3528E+02  .4504E+02  .6281E+02  .6073E+02  .4511E+02  .3842E+02  .2847E+02  .3270E+02  .3165E+02  .0000E+00  .0000E+00  .0000E+00  .0000E+00  .1599E+03  .5759E+03  .8006E+03  .8759E+03  .8906E+03  .6623E+03  .5173E+03  .4610E+03  .0000E+00  .0000E+00  .0000E+00  .0000E+00  .0000E+00  .2280E+04  .3375E+04  .5298E+04  .8043E+04  .9213E+04  .1047E+05  .9487E+04  .5260E+04  .3520E+04  .1227E+05  .1790E+05  .1935E+05  .2280E+05  .1944E+05  .1686E+05  .1161E+05  .0000E+00  .0000E+00  .2930E+05  .5493E+05  .6554E+05  .6476E+05  .5745E+05  .4883E+05  .3101E+05  
03:57           .1770E+03  .3590E+03  .5948E+03  .7391E+03  .7981E+03  .7077E+03  .4966E+03  .1212E+03  .1394E+03  .1999E+03  .2186E+03  .2481E+03  .2153E+03  .1797E+03  .1490E+03  .1310E+03  .1156E+03  .8914E+02  .8186E+02  .7366E+02  .7650E+02  .8111E+02  .8367E+02  .9924E+02  .1148E+03  .1322E+03  .1236E+03  .1159E+03  .9713E+02  .3610E+02  .1276E+03  .1974E+03  .1868E+03  .2412E+03  .1940E+03  .1220E+03  .0000E+00  .0000E+00  .0000E+00  .0000E+00  .4860E+03  .8205E+03  .7382E+03  .8480E+03  .7590E+03  .3060E+03  .0000E+00  .1853E+04  .3924E+04  .4606E+04  .5267E+04  .5150E+04  .4569E+04  .5466E+04  .6486E+04  .8703E+04  .8083E+04  .7360E+04  .5574E+04  .0000E+00  .8800E+03  .1236E+05  .1806E+05  .1818E+05  .2254E+05  .2100E+05  .8280E+04  .9000E+04  .1098E+05  .9726E+04  .9086E+04  .6800E+04  .3385E+04  .2548E+05  .3242E+05  .3242E+05  
03:58           .1041E+04  .1061E+04  .1034E+04  .7993E+03  .5657E+03  .2751E+03  .9673E+02  .1148E+03  .1539E+03  .2200E+03  .2284E+03  .2244E+03  .2089E+03  .1676E+03  .1423E+03  .8895E+02  .5281E+02  .5342E+02  .6623E+02  .9079E+02  .9696E+02  .8397E+02  .7509E+02  .6084E+02  .6336E+02  .7239E+02  .5564E+02  .4477E+02  .2196E+02  .1693E+02  .5475E+02  .7518E+02  .6404E+02  .7496E+02  .6538E+02  .7903E+02  .1510E+03  .0000E+00  .2610E+02  .4437E+03  .7022E+03  .8373E+03  .1190E+04  .1196E+04  .1241E+04  .1107E+04  .0000E+00  .4990E+03  .7368E+03  .7524E+03  .1128E+04  .1424E+04  .1571E+04  .2563E+04  .2760E+04  .3625E+04  .7288E+04  .7704E+04  .5840E+04  .5518E+04  .1788E+04  .3610E+04  .1170E+05  .1779E+05  .2089E+05  .1990E+05  .1423E+05  .5406E+04  .1206E+05  .3243E+05  .2802E+05  .3291E+05  .3334E+05  .4040E+05  .5520E+05  .4100E+05  
03:59           .3253E+03  .3200E+03  .3542E+03  .3612E+03  .3098E+03  .2566E+03  .1421E+03  .1548E+03  .2295E+03  .2231E+03  .2247E+03  .1823E+03  .1576E+03  .1577E+03  .1407E+03  .1297E+03  .1164E+03  .1100E+03  .1026E+03  .1006E+03  .1095E+03  .8901E+02  .8940E+02  .5867E+02  .2050E+02  .5940E+02  .9524E+02  .1149E+03  .1623E+03  .1379E+03  .1240E+03  .8825E+02  .6320E+02  .7000E+02  .0000E+00  .2210E+03  .2210E+03  .2210E+03  .2210E+03  .3760E+03  .1308E+04  .1417E+04  .1273E+04  .9693E+03  .3444E+03  .3854E+03  .6357E+03  .7806E+03  .9743E+03  .8533E+03  .1028E+04  .1097E+04  .1387E+04  .1599E+04  .1632E+04  .3607E+04  .6058E+04  .6058E+04  .7793E+04  .5140E+04  .1270E+04  .1022E+05  .2017E+05  .2077E+05  .2105E+05  .1400E+05  .7634E+04  .4873E+04  .1564E+05  .2075E+05  .2075E+05  .4110E+05  .0000E+00  .1908E+05  .1908E+05  .1908E+05  
04:00           .3820E+03  .4228E+03  .4483E+03  .6051E+03  .5946E+03  .5587E+03  .4020E+03  .2565E+03  .2496E+03  .2531E+03  .2203E+03  .1850E+03  .1349E+03  .1142E+03  .7990E+02  .7506E+02  .8719E+02  .1010E+03  .1320E+03  .1328E+03  .1281E+03  .1210E+03  .1090E+03  .1090E+03  .9173E+02  .8085E+02  .3871E+02  .7410E+00  .4347E+02  .4148E+02  .6720E+02  .5646E+02  .4903E+02  .1112E+03  .1107E+03  .1738E+03  .1511E+03  .1762E+03  .2344E+03  .0000E+00  .2830E+03  .8450E+03  .1183E+04  .1748E+04  .2177E+04  .2141E+04  .1576E+04  .9707E+03  .1297E+04  .1471E+04  .1454E+04  .1363E+04  .9593E+03  .1747E+04  .1371E+04  .1494E+04  .2105E+04  .1428E+04  .1554E+04  .1674E+04  .5939E+04  .5033E+04  .6043E+04  .6623E+04  .2963E+04  .5404E+04  .6903E+04  .8180E+04  .8900E+04  .7733E+04  .8185E+04  .2763E+05  .2884E+05  .2715E+05  .3015E+05  .2598E+05  
04:01           .4147E+03  .3374E+03  .3226E+03  .2388E+03  .3069E+03  .3993E+03  .4836E+03  .4597E+03  .2894E+03  .1762E+03  .7464E+02  .7934E+02  .1037E+03  .1365E+03  .1720E+03  .1913E+03  .2063E+03  .1774E+03  .1410E+03  .1115E+03  .5310E+02  .1080E+02  .3553E+02  .3552E+02  .3390E+02  .6939E+02  .1303E+03  .1719E+03  .1866E+03  .1704E+03  .1280E+03  .1520E+03  .0000E+00  .0000E+00  .0000E+00  .0000E+00  .0000E+00  .0000E+00  .0000E+00  .1120E+03  .5517E+03  .7810E+03  .9393E+03  .1458E+04  .2141E+04  .3009E+04  .3503E+04  .3070E+04  .2319E+04  .1607E+04  .2789E+04  .4791E+04  .5001E+04  .5852E+04  .4650E+04  .2520E+04  .5217E+04  .3684E+04  .3684E+04  .3224E+04  .6230E+02  .7480E+04  .1656E+05  .2354E+05  .2365E+05  .2210E+05  .1607E+05  .6858E+04  .6248E+04  .5326E+04  .6623E+04  .1077E+05  .0000E+00  .4240E+05  .4240E+05  .4240E+05  
04:02           .5295E+03  .4675E+03  .4272E+03  .3268E+03  .2758E+03  .2130E+03  .2523E+03  .3249E+03  .3550E+03  .3444E+03  .2879E+03  .2356E+03  .1719E+03  .1227E+03  .1019E+03  .9536E+02  .1197E+03  .1273E+03  .1259E+03  .1184E+03  .9899E+02  .9346E+02  .7671E+02  .6320E+02  .3167E+02  .3315E+02  .6874E+02  .9983E+02  .1092E+03  .1170E+03  .9100E+02  .1024E+03  .1854E+03  .1489E+03  .1707E+03  .9788E+02  .0000E+00  .0000E+00  .0000E+00  .3350E+02  .5448E+03  .9969E+03  .1308E+04  .2066E+04  .2554E+04  .2809E+04  .2821E+04  .2626E+04  .2264E+04  .1904E+04  .2176E+04  .2477E+04  .2976E+04  .3243E+04  .1740E+04  .4197E+04  .5422E+04  .5422E+04  .7180E+04  .5470E+04  .9347E+04  .1379E+05  .1608E+05  .1962E+05  .2203E+05  .1800E+05  .7930E+04  .5617E+04  .5617E+04  .5617E+04  .2751E+05  .6727E+05  .7502E+05  .6276E+05  .6259E+05  .5021E+05  
04:03           .4440E+03  .5626E+03  .5813E+03  .6379E+03  .5500E+03  .4367E+03  .3213E+03  .2521E+03  .1964E+03  .1951E+03  .1716E+03  .1368E+03  .1211E+03  .1132E+03  .1160E+03  .1176E+03  .1264E+03  .1437E+03  .1364E+03  .1071E+03  .6481E+02  .3245E+02  .2958E+02  .3342E+02  .4979E+02  .7350E+02  .8209E+02  .1065E+03  .1013E+03  .8977E+02  .7037E+02  .4540E+02  .7279E+02  .8782E+02  .1053E+03  .1089E+03  .0000E+00  .0000E+00  .0000E+00  .0000E+00  .7560E+03  .1332E+04  .1949E+04  .2768E+04  .3566E+04  .3904E+04  .3380E+04  .2210E+04  .1538E+04  .9350E+03  .8217E+03  .1190E+04  .0000E+00  .0000E+00  .1420E+03  .3411E+04  .9046E+04  .9976E+04  .1132E+05  .1108E+05  .4569E+04  .1180E+04  .1452E+04  .1344E+04  .3423E+04  .3556E+04  .3831E+04  .4316E+04  .4443E+04  .6670E+04  .6260E+04  .2085E+05  .1703E+05  .1703E+05  .1954E+05  .5050E+03  
04:04           .7390E+01  .1202E+03  .3338E+03  .4892E+03  .5586E+03  .5619E+03  .4336E+03  .3580E+03  .3589E+03  .3554E+03  .2706E+03  .2082E+03  .1285E+03  .1048E+03  .1224E+03  .1570E+03  .1480E+03  .1392E+03  .1112E+03  .7864E+02  .7686E+02  .7389E+02  .6904E+02  .5775E+02  .4142E+02  .3502E+02  .5586E+02  .7924E+02  .9054E+02  .8866E+02  .5850E+02  .4606E+02  .2847E+02  .2797E+02  .3220E+02  .0000E+00  .0000E+00  .0000E+00  .0000E+00  .2368E+03  .7346E+03  .1171E+04  .1456E+04  .1472E+04  .1142E+04  .7900E+03  .2020E+04  .3217E+04  .3988E+04  .4603E+04  .3420E+04  .0000E+00  .3942E+04  .7871E+04  .8826E+04  .8907E+04  .9144E+04  .8883E+04  .9139E+04  .9954E+04  .7290E+04  .5490E+04  .1205E+05  .1142E+05  .1142E+05  .1226E+05  .8135E+04  .2910E+05  .2972E+05  .2314E+05  .2361E+05  .1581E+05  .1864E+05  .2383E+05  .2383E+05  .1650E+05  
04:05           .5543E+03  .4415E+03  .4417E+03  .4143E+03  .6360E+03  .7674E+03  .6391E+03  .5416E+03  .2069E+03  .7300E+02  .8650E+02  .8009E+02  .8664E+02  .9379E+02  .1231E+03  .1547E+03  .1507E+03  .1251E+03  .7931E+02  .5143E+02  .6507E+02  .9044E+02  .1071E+03  .9588E+02  .7732E+02  .3253E+02  .4570E+02  .8202E+02  .6856E+02  .8931E+02  .6511E+02  .4600E+02  .1590E+03  .1540E+03  .1540E+03  .1945E+03  .0000E+00  .0000E+00  .3210E+03  .6903E+03  .6842E+03  .5710E+03  .5579E+03  .6963E+03  .9724E+03  .1724E+04  .2417E+04  .3144E+04  .3453E+04  .3426E+04  .3505E+04  .2255E+04  .3002E+04  .3823E+04  .3547E+04  .4491E+04  .4558E+04  .7629E+04  .9296E+04  .1023E+05  .1190E+05  .8390E+04  .2586E+05  .3592E+05  .3541E+05  .3411E+05  .2846E+05  .1786E+05  .7190E+04  .0000E+00  .2310E+05  .2588E+05  .2941E+05  .6236E+05  .7373E+05  .1123E+06  
04:06           .3280E+03  .5215E+03  .5487E+03  .5557E+03  .4560E+03  .3219E+03  .2784E+03  .2493E+03  .2170E+03  .1563E+03  .8253E+02  .1055E+03  .1446E+03  .1929E+03  .2026E+03  .1683E+03  .1400E+03  .1138E+03  .1055E+03  .9101E+02  .8122E+02  .4261E+02  .4055E+02  .6754E+02  .8443E+02  .9281E+02  .7605E+02  .5957E+02  .3123E+02  .8413E+02  .1159E+03  .9331E+02  .1148E+03  .8795E+02  .9547E+02  .1163E+03  .9360E+02  .9360E+02  .1030E+04  .1700E+04  .1902E+04  .1909E+04  .2427E+04  .3007E+04  .3893E+04  .4006E+04  .3570E+04  .2858E+04  .3541E+04  .3125E+04  .2810E+04  .2655E+04  .3720E+03  .3620E+03  .7670E+04  .1492E+05  .1399E+05  .1417E+05  .1312E+05  .1323E+05  .1643E+05  .1736E+05  .2200E+05  .1480E+05  .1150E+05  .4100E+05  .4756E+05  .4486E+05  .5150E+05  .4170E+05  .3730E+05  .2920E+05  .3310E+05  .2855E+05  .2855E+05  .2195E+05  
04:07           .6017E+03  .7708E+03  .6537E+03  .7446E+03  .5537E+03  .1442E+03  .3222E+03  .3941E+03  .4509E+03  .3821E+03  .2715E+03  .1248E+03  .1041E+03  .1484E+03  .1673E+03  .1660E+03  .9593E+02  .8578E+02  .1358E+03  .1727E+03  .1749E+03  .1117E+03  .5483E+02  .5351E+02  .7505E+02  .8641E+02  .1012E+03  .8367E+02  .1054E+03  .2077E+03  .3134E+03  .2941E+03  .3390E+03  .3353E+03  .1180E+03  .0000E+00  .0000E+00  .0000E+00  .2650E+03  .4037E+03  .8402E+03  .1344E+04  .2476E+04  .3283E+04  .3189E+04  .2512E+04  .1360E+04  .8806E+03  .6143E+03  .1950E+03  .0000E+00  .0000E+00  .5980E+04  .6900E+04  .9240E+04  .8191E+04  .8986E+04  .7280E+04  .1236E+05  .2238E+05  .1918E+05  .2326E+05  .1747E+05  .3100E+04  .7140E+02  .2016E+05  .2423E+05  .2423E+05  .3250E+05  .2200E+05  .3400E+05  .6225E+05  .6045E+05  .6894E+05  .6987E+05  .3530E+05  
04:08           .1256E+04  .1430E+04  .1213E+04  .1303E+04  .9477E+03  .3770E+03  .3105E+03  .3653E+03  .3608E+03  .3371E+03  .2744E+03  .2214E+03  .1770E+03  .1411E+03  .1106E+03  .6755E+02  .1266E+03  .2017E+03  .2165E+03  .2133E+03  .1928E+03  .1186E+03  .8253E+02  .1198E+03  .1032E+03  .1177E+03  .9487E+02  .2020E+02  .8260E+02  .1372E+03  .1314E+03  .1255E+03  .8006E+02  .5067E+02  .4735E+02  .6775E+02  .1350E+03  .0000E+00  .0000E+00  .0000E+00  .0000E+00  .0000E+00  .2340E+03  .2041E+04  .3711E+04  .5428E+04  .9199E+04  .1240E+05  .1367E+05  .1305E+05  .1055E+05  .8841E+04  .8774E+04  .9430E+04  .9289E+04  .8927E+04  .7984E+04  .6829E+04  .6574E+04  .5423E+04  .7760E+04  .1340E+05  .3003E+05  .4002E+05  .3807E+05  .4532E+05  .3897E+05  .2510E+05  .2505E+05  .2700E+05  .2730E+05  .2904E+05  .2717E+05  .3060E+05  .0000E+00  .0000E+00  
04:09           .7930E+02  .2046E+03  .4866E+03  .7720E+03  .6809E+03  .6210E+03  .3547E+03  .1941E+03  .2009E+03  .2397E+03  .2487E+03  .1933E+03  .1319E+03  .1110E+03  .1224E+03  .1399E+03  .1126E+03  .8384E+02  .4552E+02  .3435E+02  .7442E+02  .1099E+03  .1073E+03  .1016E+03  .5107E+02  .4175E+02  .9047E+02  .1149E+03  .1003E+03  .1082E+03  .7740E+02  .2973E+02  .6972E+02  .1177E+03  .1105E+03  .1410E+03  .9103E+02  .1720E+02  .0000E+00  .0000E+00  .0000E+00  .0000E+00  .0000E+00  .0000E+00  .0000E+00  .1280E+02  .1764E+04  .3783E+04  .6745E+04  .1184E+05  .1810E+05  .2370E+05  .2894E+05  .3366E+05  .3563E+05  .3553E+05  .3247E+05  .3067E+05  .2887E+05  .2431E+05  .2244E+05  .1659E+05  .3771E+04  .1086E+05  .2549E+05  .3400E+05  .5879E+05  .6990E+05  .6383E+05  .5142E+05  .3059E+05  .1242E+05  .0000E+00  .0000E+00  .0000E+00  .0000E+00  
04:10           .7820E+03  .9635E+03  .8478E+03  .9032E+03  .7743E+03  .2576E+03  .3624E+03  .3956E+03  .3960E+03  .2944E+03  .1657E+03  .8157E+02  .1017E+03  .1338E+03  .1397E+03  .1142E+03  .7102E+02  .9332E+02  .1422E+03  .1825E+03  .1585E+03  .1157E+03  .4748E+02  .2377E+02  .3944E+02  .4296E+02  .5298E+02  .5172E+02  .6507E+02  .8796E+02  .8394E+02  .8882E+02  .5572E+02  .4810E+02  .1816E+03  .4400E+03  .4400E+03  .4400E+03  .0000E+00  .0000E+00  .0000E+00  .0000E+00  .0000E+00  .5230E+03  .3331E+04  .6021E+04  .9043E+04  .1462E+05  .1901E+05  .2184E+05  .2180E+05  .2043E+05  .1894E+05  .1581E+05  .1295E+05  .8876E+04  .6300E+04  .9441E+04  .1326E+05  .1497E+05  .1551E+05  .1168E+05  .5150E+04  .8990E+04  .1459E+05  .1090E+05  .1303E+05  .8308E+04  .1259E+05  .3614E+05  .4787E+05  .5472E+05  .6480E+05  .2000E+05  .9900E+04  .9900E+04  
04:11           .2290E+03  .4103E+03  .5204E+03  .5420E+03  .5359E+03  .3595E+03  .2229E+03  .1676E+03  .2064E+03  .1994E+03  .1423E+03  .9579E+02  .9621E+02  .1452E+03  .1707E+03  .1599E+03  .1175E+03  .7673E+02  .7616E+02  .8629E+02  .9714E+02  .9120E+02  .7833E+02  .6999E+02  .6139E+02  .4454E+02  .3142E+02  .2044E+02  .3457E+02  .4108E+02  .4108E+02  .4583E+02  .3055E+02  .1863E+03  .2448E+03  .2448E+03  .3360E+03  .2820E+03  .0000E+00  .0000E+00  .0000E+00  .0000E+00  .0000E+00  .0000E+00  .5045E+04  .8048E+04  .1005E+05  .1326E+05  .1639E+05  .1820E+05  .1953E+05  .1954E+05  .1741E+05  .1253E+05  .8005E+04  .5450E+04  .1208E+05  .1848E+05  .2300E+05  .2553E+05  .2010E+05  .6400E+04  .3573E+05  .4530E+05  .3739E+05  .4319E+05  .2878E+05  .7150E+04  .1851E+05  .2936E+05  .2556E+05  .3020E+05  .2315E+05  .0000E+00  .0000E+00  .0000E+00  
04:12           .4537E+03  .4818E+03  .6856E+03  .8829E+03  .9441E+03  .7925E+03  .5588E+03  .1562E+03  .2561E+03  .3661E+03  .3571E+03  .3537E+03  .2327E+03  .1385E+03  .1308E+03  .1408E+03  .1302E+03  .1137E+03  .7087E+02  .2747E+02  .7578E+02  .1210E+03  .1306E+03  .1143E+03  .8442E+02  .1943E+02  .5865E+02  .9342E+02  .7332E+02  .8574E+02  .4657E+02  .8995E+02  .2970E+03  .2814E+03  .2814E+03  .2990E+03  .1560E+03  .0000E+00  .2720E+03  .4003E+03  .4003E+03  .4003E+03  .4810E+03  .7400E+03  .4740E+04  .7224E+04  .8946E+04  .1189E+05  .1152E+05  .8861E+04  .5708E+04  .2750E+04  .2898E+04  .4727E+04  .6886E+04  .9097E+04  .9161E+04  .6877E+04  .4778E+04  .5999E+04  .1252E+05  .1738E+05  .2176E+05  .2080E+05  .1643E+05  .1321E+05  .6327E+04  .0000E+00  .2210E+05  .1717E+05  .1912E+05  .1768E+05  .1725E+05  .2461E+05  .3262E+05  .3262E+05  
04:13           .6870E+03  .5167E+03  .7382E+03  .8616E+03  .9109E+03  .7913E+03  .5027E+03  .2522E+03  .2220E+03  .2710E+03  .2903E+03  .2519E+03  .1378E+03  .8180E+02  .6040E+02  .9720E+02  .1353E+03  .1301E+03  .1067E+03  .5760E+02  .3216E+02  .4583E+02  .7342E+02  .1080E+03  .9624E+02  .8693E+02  .4408E+02  .2704E+02  .3765E+02  .3627E+02  .4927E+02  .7468E+02  .8734E+02  .1344E+03  .2012E+03  .2480E+03  .2987E+03  .2910E+03  .0000E+00  .0000E+00  .0000E+00  .0000E+00  .0000E+00  .1731E+04  .4823E+04  .8265E+04  .1169E+05  .1355E+05  .1125E+05  .9048E+04  .5647E+04  .2210E+04  .0000E+00  .0000E+00  .0000E+00  .3420E+04  .6917E+04  .8032E+04  .1041E+05  .1195E+05  .9705E+04  .7862E+04  .6640E+04  .1700E+05  .2399E+05  .3078E+05  .3483E+05  .1680E+05  .2040E+05  .1445E+05  .1445E+05  .1380E+05  .1900E+05  .6155E+05  .6155E+05  .7860E+05  
04:14           .2913E+03  .3870E+03  .5993E+03  .7339E+03  .7695E+03  .6898E+03  .2807E+03  .3213E+03  .3734E+03  .3527E+03  .3005E+03  .1995E+03  .8565E+02  .7748E+02  .1102E+03  .1451E+03  .1369E+03  .9999E+02  .8037E+02  .8244E+02  .9004E+02  .8686E+02  .6420E+02  .4261E+02  .3406E+02  .5379E+02  .8594E+02  .1076E+03  .1070E+03  .9070E+02  .5217E+02  .6193E+02  .1058E+03  .9173E+02  .1153E+03  .9480E+02  .0000E+00  .0000E+00  .0000E+00  .0000E+00  .0000E+00  .3390E+03  .1098E+04  .2109E+04  .2771E+04  .3931E+04  .4113E+04  .3490E+04  .2925E+04  .1131E+04  .2351E+04  .3745E+04  .3513E+04  .4380E+04  .3843E+04  .2310E+04  .0000E+00  .0000E+00  .0000E+00  .0000E+00  .5180E+04  .2759E+04  .4552E+04  .1003E+05  .1084E+05  .1294E+05  .1018E+05  .5023E+04  .1097E+05  .1238E+05  .1488E+05  .1344E+05  .9230E+04  .1331E+05  .1986E+05  .1986E+05  
04:15           .2815E+03  .2815E+03  .2025E+03  .2413E+03  .3667E+03  .4743E+03  .4606E+03  .3804E+03  .1975E+03  .1423E+03  .1617E+03  .1854E+03  .1704E+03  .1391E+03  .1062E+03  .9301E+02  .8859E+02  .8501E+02  .8390E+02  .7326E+02  .7044E+02  .7659E+02  .7939E+02  .7098E+02  .5628E+02  .3207E+02  .7633E+02  .1146E+03  .1177E+03  .1422E+03  .1444E+03  .8820E+02  .4340E+02  .8227E+02  .8227E+02  .8227E+02  .9440E+02  .0000E+00  .0000E+00  .0000E+00  .2170E+03  .6737E+03  .9522E+03  .9310E+03  .1127E+04  .1029E+04  .5960E+03  .4833E+03  .9542E+03  .8359E+03  .1136E+04  .2077E+04  .2942E+04  .3362E+04  .4560E+04  .4673E+04  .4980E+04  .5883E+04  .2840E+04  .4620E+04  .8087E+04  .1049E+05  .9623E+04  .9339E+04  .1158E+05  .1755E+05  .3268E+05  .3944E+05  .4492E+05  .4567E+05  .2010E+05  .2610E+05  .4403E+05  .5402E+05  .5402E+05  .6530E+05  
04:16           .6730E+02  .7470E+02  .1200E+03  .2756E+03  .3609E+03  .4623E+03  .4801E+03  .4163E+03  .3366E+03  .2424E+03  .1786E+03  .1766E+03  .1713E+03  .1412E+03  .9036E+02  .7507E+02  .1047E+03  .1346E+03  .1550E+03  .1434E+03  .1276E+03  .1059E+03  .7887E+02  .6494E+02  .4205E+02  .4754E+02  .7150E+02  .6416E+02  .7463E+02  .8013E+02  .7070E+02  .7300E+02  .8542E+02  .1234E+03  .1661E+03  .1696E+03  .1705E+03  .1531E+03  .2830E+02  .0000E+00  .4730E+02  .4730E+02  .4730E+02  .4730E+02  .2980E+03  .9530E+03  .1580E+04  .1933E+04  .2513E+04  .2391E+04  .2204E+04  .1548E+04  .2380E+04  .8000E+04  .1096E+05  .9617E+04  .1140E+05  .8907E+04  .3980E+04  .1220E+05  .1350E+05  .1215E+05  .1086E+05  .9183E+04  .6915E+04  .8410E+04  .1754E+05  .1616E+05  .1616E+05  .1890E+05  .1040E+05  .0000E+00  .0000E+00  .0000E+00  .0000E+00  .0000E+00  
04:17           .1335E+03  .1703E+03  .2205E+03  .3209E+03  .4747E+03  .5314E+03  .4697E+03  .3016E+03  .1584E+03  .1156E+03  .1499E+03  .1886E+03  .1986E+03  .1672E+03  .1181E+03  .8624E+02  .7324E+02  .8491E+02  .7876E+02  .5639E+02  .6061E+02  .9703E+02  .1386E+03  .1543E+03  .1567E+03  .1254E+03  .7077E+02  .1185E+03  .9997E+02  .1160E+03  .9861E+02  .7840E+01  .3730E+03  .5590E+03  .4873E+03  .5386E+03  .4723E+03  .2390E+03  .0000E+00  .7370E+02  .6852E+03  .1007E+04  .9275E+03  .8793E+03  .5633E+03  .3183E+03  .2280E+03  .0000E+00  .2240E+04  .6607E+04  .7356E+04  .6729E+04  .9454E+04  .1643E+05  .2952E+05  .3584E+05  .4066E+05  .3733E+05  .1920E+05  .0000E+00  .0000E+00  .0000E+00  .0000E+00  .0000E+00  .1275E+05  .1275E+05  .1275E+05  .2420E+05  .0000E+00  .1565E+05  .2295E+05  .1766E+05  .2015E+05  .1325E+05  .2860E+04  .0000E+00  
04:18           .8410E+03  .7770E+03  .7191E+03  .6164E+03  .4303E+03  .3029E+03  .1437E+03  .1525E+03  .2283E+03  .3026E+03  .2900E+03  .1955E+03  .1218E+03  .1125E+03  .1554E+03  .1967E+03  .1910E+03  .1410E+03  .1058E+03  .5730E+02  .7142E+01  .3703E+02  .6338E+02  .8241E+02  .1033E+03  .9101E+02  .6777E+02  .4165E+02  .3817E+02  .1884E+03  .1974E+03  .1713E+03  .1844E+03  .1240E+03  .1070E+03  .0000E+00  .1130E+03  .1863E+03  .1863E+03  .1863E+03  .2470E+03  .0000E+00  .1124E+04  .2100E+04  .2576E+04  .2633E+04  .2112E+04  .1540E+04  .6673E+03  .1738E+04  .5691E+04  .7130E+04  .1067E+05  .1686E+05  .2517E+05  .3060E+05  .2667E+05  .2366E+05  .1397E+05  .2700E+04  .0000E+00  .0000E+00  .0000E+00  .0000E+00  .7540E+04  .1202E+05  .2381E+05  .3582E+05  .3730E+05  .3729E+05  .2743E+05  .8370E+04  .0000E+00  .0000E+00  .0000E+00  .0000E+00  
04:19           .1270E+03  .4233E+03  .6698E+03  .7347E+03  .7870E+03  .6487E+03  .4530E+03  .2225E+03  .1063E+03  .1397E+03  .1589E+03  .1756E+03  .1853E+03  .1957E+03  .1917E+03  .1781E+03  .1335E+03  .8707E+02  .7356E+02  .8800E+02  .9899E+02  .8004E+02  .6028E+02  .5247E+02  .9468E+02  .1394E+03  .1492E+03  .1519E+03  .1235E+03  .3550E+02  .1097E+03  .1868E+03  .1921E+03  .1841E+03  .1451E+03  .8611E+02  .7079E+02  .6459E+02  .4360E+01  .0000E+00  .7275E+03  .4560E+03  .3988E+03  .5990E+03  .8213E+03  .1379E+04  .2141E+04  .2896E+04  .2925E+04  .2917E+04  .2532E+04  .1813E+04  .4063E+04  .4371E+04  .5500E+04  .5006E+04  .4483E+04  .3923E+04  .2940E+04  .2830E+04  .0000E+00  .0000E+00  .0000E+00  .9720E+04  .7310E+04  .7310E+04  .7310E+04  .0000E+00  .2240E+04  .1512E+05  .2533E+05  .2431E+05  .2756E+05  .2087E+05  .1074E+05  .0000E+00  
04:20           .0000E+00  .0000E+00  .3270E+03  .6530E+03  .7406E+03  .7047E+03  .6979E+03  .5311E+03  .3891E+03  .2737E+03  .1815E+03  .1329E+03  .6037E+02  .8283E+02  .9730E+02  .1076E+03  .1206E+03  .1226E+03  .1301E+03  .1340E+03  .1367E+03  .1230E+03  .9582E+02  .7948E+02  .4645E+02  .1270E+02  .1614E+02  .3058E+02  .3524E+02  .4473E+02  .5383E+02  .6454E+02  .6528E+02  .6625E+02  .5110E+02  .0000E+00  .0000E+00  .0000E+00  .0000E+00  .1920E+02  .4954E+03  .8552E+03  .1045E+04  .1218E+04  .1146E+04  .1120E+04  .1873E+04  .5176E+04  .1023E+05  .1302E+05  .1217E+05  .1025E+05  .6020E+04  .3390E+04  .0000E+00  .0000E+00  .9270E+03  .9270E+03  .9270E+03  .9270E+03  .0000E+00  .0000E+00  .0000E+00  .0000E+00  .4420E+04  .1684E+05  .1904E+05  .2087E+05  .2003E+05  .1789E+05  .1465E+05  .6620E+04  .1400E+05  .3340E+05  .3340E+05  .4223E+05  
04:21           .7980E+03  .6678E+03  .5376E+03  .4319E+03  .3803E+03  .3607E+03  .3051E+03  .1824E+03  .1108E+03  .1460E+03  .2164E+03  .2536E+03  .2329E+03  .1394E+03  .6154E+02  .2922E+02  .4474E+02  .5386E+02  .5740E+02  .6274E+02  .9070E+02  .1334E+03  .1579E+03  .1350E+03  .8439E+02  .5194E+02  .1965E+02  .5310E+02  .9124E+02  .7986E+02  .1097E+03  .1349E+03  .2144E+03  .2527E+03  .2706E+03  .2627E+03  .1090E+03  .0000E+00  .0000E+00  .2540E+03  .9280E+03  .1137E+04  .1276E+04  .1781E+04  .1989E+04  .2620E+04  .5557E+04  .1301E+05  .1971E+05  .1998E+05  .1965E+05  .1208E+05  .4940E+04  .0000E+00  .0000E+00  .0000E+00  .0000E+00  .0000E+00  .0000E+00  .0000E+00  .0000E+00  .0000E+00  .0000E+00  .0000E+00  .0000E+00  .7120E+04  .2096E+05  .2969E+05  .3393E+05  .3002E+05  .2074E+05  .1232E+05  .1189E+05  .2590E+05  .0000E+00  .0000E+00  
04:22           .9977E+03  .9568E+03  .8300E+03  .5752E+03  .3243E+03  .1415E+03  .9627E+02  .1847E+03  .2359E+03  .2837E+03  .2639E+03  .2017E+03  .1631E+03  .1353E+03  .9139E+02  .7310E+02  .5785E+02  .8122E+02  .9317E+02  .9317E+02  .6630E+02  .4417E+02  .3370E+02  .5563E+02  .1026E+03  .1298E+03  .1153E+03  .9341E+02  .3852E+02  .6088E+02  .6656E+02  .7832E+02  .6993E+02  .3210E+02  .0000E+00  .0000E+00  .0000E+00  .0000E+00  .5660E+03  .1272E+04  .1691E+04  .1937E+04  .2429E+04  .2611E+04  .2409E+04  .2453E+04  .6623E+04  .1386E+05  .1806E+05  .1854E+05  .1521E+05  .6465E+04  .0000E+00  .0000E+00  .0000E+00  .0000E+00  .0000E+00  .0000E+00  .0000E+00  .0000E+00  .0000E+00  .0000E+00  .2390E+05  .3347E+05  .2924E+05  .2391E+05  .1907E+05  .1507E+05  .1584E+05  .1684E+05  .1648E+05  .1577E+05  .1190E+05  .0000E+00  .0000E+00  .0000E+00  
04:23           .6540E+03  .5723E+03  .4590E+03  .4360E+03  .1552E+03  .3054E+03  .3803E+03  .4461E+03  .4310E+03  .3243E+03  .2061E+03  .1270E+03  .7714E+02  .7537E+02  .9974E+02  .1432E+03  .1771E+03  .1673E+03  .1170E+03  .7017E+02  .3778E+02  .4242E+02  .6109E+02  .9601E+02  .1060E+03  .9996E+02  .7993E+02  .6081E+02  .8471E+02  .1218E+03  .1256E+03  .1328E+03  .9507E+02  .1348E+02  .5760E+01  .5760E+01  .5760E+01  .0000E+00  .0000E+00  .0000E+00  .2230E+03  .4620E+03  .8192E+03  .1211E+04  .2167E+04  .4037E+04  .8631E+04  .1540E+05  .1999E+05  .1872E+05  .1679E+05  .1092E+05  .4250E+04  .0000E+00  .0000E+00  .0000E+00  .0000E+00  .0000E+00  .0000E+00  .0000E+00  .0000E+00  .0000E+00  .0000E+00  .0000E+00  .0000E+00  .0000E+00  .6270E+04  .2316E+05  .2911E+05  .2870E+05  .3368E+05  .3040E+05  .1960E+05  .1750E+05  .1750E+05  .1750E+05  
04:24           .7377E+03  .6358E+03  .7029E+03  .6697E+03  .6670E+03  .5614E+03  .4290E+03  .4020E+03  .3921E+03  .3164E+03  .2088E+03  .1072E+03  .9117E+02  .1377E+03  .1624E+03  .1556E+03  .1263E+03  .8827E+02  .6766E+02  .4100E+02  .2796E+02  .6143E+02  .7416E+02  .1038E+03  .9856E+02  .8030E+02  .7094E+02  .5323E+02  .5960E+02  .5383E+02  .3080E+02  .1850E+02  .2920E+02  .9352E+02  .9634E+02  .1284E+03  .1436E+03  .2180E+02  .3760E+03  .1979E+03  .1770E+03  .3898E+03  .9246E+03  .1422E+04  .2392E+04  .3089E+04  .4724E+04  .8079E+04  .1217E+05  .1377E+05  .1234E+05  .9738E+04  .4177E+04  .0000E+00  .0000E+00  .0000E+00  .0000E+00  .2020E+04  .2020E+04  .2020E+04  .2920E+04  .2680E+04  .2680E+04  .2680E+04  .2680E+04  .5975E+04  .5975E+04  .5975E+04  .1153E+05  .1970E+05  .1970E+05  .2423E+05  .2380E+05  .0000E+00  .0000E+00  .0000E+00  
04:25           .7567E+03  .6718E+03  .5876E+03  .4481E+03  .3743E+03  .3473E+03  .3249E+03  .2713E+03  .1890E+03  .1345E+03  .1084E+03  .1133E+03  .1361E+03  .1561E+03  .1649E+03  .1611E+03  .1425E+03  .1259E+03  .1104E+03  .1001E+03  .9045E+02  .8143E+02  .3790E+02  .4297E+02  .6776E+02  .1085E+03  .1388E+03  .1193E+03  .1038E+03  .3627E+02  .7170E+02  .1893E+03  .1602E+03  .1588E+03  .1488E+03  .1496E+03  .2520E+03  .0000E+00  .0000E+00  .4360E+03  .8943E+03  .1173E+04  .1593E+04  .2274E+04  .3053E+04  .4559E+04  .7796E+04  .1278E+05  .1699E+05  .1672E+05  .1367E+05  .9678E+04  .3855E+04  .0000E+00  .0000E+00  .0000E+00  .0000E+00  .6440E+04  .3710E+04  .4786E+04  .1149E+05  .1788E+05  .2148E+05  .2334E+05  .1488E+05  .0000E+00  .0000E+00  .2255E+05  .2910E+05  .2445E+05  .2416E+05  .1650E+05  .1275E+05  .1094E+05  .0000E+00  .0000E+00  
04:26           .5397E+03  .4524E+03  .4173E+03  .2679E+03  .2504E+03  .1917E+03  .1930E+03  .2487E+03  .2809E+03  .2894E+03  .2541E+03  .2076E+03  .1829E+03  .1741E+03  .1332E+03  .9617E+02  .6032E+02  .4192E+02  .5733E+02  .7924E+02  .9851E+02  .1223E+03  .1496E+03  .1434E+03  .1126E+03  .6824E+02  .3294E+02  .2970E+02  .2940E+02  .0000E+00  .6240E+02  .1075E+03  .1641E+03  .1571E+03  .1871E+03  .1808E+03  .6430E+02  .0000E+00  .3490E+03  .1113E+04  .1426E+04  .1503E+04  .2033E+04  .2383E+04  .3014E+04  .5249E+04  .9930E+04  .1589E+05  .1913E+05  .1629E+05  .1361E+05  .8010E+04  .1480E+04  .0000E+00  .0000E+00  .0000E+00  .0000E+00  .0000E+00  .0000E+00  .0000E+00  .0000E+00  .0000E+00  .0000E+00  .1253E+05  .8448E+04  .1042E+05  .1110E+05  .1118E+05  .1202E+05  .1037E+05  .1037E+05  .1037E+05  .8640E+04  .1107E+05  .1107E+05  .1107E+05  
04:27           .5313E+03  .3458E+03  .2766E+03  .1844E+03  .1832E+03  .1987E+03  .2193E+03  .2458E+03  .2669E+03  .2411E+03  .1907E+03  .1859E+03  .1991E+03  .1794E+03  .1371E+03  .8221E+02  .5760E+02  .7721E+02  .1149E+03  .1258E+03  .1005E+03  .5717E+02  .2743E+02  .2949E+02  .4524E+02  .6709E+02  .9680E+02  .1055E+03  .9520E+02  .8205E+02  .4463E+02  .1442E+03  .2231E+03  .2179E+03  .2818E+03  .2605E+03  .0000E+00  .0000E+00  .0000E+00  .0000E+00  .4400E+03  .1220E+04  .2002E+04  .2509E+04  .3929E+04  .6176E+04  .1004E+05  .1386E+05  .1376E+05  .1378E+05  .1036E+05  .3890E+04  .0000E+00  .0000E+00  .0000E+00  .0000E+00  .2510E+03  .1077E+04  .1077E+04  .1688E+04  .2730E+04  .5535E+04  .1147E+05  .1239E+05  .1239E+05  .1266E+05  .6705E+04  .4351E+05  .5469E+05  .5052E+05  .6195E+05  .4485E+05  .5170E+05  .4803E+05  .4803E+05  .4803E+05  
04:28           .8723E+03  .9114E+03  .7429E+03  .6613E+03  .3669E+03  .1048E+03  .2063E+03  .2878E+03  .2967E+03  .2973E+03  .2060E+03  .1315E+03  .1178E+03  .1482E+03  .1617E+03  .1581E+03  .1343E+03  .1120E+03  .9544E+02  .6583E+02  .5542E+02  .5973E+02  .9308E+02  .1254E+03  .1397E+03  .1193E+03  .9868E+02  .4290E+02  .2465E+02  .2817E+02  .5161E+02  .8695E+02  .1810E+03  .2503E+03  .3030E+03  .3380E+03  .2430E+03  .0000E+00  .0000E+00  .1980E+03  .1980E+03  .5115E+03  .1258E+04  .1905E+04  .1944E+04  .2233E+04  .2960E+04  .4064E+04  .4821E+04  .4421E+04  .3199E+04  .2286E+04  .1593E+04  .2110E+04  .0000E+00  .0000E+00  .0000E+00  .1240E+05  .8313E+04  .7950E+04  .1024E+05  .9303E+04  .1077E+05  .8823E+04  .4975E+04  .5590E+04  .5590E+04  .7430E+04  .1909E+05  .1657E+05  .1387E+05  .1117E+05  .8926E+04  .1316E+05  .1571E+05  .2033E+05  
04:29           .7500E+03  .5742E+03  .5037E+03  .2838E+03  .1479E+03  .1494E+03  .2548E+03  .3406E+03  .3726E+03  .3137E+03  .2411E+03  .1981E+03  .2154E+03  .2293E+03  .2040E+03  .1617E+03  .1111E+03  .9213E+02  .1005E+03  .9810E+02  .8861E+02  .6929E+02  .5213E+02  .4377E+02  .2702E+02  .1295E+03  .1463E+03  .1269E+03  .1402E+03  .1003E+03  .9095E+02  .1717E+03  .2192E+03  .2055E+03  .2345E+03  .2105E+03  .0000E+00  .0000E+00  .5545E+03  .7808E+03  .9805E+03  .1165E+04  .1303E+04  .1494E+04  .1816E+04  .2186E+04  .2516E+04  .2533E+04  .2227E+04  .2104E+04  .1713E+04  .1560E+04  .1960E+03  .3222E+04  .3581E+04  .3581E+04  .4657E+04  .1895E+04  .2263E+04  .2600E+04  .2600E+04  .3100E+04  .7145E+04  .2063E+05  .1822E+05  .1822E+05  .1840E+05  .9750E+04  .2437E+05  .3662E+05  .3481E+05  .4162E+05  .3920E+05  .1570E+05  .0000E+00  .0000E+00  
04:30           .4130E+03  .3383E+03  .3490E+03  .3462E+03  .5074E+03  .6374E+03  .6217E+03  .4652E+03  .2393E+03  .1098E+03  .4689E+02  .5039E+02  .7296E+02  .9861E+02  .1114E+03  .1244E+03  .1551E+03  .1793E+03  .1657E+03  .1508E+03  .8660E+02  .3800E+02  .1280E+03  .1388E+03  .1163E+03  .1272E+03  .5883E+02  .1955E+03  .2720E+03  .2221E+03  .2446E+03  .1883E+03  .4480E+02  .1691E+03  .1691E+03  .1691E+03  .3030E+03  .0000E+00  .4490E+03  .1956E+03  .1956E+03  .2642E+03  .1021E+04  .2014E+04  .2361E+04  .3347E+04  .4616E+04  .6976E+04  .8137E+04  .7705E+04  .6848E+04  .2646E+04  .0000E+00  .0000E+00  .0000E+00  .0000E+00  .0000E+00  .7495E+04  .9598E+04  .1040E+05  .1481E+05  .2131E+05  .2741E+05  .2863E+05  .2808E+05  .2085E+05  .0000E+00  .0000E+00  .0000E+00  .2415E+05  .2925E+05  .5460E+05  .9346E+05  .1221E+06  .1472E+06  .1443E+06  
04:31           .1340E+03  .2747E+03  .2702E+03  .3224E+03  .4159E+03  .4333E+03  .3863E+03  .2297E+03  .1435E+03  .1528E+03  .1972E+03  .1909E+03  .1712E+03  .1212E+03  .9684E+02  .9001E+02  .6830E+02  .4984E+02  .5129E+02  .5544E+02  .9014E+02  .1353E+03  .1582E+03  .1440E+03  .1179E+03  .6943E+02  .1820E+02  .6233E+02  .1036E+03  .1311E+03  .1419E+03  .1459E+03  .1421E+03  .1257E+03  .2250E+03  .2250E+03  .0000E+00  .3230E+03  .1044E+04  .1543E+04  .1668E+04  .1770E+04  .1545E+04  .1389E+04  .1695E+04  .2366E+04  .2513E+04  .2042E+04  .1251E+04  .5776E+03  .3473E+03  .4430E+03  .0000E+00  .2440E+04  .8210E+04  .1257E+05  .1446E+05  .1836E+05  .1750E+05  .1319E+05  .1082E+05  .6603E+04  .3870E+04  .2193E+05  .2376E+05  .2086E+05  .1963E+05  .1436E+05  .1187E+05  .1497E+05  .1763E+05  .1600E+05  .2255E+05  .2281E+05  .3123E+05  .5160E+05  
04:32           .1207E+04  .1207E+04  .1207E+04  .2235E+03  .4820E+03  .6287E+03  .6766E+03  .5759E+03  .3687E+03  .1424E+03  .7308E+02  .1151E+03  .1536E+03  .1667E+03  .1340E+03  .9940E+02  .1073E+03  .1375E+03  .1448E+03  .1148E+03  .7611E+02  .6107E+02  .8139E+02  .1039E+03  .8971E+02  .8338E+02  .4863E+02  .2735E+02  .1057E+03  .1284E+03  .1189E+03  .1401E+03  .1067E+03  .3407E+02  .3407E+02  .3407E+02  .6430E+02  .0000E+00  .0000E+00  .3120E+03  .6313E+03  .7427E+03  .7643E+03  .9164E+03  .1491E+04  .3123E+04  .5681E+04  .7919E+04  .8553E+04  .8715E+04  .7030E+04  .0000E+00  .8960E+04  .1416E+05  .1465E+05  .1676E+05  .1699E+05  .1816E+05  .1991E+05  .1786E+05  .1302E+05  .7327E+04  .5017E+04  .5178E+04  .6453E+04  .1370E+05  .1597E+05  .1241E+05  .1241E+05  .9043E+04  .5830E+04  .1680E+04  .1325E+05  .2099E+05  .2099E+05  .3270E+05  
04:33           .2977E+03  .2977E+03  .2479E+03  .2821E+03  .2463E+03  .2566E+03  .2967E+03  .2994E+03  .3219E+03  .2869E+03  .2340E+03  .2084E+03  .1847E+03  .1696E+03  .1465E+03  .1130E+03  .6483E+02  .1111E+03  .1413E+03  .1481E+03  .1549E+03  .1134E+03  .7907E+02  .5707E+02  .5512E+02  .6040E+02  .6205E+02  .1300E+01  .3375E+02  .9445E+02  .1665E+03  .3277E+03  .3956E+03  .4536E+03  .4403E+03  .2250E+03  .0000E+00  .0000E+00  .0000E+00  .0000E+00  .1060E+04  .1550E+04  .1983E+04  .2440E+04  .2983E+04  .3474E+04  .4236E+04  .5427E+04  .4999E+04  .5130E+04  .3967E+04  .8060E+02  .1150E+04  .6193E+04  .1354E+05  .2034E+05  .2977E+05  .2997E+05  .2894E+05  .2239E+05  .8760E+04  .1255E+05  .1287E+05  .1138E+05  .8873E+04  .8542E+04  .2483E+05  .4730E+05  .6006E+05  .7144E+05  .6517E+05  .2600E+05  .0000E+00  .0000E+00  .0000E+00  .0000E+00  
04:34           .0000E+00  .2850E+03  .3163E+03  .3187E+03  .3840E+03  .4904E+03  .5541E+03  .5269E+03  .3649E+03  .2340E+03  .1137E+03  .1144E+03  .2261E+03  .2538E+03  .2605E+03  .2509E+03  .1745E+03  .5407E+02  .7818E+02  .8320E+02  .8511E+02  .7087E+02  .5899E+02  .8967E+02  .1383E+03  .1651E+03  .1502E+03  .1253E+03  .6150E+02  .0000E+00  .5480E+02  .1503E+03  .1264E+03  .1264E+03  .1299E+03  .0000E+00  .0000E+00  .0000E+00  .0000E+00  .1040E+03  .3970E+03  .6968E+03  .1095E+04  .2019E+04  .2841E+04  .3214E+04  .3261E+04  .3607E+04  .4587E+04  .5358E+04  .6343E+04  .6920E+04  .8970E+03  .4096E+04  .8417E+04  .1340E+05  .2572E+05  .3761E+05  .3996E+05  .3623E+05  .2660E+05  .1760E+05  .1895E+05  .1938E+05  .2224E+05  .2683E+05  .1630E+05  .0000E+00  .4715E+05  .6080E+05  .5853E+05  .5453E+05  .4116E+05  .2822E+05  .1399E+05  .0000E+00  
04:35           .0000E+00  .2235E+03  .1900E+03  .1746E+03  .2428E+03  .2823E+03  .2911E+03  .2987E+03  .2640E+03  .2599E+03  .2394E+03  .1885E+03  .1283E+03  .7381E+02  .5273E+02  .3281E+02  .4547E+02  .6527E+02  .1028E+03  .1356E+03  .1682E+03  .1960E+03  .1774E+03  .1252E+03  .7551E+02  .2693E+02  .1277E+02  .1184E+02  .2005E+02  .4230E+02  .2301E+03  .2959E+03  .2959E+03  .3960E+03  .3180E+03  .0000E+00  .0000E+00  .5230E+03  .6393E+03  .7137E+03  .8959E+03  .1260E+04  .2126E+04  .3036E+04  .3471E+04  .3161E+04  .2841E+04  .4309E+04  .6873E+04  .7667E+04  .8426E+04  .6643E+04  .2140E+04  .0000E+00  .5280E+04  .7553E+04  .1239E+05  .1889E+05  .3485E+05  .5737E+05  .7126E+05  .6674E+05  .4803E+05  .3088E+05  .1700E+05  .1240E+05  .2350E+05  .1987E+05  .1987E+05  .1667E+05  .5885E+04  .4010E+04  .6525E+04  .3478E+05  .3478E+05  .3478E+05  
04:36           .7010E+03  .5570E+03  .3987E+03  .3493E+03  .2225E+03  .1849E+03  .1473E+03  .1123E+03  .1323E+03  .1238E+03  .9772E+02  .5848E+02  .9870E+02  .1579E+03  .2055E+03  .2154E+03  .1771E+03  .1410E+03  .1350E+03  .1174E+03  .8654E+02  .5404E+02  .4072E+02  .5531E+02  .6299E+02  .5595E+02  .4306E+02  .6670E+02  .1465E+03  .1762E+03  .2419E+03  .2477E+03  .2545E+03  .2280E+03  .0000E+00  .0000E+00  .2250E+02  .4748E+03  .9309E+03  .1116E+04  .1275E+04  .1301E+04  .1005E+04  .5497E+03  .1569E+04  .2553E+04  .3366E+04  .3389E+04  .3234E+04  .2270E+04  .6810E+03  .0000E+00  .0000E+00  .9700E+04  .2357E+05  .2986E+05  .3287E+05  .3951E+05  .3946E+05  .4207E+05  .4100E+05  .3200E+05  .2539E+05  .1480E+05  .1136E+05  .1187E+05  .9877E+04  .4030E+04  .2160E+05  .3800E+05  .3536E+05  .2791E+05  .2609E+05  .1555E+05  .1320E+05  .0000E+00  
04:37           .1551E+04  .1139E+04  .8566E+03  .3744E+03  .2176E+03  .1561E+03  .1489E+03  .1356E+03  .1924E+03  .2338E+03  .2579E+03  .2459E+03  .2174E+03  .1834E+03  .1596E+03  .1406E+03  .1514E+03  .1545E+03  .1195E+03  .9486E+02  .6143E+02  .3417E+02  .7693E+02  .1036E+03  .1098E+03  .9424E+02  .6168E+02  .2726E+02  .2275E+02  .5710E+02  .4385E+02  .4385E+02  .3658E+02  .6040E+01  .0000E+00  .0000E+00  .0000E+00  .5070E+03  .3877E+03  .3246E+03  .4057E+03  .7057E+03  .1171E+04  .1638E+04  .1937E+04  .1930E+04  .2201E+04  .2579E+04  .3019E+04  .2904E+04  .2390E+04  .1976E+04  .1417E+04  .2060E+04  .1006E+05  .1998E+05  .2462E+05  .2816E+05  .2527E+05  .1620E+05  .9137E+04  .3274E+04  .2246E+04  .2384E+04  .0000E+00  .0000E+00  .1003E+05  .1614E+05  .1604E+05  .1876E+05  .1753E+05  .1985E+05  .2703E+05  .3428E+05  .3428E+05  .3947E+05  
04:38           .4190E+03  .3231E+03  .3231E+03  .3056E+03  .4096E+03  .3987E+03  .3360E+03  .2021E+03  .1316E+03  .1763E+03  .2456E+03  .2579E+03  .1978E+03  .1264E+03  .8369E+02  .6869E+02  .7747E+02  .9829E+02  .1215E+03  .1327E+03  .1212E+03  .8939E+02  .7494E+02  .5457E+02  .1515E+02  .3373E+02  .3854E+02  .4080E+02  .4915E+02  .8949E+02  .1297E+03  .1374E+03  .1447E+03  .7917E+02  .3580E+02  .0000E+00  .0000E+00  .0000E+00  .0000E+00  .8630E+02  .4051E+03  .1123E+04  .1994E+04  .3173E+04  .3670E+04  .3147E+04  .2212E+04  .1986E+04  .2302E+04  .2512E+04  .2673E+04  .2020E+04  .0000E+00  .1030E+04  .1601E+05  .2875E+05  .3706E+05  .5010E+05  .4830E+05  .3918E+05  .2975E+05  .1435E+05  .1310E+04  .1810E+05  .4114E+05  .5247E+05  .5711E+05  .5041E+05  .2530E+05  .1110E+05  .2262E+05  .3132E+05  .2957E+05  .3128E+05  .1786E+05  .2590E+04  
04:39           .2040E+03  .3837E+03  .3172E+03  .2487E+03  .1840E+03  .1142E+03  .1205E+03  .1732E+03  .2565E+03  .3386E+03  .3627E+03  .2827E+03  .1849E+03  .1076E+03  .7323E+02  .9846E+02  .1337E+03  .1388E+03  .1448E+03  .1106E+03  .5670E+02  .1649E+03  .1787E+03  .1535E+03  .1391E+03  .8697E+02  .4745E+02  .4663E+02  .4963E+02  .4740E+02  .4857E+02  .6390E+02  .1140E+03  .1140E+03  .1140E+03  .0000E+00  .0000E+00  .2430E+03  .4420E+03  .5988E+03  .7013E+03  .6223E+03  .5528E+03  .2518E+03  .3128E+03  .6354E+03  .8853E+03  .1448E+04  .2676E+04  .3397E+04  .4068E+04  .4433E+04  .2230E+04  .0000E+00  .1894E+05  .3067E+05  .3146E+05  .3044E+05  .2489E+05  .1931E+05  .1817E+05  .1896E+05  .2107E+05  .1975E+05  .2077E+05  .2035E+05  .9960E+04  .9715E+04  .7363E+04  .1212E+05  .1162E+05  .1292E+05  .3272E+05  .3785E+05  .4550E+05  .4550E+05  
04:40           .2097E+04  .1669E+04  .1481E+04  .9293E+03  .7890E+03  .6427E+03  .1576E+03  .2097E+03  .2498E+03  .3051E+03  .2877E+03  .2137E+03  .1399E+03  .1043E+03  .1229E+03  .1238E+03  .9525E+02  .6501E+02  .7188E+02  .1108E+03  .1352E+03  .1204E+03  .8677E+02  .4949E+02  .1816E+02  .3063E+02  .3478E+02  .4404E+02  .4523E+02  .2835E+02  .6457E+02  .7144E+02  .7144E+02  .9083E+02  .4450E+02  .0000E+00  .5200E+03  .8475E+03  .8973E+03  .8984E+03  .8910E+03  .1008E+04  .1199E+04  .1243E+04  .1251E+04  .1602E+04  .2328E+04  .2626E+04  .2292E+04  .1852E+04  .2308E+04  .2692E+04  .3593E+04  .5720E+04  .1210E+04  .4987E+04  .6550E+04  .6480E+04  .6882E+04  .5958E+04  .5737E+04  .2042E+05  .2635E+05  .2832E+05  .2673E+05  .2456E+05  .1680E+05  .9305E+04  .2183E+05  .2183E+05  .2183E+05  .2220E+05  .0000E+00  .0000E+00  .0000E+00  .0000E+00  
04:41           .5925E+03  .9913E+03  .1059E+04  .1078E+04  .7401E+03  .4416E+03  .2645E+03  .3409E+03  .3498E+03  .3303E+03  .1899E+03  .1172E+03  .8078E+02  .9165E+02  .1039E+03  .1104E+03  .9693E+02  .1216E+03  .1646E+03  .1585E+03  .1268E+03  .7465E+02  .8685E+02  .1022E+03  .1120E+03  .1011E+03  .7857E+02  .6190E+02  .0000E+00  .4810E+01  .4810E+01  .4810E+01  .4810E+01  .0000E+00  .0000E+00  .1410E+03  .3970E+03  .5454E+03  .4994E+03  .5147E+03  .4268E+03  .5955E+03  .8876E+03  .1271E+04  .1426E+04  .1601E+04  .1770E+04  .2291E+04  .2376E+04  .2275E+04  .3410E+04  .3839E+04  .4904E+04  .4758E+04  .3853E+04  .8050E+04  .9936E+04  .1064E+05  .1054E+05  .1085E+05  .1545E+05  .2456E+05  .2721E+05  .2948E+05  .2733E+05  .1350E+05  .0000E+00  .2520E+05  .5460E+05  .5318E+05  .4911E+05  .4559E+05  .3650E+05  .3743E+05  .3210E+05  .4310E+05  
04:42           .0000E+00  .4910E+03  .6640E+03  .5336E+03  .4314E+03  .3207E+03  .1720E+03  .1477E+03  .1243E+03  .1566E+03  .2001E+03  .2529E+03  .2500E+03  .2024E+03  .1574E+03  .9885E+02  .9702E+02  .1017E+03  .1105E+03  .9827E+02  .7664E+02  .6359E+02  .5553E+02  .7820E+02  .1016E+03  .1117E+03  .1081E+03  .1005E+03  .9030E+02  .8946E+02  .7827E+02  .1437E+03  .1437E+03  .1437E+03  .1280E+03  .0000E+00  .1150E+03  .3627E+03  .7096E+03  .9169E+03  .1206E+04  .1290E+04  .1133E+04  .8589E+03  .5535E+03  .3243E+03  .2571E+03  .6058E+03  .2072E+04  .3170E+04  .4110E+04  .4115E+04  .3490E+04  .1932E+04  .4349E+04  .5825E+04  .6295E+04  .9204E+04  .1455E+05  .1976E+05  .1864E+05  .1556E+05  .9197E+04  .7260E+04  .8060E+04  .1050E+05  .0000E+00  .1500E+05  .1500E+05  .1500E+05  .1500E+05  .3990E+05  .5050E+05  .5432E+05  .6080E+05  .5983E+05  
04:43           .1433E+04  .1366E+04  .1128E+04  .8728E+03  .5342E+03  .1642E+03  .8490E+02  .9760E+02  .1616E+03  .2008E+03  .2569E+03  .2900E+03  .2624E+03  .1945E+03  .1255E+03  .7945E+02  .1014E+03  .1136E+03  .1031E+03  .8272E+02  .3947E+02  .7663E+02  .1206E+03  .1152E+03  .1208E+03  .6854E+02  .8864E+02  .1849E+03  .2385E+03  .2845E+03  .3145E+03  .2770E+03  .0000E+00  .0000E+00  .0000E+00  .0000E+00  .0000E+00  .0000E+00  .9790E+03  .1482E+04  .1740E+04  .1966E+04  .1991E+04  .1739E+04  .1541E+04  .1416E+04  .1216E+04  .1218E+04  .2326E+04  .5013E+04  .6290E+04  .7656E+04  .7013E+04  .3610E+04  .8337E+04  .1106E+05  .1314E+05  .2336E+05  .3879E+05  .4864E+05  .4990E+05  .4568E+05  .2620E+05  .1040E+05  .1040E+05  .1040E+05  .1040E+05  .0000E+00  .2330E+05  .3860E+05  .3776E+05  .3776E+05  .4130E+05  .2450E+05  .0000E+00  .0000E+00  
04:44           .1356E+04  .1045E+04  .1045E+04  .2677E+03  .2090E+03  .2368E+03  .2379E+03  .2311E+03  .1977E+03  .1714E+03  .1609E+03  .1474E+03  .1163E+03  .9546E+02  .1089E+03  .1418E+03  .1691E+03  .1696E+03  .1303E+03  .1118E+03  .7873E+02  .2688E+02  .9079E+02  .1164E+03  .1201E+03  .1381E+03  .6427E+02  .4130E+02  .3504E+02  .4129E+02  .7106E+02  .1548E+03  .2026E+03  .2710E+03  .3790E+03  .0000E+00  .0000E+00  .2610E+03  .1026E+04  .1849E+04  .2237E+04  .2744E+04  .2506E+04  .1939E+04  .1539E+04  .1759E+04  .2639E+04  .3681E+04  .4007E+04  .3310E+04  .2574E+04  .1685E+04  .1679E+04  .1445E+04  .1613E+04  .2037E+04  .2290E+04  .2667E+04  .5325E+04  .1786E+05  .3272E+05  .4158E+05  .4423E+05  .4506E+05  .3274E+05  .2820E+04  .1258E+05  .2002E+05  .3258E+05  .3544E+05  .3504E+05  .2841E+05  .2801E+05  .3512E+05  .4494E+05  .5123E+05  
04:45           .3060E+03  .3797E+03  .4202E+03  .4747E+03  .5501E+03  .5791E+03  .4834E+03  .3394E+03  .1953E+03  .1135E+03  .1271E+03  .1590E+03  .2084E+03  .2031E+03  .1651E+03  .1307E+03  .1242E+03  .1389E+03  .1334E+03  .1090E+03  .7623E+02  .5624E+02  .6526E+02  .1005E+03  .1112E+03  .1282E+03  .1200E+03  .4815E+02  .1238E+03  .1341E+03  .1343E+03  .1562E+03  .1440E+03  .2340E+03  .0000E+00  .4340E+03  .5770E+03  .5080E+03  .5695E+03  .3450E+03  .6203E+03  .1054E+04  .1252E+04  .1378E+04  .1093E+04  .8511E+03  .7649E+03  .9156E+03  .1435E+04  .2101E+04  .4239E+04  .8454E+04  .1352E+05  .1740E+05  .1751E+05  .1661E+05  .1232E+05  .0000E+00  .1339E+05  .1387E+05  .1387E+05  .1533E+05  .9700E+04  .0000E+00  .1608E+05  .2561E+05  .2456E+05  .2880E+05  .2567E+05  .3190E+05  .4988E+05  .5400E+05  .5290E+05  .5048E+05  .3870E+05  .0000E+00  
04:46           .4055E+03  .5898E+03  .6458E+03  .6797E+03  .4751E+03  .3139E+03  .1934E+03  .3098E+03  .3622E+03  .3554E+03  .2211E+03  .1010E+03  .9256E+02  .1515E+03  .1851E+03  .1577E+03  .9726E+02  .5976E+02  .9006E+02  .1378E+03  .1433E+03  .1209E+03  .7000E+02  .4762E+02  .4073E+02  .3976E+02  .4664E+02  .5639E+02  .7050E+02  .6865E+02  .8340E+02  .9140E+02  .9140E+02  .1026E+03  .5790E+02  .2840E+03  .1583E+03  .1270E+03  .1992E+03  .3348E+03  .4837E+03  .4589E+03  .4306E+03  .2580E+03  .5920E+03  .2440E+04  .3448E+04  .3669E+04  .3930E+04  .3073E+04  .2406E+04  .1727E+04  .1230E+04  .0000E+00  .0000E+00  .5635E+04  .8643E+04  .9412E+04  .1178E+05  .1256E+05  .1379E+05  .2036E+05  .2970E+05  .3493E+05  .4048E+05  .3520E+05  .0000E+00  .9180E+04  .3899E+05  .4946E+05  .4517E+05  .4874E+05  .4120E+05  .2888E+05  .2846E+05  .9220E+04  
04:47           .8923E+03  .7582E+03  .7653E+03  .6419E+03  .5457E+03  .3495E+03  .2266E+03  .1592E+03  .1609E+03  .1283E+03  .9983E+02  .1167E+03  .1379E+03  .1436E+03  .1118E+03  .8616E+02  .8473E+02  .1204E+03  .1650E+03  .1927E+03  .1678E+03  .1599E+03  .1171E+03  .2980E+02  .1504E+03  .2096E+03  .2085E+03  .1976E+03  .1620E+03  .9497E+02  .2200E+02  .2080E+02  .2080E+02  .2080E+02  .2080E+02  .0000E+00  .0000E+00  .6645E+03  .1155E+04  .1520E+04  .1983E+04  .2239E+04  .1981E+04  .1426E+04  .8809E+03  .6147E+03  .6873E+03  .6530E+03  .7295E+03  .2320E+04  .5983E+04  .8171E+04  .9699E+04  .8692E+04  .7038E+04  .3198E+04  .9421E+04  .1363E+05  .1254E+05  .1642E+05  .1214E+05  .0000E+00  .0000E+00  .2880E+04  .2547E+04  .2547E+04  .2547E+04  .7925E+04  .2583E+05  .3794E+05  .5563E+05  .8044E+05  .7512E+05  .7439E+05  .4765E+05  .6420E+03  
04:48           .2333E+03  .3398E+03  .4917E+03  .6534E+03  .7371E+03  .5971E+03  .3692E+03  .1977E+03  .1384E+03  .1604E+03  .1554E+03  .1466E+03  .1367E+03  .1437E+03  .1701E+03  .1569E+03  .1570E+03  .1731E+03  .1590E+03  .1734E+03  .1429E+03  .5095E+02  .9523E+02  .1479E+03  .1501E+03  .1584E+03  .1206E+03  .7672E+02  .8660E+02  .8660E+02  .1142E+03  .4870E+02  .0000E+00  .0000E+00  .4700E+03  .1343E+04  .1676E+04  .1493E+04  .1694E+04  .1366E+04  .6280E+03  .0000E+00  .6070E+03  .1469E+04  .2002E+04  .2224E+04  .1990E+04  .1598E+04  .8993E+03  .5570E+03  .1571E+04  .2021E+04  .1694E+04  .1953E+04  .1200E+04  .1310E+04  .5797E+04  .9098E+04  .9570E+04  .1167E+05  .1166E+05  .1176E+05  .1282E+05  .1312E+05  .1888E+05  .2009E+05  .2009E+05  .2363E+05  .1620E+05  .3923E+05  .4664E+05  .4063E+05  .4534E+05  .3020E+05  .1720E+05  .1840E+05  
04:49           .2297E+04  .1523E+04  .1523E+04  .7447E+03  .1000E+03  .1450E+03  .2158E+03  .2210E+03  .2901E+03  .3166E+03  .3241E+03  .3051E+03  .2345E+03  .1795E+03  .8033E+02  .6467E+02  .9280E+02  .1169E+03  .1528E+03  .1538E+03  .1174E+03  .7141E+02  .4296E+02  .4069E+02  .5564E+02  .5999E+02  .6598E+02  .5155E+02  .1314E+02  .5828E+02  .5828E+02  .7713E+02  .1730E+03  .0000E+00  .0000E+00  .6005E+03  .6770E+03  .7718E+03  .9616E+03  .9856E+03  .9338E+03  .8033E+03  .4565E+03  .4455E+03  .1265E+04  .1697E+04  .2008E+04  .2306E+04  .2183E+04  .2187E+04  .2050E+04  .2134E+04  .2846E+04  .3634E+04  .6073E+04  .8279E+04  .1069E+05  .1048E+05  .9988E+04  .8830E+04  .4670E+04  .5370E+04  .5370E+04  .4920E+04  .2069E+05  .2511E+05  .2087E+05  .2544E+05  .2603E+05  .3021E+05  .3184E+05  .3476E+05  .3360E+05  .4000E+05  .6230E+05  .0000E+00  
04:50           .1471E+04  .1471E+04  .1471E+04  .2570E+03  .2233E+03  .1723E+03  .1532E+03  .7652E+02  .1468E+03  .1972E+03  .2115E+03  .2223E+03  .9660E+02  .7520E+02  .1364E+03  .1900E+03  .2203E+03  .2684E+03  .2683E+03  .2090E+03  .1779E+03  .1242E+03  .5070E+02  .6220E+02  .1101E+03  .9380E+02  .9380E+02  .9193E+02  .4585E+02  .1390E+03  .1820E+03  .1820E+03  .2467E+03  .1810E+03  .4130E+03  .6487E+03  .9252E+03  .1239E+04  .1742E+04  .1893E+04  .1573E+04  .1294E+04  .8127E+03  .3440E+03  .0000E+00  .0000E+00  .0000E+00  .0000E+00  .1680E+03  .1275E+04  .2709E+04  .3449E+04  .4000E+04  .3309E+04  .3817E+04  .6039E+04  .5243E+04  .6745E+04  .3705E+04  .0000E+00  .1166E+05  .2808E+05  .3462E+05  .3529E+05  .2944E+05  .1725E+05  .9237E+04  .7935E+04  .6895E+04  .0000E+00  .3630E+05  .4877E+05  .5248E+05  .4996E+05  .5148E+05  .4870E+05  
04:51           .1330E+04  .1323E+04  .1043E+04  .8099E+03  .4676E+03  .3489E+03  .3649E+03  .3944E+03  .3543E+03  .2855E+03  .1859E+03  .9722E+02  .7905E+02  .1085E+03  .1061E+03  .9146E+02  .8117E+02  .1054E+03  .1165E+03  .1303E+03  .1062E+03  .5325E+02  .1326E+03  .1196E+03  .1196E+03  .1278E+03  .3725E+02  .4867E+02  .1416E+03  .2177E+03  .2677E+03  .3142E+03  .2657E+03  .1200E+03  .0000E+00  .0000E+00  .7920E+03  .1917E+04  .2692E+04  .2802E+04  .2827E+04  .1933E+04  .1234E+04  .5559E+03  .4860E+02  .3720E+03  .8240E+03  .1394E+04  .1952E+04  .2811E+04  .3253E+04  .2857E+04  .2377E+04  .2950E+04  .3296E+04  .4310E+04  .4415E+04  .4380E+04  .1703E+05  .2596E+05  .2677E+05  .3298E+05  .3277E+05  .2070E+05  .7035E+04  .1249E+05  .8796E+04  .1028E+05  .6136E+04  .1180E+03  .0000E+00  .0000E+00  .5465E+05  .1078E+06  .1078E+06  .1354E+06  
04:52           .1022E+04  .9608E+03  .8557E+03  .7247E+03  .4182E+03  .2632E+03  .1367E+03  .2340E+03  .3463E+03  .4113E+03  .3563E+03  .2814E+03  .1867E+03  .6995E+02  .5110E+02  .5240E+02  .5713E+02  .9929E+02  .1344E+03  .1487E+03  .1314E+03  .8307E+02  .5534E+02  .5511E+02  .7120E+02  .1033E+03  .1056E+03  .1019E+03  .1165E+03  .1031E+03  .1243E+03  .1125E+03  .5300E+02  .0000E+00  .0000E+00  .8120E+03  .1881E+04  .2231E+04  .2260E+04  .2326E+04  .1730E+04  .7890E+03  .3260E+03  .9380E+03  .1651E+04  .2153E+04  .2615E+04  .2940E+04  .2515E+04  .0000E+00  .0000E+00  .0000E+00  .0000E+00  .1525E+04  .6295E+04  .9913E+04  .1014E+05  .1197E+05  .7543E+04  .1135E+05  .4529E+05  .7906E+05  .1229E+06  .1289E+06  .1265E+06  .9580E+05  .4140E+05  .0000E+00  .0000E+00  .0000E+00  .0000E+00  .0000E+00  .0000E+00  .0000E+00  .0000E+00  .0000E+00  
04:53           .2947E+03  .2947E+03  .2947E+03  .2480E+03  .4577E+03  .5312E+03  .4937E+03  .5049E+03  .4293E+03  .3580E+03  .2718E+03  .2094E+03  .1106E+03  .3855E+02  .1100E+03  .1478E+03  .1526E+03  .1827E+03  .1764E+03  .1420E+03  .1332E+03  .6728E+02  .9644E+02  .1371E+03  .1395E+03  .1285E+03  .7817E+02  .5776E+02  .5673E+02  .3660E+02  .1610E+03  .1610E+03  .1610E+03  .2290E+03  .2970E+03  .1918E+03  .4741E+03  .8879E+03  .9214E+03  .9634E+03  .7713E+03  .6936E+03  .9896E+03  .1344E+04  .1424E+04  .1458E+04  .1067E+04  .0000E+00  .2450E+02  .2525E+04  .6035E+04  .7356E+04  .9902E+04  .1131E+05  .8220E+04  .0000E+00  .7090E+03  .7130E+04  .1412E+05  .1454E+05  .1896E+05  .1903E+05  .8870E+04  .4199E+04  .1113E+05  .1041E+05  .1119E+05  .1662E+05  .0000E+00  .1320E+05  .3653E+05  .3676E+05  .3386E+05  .3584E+05  .2770E+05  .2880E+05  
04:54           .1321E+04  .1321E+04  .1040E+04  .4345E+03  .4796E+03  .3979E+03  .3445E+03  .1880E+03  .1388E+03  .1251E+03  .1179E+03  .1291E+03  .1559E+03  .1739E+03  .1943E+03  .9810E+02  .9167E+02  .1342E+03  .1510E+03  .1615E+03  .1271E+03  .9187E+02  .6101E+02  .4807E+02  .3981E+02  .5969E+02  .1202E+03  .1229E+03  .1479E+03  .1138E+03  .6530E+02  .0000E+00  .0000E+00  .0000E+00  .0000E+00  .5020E+03  .1317E+04  .2388E+04  .2735E+04  .3007E+04  .2201E+04  .1415E+04  .6115E+03  .6600E+02  .2078E+03  .3569E+03  .6821E+03  .1245E+04  .1637E+04  .1599E+04  .1431E+04  .7515E+03  .3500E+04  .1092E+05  .1945E+05  .2121E+05  .2372E+05  .2268E+05  .1290E+05  .0000E+00  .0000E+00  .0000E+00  .0000E+00  .0000E+00  .0000E+00  .1320E+05  .7535E+04  .7535E+04  .7535E+04  .0000E+00  .0000E+00  .4049E+05  .1075E+06  .1225E+06  .1465E+06  .1657E+06  
04:55           .4807E+03  .3878E+03  .3780E+03  .3660E+03  .3749E+03  .3462E+03  .3232E+03  .3248E+03  .4174E+03  .4430E+03  .3739E+03  .2764E+03  .1739E+03  .1143E+03  .9327E+02  .8559E+02  .7521E+02  .6281E+02  .7516E+02  .8267E+02  .9636E+02  .1031E+03  .5247E+02  .8215E+02  .6358E+02  .6911E+02  .4818E+02  .8228E+02  .1431E+03  .1500E+03  .1517E+03  .1766E+03  .2322E+03  .2174E+03  .2641E+03  .4779E+03  .1109E+04  .1341E+04  .1421E+04  .1234E+04  .5229E+03  .0000E+00  .1090E+03  .4320E+03  .9972E+03  .1627E+04  .2311E+04  .2292E+04  .2146E+04  .9917E+03  .0000E+00  .0000E+00  .0000E+00  .0000E+00  .9325E+04  .1386E+05  .1569E+05  .1573E+05  .1604E+05  .1357E+05  .7020E+04  .1438E+05  .1836E+05  .1619E+05  .1857E+05  .1274E+05  .0000E+00  .2200E+05  .3117E+05  .3390E+05  .2941E+05  .2449E+05  .2667E+05  .4166E+05  .4166E+05  .5820E+05  
04:56           .8110E+02  .1500E+03  .3652E+03  .5080E+03  .6570E+03  .5855E+03  .4759E+03  .2666E+03  .3121E+03  .3386E+03  .2438E+03  .1751E+03  .8941E+02  .1382E+03  .1749E+03  .2000E+03  .1737E+03  .1304E+03  .9034E+02  .6620E+02  .6830E+02  .7424E+02  .7451E+02  .7584E+02  .7438E+02  .8693E+02  .7937E+02  .1712E+03  .1838E+03  .1756E+03  .1242E+03  .6974E+02  .2720E+02  .9500E+01  .0000E+00  .7400E+03  .1523E+04  .1878E+04  .2169E+04  .2171E+04  .1737E+04  .1275E+04  .9928E+03  .5255E+03  .0000E+00  .2740E+03  .1148E+04  .1751E+04  .1557E+04  .1889E+04  .1589E+04  .3370E+03  .0000E+00  .0000E+00  .3470E+04  .7217E+04  .7294E+04  .5459E+04  .5312E+04  .2420E+04  .6310E+03  .0000E+00  .0000E+00  .2020E+05  .3308E+05  .4525E+05  .5411E+05  .6198E+05  .6433E+05  .4600E+05  .7790E+04  .7803E+04  .1400E+05  .1844E+05  .2305E+05  .2900E+05  
04:57           .8927E+03  .7011E+03  .8965E+03  .9762E+03  .1022E+04  .1028E+04  .7100E+03  .2360E+03  .1749E+03  .2570E+03  .2238E+03  .2047E+03  .1566E+03  .1334E+03  .1313E+03  .1095E+03  .7301E+02  .6514E+02  .1012E+03  .1160E+03  .9885E+02  .6872E+02  .4314E+02  .5612E+02  .6618E+02  .8410E+02  .3942E+02  .3213E+02  .3213E+02  .3845E+02  .1560E+02  .4160E+02  .4160E+02  .6760E+02  .1213E+03  .8623E+03  .1931E+04  .2268E+04  .2596E+04  .1995E+04  .1315E+04  .7153E+03  .1121E+04  .4990E+04  .1043E+05  .1445E+05  .1844E+05  .1652E+05  .1377E+05  .8423E+04  .4150E+04  .0000E+00  .0000E+00  .0000E+00  .0000E+00  .0000E+00  .0000E+00  .0000E+00  .0000E+00  .0000E+00  .0000E+00  .4600E+04  .3470E+04  .3470E+04  .3470E+04  .0000E+00  .2995E+05  .2790E+05  .2790E+05  .2965E+05  .1580E+05  .1009E+05  .1009E+05  .1009E+05  .0000E+00  .0000E+00  
04:58           .2196E+02  .7395E+02  .2187E+03  .2386E+03  .3179E+03  .2445E+03  .1128E+03  .3310E+03  .3730E+03  .3101E+03  .2761E+03  .1507E+03  .1003E+03  .1511E+03  .1965E+03  .2037E+03  .1487E+03  .8996E+02  .7824E+02  .9689E+02  .1210E+03  .1279E+03  .1167E+03  .1013E+03  .9709E+02  .1062E+03  .9710E+02  .1075E+03  .7723E+02  .1470E+02  .0000E+00  .0000E+00  .2700E+02  .1534E+03  .5674E+03  .1290E+04  .2486E+04  .3284E+04  .3266E+04  .2388E+04  .1299E+04  .5701E+03  .2010E+03  .2161E+03  .7180E+03  .1696E+04  .3195E+04  .4207E+04  .4222E+04  .4083E+04  .2520E+04  .0000E+00  .0000E+00  .0000E+00  .0000E+00  .0000E+00  .0000E+00  .7645E+04  .1037E+05  .9474E+04  .1092E+05  .1153E+05  .1597E+05  .1932E+05  .2544E+05  .2984E+05  .2821E+05  .2399E+05  .2626E+05  .3879E+05  .5109E+05  .5095E+05  .4690E+05  .3050E+05  .0000E+00  .0000E+00  
04:59           .0000E+00  .1220E+03  .5143E+03  .6806E+03  .7287E+03  .8016E+03  .6280E+03  .4586E+03  .3429E+03  .2961E+03  .2551E+03  .1851E+03  .1221E+03  .7983E+02  .6482E+02  .5437E+02  .7935E+02  .1094E+03  .1249E+03  .1075E+03  .6470E+02  .3412E+02  .6611E+02  .7165E+02  .9209E+02  .1122E+03  .1698E+03  .2641E+03  .3023E+03  .3380E+03  .2920E+03  .0000E+00  .6670E+02  .6670E+02  .1569E+03  .6577E+03  .1929E+04  .2366E+04  .2494E+04  .2532E+04  .1550E+04  .2028E+03  .7289E+03  .1249E+04  .1189E+04  .1509E+04  .1369E+04  .5870E+03  .0000E+00  .4920E+03  .1044E+04  .8662E+03  .8662E+03  .8763E+03  .1090E+03  .0000E+00  .7030E+03  .6771E+04  .6771E+04  .6771E+04  .1310E+05  .0000E+00  .4750E+04  .4750E+04  .4750E+04  .4585E+04  .4420E+04  .4420E+04  .1114E+05  .2218E+05  .2218E+05  .2797E+05  .2360E+05  .1130E+05  .1130E+05  .1130E+05  
05:00           .3843E+03  .3205E+03  .3020E+03  .3418E+03  .5063E+03  .6349E+03  .6140E+03  .4446E+03  .2720E+03  .1572E+03  .9909E+02  .1141E+03  .1545E+03  .1889E+03  .1767E+03  .1034E+03  .6474E+02  .3730E+02  .3520E+02  .1439E+03  .1789E+03  .1772E+03  .1707E+03  .1189E+03  .7073E+02  .4810E+02  .6054E+02  .6425E+02  .8430E+02  .9440E+02  .0000E+00  .2170E+03  .2170E+03  .2170E+03  .3180E+03  .1750E+04  .3785E+04  .4257E+04  .4067E+04  .4030E+04  .2597E+04  .1130E+04  .0000E+00  .0000E+00  .1220E+03  .1567E+04  .3080E+04  .3429E+04  .3968E+04  .3895E+04  .2345E+04  .0000E+00  .0000E+00  .0000E+00  .3980E+04  .3980E+04  .3980E+04  .6670E+04  .8380E+04  .1622E+05  .1498E+05  .1753E+05  .1645E+05  .7140E+04  .0000E+00  .2630E+05  .1830E+05  .1830E+05  .1830E+05  .0000E+00  .0000E+00  .0000E+00  .0000E+00  .0000E+00  .0000E+00  .0000E+00  
05:01           .1250E+04  .1100E+04  .8947E+03  .6232E+03  .4021E+03  .1206E+03  .9567E+02  .1524E+03  .1589E+03  .1595E+03  .1249E+03  .9360E+02  .1450E+03  .2005E+03  .2234E+03  .1692E+03  .1203E+03  .4835E+02  .7632E+02  .1519E+03  .1360E+03  .1649E+03  .1204E+03  .1092E+03  .1348E+03  .1147E+03  .1189E+03  .7953E+02  .1891E+03  .1795E+03  .2140E+03  .2080E+03  .0000E+00  .0000E+00  .3230E+03  .1848E+04  .3053E+04  .3199E+04  .3228E+04  .2423E+04  .1325E+04  .4345E+03  .0000E+00  .0000E+00  .0000E+00  .2500E+02  .3877E+03  .3322E+03  .2831E+03  .4091E+03  .9593E+03  .1211E+04  .1616E+04  .1758E+04  .8740E+03  .0000E+00  .1530E+04  .1530E+04  .1530E+04  .1530E+04  .0000E+00  .2110E+05  .2418E+05  .1963E+05  .2084E+05  .7863E+04  .7300E+03  .7300E+03  .7300E+03  .1120E+04  .0000E+00  .0000E+00  .5820E+05  .3925E+05  .3925E+05  .3925E+05  
05:02           .3169E+03  .3284E+03  .5813E+03  .7997E+03  .7883E+03  .6461E+03  .3153E+03  .1294E+03  .7796E+02  .3927E+02  .3670E+02  .1065E+03  .1790E+03  .2112E+03  .2477E+03  .2556E+03  .2347E+03  .1918E+03  .1437E+03  .1116E+03  .5475E+02  .1094E+03  .1158E+03  .1124E+03  .9358E+02  .6322E+02  .7287E+02  .7080E+02  .9158E+02  .6855E+02  .0000E+00  .0000E+00  .0000E+00  .1640E+02  .5365E+03  .1898E+04  .2633E+04  .3084E+04  .3376E+04  .2430E+04  .8890E+03  .0000E+00  .0000E+00  .0000E+00  .1219E+03  .2259E+03  .6073E+03  .1173E+04  .2022E+04  .3356E+04  .4219E+04  .3938E+04  .3823E+04  .2492E+04  .5860E+03  .4110E+04  .4110E+04  .4110E+04  .3275E+04  .1018E+05  .1517E+05  .1536E+05  .1624E+05  .1414E+05  .5997E+04  .3140E+04  .3140E+04  .3140E+04  .0000E+00  .0000E+00  .0000E+00  .0000E+00  .2970E+05  .2910E+05  .2910E+05  .3545E+05  
05:03           .2553E+04  .1953E+04  .1953E+04  .5350E+03  .0000E+00  .0000E+00  .0000E+00  .4490E+03  .6415E+03  .6775E+03  .7499E+03  .7387E+03  .6596E+03  .4974E+03  .4057E+03  .2449E+03  .5043E+02  .8115E+02  .7108E+02  .6830E+02  .7484E+02  .9144E+02  .9408E+02  .9833E+02  .6622E+02  .6363E+02  .2190E+03  .2852E+03  .2596E+03  .3002E+03  .2500E+03  .1240E+03  .0000E+00  .0000E+00  .5060E+03  .1605E+04  .2145E+04  .1997E+04  .1997E+04  .1676E+04  .1686E+04  .2061E+04  .2157E+04  .1877E+04  .1649E+04  .1786E+04  .1899E+04  .1829E+04  .1606E+04  .7770E+03  .0000E+00  .0000E+00  .0000E+00  .0000E+00  .0000E+00  .4130E+04  .1418E+05  .1739E+05  .1568E+05  .1817E+05  .1401E+05  .9030E+04  .0000E+00  .9300E+04  .2660E+05  .4328E+05  .4789E+05  .4689E+05  .4376E+05  .2560E+05  .1010E+05  .0000E+00  .0000E+00  .0000E+00  .0000E+00  .0000E+00  
05:04           .1050E+03  .3543E+03  .6334E+03  .7310E+03  .7831E+03  .6156E+03  .3846E+03  .2777E+03  .2641E+03  .2397E+03  .2129E+03  .2341E+03  .2666E+03  .2791E+03  .2429E+03  .1687E+03  .1061E+03  .4925E+02  .3253E+02  .2472E+02  .2277E+02  .3170E+02  .4429E+02  .6219E+02  .6627E+02  .7190E+02  .3753E+02  .9020E+02  .1069E+03  .1317E+03  .1717E+03  .2011E+03  .2421E+03  .2631E+03  .4973E+03  .1294E+04  .2175E+04  .2439E+04  .2604E+04  .1931E+04  .8620E+03  .1970E+03  .1807E+03  .1807E+03  .1920E+03  .0000E+00  .0000E+00  .0000E+00  .0000E+00  .1560E+04  .8370E+03  .8370E+03  .7327E+03  .2421E+04  .3039E+04  .3039E+04  .3993E+04  .3590E+04  .1160E+05  .7737E+04  .7737E+04  .7737E+04  .3840E+04  .0000E+00  .2890E+05  .4590E+05  .5076E+05  .4891E+05  .4785E+05  .4138E+05  .3507E+05  .6137E+05  .5094E+05  .5094E+05  .4563E+05  .2160E+05  
05:05           .9817E+03  .1151E+04  .1149E+04  .1166E+04  .8426E+03  .6160E+03  .5234E+03  .5114E+03  .4684E+03  .3631E+03  .2746E+03  .2511E+03  .2750E+03  .2993E+03  .3026E+03  .2898E+03  .2496E+03  .1333E+03  .1730E+02  .1730E+02  .1730E+02  .6933E+02  .1827E+03  .1716E+03  .1621E+03  .1359E+03  .1146E+03  .1149E+03  .1245E+03  .1015E+03  .4240E+02  .0000E+00  .0000E+00  .3360E+03  .8820E+03  .1623E+04  .1917E+04  .2126E+04  .1614E+04  .9153E+03  .3804E+03  .1258E+03  .1140E+03  .1152E+04  .2493E+04  .3351E+04  .4629E+04  .4550E+04  .4226E+04  .3517E+04  .1860E+04  .0000E+00  .0000E+00  .0000E+00  .0000E+00  .0000E+00  .0000E+00  .0000E+00  .0000E+00  .0000E+00  .0000E+00  .1800E+05  .3923E+05  .4682E+05  .4451E+05  .5018E+05  .4410E+05  .2830E+05  .4070E+05  .8157E+05  .7024E+05  .5516E+05  .5551E+05  .6655E+05  .8708E+05  .1176E+06  
05:06           .9700E+03  .8198E+03  .6012E+03  .4817E+03  .1874E+03  .3377E+03  .5694E+03  .5169E+03  .4759E+03  .2976E+03  .1548E+03  .1042E+03  .7885E+02  .4570E+02  .0000E+00  .6680E+02  .8347E+02  .9316E+02  .1081E+03  .1206E+03  .1138E+03  .9234E+02  .7291E+02  .7503E+02  .7564E+02  .8243E+02  .8179E+02  .6408E+02  .6665E+02  .3976E+02  .6670E+01  .0000E+00  .1970E+03  .3813E+03  .1043E+04  .1739E+04  .2160E+04  .2590E+04  .2284E+04  .4856E+03  .3861E+03  .7116E+03  .1013E+04  .1467E+04  .1639E+04  .1650E+04  .1434E+04  .1343E+04  .1146E+04  .0000E+00  .0000E+00  .1260E+04  .1287E+04  .1408E+04  .1350E+04  .2043E+04  .2272E+04  .2867E+04  .4880E+04  .0000E+00  .0000E+00  .0000E+00  .0000E+00  .4120E+04  .2111E+05  .2314E+05  .2314E+05  .2913E+05  .1680E+05  .0000E+00  .1700E+05  .3893E+05  .3000E+05  .2755E+05  .2493E+05  .1585E+05  
05:07           .6910E+03  .1060E+04  .1184E+04  .1164E+04  .1139E+04  .9041E+03  .5541E+03  .3244E+03  .1312E+03  .9063E+02  .9084E+02  .7250E+02  .4068E+02  .4315E+02  .7197E+02  .1124E+03  .1625E+03  .1860E+03  .1797E+03  .1708E+03  .1463E+03  .9723E+02  .2404E+03  .3160E+03  .3362E+03  .3873E+03  .2845E+03  .2260E+03  .3960E+03  .3752E+03  .4288E+03  .4157E+03  .1990E+03  .0000E+00  .1080E+04  .2210E+04  .2168E+04  .1672E+04  .1625E+04  .7977E+03  .2970E+03  .2785E+03  .5550E+03  .1055E+04  .2080E+04  .3594E+04  .4977E+04  .5470E+04  .4609E+04  .4006E+04  .2863E+04  .1460E+04  .8930E+04  .1781E+05  .1919E+05  .1631E+05  .1733E+05  .9465E+04  .2790E+04  .2790E+04  .2790E+04  .4020E+04  .0000E+00  .0000E+00  .0000E+00  .3590E+05  .2770E+05  .2770E+05  .3027E+05  .2190E+05  .2190E+05  .2190E+05  .5090E+05  .5090E+05  .5090E+05  .8290E+05  
05:08           .1142E+04  .9000E+03  .7262E+03  .4777E+03  .4386E+03  .3949E+03  .2512E+03  .1185E+03  .1102E+03  .1462E+03  .1754E+03  .1541E+03  .1181E+03  .7791E+02  .4477E+02  .5575E+02  .4897E+02  .1078E+03  .1333E+03  .1301E+03  .1451E+03  .1357E+03  .1296E+03  .1284E+03  .1073E+03  .9876E+02  .8260E+02  .2733E+02  .1306E+03  .1098E+03  .9481E+02  .9755E+02  .4395E+02  .2621E+03  .1399E+04  .2024E+04  .2090E+04  .2415E+04  .1845E+04  .4610E+03  .1079E+04  .1508E+04  .1561E+04  .1884E+04  .1519E+04  .1355E+04  .1122E+04  .1960E+03  .0000E+00  .0000E+00  .0000E+00  .0000E+00  .1690E+04  .1690E+04  .1690E+04  .2035E+04  .2380E+04  .2380E+04  .2380E+04  .0000E+00  .0000E+00  .0000E+00  .1270E+05  .2620E+05  .3858E+05  .4106E+05  .3940E+05  .3680E+05  .2231E+05  .7120E+04  .0000E+00  .0000E+00  .0000E+00  .0000E+00  .0000E+00  .0000E+00  
05:09           .1880E+04  .2015E+04  .1749E+04  .1409E+04  .8440E+03  .4168E+03  .3588E+03  .3766E+03  .3807E+03  .2777E+03  .1873E+03  .1534E+03  .1430E+03  .1252E+03  .8821E+02  .6719E+02  .6143E+02  .5357E+02  .5166E+02  .3953E+02  .5070E+02  .1252E+03  .1478E+03  .1609E+03  .1276E+03  .1016E+03  .5333E+02  .1260E+02  .0000E+00  .0000E+00  .0000E+00  .0000E+00  .0000E+00  .2393E+03  .6806E+03  .1340E+04  .2033E+04  .2471E+04  .2353E+04  .1844E+04  .1594E+04  .1593E+04  .1521E+04  .1185E+04  .7180E+03  .4419E+03  .4963E+03  .5162E+03  .6376E+03  .1738E+04  .3791E+04  .4413E+04  .5868E+04  .5785E+04  .7790E+04  .1643E+05  .1710E+05  .1710E+05  .1977E+05  .1250E+05  .0000E+00  .0000E+00  .0000E+00  .0000E+00  .0000E+00  .0000E+00  .0000E+00  .0000E+00  .0000E+00  .0000E+00  .0000E+00  .3410E+05  .6547E+05  .5858E+05  .5858E+05  .5835E+05  
05:10           .0000E+00  .5930E+02  .3094E+03  .5071E+03  .4969E+03  .5000E+03  .3514E+03  .2089E+03  .1797E+03  .1494E+03  .1022E+03  .1354E+03  .1872E+03  .2223E+03  .2183E+03  .1930E+03  .1780E+03  .1683E+03  .1495E+03  .9714E+02  .5757E+02  .4861E+02  .5296E+02  .8963E+02  .1165E+03  .1140E+03  .1136E+03  .6633E+02  .2310E+02  .0000E+00  .0000E+00  .0000E+00  .0000E+00  .1560E+04  .3920E+04  .4740E+04  .4003E+04  .4476E+04  .3157E+04  .1570E+04  .4745E+03  .9073E+03  .1177E+04  .1577E+04  .1909E+04  .1966E+04  .1929E+04  .1850E+04  .1737E+04  .1591E+04  .1478E+04  .1270E+04  .1000E+04  .0000E+00  .0000E+00  .0000E+00  .0000E+00  .0000E+00  .2470E+04  .2470E+04  .2470E+04  .2470E+04  .5120E+04  .5120E+04  .5120E+04  .5120E+04  .9267E+04  .1703E+05  .1629E+05  .2020E+05  .1795E+05  .0000E+00  .0000E+00  .0000E+00  .0000E+00  .0000E+00  
05:11           .3050E+03  .3050E+03  .3110E+03  .5563E+03  .7940E+03  .7867E+03  .7069E+03  .5014E+03  .2140E+03  .1015E+03  .7884E+02  .1022E+03  .1441E+03  .1732E+03  .1625E+03  .1232E+03  .7753E+02  .9658E+02  .1115E+03  .1202E+03  .1075E+03  .1095E+03  .1324E+03  .1363E+03  .1177E+03  .1018E+03  .5803E+02  .5560E+02  .0000E+00  .0000E+00  .0000E+00  .0000E+00  .1600E+03  .9300E+03  .2442E+04  .3386E+04  .4006E+04  .4420E+04  .3453E+04  .1530E+04  .1240E+03  .2840E+03  .3802E+03  .4993E+03  .4987E+03  .5163E+03  .4079E+03  .5270E+02  .0000E+00  .0000E+00  .0000E+00  .0000E+00  .0000E+00  .7690E+03  .7690E+03  .7690E+03  .7690E+03  .0000E+00  .0000E+00  .0000E+00  .0000E+00  .0000E+00  .4370E+04  .4370E+04  .4370E+04  .4370E+04  .1860E+05  .1860E+05  .1860E+05  .3270E+05  .2280E+05  .3777E+05  .3121E+05  .3734E+05  .2519E+05  .0000E+00  
05:12           .3553E+03  .7972E+03  .8931E+03  .8936E+03  .7357E+03  .3024E+03  .2166E+03  .1855E+03  .2110E+03  .1040E+03  .8097E+02  .2174E+03  .2990E+03  .3589E+03  .2933E+03  .1858E+03  .7633E+02  .5225E+02  .4775E+02  .4560E+02  .5598E+02  .7277E+02  .8854E+02  .7836E+02  .6733E+02  .3492E+02  .1750E+02  .1348E+03  .1901E+03  .1674E+03  .2120E+03  .1439E+03  .1030E+03  .5380E+03  .1415E+04  .2441E+04  .3561E+04  .3523E+04  .2759E+04  .1613E+04  .4567E+03  .1440E+03  .7290E+03  .1497E+04  .2162E+04  .2710E+04  .3080E+04  .2840E+04  .1450E+04  .0000E+00  .0000E+00  .0000E+00  .0000E+00  .0000E+00  .0000E+00  .0000E+00  .0000E+00  .0000E+00  .1130E+05  .2460E+05  .2428E+05  .2030E+05  .1746E+05  .6861E+04  .2342E+04  .4280E+04  .0000E+00  .0000E+00  .0000E+00  .3730E+04  .8623E+04  .2315E+05  .3308E+05  .5480E+05  .6632E+05  .7327E+05  
05:13           .3353E+04  .2598E+04  .2045E+04  .1023E+04  .5797E+03  .3523E+03  .2910E+03  .2580E+03  .2133E+03  .2080E+03  .1958E+03  .9517E+02  .8183E+02  .1359E+03  .1635E+03  .1731E+03  .1491E+03  .8852E+02  .6660E+02  .8301E+02  .9994E+02  .1121E+03  .1303E+03  .1353E+03  .1218E+03  .7559E+02  .4602E+02  .1457E+02  .7110E+01  .0000E+00  .0000E+00  .2210E+03  .5660E+03  .9936E+03  .1477E+04  .2368E+04  .2674E+04  .2195E+04  .1532E+04  .8480E+03  .1081E+04  .1367E+04  .1707E+04  .1899E+04  .2034E+04  .1805E+04  .1743E+04  .1225E+04  .4460E+03  .0000E+00  .0000E+00  .0000E+00  .0000E+00  .0000E+00  .0000E+00  .0000E+00  .0000E+00  .0000E+00  .0000E+00  .0000E+00  .0000E+00  .7390E+04  .7390E+04  .7390E+04  .1599E+05  .2707E+05  .2707E+05  .3380E+05  .2460E+05  .0000E+00  .0000E+00  .0000E+00  .0000E+00  .0000E+00  .0000E+00  .0000E+00  
05:14           .1300E+04  .1300E+04  .8654E+03  .2756E+03  .1898E+03  .1659E+03  .2089E+03  .3422E+03  .5224E+03  .5197E+03  .5098E+03  .3743E+03  .9170E+02  .1248E+03  .1400E+03  .1342E+03  .1039E+03  .8607E+02  .8889E+02  .9661E+02  .8379E+02  .6519E+02  .5829E+02  .7261E+02  .9044E+02  .8580E+02  .9168E+02  .6980E+02  .2290E+02  .0000E+00  .0000E+00  .0000E+00  .2010E+03  .1062E+04  .2229E+04  .3259E+04  .4413E+04  .4060E+04  .3601E+04  .2262E+04  .6770E+03  .9980E+02  .3433E+03  .5016E+03  .4465E+03  .5580E+03  .4230E+03  .0000E+00  .0000E+00  .0000E+00  .0000E+00  .0000E+00  .0000E+00  .0000E+00  .1353E+04  .2999E+04  .3534E+04  .4289E+04  .7734E+04  .1141E+05  .1360E+05  .1559E+05  .1078E+05  .0000E+00  .0000E+00  .0000E+00  .0000E+00  .0000E+00  .0000E+00  .4630E+05  .2570E+05  .2570E+05  .2570E+05  .0000E+00  .0000E+00  .0000E+00  
05:15           .1177E+04  .1018E+04  .8544E+03  .6737E+03  .5477E+03  .5150E+03  .4190E+03  .3417E+03  .1598E+03  .5363E+02  .8744E+02  .8346E+02  .8796E+02  .8043E+02  .9143E+02  .1488E+03  .1743E+03  .1447E+03  .1232E+03  .5158E+02  .5400E+02  .7754E+02  .6670E+02  .7324E+02  .5240E+02  .2630E+02  .5265E+02  .6710E+02  .5774E+02  .6465E+02  .4425E+02  .0000E+00  .3180E+03  .9837E+03  .2050E+04  .3016E+04  .4016E+04  .3790E+04  .2502E+04  .1104E+04  .3717E+03  .2005E+03  .2777E+03  .7892E+03  .1283E+04  .1525E+04  .1710E+04  .1211E+04  .0000E+00  .0000E+00  .0000E+00  .0000E+00  .0000E+00  .0000E+00  .0000E+00  .2960E+04  .2960E+04  .2960E+04  .8280E+04  .7580E+04  .7580E+04  .7580E+04  .2440E+04  .0000E+00  .1980E+05  .3600E+05  .2756E+05  .2756E+05  .2447E+05  .1251E+05  .2130E+05  .2130E+05  .3910E+05  .3344E+05  .3344E+05  .3344E+05  
05:16           .0000E+00  .0000E+00  .9060E+02  .2625E+03  .3573E+03  .4021E+03  .4691E+03  .3833E+03  .3016E+03  .2001E+03  .1339E+03  .1109E+03  .1140E+03  .1669E+03  .2087E+03  .2027E+03  .1866E+03  .1717E+03  .1651E+03  .1407E+03  .9224E+02  .5587E+02  .2972E+02  .2767E+02  .2266E+02  .2768E+02  .1350E+02  .5900E+02  .1070E+03  .1070E+03  .1070E+03  .0000E+00  .2680E+02  .5189E+03  .1289E+04  .2157E+04  .3401E+04  .3796E+04  .3173E+04  .2057E+04  .1215E+04  .8053E+03  .6451E+03  .4646E+03  .4289E+03  .3930E+03  .4560E+03  .5915E+03  .0000E+00  .0000E+00  .0000E+00  .0000E+00  .0000E+00  .0000E+00  .0000E+00  .0000E+00  .0000E+00  .0000E+00  .8860E+04  .3339E+05  .4001E+05  .3664E+05  .4368E+05  .3055E+05  .0000E+00  .0000E+00  .0000E+00  .0000E+00  .0000E+00  .1080E+05  .1927E+05  .1927E+05  .1927E+05  .2835E+05  .2880E+05  .2880E+05  
05:17           .0000E+00  .0000E+00  .3960E+03  .8250E+03  .9510E+03  .9199E+03  .8300E+03  .5785E+03  .2826E+03  .1572E+03  .1838E+03  .2063E+03  .1692E+03  .1094E+03  .5258E+02  .3591E+02  .3708E+02  .5986E+02  .1037E+03  .1361E+03  .1346E+03  .1150E+03  .8070E+02  .3740E+02  .0000E+00  .5640E+02  .1318E+03  .1805E+03  .2388E+03  .4067E+03  .6194E+03  .7751E+03  .8374E+03  .9550E+03  .1847E+04  .3654E+04  .5124E+04  .5194E+04  .4136E+04  .2686E+04  .1077E+04  .0000E+00  .3460E+03  .7383E+03  .9690E+03  .8162E+03  .9431E+03  .6212E+03  .0000E+00  .0000E+00  .0000E+00  .0000E+00  .0000E+00  .0000E+00  .0000E+00  .0000E+00  .0000E+00  .0000E+00  .4995E+04  .7948E+04  .7726E+04  .8888E+04  .8920E+04  .2930E+04  .4890E+04  .6724E+04  .8731E+04  .1049E+05  .1711E+05  .1913E+05  .2393E+05  .4150E+05  .0000E+00  .4450E+05  .4450E+05  .4450E+05  
05:18           .0000E+00  .0000E+00  .4560E+03  .7187E+03  .7836E+03  .7097E+03  .6936E+03  .5857E+03  .4989E+03  .4040E+03  .2525E+03  .1691E+03  .1303E+03  .1155E+03  .8949E+02  .7706E+02  .1066E+03  .1281E+03  .1214E+03  .8055E+02  .5317E+02  .3309E+02  .1513E+02  .6000E+02  .7480E+02  .8386E+02  .8270E+02  .7530E+02  .5950E+02  .1410E+02  .0000E+00  .3480E+03  .8547E+03  .1343E+04  .1891E+04  .2911E+04  .3336E+04  .3020E+04  .2054E+04  .9914E+03  .4324E+03  .1805E+03  .3205E+03  .5594E+03  .7604E+03  .8548E+03  .8868E+03  .7505E+03  .0000E+00  .0000E+00  .0000E+00  .0000E+00  .0000E+00  .0000E+00  .0000E+00  .0000E+00  .0000E+00  .0000E+00  .0000E+00  .7070E+04  .1659E+05  .2005E+05  .1791E+05  .1986E+05  .1633E+05  .7900E+04  .2630E+04  .2630E+04  .2630E+04  .2630E+04  .2360E+05  .1455E+05  .1600E+05  .2699E+05  .3183E+05  .4563E+05  
05:19           .1425E+04  .1425E+04  .1425E+04  .2570E+03  .4033E+03  .3668E+03  .3146E+03  .2587E+03  .1750E+03  .1267E+03  .9261E+02  .1065E+03  .1634E+03  .2180E+03  .2239E+03  .1880E+03  .1671E+03  .1601E+03  .1633E+03  .1540E+03  .1208E+03  .8249E+02  .4722E+02  .2148E+02  .1861E+02  .2340E+02  .2390E+02  .0000E+00  .0000E+00  .0000E+00  .5520E+02  .3244E+03  .4066E+03  .4792E+03  .1140E+04  .2390E+04  .3638E+04  .4006E+04  .3034E+04  .2150E+04  .1020E+04  .2900E+03  .4785E+03  .1409E+04  .2011E+04  .2378E+04  .2774E+04  .2620E+04  .1700E+04  .0000E+00  .0000E+00  .0000E+00  .0000E+00  .0000E+00  .0000E+00  .0000E+00  .4049E+04  .1347E+05  .2038E+05  .2428E+05  .2552E+05  .2272E+05  .1430E+05  .0000E+00  .0000E+00  .0000E+00  .0000E+00  .0000E+00  .6630E+04  .2428E+05  .2087E+05  .2087E+05  .1875E+05  .7390E+04  .6880E+04  .6880E+04  
05:20           .1141E+04  .9608E+03  .7584E+03  .4133E+03  .2325E+03  .2264E+03  .3299E+03  .3816E+03  .3419E+03  .2851E+03  .2547E+03  .2346E+03  .1827E+03  .1224E+03  .8844E+02  .8557E+02  .8434E+02  .6979E+02  .7003E+02  .7050E+02  .6096E+02  .4733E+02  .3186E+02  .3022E+02  .3667E+02  .2900E+02  .0000E+00  .0000E+00  .0000E+00  .0000E+00  .6750E+02  .1915E+03  .4217E+03  .7498E+03  .2064E+04  .3674E+04  .4314E+04  .3659E+04  .2680E+04  .1190E+04  .3220E+03  .1747E+03  .3986E+03  .5432E+03  .5517E+03  .6285E+03  .4290E+03  .0000E+00  .0000E+00  .0000E+00  .0000E+00  .0000E+00  .0000E+00  .0000E+00  .0000E+00  .0000E+00  .0000E+00  .0000E+00  .1135E+05  .2257E+05  .2297E+05  .2297E+05  .2054E+05  .1657E+05  .1330E+05  .1188E+05  .7423E+04  .6045E+04  .1906E+05  .2707E+05  .2707E+05  .2707E+05  .2370E+05  .2930E+05  .2930E+05  .2930E+05  
05:21           .3895E+03  .5620E+03  .5360E+03  .5503E+03  .5423E+03  .5566E+03  .5310E+03  .3925E+03  .2096E+03  .7934E+02  .7076E+02  .7967E+02  .4100E+02  .5270E+02  .5277E+02  .7300E+02  .1054E+03  .1479E+03  .1575E+03  .1220E+03  .7610E+02  .4254E+02  .4243E+02  .7550E+02  .1995E+03  .2753E+03  .2705E+03  .2301E+03  .1944E+03  .1090E+03  .1970E+02  .1759E+03  .4827E+03  .1160E+04  .2962E+04  .5179E+04  .5980E+04  .4877E+04  .3442E+04  .1460E+04  .4150E+03  .0000E+00  .0000E+00  .0000E+00  .1640E+03  .2603E+03  .2603E+03  .2603E+03  .3610E+03  .0000E+00  .0000E+00  .0000E+00  .0000E+00  .0000E+00  .0000E+00  .0000E+00  .0000E+00  .0000E+00  .4290E+04  .5337E+04  .4358E+04  .4358E+04  .3940E+04  .9210E+03  .0000E+00  .0000E+00  .2490E+05  .1651E+05  .1651E+05  .1931E+05  .1474E+05  .1474E+05  .2866E+05  .5547E+05  .7436E+05  .9887E+05  
05:22           .1570E+04  .1385E+04  .1144E+04  .7701E+03  .5021E+03  .3629E+03  .2754E+03  .2388E+03  .1020E+03  .1086E+03  .1776E+03  .1857E+03  .2179E+03  .2200E+03  .1938E+03  .1411E+03  .8933E+02  .5708E+02  .8750E+02  .1156E+03  .1324E+03  .1341E+03  .9975E+02  .0000E+00  .4335E+02  .4335E+02  .4335E+02  .6040E+02  .0000E+00  .1060E+02  .2887E+02  .6198E+02  .1978E+03  .7780E+03  .2074E+04  .3377E+04  .3737E+04  .2927E+04  .1691E+04  .5773E+03  .4990E+03  .6438E+03  .8516E+03  .9569E+03  .7784E+03  .7476E+03  .6087E+03  .1970E+03  .0000E+00  .0000E+00  .0000E+00  .0000E+00  .0000E+00  .0000E+00  .0000E+00  .1800E+04  .1129E+04  .1811E+04  .3712E+04  .5027E+04  .6875E+04  .7480E+04  .0000E+00  .0000E+00  .0000E+00  .1300E+04  .7783E+04  .7424E+04  .8370E+04  .1955E+05  .4665E+05  .6653E+05  .7717E+05  .6987E+05  .5802E+05  .4640E+05  
05:23           .1620E+03  .7853E+03  .9100E+03  .7930E+03  .6887E+03  .4141E+03  .2834E+03  .2278E+03  .1986E+03  .1150E+03  .1148E+03  .1500E+03  .2016E+03  .2430E+03  .2764E+03  .2783E+03  .2282E+03  .1876E+03  .1264E+03  .5020E+02  .0000E+00  .1376E+02  .1813E+02  .2629E+02  .2927E+02  .3303E+02  .5407E+02  .1089E+03  .1531E+03  .1813E+03  .1895E+03  .1500E+03  .5240E+03  .1388E+04  .2685E+04  .3372E+04  .4131E+04  .3761E+04  .2584E+04  .1666E+04  .1045E+04  .8666E+03  .6977E+03  .2680E+03  .3751E+03  .1265E+04  .1414E+04  .1692E+04  .1970E+04  .9810E+03  .0000E+00  .0000E+00  .4050E+04  .2703E+04  .2703E+04  .2703E+04  .1270E+04  .0000E+00  .0000E+00  .0000E+00  .1320E+04  .1320E+04  .1320E+04  .1320E+04  .0000E+00  .0000E+00  .0000E+00  .0000E+00  .2975E+05  .3730E+05  .3550E+05  .3473E+05  .3028E+05  .2120E+05  .0000E+00  .0000E+00  
05:24           .9893E+02  .7778E+02  .7778E+02  .4563E+02  .1864E+03  .5870E+03  .6288E+03  .5973E+03  .5277E+03  .4276E+03  .2400E+03  .1298E+03  .1920E+03  .1927E+03  .2048E+03  .1484E+03  .9741E+02  .8429E+02  .9813E+02  .9139E+02  .9848E+02  .6195E+02  .2160E+02  .1240E+02  .2690E+02  .5965E+02  .5768E+02  .6745E+02  .7587E+02  .6810E+02  .1461E+03  .3426E+03  .7654E+03  .1343E+04  .2227E+04  .3064E+04  .3289E+04  .2917E+04  .2039E+04  .1436E+04  .1354E+04  .1308E+04  .1049E+04  .8586E+03  .4710E+03  .1770E+03  .0000E+00  .0000E+00  .0000E+00  .0000E+00  .0000E+00  .0000E+00  .2180E+04  .2180E+04  .2180E+04  .2180E+04  .0000E+00  .0000E+00  .0000E+00  .0000E+00  .0000E+00  .0000E+00  .1690E+05  .1493E+05  .1436E+05  .1461E+05  .1412E+05  .1497E+05  .1290E+05  .0000E+00  .0000E+00  .3920E+04  .2654E+05  .2563E+05  .2563E+05  .3260E+05  
05:25           .5357E+03  .3994E+03  .3994E+03  .2984E+03  .8920E+02  .0000E+00  .1895E+03  .3080E+03  .3390E+03  .3426E+03  .3160E+03  .2947E+03  .2889E+03  .2683E+03  .2017E+03  .1291E+03  .9070E+02  .8011E+02  .8757E+02  .9009E+02  .9477E+02  .9545E+02  .6040E+02  .0000E+00  .0000E+00  .0000E+00  .3393E+02  .6377E+02  .6786E+02  .6726E+02  .6367E+02  .3309E+02  .6350E+03  .2282E+04  .3559E+04  .3905E+04  .4147E+04  .2871E+04  .1828E+04  .5905E+03  .4110E+03  .5718E+03  .4791E+03  .4927E+03  .2464E+03  .0000E+00  .0000E+00  .0000E+00  .0000E+00  .0000E+00  .0000E+00  .0000E+00  .0000E+00  .0000E+00  .0000E+00  .0000E+00  .0000E+00  .0000E+00  .0000E+00  .0000E+00  .2580E+04  .2529E+05  .3022E+05  .2533E+05  .3028E+05  .1440E+05  .0000E+00  .0000E+00  .0000E+00  .0000E+00  .0000E+00  .1206E+05  .2500E+05  .2500E+05  .3313E+05  .3910E+05  
05:26           .1595E+04  .1314E+04  .1200E+04  .7346E+03  .6870E+03  .3722E+03  .1784E+03  .3353E+03  .3858E+03  .4000E+03  .3819E+03  .1944E+03  .4160E+02  .9642E+02  .1387E+03  .1923E+03  .2019E+03  .1518E+03  .9564E+02  .4981E+02  .3169E+02  .2245E+02  .1219E+02  .1271E+02  .2440E+02  .0000E+00  .0000E+00  .0000E+00  .0000E+00  .1380E+03  .3083E+03  .4604E+03  .5974E+03  .1027E+04  .2003E+04  .3160E+04  .3686E+04  .3260E+04  .2128E+04  .1297E+04  .1017E+04  .9228E+03  .8720E+03  .4190E+03  .1890E+03  .1890E+03  .1890E+03  .3000E+03  .1949E+03  .1949E+03  .1949E+03  .0000E+00  .0000E+00  .0000E+00  .0000E+00  .0000E+00  .0000E+00  .0000E+00  .0000E+00  .0000E+00  .0000E+00  .5800E+04  .5800E+04  .5800E+04  .1070E+05  .4025E+05  .4730E+05  .4717E+05  .4643E+05  .3570E+05  .3066E+05  .2709E+05  .2459E+05  .2434E+05  .1744E+05  .1341E+05  
05:27           .5117E+03  .7618E+03  .1077E+04  .1239E+04  .1227E+04  .1024E+04  .2873E+03  .2313E+03  .2353E+03  .2533E+03  .2180E+03  .1588E+03  .1012E+03  .5544E+02  .3119E+02  .3628E+02  .6435E+02  .9191E+02  .1320E+03  .1466E+03  .1346E+03  .1063E+03  .6453E+02  .4288E+02  .3108E+02  .3391E+02  .6940E+02  .6470E+02  .6470E+02  .6470E+02  .6470E+02  .1890E+03  .7010E+03  .1821E+04  .3226E+04  .5380E+04  .6719E+04  .6709E+04  .5669E+04  .4563E+04  .3577E+04  .2449E+04  .1919E+04  .1085E+04  .3490E+03  .0000E+00  .0000E+00  .0000E+00  .0000E+00  .0000E+00  .0000E+00  .0000E+00  .0000E+00  .0000E+00  .0000E+00  .0000E+00  .0000E+00  .0000E+00  .0000E+00  .0000E+00  .0000E+00  .0000E+00  .0000E+00  .0000E+00  .0000E+00  .0000E+00  .3340E+05  .5230E+05  .4748E+05  .5590E+05  .4645E+05  .0000E+00  .1870E+05  .5923E+05  .5923E+05  .5923E+05  
05:28           .3560E+03  .2798E+03  .2798E+03  .1450E+03  .2887E+03  .3335E+03  .3196E+03  .2489E+03  .1586E+03  .1446E+03  .1942E+03  .1979E+03  .1484E+03  .9173E+02  .7930E+02  .1163E+03  .1760E+03  .2084E+03  .1821E+03  .1456E+03  .8353E+02  .7767E+02  .7691E+02  .9006E+02  .1069E+03  .1061E+03  .1269E+03  .1245E+03  .5650E+02  .0000E+00  .0000E+00  .0000E+00  .8280E+03  .2734E+04  .4531E+04  .5993E+04  .6289E+04  .4541E+04  .2994E+04  .1266E+04  .5370E+03  .1314E+04  .2777E+04  .3803E+04  .4544E+04  .5020E+04  .4250E+04  .2150E+04  .2400E+04  .1350E+05  .2882E+05  .3477E+05  .3798E+05  .3790E+05  .2596E+05  .7890E+04  .0000E+00  .0000E+00  .0000E+00  .0000E+00  .0000E+00  .0000E+00  .0000E+00  .0000E+00  .0000E+00  .0000E+00  .0000E+00  .0000E+00  .0000E+00  .0000E+00  .0000E+00  .0000E+00  .0000E+00  .0000E+00  .0000E+00  .0000E+00  
05:29           .1007E+04  .7848E+03  .6543E+03  .3649E+03  .2665E+03  .2755E+03  .4728E+03  .4564E+03  .4763E+03  .3943E+03  .3001E+03  .2057E+03  .1262E+03  .5203E+02  .4083E+02  .4861E+02  .5887E+02  .3827E+02  .9157E+02  .1109E+03  .1301E+03  .1338E+03  .1127E+03  .9850E+02  .6850E+02  .1140E+02  .2990E+02  .3058E+02  .3058E+02  .3590E+02  .2180E+02  .0000E+00  .7575E+03  .2266E+04  .3326E+04  .3886E+04  .3743E+04  .2677E+04  .1907E+04  .2119E+04  .4043E+04  .7797E+04  .1143E+05  .1230E+05  .9315E+04  .6521E+04  .2801E+04  .6540E+03  .0000E+00  .0000E+00  .0000E+00  .0000E+00  .0000E+00  .0000E+00  .0000E+00  .0000E+00  .0000E+00  .0000E+00  .0000E+00  .0000E+00  .0000E+00  .0000E+00  .0000E+00  .0000E+00  .0000E+00  .0000E+00  .0000E+00  .0000E+00  .0000E+00  .0000E+00  .0000E+00  .0000E+00  .0000E+00  .0000E+00  .0000E+00  .0000E+00  
05:30           .0000E+00  .0000E+00  .1030E+03  .2863E+03  .3454E+03  .3240E+03  .3860E+03  .4216E+03  .4736E+03  .4670E+03  .3487E+03  .1948E+03  .1004E+03  .8283E+02  .8746E+02  .7991E+02  .5274E+02  .3036E+02  .3343E+02  .3475E+02  .3242E+02  .3666E+02  .6516E+02  .7883E+02  .8724E+02  .7318E+02  .5111E+02  .3404E+02  .3225E+02  .6510E+02  .0000E+00  .1910E+04  .3993E+04  .5828E+04  .5373E+04  .5392E+04  .4213E+04  .1345E+04  .0000E+00  .2670E+04  .8347E+04  .1211E+05  .1216E+05  .1181E+05  .7579E+04  .3469E+04  .1817E+04  .1615E+04  .1758E+04  .1515E+04  .0000E+00  .0000E+00  .0000E+00  .0000E+00  .0000E+00  .0000E+00  .0000E+00  .0000E+00  .0000E+00  .0000E+00  .0000E+00  .0000E+00  .0000E+00  .0000E+00  .0000E+00  .0000E+00  .0000E+00  .0000E+00  .0000E+00  .0000E+00  .8100E+04  .6097E+05  .7368E+05  .6452E+05  .7730E+05  .4610E+05  
05:31           .4080E+03  .3583E+03  .3270E+03  .4619E+03  .5204E+03  .5077E+03  .4217E+03  .2098E+03  .1657E+03  .1465E+03  .1348E+03  .1205E+03  .1208E+03  .1163E+03  .1018E+03  .1013E+03  .1358E+03  .1534E+03  .1405E+03  .1238E+03  .1062E+03  .9243E+02  .8140E+02  .4230E+02  .2860E+02  .8403E+02  .7510E+02  .7510E+02  .8413E+02  .1740E+02  .0000E+00  .1110E+04  .3543E+04  .4840E+04  .4274E+04  .5056E+04  .3990E+04  .1580E+04  .3040E+02  .1798E+04  .7059E+04  .1197E+05  .1752E+05  .1800E+05  .1257E+05  .8222E+04  .3903E+04  .1640E+04  .0000E+00  .0000E+00  .0000E+00  .0000E+00  .0000E+00  .0000E+00  .0000E+00  .0000E+00  .0000E+00  .0000E+00  .0000E+00  .0000E+00  .0000E+00  .0000E+00  .0000E+00  .0000E+00  .0000E+00  .0000E+00  .0000E+00  .2100E+05  .3023E+05  .2722E+05  .3088E+05  .2585E+05  .2950E+05  .2950E+05  .2950E+05  .2950E+05  
05:32           .5680E+03  .8908E+03  .9134E+03  .9146E+03  .6151E+03  .3130E+03  .2597E+03  .2827E+03  .3066E+03  .2860E+03  .2200E+03  .1780E+03  .1549E+03  .1429E+03  .1419E+03  .1474E+03  .1391E+03  .1273E+03  .1031E+03  .5785E+02  .2556E+02  .2298E+02  .2532E+02  .1514E+02  .0000E+00  .1470E+01  .1470E+01  .1470E+01  .1470E+01  .0000E+00  .0000E+00  .8450E+03  .3012E+04  .4495E+04  .4064E+04  .4938E+04  .4137E+04  .1610E+04  .1750E+03  .2568E+04  .9861E+04  .1477E+05  .1933E+05  .1822E+05  .1175E+05  .6510E+04  .3879E+04  .3294E+04  .2647E+04  .1180E+04  .0000E+00  .0000E+00  .0000E+00  .0000E+00  .0000E+00  .0000E+00  .0000E+00  .0000E+00  .0000E+00  .0000E+00  .0000E+00  .0000E+00  .0000E+00  .0000E+00  .0000E+00  .0000E+00  .0000E+00  .0000E+00  .4070E+05  .9090E+05  .8502E+05  .8502E+05  .9380E+05  .4040E+05  .0000E+00  .0000E+00  
05:33           .8410E+03  .8826E+03  .7264E+03  .6660E+03  .4419E+03  .3616E+03  .3086E+03  .2020E+03  .1107E+03  .9590E+02  .2186E+03  .3089E+03  .3683E+03  .2911E+03  .1955E+03  .7486E+02  .1185E+02  .4500E+02  .9329E+02  .1531E+03  .1722E+03  .1290E+03  .7491E+02  .2811E+02  .1380E+02  .1650E+02  .2230E+02  .2230E+02  .2230E+02  .2230E+02  .0000E+00  .6010E+03  .1734E+04  .3748E+04  .4204E+04  .4240E+04  .4043E+04  .2036E+04  .1204E+04  .7907E+04  .1594E+05  .1715E+05  .1651E+05  .1491E+05  .4619E+04  .1704E+04  .3426E+04  .4043E+04  .4781E+04  .4119E+04  .3313E+04  .1661E+04  .0000E+00  .0000E+00  .0000E+00  .0000E+00  .0000E+00  .0000E+00  .0000E+00  .0000E+00  .0000E+00  .0000E+00  .0000E+00  .0000E+00  .0000E+00  .0000E+00  .0000E+00  .0000E+00  .0000E+00  .0000E+00  .0000E+00  .0000E+00  .0000E+00  .0000E+00  .0000E+00  .0000E+00  
05:34           .9677E+03  .9677E+03  .7335E+03  .3535E+03  .4094E+03  .3357E+03  .2994E+03  .1654E+03  .1353E+03  .1740E+03  .2071E+03  .2214E+03  .1940E+03  .1510E+03  .9780E+02  .5619E+02  .3467E+02  .2732E+02  .4573E+02  .6495E+02  .6646E+02  .5391E+02  .5111E+02  .6536E+02  .8794E+02  .9038E+02  .8555E+02  .8875E+02  .0000E+00  .2540E+03  .4483E+03  .5093E+03  .6233E+03  .1236E+04  .2017E+04  .2269E+04  .2579E+04  .1981E+04  .7567E+03  .1999E+04  .5354E+04  .1026E+05  .1499E+05  .1593E+05  .1209E+05  .7438E+04  .3982E+04  .1568E+04  .0000E+00  .0000E+00  .0000E+00  .0000E+00  .0000E+00  .0000E+00  .0000E+00  .0000E+00  .0000E+00  .0000E+00  .0000E+00  .0000E+00  .0000E+00  .0000E+00  .0000E+00  .0000E+00  .0000E+00  .1690E+05  .1416E+05  .1416E+05  .1414E+05  .1980E+05  .3813E+05  .6240E+05  .9200E+05  .1210E+06  .1426E+06  .1453E+06  
05:35           .5353E+03  .5916E+03  .7754E+03  .9470E+03  .1009E+04  .8513E+03  .6144E+03  .1843E+03  .2408E+03  .2365E+03  .2041E+03  .2099E+03  .2063E+03  .2376E+03  .2356E+03  .1953E+03  .1275E+03  .8732E+02  .6499E+02  .2358E+02  .8230E+02  .7892E+02  .7892E+02  .7233E+02  .5950E+02  .9866E+02  .8638E+02  .1090E+03  .7750E+02  .2310E+02  .5123E+02  .1056E+03  .3676E+03  .1582E+04  .3575E+04  .5219E+04  .5470E+04  .4149E+04  .2265E+04  .9887E+03  .6929E+03  .1426E+04  .2718E+04  .3276E+04  .3668E+04  .3193E+04  .1440E+04  .0000E+00  .0000E+00  .0000E+00  .0000E+00  .0000E+00  .0000E+00  .0000E+00  .0000E+00  .0000E+00  .0000E+00  .2480E+04  .1960E+04  .1960E+04  .1960E+04  .1190E+04  .0000E+00  .0000E+00  .0000E+00  .0000E+00  .0000E+00  .0000E+00  .0000E+00  .0000E+00  .2675E+05  .4843E+05  .4768E+05  .5402E+05  .5600E+05  .2840E+05  
05:36           .1423E+04  .9540E+03  .7491E+03  .4744E+03  .4975E+03  .4948E+03  .3526E+03  .2206E+03  .2222E+03  .2507E+03  .2351E+03  .2153E+03  .2304E+03  .2443E+03  .2080E+03  .1430E+03  .1049E+03  .1000E+03  .1101E+03  .1394E+03  .1671E+03  .1593E+03  .1143E+03  .6447E+02  .2121E+02  .4820E+01  .1390E+01  .0000E+00  .9640E+02  .1331E+03  .1199E+03  .1525E+03  .3702E+03  .1160E+04  .2686E+04  .4219E+04  .4864E+04  .4316E+04  .2826E+04  .1978E+04  .1244E+04  .4935E+03  .1295E+04  .1286E+04  .1286E+04  .1458E+04  .8040E+03  .0000E+00  .0000E+00  .0000E+00  .0000E+00  .0000E+00  .0000E+00  .0000E+00  .0000E+00  .0000E+00  .0000E+00  .0000E+00  .0000E+00  .0000E+00  .0000E+00  .0000E+00  .0000E+00  .0000E+00  .0000E+00  .0000E+00  .0000E+00  .0000E+00  .0000E+00  .0000E+00  .0000E+00  .8890E+04  .3070E+05  .4658E+05  .4658E+05  .6647E+05  
05:37           .2840E+03  .4548E+03  .4307E+03  .4543E+03  .3123E+03  .3898E+03  .5991E+03  .7711E+03  .7073E+03  .4406E+03  .2280E+03  .1218E+03  .3667E+02  .2470E+02  .3296E+02  .3737E+02  .5034E+02  .7999E+02  .1126E+03  .1142E+03  .1196E+03  .7620E+02  .9490E+02  .1436E+03  .1319E+03  .1220E+03  .9764E+02  .6360E+02  .6406E+02  .5590E+02  .1230E+02  .2500E+03  .7137E+03  .1262E+04  .1932E+04  .3244E+04  .4081E+04  .3930E+04  .2808E+04  .1436E+04  .7776E+03  .9206E+03  .1126E+04  .1347E+04  .1218E+04  .4940E+03  .0000E+00  .0000E+00  .0000E+00  .0000E+00  .0000E+00  .0000E+00  .0000E+00  .0000E+00  .0000E+00  .3160E+04  .1942E+04  .1942E+04  .1942E+04  .0000E+00  .0000E+00  .0000E+00  .0000E+00  .0000E+00  .3130E+04  .3130E+04  .3130E+04  .3130E+04  .1643E+05  .1643E+05  .1643E+05  .2415E+05  .1960E+05  .1960E+05  .1960E+05  .0000E+00  
05:38           .2075E+03  .3118E+03  .3698E+03  .3997E+03  .3183E+03  .2193E+03  .8067E+02  .4317E+02  .3530E+02  .4330E+02  .8634E+02  .2354E+03  .2696E+03  .2773E+03  .2682E+03  .1314E+03  .7938E+02  .1173E+03  .1184E+03  .1304E+03  .1103E+03  .9606E+02  .9100E+02  .7311E+02  .7068E+02  .5397E+02  .1860E+02  .0000E+00  .1270E+02  .1259E+03  .2247E+03  .2678E+03  .4301E+03  .1010E+04  .2239E+04  .3682E+04  .4429E+04  .3791E+04  .3146E+04  .2010E+04  .7400E+03  .0000E+00  .0000E+00  .0000E+00  .0000E+00  .0000E+00  .0000E+00  .0000E+00  .0000E+00  .0000E+00  .0000E+00  .0000E+00  .0000E+00  .0000E+00  .0000E+00  .0000E+00  .0000E+00  .0000E+00  .0000E+00  .0000E+00  .0000E+00  .3640E+04  .1375E+05  .1088E+05  .1088E+05  .1106E+05  .4780E+03  .0000E+00  .0000E+00  .0000E+00  .7140E+04  .7140E+04  .7140E+04  .7140E+04  .0000E+00  .0000E+00  
05:39           .1857E+04  .1415E+04  .1082E+04  .5020E+03  .3279E+03  .3016E+03  .3456E+03  .3321E+03  .2291E+03  .2035E+03  .9782E+02  .7413E+02  .1744E+03  .2380E+03  .3166E+03  .3031E+03  .2122E+03  .1065E+03  .5261E+02  .5418E+02  .8803E+02  .1088E+03  .1018E+03  .8287E+02  .5930E+02  .3295E+02  .0000E+00  .0000E+00  .5710E+02  .1700E+03  .2824E+03  .3723E+03  .5094E+03  .8674E+03  .1930E+04  .3356E+04  .4320E+04  .4181E+04  .2963E+04  .1809E+04  .1325E+04  .1165E+04  .1311E+04  .1228E+04  .0000E+00  .0000E+00  .0000E+00  .0000E+00  .0000E+00  .0000E+00  .0000E+00  .0000E+00  .0000E+00  .0000E+00  .0000E+00  .0000E+00  .0000E+00  .0000E+00  .0000E+00  .0000E+00  .0000E+00  .0000E+00  .0000E+00  .0000E+00  .0000E+00  .0000E+00  .0000E+00  .3865E+05  .9333E+05  .1262E+06  .1512E+06  .1476E+06  .1336E+06  .1024E+06  .5810E+05  .0000E+00  
05:40           .1857E+04  .1440E+04  .1146E+04  .6211E+03  .4474E+03  .3429E+03  .2654E+03  .1744E+03  .1364E+03  .1734E+03  .1693E+03  .1256E+03  .9270E+02  .1187E+03  .1412E+03  .1191E+03  .7383E+02  .6296E+02  .8575E+02  .9640E+02  .1110E+03  .8637E+02  .3520E+02  .0000E+00  .4820E+02  .1017E+03  .1212E+03  .1065E+03  .9517E+02  .7104E+02  .4980E+02  .6970E+02  .3110E+03  .1035E+04  .2041E+04  .2985E+04  .4286E+04  .4576E+04  .3531E+04  .2741E+04  .1618E+04  .3740E+03  .0000E+00  .0000E+00  .0000E+00  .0000E+00  .0000E+00  .0000E+00  .0000E+00  .0000E+00  .0000E+00  .0000E+00  .0000E+00  .1050E+04  .2543E+04  .2168E+04  .2168E+04  .2230E+04  .0000E+00  .0000E+00  .0000E+00  .0000E+00  .0000E+00  .0000E+00  .0000E+00  .0000E+00  .0000E+00  .3450E+04  .3450E+04  .3455E+04  .1470E+05  .1472E+05  .1479E+05  .2938E+05  .3533E+05  .4367E+05  
05:41           .6987E+03  .8190E+03  .9066E+03  .7482E+03  .7881E+03  .3906E+03  .2374E+03  .3872E+03  .3736E+03  .3374E+03  .2022E+03  .1056E+03  .9947E+02  .1356E+03  .1381E+03  .1186E+03  .9387E+02  .9356E+02  .1063E+03  .1050E+03  .9440E+02  .8736E+02  .7127E+02  .4080E+02  .3225E+02  .4095E+02  .4095E+02  .4970E+02  .3740E+02  .1700E+03  .3173E+03  .3308E+03  .3304E+03  .6306E+03  .1640E+04  .3010E+04  .3707E+04  .3229E+04  .2526E+04  .1367E+04  .6200E+03  .2710E+03  .2083E+03  .2083E+03  .2083E+03  .1290E+03  .0000E+00  .0000E+00  .0000E+00  .0000E+00  .0000E+00  .0000E+00  .0000E+00  .0000E+00  .0000E+00  .0000E+00  .0000E+00  .0000E+00  .0000E+00  .0000E+00  .0000E+00  .0000E+00  .0000E+00  .0000E+00  .0000E+00  .0000E+00  .0000E+00  .0000E+00  .6748E+04  .2850E+05  .5750E+05  .7789E+05  .8812E+05  .8903E+05  .5555E+05  .0000E+00  
05:42           .1130E+03  .4313E+03  .6260E+03  .6640E+03  .7730E+03  .6093E+03  .5118E+03  .3790E+03  .1330E+03  .0000E+00  .5095E+02  .7047E+02  .6647E+02  .9046E+02  .1362E+03  .1776E+03  .1946E+03  .1851E+03  .1830E+03  .1921E+03  .1715E+03  .1333E+03  .6942E+02  .2943E+02  .3123E+02  .3123E+02  .4763E+02  .2870E+02  .0000E+00  .9450E+02  .3358E+03  .4977E+03  .5169E+03  .7723E+03  .1405E+04  .2379E+04  .3139E+04  .3089E+04  .2174E+04  .1496E+04  .8103E+03  .2920E+03  .0000E+00  .1496E+04  .2225E+04  .2445E+04  .2216E+04  .2141E+04  .1472E+04  .1950E+03  .0000E+00  .0000E+00  .0000E+00  .0000E+00  .0000E+00  .8550E+03  .8550E+03  .8550E+03  .8550E+03  .0000E+00  .0000E+00  .0000E+00  .0000E+00  .0000E+00  .0000E+00  .7130E+04  .2041E+05  .2739E+05  .2739E+05  .3610E+05  .4180E+05  .7467E+05  .8620E+05  .9157E+05  .1032E+06  .1037E+06  
05:43           .0000E+00  .5965E+03  .8108E+03  .8705E+03  .9371E+03  .8571E+03  .6906E+03  .5176E+03  .3352E+03  .2590E+03  .1140E+03  .5044E+02  .4408E+02  .4274E+02  .4250E+02  .4194E+02  .5654E+02  .9640E+02  .1378E+03  .1496E+03  .1359E+03  .6824E+02  .2886E+02  .1451E+02  .1630E+02  .4885E+02  .5510E+02  .5510E+02  .6923E+02  .8400E+02  .1440E+03  .1440E+03  .1440E+03  .6465E+03  .1828E+04  .2712E+04  .3453E+04  .3696E+04  .2966E+04  .1882E+04  .1087E+04  .5240E+03  .4064E+03  .1025E+04  .1585E+04  .2571E+04  .2895E+04  .3178E+04  .2715E+04  .0000E+00  .0000E+00  .0000E+00  .0000E+00  .0000E+00  .0000E+00  .0000E+00  .0000E+00  .2280E+04  .2280E+04  .2280E+04  .2280E+04  .0000E+00  .0000E+00  .0000E+00  .0000E+00  .1995E+05  .1534E+05  .1534E+05  .1384E+05  .1603E+05  .1603E+05  .1214E+05  .5347E+04  .9348E+04  .9348E+04  .1232E+05  
05:44           .2477E+03  .2956E+03  .3053E+03  .3314E+03  .2897E+03  .2990E+03  .2896E+03  .2336E+03  .1887E+03  .8283E+02  .1068E+03  .1372E+03  .1659E+03  .1557E+03  .1527E+03  .1733E+03  .1873E+03  .1876E+03  .1580E+03  .1115E+03  .8988E+02  .5780E+02  .1441E+02  .6257E+02  .1109E+03  .1310E+03  .1493E+03  .1463E+03  .9600E+02  .0000E+00  .0000E+00  .4140E+02  .1077E+03  .3588E+03  .1039E+04  .2534E+04  .4119E+04  .4811E+04  .4204E+04  .2621E+04  .1619E+04  .7747E+03  .1140E+03  .0000E+00  .0000E+00  .0000E+00  .0000E+00  .0000E+00  .0000E+00  .0000E+00  .0000E+00  .0000E+00  .0000E+00  .0000E+00  .2150E+04  .2260E+04  .2260E+04  .2260E+04  .1760E+04  .0000E+00  .0000E+00  .0000E+00  .0000E+00  .0000E+00  .0000E+00  .0000E+00  .7890E+04  .2260E+05  .2268E+05  .2170E+05  .2330E+05  .1887E+05  .2250E+05  .0000E+00  .0000E+00  .0000E+00  
05:45           .3655E+03  .4038E+03  .3205E+03  .4002E+03  .4683E+03  .5873E+03  .5960E+03  .4739E+03  .3300E+03  .2570E+03  .2204E+03  .2140E+03  .2380E+03  .2773E+03  .2669E+03  .1996E+03  .1699E+03  .8480E+02  .2490E+01  .9150E+02  .1605E+03  .2115E+03  .2296E+03  .2567E+03  .2503E+03  .2216E+03  .1693E+03  .1488E+03  .9593E+02  .2580E+02  .1522E+03  .2756E+03  .4456E+03  .8261E+03  .1813E+04  .3295E+04  .4624E+04  .5181E+04  .4771E+04  .3879E+04  .2760E+04  .2310E+04  .1674E+04  .6920E+03  .0000E+00  .0000E+00  .0000E+00  .0000E+00  .0000E+00  .0000E+00  .0000E+00  .0000E+00  .0000E+00  .0000E+00  .0000E+00  .0000E+00  .1330E+05  .1267E+05  .1267E+05  .1365E+05  .0000E+00  .0000E+00  .0000E+00  .0000E+00  .1770E+05  .3983E+05  .3283E+05  .3283E+05  .3254E+05  .5330E+04  .3885E+05  .3062E+05  .3062E+05  .3026E+05  .9690E+04  .0000E+00  
05:46           .0000E+00  .4780E+03  .5020E+03  .3915E+03  .3374E+03  .3154E+03  .3974E+03  .4557E+03  .4059E+03  .2694E+03  .1874E+03  .1366E+03  .9493E+02  .5641E+02  .3991E+02  .3959E+02  .6206E+02  .1051E+03  .1518E+03  .1869E+03  .1906E+03  .1744E+03  .1258E+03  .1028E+03  .6263E+02  .1370E+02  .0000E+00  .0000E+00  .0000E+00  .5460E+02  .3069E+03  .4513E+03  .4899E+03  .7751E+03  .1846E+04  .3553E+04  .4726E+04  .4591E+04  .3000E+04  .1798E+04  .8100E+03  .3480E+03  .0000E+00  .0000E+00  .7205E+03  .7205E+03  .7205E+03  .1130E+04  .0000E+00  .0000E+00  .0000E+00  .0000E+00  .0000E+00  .9450E+04  .8198E+04  .8198E+04  .8630E+04  .1619E+05  .4942E+05  .5747E+05  .6080E+05  .6390E+05  .4460E+05  .0000E+00  .0000E+00  .0000E+00  .0000E+00  .0000E+00  .0000E+00  .0000E+00  .0000E+00  .0000E+00  .3770E+05  .2813E+05  .2813E+05  .2813E+05  
05:47           .3760E+03  .3760E+03  .3760E+03  .1840E+03  .4393E+03  .5476E+03  .5630E+03  .5751E+03  .4403E+03  .2817E+03  .1972E+03  .1417E+03  .9125E+02  .1868E+03  .2189E+03  .2291E+03  .2609E+03  .2176E+03  .1681E+03  .1240E+03  .9913E+02  .1049E+03  .1204E+03  .1237E+03  .1158E+03  .1114E+03  .6103E+02  .8817E+02  .9254E+02  .9059E+02  .1631E+03  .3222E+03  .5084E+03  .9216E+03  .1959E+04  .3300E+04  .4170E+04  .3857E+04  .2474E+04  .1102E+04  .4070E+03  .1550E+03  .1320E+03  .1790E+03  .1656E+03  .1656E+03  .1656E+03  .9370E+02  .0000E+00  .0000E+00  .0000E+00  .0000E+00  .0000E+00  .0000E+00  .0000E+00  .0000E+00  .0000E+00  .1310E+05  .2170E+05  .1822E+05  .1822E+05  .1710E+05  .7800E+04  .0000E+00  .0000E+00  .0000E+00  .0000E+00  .0000E+00  .2680E+04  .8243E+04  .1657E+05  .2203E+05  .2685E+05  .3045E+05  .2475E+05  .0000E+00  
05:48           .6733E+03  .1107E+04  .1021E+04  .9720E+03  .6230E+03  .3583E+03  .3506E+03  .3859E+03  .4016E+03  .3564E+03  .2886E+03  .2763E+03  .2846E+03  .2503E+03  .2366E+03  .1967E+03  .8400E+02  .3910E+02  .4588E+02  .3524E+02  .3191E+02  .2781E+02  .7794E+02  .1323E+03  .1443E+03  .1572E+03  .1046E+03  .8240E+00  .2550E+02  .1322E+03  .1182E+03  .1182E+03  .2996E+03  .1511E+04  .3735E+04  .4626E+04  .5514E+04  .4609E+04  .3002E+04  .1653E+04  .4919E+03  .0000E+00  .4960E+03  .1652E+04  .2221E+04  .2121E+04  .2618E+04  .2245E+04  .0000E+00  .0000E+00  .0000E+00  .0000E+00  .0000E+00  .2225E+05  .3370E+05  .3080E+05  .3400E+05  .3220E+05  .1310E+05  .0000E+00  .0000E+00  .0000E+00  .0000E+00  .0000E+00  .0000E+00  .0000E+00  .0000E+00  .0000E+00  .0000E+00  .0000E+00  .0000E+00  .0000E+00  .0000E+00  .1210E+05  .1210E+05  .1210E+05  
05:49           .3990E+03  .4315E+03  .5632E+03  .6566E+03  .7267E+03  .7491E+03  .5487E+03  .4920E+03  .2933E+03  .3165E+02  .1032E+03  .1485E+03  .1598E+03  .1702E+03  .1312E+03  .1102E+03  .1437E+03  .2069E+03  .2134E+03  .2159E+03  .1582E+03  .7725E+02  .1683E+03  .1984E+03  .2067E+03  .1976E+03  .1852E+03  .1457E+03  .6910E+02  .0000E+00  .0000E+00  .1740E+03  .6403E+03  .1516E+04  .2532E+04  .3896E+04  .4240E+04  .3361E+04  .1864E+04  .7487E+03  .2974E+03  .1865E+03  .1765E+03  .1724E+03  .8147E+03  .8147E+03  .8147E+03  .1330E+04  .0000E+00  .0000E+00  .0000E+00  .0000E+00  .0000E+00  .0000E+00  .0000E+00  .0000E+00  .0000E+00  .0000E+00  .0000E+00  .0000E+00  .0000E+00  .0000E+00  .9750E+02  .9750E+02  .9750E+02  .9750E+02  .2720E+05  .2720E+05  .2720E+05  .2720E+05  .0000E+00  .0000E+00  .0000E+00  .0000E+00  .0000E+00  .0000E+00  
05:50           .5137E+03  .4655E+03  .5990E+03  .1155E+04  .1625E+04  .1753E+04  .1497E+04  .9356E+03  .2661E+03  .1319E+03  .1522E+03  .1185E+03  .1244E+03  .6580E+02  .4897E+02  .6982E+02  .6237E+02  .5957E+02  .5463E+02  .6653E+02  .7748E+02  .8988E+02  .6825E+02  .1759E+02  .3225E+02  .3576E+02  .4680E+02  .4880E+02  .5250E+02  .6300E+02  .0000E+00  .0000E+00  .9760E+03  .2265E+04  .3661E+04  .4134E+04  .4586E+04  .3611E+04  .2045E+04  .9610E+03  .5059E+03  .4634E+03  .5096E+03  .5618E+03  .5830E+03  .4750E+03  .0000E+00  .0000E+00  .0000E+00  .0000E+00  .0000E+00  .0000E+00  .8925E+04  .1609E+05  .1738E+05  .1728E+05  .1722E+05  .1004E+05  .0000E+00  .0000E+00  .0000E+00  .0000E+00  .0000E+00  .0000E+00  .1800E+04  .1800E+04  .1800E+04  .2590E+04  .0000E+00  .4020E+04  .1834E+05  .2376E+05  .2376E+05  .3347E+05  .2000E+05  .0000E+00  
05:51           .0000E+00  .1130E+03  .1603E+03  .1376E+03  .1134E+03  .1533E+03  .3824E+03  .5184E+03  .6871E+03  .6391E+03  .4390E+03  .2200E+03  .9303E+02  .4550E+02  .4530E+02  .6887E+02  .1049E+03  .1294E+03  .1243E+03  .1104E+03  .6560E+02  .1790E+02  .3903E+02  .6268E+02  .6234E+02  .7323E+02  .6818E+02  .6277E+02  .8860E+02  .2930E+02  .4054E+03  .7753E+03  .9523E+03  .1498E+04  .2250E+04  .2917E+04  .3164E+04  .2783E+04  .1940E+04  .1152E+04  .8452E+03  .3793E+03  .1440E+03  .1117E+03  .1117E+03  .2310E+03  .0000E+00  .0000E+00  .0000E+00  .0000E+00  .0000E+00  .0000E+00  .0000E+00  .1840E+04  .8820E+04  .1401E+05  .1537E+05  .1616E+05  .1519E+05  .1095E+05  .4950E+04  .0000E+00  .0000E+00  .0000E+00  .0000E+00  .0000E+00  .2430E+05  .4863E+05  .4722E+05  .3985E+05  .3492E+05  .3118E+05  .3378E+05  .3138E+05  .3146E+05  .1566E+05  
05:52           .2347E+03  .2347E+03  .2347E+03  .3000E+02  .0000E+00  .0000E+00  .1734E+03  .3107E+03  .3610E+03  .3917E+03  .3606E+03  .2773E+03  .2234E+03  .2083E+03  .1941E+03  .1657E+03  .1447E+03  .1361E+03  .1516E+03  .1619E+03  .1267E+03  .1123E+03  .7090E+02  .1600E+02  .0000E+00  .2220E+02  .2220E+02  .2220E+02  .2220E+02  .1860E+00  .3556E+02  .1461E+03  .5762E+03  .2110E+04  .4163E+04  .5610E+04  .5533E+04  .3847E+04  .1950E+04  .9680E+03  .3433E+03  .1450E+03  .0000E+00  .0000E+00  .0000E+00  .0000E+00  .0000E+00  .0000E+00  .0000E+00  .0000E+00  .3450E+04  .2942E+04  .2942E+04  .3096E+04  .8370E+03  .0000E+00  .0000E+00  .3780E+04  .3780E+04  .3780E+04  .3780E+04  .0000E+00  .0000E+00  .0000E+00  .0000E+00  .0000E+00  .0000E+00  .0000E+00  .0000E+00  .0000E+00  .0000E+00  .0000E+00  .2780E+05  .3377E+05  .3377E+05  .3377E+05  
05:53           .0000E+00  .9350E+03  .1205E+04  .1210E+04  .1131E+04  .8214E+03  .4590E+03  .2135E+03  .1453E+03  .1292E+03  .1266E+03  .1187E+03  .1176E+03  .1635E+03  .1990E+03  .1900E+03  .1586E+03  .1122E+03  .7231E+02  .5600E+02  .3963E+02  .4310E+02  .5311E+02  .8917E+02  .9034E+02  .1122E+03  .1081E+03  .2940E+02  .3250E+02  .2390E+02  .3833E+02  .1105E+03  .4260E+03  .1142E+04  .2670E+04  .4377E+04  .5231E+04  .4704E+04  .3061E+04  .1967E+04  .1028E+04  .3810E+03  .6240E+03  .4120E+03  .4120E+03  .4120E+03  .0000E+00  .0000E+00  .0000E+00  .0000E+00  .0000E+00  .0000E+00  .0000E+00  .0000E+00  .0000E+00  .0000E+00  .0000E+00  .0000E+00  .0000E+00  .0000E+00  .0000E+00  .5970E+04  .1986E+05  .1817E+05  .1817E+05  .2040E+05  .0000E+00  .0000E+00  .0000E+00  .4220E+02  .2931E+05  .5261E+05  .4899E+05  .6270E+05  .5597E+05  .1920E+05  
05:54           .5430E+03  .7350E+03  .7423E+03  .7340E+03  .5564E+03  .3177E+03  .1569E+03  .1260E+03  .2087E+03  .2939E+03  .3376E+03  .3116E+03  .2599E+03  .2013E+03  .1292E+03  .7369E+02  .4096E+02  .1793E+02  .6100E+02  .1162E+03  .1362E+03  .1653E+03  .1404E+03  .9851E+02  .6041E+02  .4162E+02  .4257E+02  .2850E+02  .0000E+00  .1030E+02  .9173E+02  .1404E+03  .3379E+03  .1412E+04  .3234E+04  .4807E+04  .5137E+04  .3924E+04  .2223E+04  .1030E+04  .5986E+03  .4177E+03  .2280E+03  .4190E+03  .4190E+03  .4190E+03  .4190E+03  .0000E+00  .0000E+00  .0000E+00  .0000E+00  .0000E+00  .0000E+00  .0000E+00  .0000E+00  .2225E+05  .3930E+05  .4482E+05  .4380E+05  .4408E+05  .3313E+05  .1260E+05  .0000E+00  .0000E+00  .0000E+00  .0000E+00  .0000E+00  .0000E+00  .0000E+00  .0000E+00  .0000E+00  .0000E+00  .0000E+00  .0000E+00  .0000E+00  .0000E+00  
05:55           .1237E+04  .1576E+04  .1471E+04  .1308E+04  .8262E+03  .4926E+03  .2317E+03  .4084E+02  .1181E+03  .2051E+03  .3033E+03  .3530E+03  .2983E+03  .1973E+03  .1131E+03  .7631E+02  .7650E+02  .7249E+02  .7637E+02  .9260E+02  .1093E+03  .1265E+03  .1227E+03  .1004E+03  .7161E+02  .3148E+02  .0000E+00  .0000E+00  .0000E+00  .1370E+03  .1077E+03  .1962E+03  .3436E+03  .7811E+03  .1943E+04  .3678E+04  .5070E+04  .5331E+04  .4104E+04  .2600E+04  .1500E+04  .4757E+03  .0000E+00  .0000E+00  .0000E+00  .0000E+00  .0000E+00  .0000E+00  .0000E+00  .0000E+00  .0000E+00  .0000E+00  .0000E+00  .0000E+00  .0000E+00  .0000E+00  .0000E+00  .0000E+00  .0000E+00  .0000E+00  .0000E+00  .9640E+04  .2665E+05  .3341E+05  .3598E+05  .4045E+05  .2850E+05  .0000E+00  .0000E+00  .0000E+00  .0000E+00  .0000E+00  .0000E+00  .2549E+05  .2549E+05  .2549E+05  
05:56           .0000E+00  .1031E+04  .1168E+04  .1119E+04  .1086E+04  .8286E+03  .7020E+03  .5450E+03  .1537E+03  .1585E+03  .1643E+03  .1552E+03  .1227E+03  .1162E+03  .1516E+03  .1924E+03  .1781E+03  .1285E+03  .1000E+03  .1022E+03  .1228E+03  .1213E+03  .9397E+02  .8727E+02  .7894E+02  .8917E+02  .1330E+03  .0000E+00  .0000E+00  .0000E+00  .0000E+00  .2300E+03  .4918E+03  .1211E+04  .2600E+04  .4250E+04  .5051E+04  .4494E+04  .2864E+04  .1872E+04  .1013E+04  .2690E+03  .0000E+00  .0000E+00  .0000E+00  .0000E+00  .0000E+00  .0000E+00  .0000E+00  .0000E+00  .0000E+00  .0000E+00  .0000E+00  .0000E+00  .0000E+00  .0000E+00  .0000E+00  .0000E+00  .1015E+05  .1365E+05  .1092E+05  .1208E+05  .7416E+04  .0000E+00  .3195E+05  .2987E+05  .2987E+05  .3245E+05  .0000E+00  .1040E+05  .2737E+05  .4402E+05  .4409E+05  .5436E+05  .5357E+05  .2600E+05  
05:57           .2407E+04  .1649E+04  .1649E+04  .7290E+03  .1400E+03  .2056E+03  .2381E+03  .3144E+03  .3634E+03  .3324E+03  .2723E+03  .1588E+03  .7493E+02  .5762E+02  .9975E+02  .1227E+03  .1513E+03  .1460E+03  .1146E+03  .1046E+03  .8553E+02  .6857E+02  .8300E+02  .6347E+02  .3449E+02  .4199E+02  .5768E+02  .8518E+02  .8593E+02  .1009E+03  .1420E+03  .2711E+03  .5284E+03  .1009E+04  .2103E+04  .3717E+04  .4964E+04  .5106E+04  .3825E+04  .2812E+04  .1657E+04  .6920E+03  .0000E+00  .0000E+00  .0000E+00  .0000E+00  .0000E+00  .0000E+00  .0000E+00  .0000E+00  .0000E+00  .0000E+00  .0000E+00  .0000E+00  .1768E+05  .3929E+05  .4498E+05  .4449E+05  .4516E+05  .3180E+05  .1490E+05  .0000E+00  .0000E+00  .0000E+00  .0000E+00  .0000E+00  .0000E+00  .9080E+04  .2943E+05  .2717E+05  .2717E+05  .3375E+05  .0000E+00  .0000E+00  .0000E+00  .0000E+00  
05:58           .3757E+04  .3386E+04  .2897E+04  .2437E+04  .1345E+04  .2223E+03  .4189E+03  .3819E+03  .3482E+03  .3742E+03  .5311E+03  .6771E+03  .6530E+03  .4012E+03  .1827E+03  .6847E+02  .9597E+02  .1929E+03  .2022E+03  .2133E+03  .1997E+03  .9288E+02  .1920E+03  .2050E+03  .2141E+03  .2136E+03  .1183E+03  .0000E+00  .0000E+00  .1370E+03  .5333E+03  .8980E+03  .1280E+04  .2080E+04  .2850E+04  .3624E+04  .4160E+04  .4199E+04  .3691E+04  .2746E+04  .1846E+04  .1440E+04  .1225E+04  .1276E+04  .1291E+04  .5420E+03  .0000E+00  .0000E+00  .0000E+00  .0000E+00  .0000E+00  .0000E+00  .0000E+00  .0000E+00  .0000E+00  .0000E+00  .0000E+00  .1710E+04  .1710E+04  .1710E+04  .1710E+04  .3090E+05  .4987E+05  .4206E+05  .4206E+05  .4060E+05  .1260E+05  .2510E+05  .6537E+05  .6962E+05  .5200E+05  .4659E+05  .3546E+05  .5104E+05  .6120E+05  .8403E+05  
05:59           .1666E+04  .1666E+04  .1666E+04  .2370E+03  .6237E+03  .8382E+03  .8831E+03  .8723E+03  .6061E+03  .2858E+03  .1159E+03  .5153E+02  .8732E+02  .1895E+03  .2100E+03  .2252E+03  .1806E+03  .9523E+02  .4937E+02  .7070E+02  .6870E+02  .7223E+02  .5526E+02  .7128E+02  .1022E+03  .2121E+03  .4488E+03  .5394E+03  .6510E+03  .5830E+03  .1750E+03  .9270E+03  .2669E+04  .2983E+04  .2467E+04  .1999E+04  .9203E+03  .8874E+03  .1460E+04  .1932E+04  .2151E+04  .2099E+04  .1951E+04  .2040E+04  .1459E+04  .6030E+03  .5590E+02  .5590E+02  .0000E+00  .0000E+00  .0000E+00  .0000E+00  .0000E+00  .0000E+00  .0000E+00  .0000E+00  .0000E+00  .0000E+00  .8750E+04  .6365E+04  .6365E+04  .6365E+04  .0000E+00  .0000E+00  .0000E+00  .0000E+00  .0000E+00  .0000E+00  .0000E+00  .1260E+05  .3933E+05  .3768E+05  .3768E+05  .4497E+05  .1510E+05  .0000E+00  
06:00           .1720E+03  .3810E+03  .4042E+03  .3363E+03  .3277E+03  .3386E+03  .4436E+03  .5030E+03  .4370E+03  .3167E+03  .2721E+03  .2833E+03  .2846E+03  .2430E+03  .1657E+03  .9870E+02  .6350E+02  .4514E+02  .3943E+02  .3743E+02  .3166E+02  .2488E+02  .2035E+02  .7083E+02  .1469E+03  .1456E+03  .2020E+03  .1865E+03  .0000E+00  .0000E+00  .2320E+03  .3725E+03  .5412E+03  .8221E+03  .1267E+04  .1988E+04  .2821E+04  .3474E+04  .3711E+04  .3376E+04  .2636E+04  .1948E+04  .1420E+04  .8000E+03  .0000E+00  .0000E+00  .0000E+00  .0000E+00  .0000E+00  .0000E+00  .0000E+00  .0000E+00  .0000E+00  .0000E+00  .0000E+00  .0000E+00  .0000E+00  .0000E+00  .0000E+00  .0000E+00  .1741E+05  .2906E+05  .2754E+05  .3233E+05  .3055E+05  .0000E+00  .0000E+00  .0000E+00  .0000E+00  .0000E+00  .0000E+00  .0000E+00  .5835E+05  .1132E+06  .1132E+06  .1429E+06  
06:01           .1327E+04  .9034E+03  .7561E+03  .3440E+03  .2716E+03  .2806E+03  .3185E+03  .1834E+03  .1030E+03  .1113E+03  .1514E+03  .1653E+03  .1586E+03  .1428E+03  .1255E+03  .1181E+03  .1066E+03  .8370E+02  .6750E+02  .5851E+02  .7017E+02  .9046E+02  .1283E+03  .1614E+03  .1560E+03  .1564E+03  .1276E+03  .7480E+02  .0000E+00  .1703E+03  .2829E+03  .3144E+03  .3364E+03  .3497E+03  .7356E+03  .1924E+04  .3582E+04  .4889E+04  .4854E+04  .3389E+04  .2356E+04  .1027E+04  .4640E+02  .0000E+00  .0000E+00  .0000E+00  .0000E+00  .0000E+00  .0000E+00  .0000E+00  .0000E+00  .0000E+00  .0000E+00  .0000E+00  .0000E+00  .7820E+04  .1020E+05  .1020E+05  .1020E+05  .9280E+04  .0000E+00  .9520E+04  .6247E+04  .5097E+04  .8584E+04  .9838E+04  .1096E+05  .9847E+04  .6545E+04  .5393E+04  .8620E+04  .0000E+00  .0000E+00  .0000E+00  .0000E+00  .0000E+00  
06:02           .1390E+04  .1136E+04  .1132E+04  .8241E+03  .8900E+03  .8090E+03  .4340E+03  .7920E+02  .1816E+03  .2241E+03  .2654E+03  .2699E+03  .2062E+03  .1434E+03  .1032E+03  .1128E+03  .1458E+03  .1651E+03  .1640E+03  .1388E+03  .1111E+03  .7597E+02  .4596E+02  .3058E+02  .2337E+02  .3450E+02  .0000E+00  .4000E+02  .2138E+02  .2241E+02  .5258E+02  .1141E+03  .2795E+03  .8614E+03  .2277E+04  .4069E+04  .5130E+04  .4813E+04  .3264E+04  .1856E+04  .1005E+04  .4290E+03  .0000E+00  .0000E+00  .0000E+00  .0000E+00  .0000E+00  .0000E+00  .0000E+00  .0000E+00  .3010E+04  .3597E+04  .3110E+04  .3110E+04  .2750E+04  .2030E+04  .0000E+00  .0000E+00  .0000E+00  .0000E+00  .0000E+00  .0000E+00  .0000E+00  .2410E+04  .2410E+04  .5550E+04  .1860E+05  .2968E+05  .2968E+05  .3827E+05  .3020E+05  .2400E+05  .6923E+05  .1085E+06  .1085E+06  .1497E+06  
06:03           .2493E+04  .1603E+04  .1240E+04  .4399E+03  .2906E+03  .2935E+03  .1276E+03  .6685E+02  .1696E+03  .2141E+03  .2743E+03  .3040E+03  .2903E+03  .2686E+03  .2107E+03  .1656E+03  .1080E+03  .4090E+02  .3330E+02  .5663E+02  .6233E+02  .7486E+02  .7283E+02  .6138E+02  .5420E+02  .2995E+02  .0000E+00  .0000E+00  .1014E+03  .2290E+03  .2706E+03  .2639E+03  .3076E+03  .6898E+03  .2197E+04  .3686E+04  .4907E+04  .4840E+04  .3447E+04  .2120E+04  .1233E+04  .5205E+03  .0000E+00  .0000E+00  .0000E+00  .0000E+00  .0000E+00  .5810E+03  .5810E+03  .5810E+03  .5810E+03  .0000E+00  .0000E+00  .0000E+00  .0000E+00  .0000E+00  .0000E+00  .0000E+00  .0000E+00  .0000E+00  .0000E+00  .0000E+00  .0000E+00  .0000E+00  .0000E+00  .0000E+00  .0000E+00  .1720E+05  .2833E+05  .3472E+05  .3329E+05  .3446E+05  .2752E+05  .2245E+05  .2054E+05  .4930E+04  
06:04           .2150E+04  .1800E+04  .1557E+04  .9390E+03  .6987E+03  .4078E+03  .9265E+02  .1653E+03  .1892E+03  .2007E+03  .2249E+03  .2187E+03  .1821E+03  .1318E+03  .7541E+02  .4149E+02  .3141E+02  .2847E+02  .3566E+02  .6940E+02  .1453E+03  .1493E+03  .1572E+03  .1282E+03  .8361E+02  .6785E+02  .5305E+02  .6750E+01  .0000E+00  .1962E+03  .3424E+03  .4432E+03  .7693E+03  .1827E+04  .3432E+04  .4863E+04  .5087E+04  .4289E+04  .3273E+04  .1777E+04  .0000E+00  .0000E+00  .0000E+00  .0000E+00  .0000E+00  .0000E+00  .0000E+00  .0000E+00  .0000E+00  .0000E+00  .0000E+00  .0000E+00  .0000E+00  .0000E+00  .0000E+00  .0000E+00  .0000E+00  .0000E+00  .0000E+00  .0000E+00  .6300E+04  .3192E+04  .3192E+04  .3192E+04  .0000E+00  .0000E+00  .8090E+04  .3313E+05  .6308E+05  .7718E+05  .8995E+05  .9458E+05  .6237E+05  .8053E+05  .8053E+05  .8053E+05  
06:05           .4060E+03  .2834E+03  .2834E+03  .2176E+03  .1529E+03  .3400E+03  .4370E+03  .4957E+03  .4713E+03  .3147E+03  .1920E+03  .1427E+03  .1814E+03  .2071E+03  .2161E+03  .1656E+03  .1238E+03  .1109E+03  .1098E+03  .1016E+03  .8537E+02  .7920E+02  .7760E+02  .7580E+02  .7055E+02  .3905E+02  .0000E+00  .0000E+00  .0000E+00  .0000E+00  .2275E+03  .4848E+03  .7648E+03  .1542E+04  .3010E+04  .4191E+04  .4266E+04  .3517E+04  .2338E+04  .9650E+03  .0000E+00  .0000E+00  .0000E+00  .0000E+00  .0000E+00  .0000E+00  .0000E+00  .0000E+00  .0000E+00  .0000E+00  .0000E+00  .0000E+00  .0000E+00  .0000E+00  .1090E+04  .8093E+04  .1314E+05  .1223E+05  .1632E+05  .1329E+05  .0000E+00  .9280E+04  .8157E+04  .9234E+04  .7900E+04  .7704E+04  .6876E+04  .7190E+03  .8130E+04  .8130E+04  .8130E+04  .8130E+04  .0000E+00  .0000E+00  .0000E+00  .0000E+00  
06:06           .2233E+04  .1968E+04  .1509E+04  .1175E+04  .5274E+03  .1696E+03  .2215E+03  .2821E+03  .3643E+03  .4149E+03  .4260E+03  .3533E+03  .2471E+03  .1274E+03  .6920E+02  .9589E+02  .1018E+03  .1160E+03  .8673E+02  .2458E+02  .3821E+02  .3821E+02  .5017E+02  .3590E+02  .4233E+02  .3480E+02  .3480E+02  .2225E+02  .0000E+00  .7450E+02  .1978E+03  .3553E+03  .7195E+03  .1978E+04  .3571E+04  .4523E+04  .4154E+04  .2615E+04  .1507E+04  .6077E+03  .2410E+03  .0000E+00  .0000E+00  .0000E+00  .0000E+00  .0000E+00  .0000E+00  .0000E+00  .0000E+00  .0000E+00  .0000E+00  .0000E+00  .0000E+00  .0000E+00  .0000E+00  .0000E+00  .0000E+00  .0000E+00  .2141E+04  .2141E+04  .2141E+04  .4080E+04  .0000E+00  .0000E+00  .0000E+00  .0000E+00  .0000E+00  .0000E+00  .0000E+00  .2231E+05  .2718E+05  .2718E+05  .3297E+05  .2380E+05  .0000E+00  .0000E+00  
06:07           .8355E+03  .1000E+04  .9410E+03  .9091E+03  .7353E+03  .6130E+03  .4941E+03  .4129E+03  .3384E+03  .2626E+03  .1925E+03  .1129E+03  .6774E+02  .8563E+02  .1122E+03  .1515E+03  .1813E+03  .1991E+03  .1689E+03  .1078E+03  .6633E+02  .3096E+02  .6608E+02  .1319E+03  .1391E+03  .1519E+03  .1479E+03  .1489E+03  .1483E+03  .1632E+03  .1314E+03  .1870E+03  .1071E+04  .2489E+04  .3532E+04  .4763E+04  .4564E+04  .3463E+04  .2315E+04  .1045E+04  .0000E+00  .0000E+00  .0000E+00  .0000E+00  .0000E+00  .0000E+00  .0000E+00  .0000E+00  .0000E+00  .0000E+00  .0000E+00  .0000E+00  .6190E+04  .1663E+05  .1782E+05  .1569E+05  .1736E+05  .1007E+05  .0000E+00  .0000E+00  .0000E+00  .0000E+00  .0000E+00  .0000E+00  .0000E+00  .0000E+00  .0000E+00  .0000E+00  .0000E+00  .4670E+04  .4670E+04  .6445E+04  .2415E+05  .6156E+05  .6156E+05  .9340E+05  
06:08           .1235E+04  .1070E+04  .1049E+04  .8124E+03  .6766E+03  .4589E+03  .2829E+03  .2083E+03  .1726E+03  .1305E+03  .9920E+02  .1401E+03  .1876E+03  .2294E+03  .2173E+03  .1501E+03  .9201E+02  .5864E+02  .6177E+02  .7224E+02  .6911E+02  .7064E+02  .7269E+02  .7557E+02  .8003E+02  .3756E+02  .4650E+01  .3818E+02  .5353E+02  .5382E+02  .7396E+02  .7368E+02  .2406E+03  .1872E+04  .3686E+04  .3886E+04  .4023E+04  .2800E+04  .1313E+04  .5131E+03  .2444E+03  .2519E+03  .3040E+03  .4450E+03  .0000E+00  .0000E+00  .0000E+00  .0000E+00  .1600E+04  .5137E+04  .6776E+04  .6281E+04  .7360E+04  .6277E+04  .3150E+04  .0000E+00  .0000E+00  .0000E+00  .0000E+00  .0000E+00  .0000E+00  .1080E+05  .1140E+05  .1490E+05  .1973E+05  .2797E+05  .3031E+05  .3198E+05  .2853E+05  .1200E+05  .1742E+05  .3029E+05  .3029E+05  .4013E+05  .3870E+05  .0000E+00  
06:09           .3933E+03  .4698E+03  .4134E+03  .3677E+03  .3015E+03  .1294E+03  .1513E+03  .2030E+03  .1980E+03  .1909E+03  .1781E+03  .2156E+03  .2901E+03  .3490E+03  .3043E+03  .1997E+03  .1026E+03  .5648E+02  .4894E+02  .4331E+02  .3665E+02  .5673E+02  .1375E+03  .1539E+03  .1631E+03  .1241E+03  .7476E+02  .5214E+02  .5037E+02  .5050E+02  .6735E+02  .1007E+03  .3569E+03  .1491E+04  .3524E+04  .5293E+04  .5667E+04  .4225E+04  .2983E+04  .1604E+04  .6230E+03  .0000E+00  .0000E+00  .0000E+00  .0000E+00  .0000E+00  .0000E+00  .6400E+03  .6400E+03  .6400E+03  .6400E+03  .0000E+00  .2920E+03  .4014E+04  .4014E+04  .4014E+04  .8550E+04  .0000E+00  .0000E+00  .0000E+00  .0000E+00  .0000E+00  .0000E+00  .0000E+00  .0000E+00  .0000E+00  .0000E+00  .0000E+00  .0000E+00  .0000E+00  .2050E+05  .2350E+05  .2092E+05  .1930E+05  .1792E+05  .1490E+05  
06:10           .1213E+04  .1584E+04  .1647E+04  .1684E+04  .1329E+04  .8030E+03  .4759E+03  .3306E+03  .2651E+03  .2719E+03  .2209E+03  .6955E+02  .9750E+02  .1197E+03  .1098E+03  .1045E+03  .7770E+02  .5167E+02  .5176E+02  .5711E+02  .5484E+02  .5413E+02  .8129E+02  .1480E+03  .2032E+03  .1956E+03  .1743E+03  .1171E+03  .4540E+02  .0000E+00  .0000E+00  .4340E+03  .1346E+04  .3472E+04  .4785E+04  .6033E+04  .5369E+04  .3565E+04  .1973E+04  .7160E+03  .0000E+00  .0000E+00  .0000E+00  .0000E+00  .0000E+00  .0000E+00  .0000E+00  .0000E+00  .0000E+00  .0000E+00  .0000E+00  .3150E+04  .2180E+04  .2180E+04  .2180E+04  .0000E+00  .0000E+00  .0000E+00  .0000E+00  .2680E+04  .1376E+05  .1376E+05  .1376E+05  .2580E+05  .0000E+00  .0000E+00  .2260E+05  .5140E+05  .4480E+05  .4480E+05  .3930E+05  .2858E+05  .2600E+05  .2600E+05  .2380E+05  .1070E+05  
06:11           .1180E+04  .1180E+04  .9860E+03  .4615E+03  .4324E+03  .3555E+03  .2888E+03  .2279E+03  .1825E+03  .1493E+03  .6366E+02  .7792E+02  .1328E+03  .1852E+03  .2031E+03  .1803E+03  .1508E+03  .1165E+03  .1001E+03  .6979E+02  .4110E+02  .2523E+02  .6910E+01  .1494E+02  .1494E+02  .1296E+02  .1685E+02  .7010E+01  .7010E+01  .0000E+00  .0000E+00  .1516E+03  .5151E+03  .1648E+04  .3350E+04  .4981E+04  .5337E+04  .4129E+04  .2507E+04  .1435E+04  .1119E+04  .1046E+04  .6870E+03  .0000E+00  .0000E+00  .0000E+00  .1580E+04  .1817E+04  .1817E+04  .1817E+04  .2070E+04  .0000E+00  .0000E+00  .0000E+00  .0000E+00  .0000E+00  .0000E+00  .0000E+00  .0000E+00  .0000E+00  .0000E+00  .0000E+00  .9210E+03  .9210E+03  .9210E+03  .1501E+04  .2773E+05  .3888E+05  .3362E+05  .4239E+05  .2733E+05  .2430E+05  .5370E+05  .4760E+05  .4760E+05  .4800E+05  
06:12           .2137E+04  .2030E+04  .1849E+04  .1421E+04  .9011E+03  .4939E+03  .2032E+03  .2000E+03  .2589E+03  .2833E+03  .2868E+03  .1736E+03  .8078E+02  .1208E+03  .1224E+03  .1312E+03  .1024E+03  .9400E+02  .1259E+03  .1391E+03  .1541E+03  .1362E+03  .6650E+02  .1207E+02  .2469E+02  .2138E+02  .3177E+02  .4889E+02  .4401E+02  .5010E+02  .8154E+02  .2077E+03  .4638E+03  .1539E+04  .3192E+04  .4484E+04  .4613E+04  .3541E+04  .2126E+04  .1256E+04  .9015E+03  .5230E+03  .0000E+00  .0000E+00  .0000E+00  .0000E+00  .0000E+00  .0000E+00  .0000E+00  .0000E+00  .0000E+00  .0000E+00  .0000E+00  .0000E+00  .0000E+00  .0000E+00  .0000E+00  .0000E+00  .0000E+00  .0000E+00  .0000E+00  .0000E+00  .1830E+05  .2105E+05  .1807E+05  .1839E+05  .1399E+05  .1209E+05  .1355E+05  .1259E+05  .1404E+05  .1323E+05  .6520E+04  .7160E+04  .7160E+04  .7160E+04  
06:13           .8835E+03  .8835E+03  .6580E+03  .4317E+03  .3461E+03  .3183E+03  .3096E+03  .3743E+03  .4136E+03  .4277E+03  .3650E+03  .1316E+03  .7410E+02  .6320E+02  .5675E+02  .5535E+02  .8392E+02  .1282E+03  .1768E+03  .1690E+03  .1138E+03  .7532E+02  .2287E+02  .1930E+01  .0000E+00  .7310E+02  .1914E+03  .2058E+03  .1748E+03  .1917E+03  .9390E+02  .2490E+03  .6637E+03  .1778E+04  .3046E+04  .4740E+04  .5309E+04  .4449E+04  .2877E+04  .1644E+04  .9822E+03  .7258E+03  .3917E+03  .0000E+00  .0000E+00  .0000E+00  .0000E+00  .0000E+00  .0000E+00  .0000E+00  .0000E+00  .0000E+00  .0000E+00  .0000E+00  .0000E+00  .3040E+04  .3613E+04  .3613E+04  .4250E+04  .3330E+04  .0000E+00  .0000E+00  .1570E+03  .1570E+03  .1570E+03  .1570E+03  .0000E+00  .3120E+05  .3765E+05  .3201E+05  .3437E+05  .2374E+05  .0000E+00  .0000E+00  .0000E+00  .0000E+00  
06:14           .2373E+04  .2012E+04  .1496E+04  .1139E+04  .4980E+03  .7795E+02  .8567E+02  .1029E+03  .1734E+03  .2472E+03  .2937E+03  .2763E+03  .2093E+03  .1613E+03  .1248E+03  .1086E+03  .1058E+03  .1017E+03  .1026E+03  .9779E+02  .8279E+02  .7000E+02  .5544E+02  .3940E+02  .4272E+02  .3674E+02  .9910E+01  .0000E+00  .3160E+03  .4640E+03  .4696E+03  .3980E+03  .3713E+03  .1034E+04  .2922E+04  .4827E+04  .5451E+04  .4274E+04  .2123E+04  .9636E+03  .2761E+03  .9720E+02  .0000E+00  .0000E+00  .0000E+00  .0000E+00  .0000E+00  .0000E+00  .0000E+00  .0000E+00  .0000E+00  .0000E+00  .0000E+00  .0000E+00  .0000E+00  .0000E+00  .0000E+00  .0000E+00  .0000E+00  .0000E+00  .0000E+00  .0000E+00  .5210E+04  .2310E+05  .2948E+05  .2555E+05  .2240E+05  .1339E+05  .7382E+04  .7907E+04  .1110E+05  .0000E+00  .3280E+04  .1323E+05  .1323E+05  .1323E+05  
06:15           .2460E+03  .7293E+03  .9756E+03  .9319E+03  .8433E+03  .5098E+03  .2549E+03  .2188E+03  .2816E+03  .2901E+03  .2263E+03  .1521E+03  .9744E+02  .7239E+02  .5931E+02  .6370E+02  .9544E+02  .1542E+03  .2030E+03  .2123E+03  .1971E+03  .1501E+03  .1071E+03  .7536E+02  .2523E+02  .0000E+00  .0000E+00  .0000E+00  .0000E+00  .0000E+00  .9740E+02  .1955E+03  .4097E+03  .1124E+04  .2765E+04  .4440E+04  .5176E+04  .4411E+04  .3002E+04  .1878E+04  .7700E+03  .0000E+00  .0000E+00  .0000E+00  .6340E+03  .1605E+04  .1435E+04  .1435E+04  .1534E+04  .0000E+00  .0000E+00  .0000E+00  .0000E+00  .0000E+00  .1770E+04  .1770E+04  .1770E+04  .1770E+04  .0000E+00  .0000E+00  .0000E+00  .0000E+00  .2160E+05  .8327E+05  .1354E+06  .1518E+06  .1698E+06  .1308E+06  .9558E+05  .5797E+05  .1910E+05  .0000E+00  .0000E+00  .0000E+00  .0000E+00  .0000E+00  
06:16           .1570E+04  .1663E+04  .1310E+04  .9630E+03  .5521E+03  .1876E+03  .8193E+02  .1816E+03  .2061E+03  .2025E+03  .1493E+03  .8094E+02  .7280E+02  .1363E+03  .1879E+03  .2121E+03  .1874E+03  .1368E+03  .9669E+02  .6246E+02  .6139E+02  .7816E+02  .8786E+02  .7411E+02  .5132E+02  .2500E+02  .1619E+02  .2141E+02  .4699E+02  .8270E+02  .1373E+03  .1840E+03  .4801E+03  .1636E+04  .3320E+04  .4504E+04  .4271E+04  .3125E+04  .1845E+04  .5807E+03  .0000E+00  .0000E+00  .0000E+00  .2640E+03  .1698E+04  .1993E+04  .1993E+04  .2617E+04  .1670E+04  .0000E+00  .0000E+00  .0000E+00  .0000E+00  .0000E+00  .0000E+00  .0000E+00  .0000E+00  .5670E+04  .1836E+05  .1780E+05  .1780E+05  .2091E+05  .8540E+04  .0000E+00  .0000E+00  .0000E+00  .0000E+00  .1870E+05  .4767E+05  .7282E+05  .9716E+05  .1188E+06  .1353E+06  .1280E+06  .0000E+00  .0000E+00  
06:17           .6255E+03  .6255E+03  .6255E+03  .7995E+02  .2564E+03  .3837E+03  .3575E+03  .4408E+03  .2858E+03  .1428E+03  .2138E+03  .2399E+03  .2836E+03  .2649E+03  .2077E+03  .1419E+03  .1091E+03  .5443E+02  .1729E+02  .4502E+02  .8251E+02  .1320E+03  .1772E+03  .1921E+03  .1774E+03  .1451E+03  .1264E+03  .9790E+02  .0000E+00  .0000E+00  .0000E+00  .0000E+00  .7175E+03  .2246E+04  .3443E+04  .4234E+04  .4290E+04  .3129E+04  .1788E+04  .9791E+03  .6477E+03  .5126E+03  .3943E+03  .4600E+03  .1000E+03  .1000E+03  .1000E+03  .1000E+03  .0000E+00  .0000E+00  .0000E+00  .2150E+04  .3550E+04  .3410E+04  .3410E+04  .3677E+04  .2200E+04  .0000E+00  .0000E+00  .7620E+04  .7620E+04  .7620E+04  .7620E+04  .0000E+00  .0000E+00  .0000E+00  .0000E+00  .0000E+00  .0000E+00  .0000E+00  .0000E+00  .5220E+05  .6173E+05  .6280E+05  .6968E+05  .6343E+05  
06:18           .0000E+00  .0000E+00  .4020E+03  .3553E+03  .2758E+03  .2286E+03  .1610E+03  .1671E+03  .2424E+03  .3220E+03  .3920E+03  .4224E+03  .3623E+03  .2596E+03  .1541E+03  .8501E+02  .7713E+02  .1165E+03  .1601E+03  .1668E+03  .1866E+03  .1433E+03  .5690E+02  .0000E+00  .0000E+00  .1320E+02  .1320E+02  .1320E+02  .1320E+02  .8560E+02  .4099E+03  .6109E+03  .7825E+03  .1576E+04  .2903E+04  .4190E+04  .4567E+04  .3664E+04  .2087E+04  .1158E+04  .5427E+03  .2500E+03  .0000E+00  .1010E+03  .4567E+03  .4011E+03  .4011E+03  .4579E+03  .3770E+02  .0000E+00  .0000E+00  .0000E+00  .0000E+00  .0000E+00  .0000E+00  .0000E+00  .0000E+00  .0000E+00  .0000E+00  .8860E+04  .1078E+05  .9482E+04  .1065E+05  .7245E+04  .0000E+00  .0000E+00  .0000E+00  .6870E+04  .6787E+04  .9452E+04  .7041E+04  .7866E+04  .1429E+05  .5087E+05  .6350E+05  .7980E+05  
06:19           .7813E+03  .5532E+03  .5649E+03  .6147E+03  .6739E+03  .6001E+03  .3881E+03  .2932E+03  .4189E+03  .5046E+03  .4521E+03  .3299E+03  .2117E+03  .1340E+03  .1236E+03  .9630E+02  .5390E+02  .2680E+02  .6660E+02  .6772E+02  .5866E+02  .6000E+02  .5439E+02  .8359E+02  .9701E+02  .1113E+03  .1126E+03  .4780E+02  .0000E+00  .0000E+00  .9860E+01  .1579E+03  .6437E+03  .1534E+04  .2986E+04  .4119E+04  .4441E+04  .3661E+04  .2664E+04  .1949E+04  .9180E+03  .0000E+00  .0000E+00  .1311E+04  .1705E+04  .1717E+04  .1888E+04  .1847E+04  .1370E+04  .0000E+00  .0000E+00  .0000E+00  .0000E+00  .1470E+04  .2469E+05  .3649E+05  .3401E+05  .4202E+05  .3557E+05  .1710E+05  .0000E+00  .0000E+00  .0000E+00  .0000E+00  .0000E+00  .1960E+05  .2173E+05  .1870E+05  .1870E+05  .1527E+05  .2650E+05  .2208E+05  .2208E+05  .1432E+05  .2570E+04  .2570E+04  
06:20           .0000E+00  .7575E+03  .7893E+03  .7738E+03  .8841E+03  .8860E+03  .7723E+03  .5441E+03  .2879E+03  .1746E+03  .1520E+03  .1287E+03  .7475E+02  .5817E+02  .5686E+02  .7963E+02  .1198E+03  .1543E+03  .1526E+03  .1252E+03  .7292E+02  .5933E+02  .6711E+02  .8593E+02  .9207E+02  .1054E+03  .9509E+02  .9033E+02  .7255E+02  .9960E+01  .0000E+00  .1434E+03  .6590E+03  .1698E+04  .3082E+04  .4410E+04  .4660E+04  .3639E+04  .2398E+04  .1504E+04  .7125E+03  .0000E+00  .8800E+03  .1433E+04  .1162E+04  .1162E+04  .1070E+04  .2690E+03  .0000E+00  .0000E+00  .0000E+00  .0000E+00  .0000E+00  .0000E+00  .0000E+00  .0000E+00  .0000E+00  .0000E+00  .0000E+00  .0000E+00  .1390E+05  .2987E+05  .2521E+05  .2521E+05  .2066E+05  .2026E+05  .2708E+05  .2325E+05  .2640E+05  .1445E+05  .0000E+00  .0000E+00  .8550E+04  .8550E+04  .8550E+04  .1550E+05  
06:21           .4193E+03  .5590E+03  .5689E+03  .5054E+03  .4140E+03  .3187E+03  .3527E+03  .4261E+03  .4453E+03  .4101E+03  .3481E+03  .2919E+03  .2226E+03  .1707E+03  .1528E+03  .6294E+02  .1199E+03  .1253E+03  .1175E+03  .8531E+02  .5309E+02  .7447E+02  .1376E+03  .2253E+03  .2619E+03  .2532E+03  .2243E+03  .1226E+03  .0000E+00  .0000E+00  .0000E+00  .1390E+03  .7343E+03  .2045E+04  .3136E+04  .4430E+04  .4463E+04  .3139E+04  .2134E+04  .1117E+04  .3980E+03  .2830E+03  .7368E+03  .1198E+04  .1541E+04  .1864E+04  .1977E+04  .1420E+04  .0000E+00  .0000E+00  .0000E+00  .0000E+00  .0000E+00  .0000E+00  .0000E+00  .0000E+00  .0000E+00  .0000E+00  .0000E+00  .9780E+04  .9780E+04  .9780E+04  .9780E+04  .1800E+05  .1800E+05  .1800E+05  .1800E+05  .1925E+05  .2160E+05  .2160E+05  .2420E+05  .1760E+05  .0000E+00  .2702E+05  .2702E+05  .2702E+05  
06:22           .9190E+03  .4685E+03  .4685E+03  .4685E+03  .9040E+02  .1410E+03  .1410E+03  .1410E+03  .1235E+03  .2170E+03  .3044E+03  .3240E+03  .3550E+03  .2847E+03  .2227E+03  .2116E+03  .2337E+03  .2481E+03  .2281E+03  .1820E+03  .1267E+03  .9913E+02  .1190E+03  .1836E+03  .2367E+03  .2195E+03  .1639E+03  .1036E+03  .3867E+02  .0000E+00  .0000E+00  .1040E+03  .4523E+03  .1527E+04  .2692E+04  .4207E+04  .4784E+04  .4047E+04  .2516E+04  .1684E+04  .9233E+03  .1250E+03  .2190E+04  .3860E+04  .3414E+04  .3414E+04  .3493E+04  .1380E+04  .0000E+00  .0000E+00  .0000E+00  .0000E+00  .0000E+00  .0000E+00  .0000E+00  .0000E+00  .0000E+00  .0000E+00  .6615E+04  .4590E+04  .4590E+04  .5720E+04  .0000E+00  .0000E+00  .0000E+00  .0000E+00  .0000E+00  .0000E+00  .0000E+00  .0000E+00  .0000E+00  .1635E+05  .1635E+05  .1635E+05  .3050E+05  .0000E+00  
06:23           .5649E+03  .5649E+03  .3867E+03  .3168E+03  .2788E+03  .2476E+03  .2062E+03  .1990E+03  .2471E+03  .2573E+03  .2197E+03  .1713E+03  .1320E+03  .9137E+02  .6078E+02  .5168E+02  .7975E+02  .9326E+02  .9989E+02  .9343E+02  .8714E+02  .1078E+03  .1386E+03  .1514E+03  .1440E+03  .1319E+03  .1006E+03  .1272E+03  .4025E+03  .4020E+03  .4766E+03  .5010E+03  .2571E+03  .9936E+03  .1991E+04  .3215E+04  .4239E+04  .4224E+04  .3331E+04  .2221E+04  .1685E+04  .1332E+04  .9470E+03  .9860E+03  .9860E+03  .9860E+03  .9860E+03  .0000E+00  .0000E+00  .0000E+00  .0000E+00  .0000E+00  .0000E+00  .0000E+00  .0000E+00  .0000E+00  .0000E+00  .0000E+00  .0000E+00  .0000E+00  .0000E+00  .1732E+05  .2346E+05  .1744E+05  .1912E+05  .1213E+05  .3910E+03  .0000E+00  .0000E+00  .0000E+00  .3490E+05  .7153E+05  .9272E+05  .1088E+06  .1300E+06  .1423E+06  
06:24           .2010E+04  .1732E+04  .1511E+04  .9953E+03  .6813E+03  .3460E+03  .2060E+03  .9007E+02  .1140E+02  .5540E+02  .1728E+03  .3185E+03  .3932E+03  .4409E+03  .3408E+03  .2308E+03  .8860E+02  .3260E+02  .1413E+03  .1958E+03  .2109E+03  .2284E+03  .1854E+03  .1126E+03  .7558E+02  .4131E+02  .1720E+01  .0000E+00  .0000E+00  .1920E+03  .4023E+03  .4586E+03  .4771E+03  .7859E+03  .1523E+04  .2579E+04  .3370E+04  .3299E+04  .2297E+04  .1608E+04  .7707E+03  .1350E+03  .1505E+04  .2997E+04  .3313E+04  .3403E+04  .3485E+04  .2205E+04  .0000E+00  .0000E+00  .0000E+00  .0000E+00  .0000E+00  .0000E+00  .0000E+00  .0000E+00  .2190E+05  .2190E+05  .2190E+05  .2190E+05  .0000E+00  .5470E+04  .4093E+04  .4093E+04  .4093E+04  .2660E+04  .1377E+05  .1377E+05  .1377E+05  .2640E+05  .2302E+05  .3649E+05  .3002E+05  .3544E+05  .2347E+05  .0000E+00  
06:25           .4220E+03  .4220E+03  .2820E+03  .4080E+03  .3816E+03  .3296E+03  .3369E+03  .2821E+03  .2496E+03  .1882E+03  .1382E+03  .1641E+03  .1969E+03  .1970E+03  .1759E+03  .1600E+03  .1550E+03  .1298E+03  .8381E+02  .6094E+02  .4837E+02  .4235E+02  .1195E+03  .1339E+03  .1183E+03  .1091E+03  .8530E+02  .9349E+02  .9520E+02  .9996E+02  .9563E+02  .2690E+02  .3350E+03  .9700E+03  .2023E+04  .3457E+04  .4853E+04  .5234E+04  .4201E+04  .2906E+04  .1864E+04  .6797E+03  .2147E+04  .2832E+04  .2595E+04  .3193E+04  .2390E+04  .0000E+00  .0000E+00  .0000E+00  .0000E+00  .0000E+00  .0000E+00  .0000E+00  .0000E+00  .0000E+00  .0000E+00  .0000E+00  .0000E+00  .0000E+00  .0000E+00  .0000E+00  .0000E+00  .0000E+00  .0000E+00  .0000E+00  .0000E+00  .0000E+00  .7375E+04  .1931E+05  .2986E+05  .4556E+05  .7236E+05  .9611E+05  .1110E+06  .1247E+06  
06:26           .0000E+00  .2000E+03  .4800E+03  .6632E+03  .6523E+03  .6567E+03  .4850E+03  .3950E+03  .4343E+03  .4854E+03  .4404E+03  .3080E+03  .1983E+03  .1346E+03  .1111E+03  .1019E+03  .1157E+03  .1446E+03  .1445E+03  .1406E+03  .7910E+02  .3125E+02  .3920E+02  .2972E+02  .2990E+02  .2990E+02  .2134E+02  .7803E+02  .1390E+03  .2160E+03  .3349E+03  .4167E+03  .5163E+03  .8419E+03  .1787E+04  .3193E+04  .4193E+04  .4061E+04  .2728E+04  .1717E+04  .6389E+03  .4060E+02  .6635E+03  .1227E+04  .1062E+04  .1223E+04  .1086E+04  .3070E+03  .0000E+00  .0000E+00  .0000E+00  .0000E+00  .0000E+00  .0000E+00  .0000E+00  .0000E+00  .0000E+00  .0000E+00  .0000E+00  .9450E+03  .8785E+04  .1819E+05  .2624E+05  .3854E+05  .3957E+05  .3232E+05  .3009E+05  .2899E+05  .3388E+05  .3657E+05  .2120E+05  .0000E+00  .0000E+00  .0000E+00  .0000E+00  .0000E+00  
06:27           .0000E+00  .5810E+02  .3820E+03  .5682E+03  .6146E+03  .6729E+03  .5524E+03  .3492E+03  .2604E+03  .1412E+03  .4217E+02  .6370E+02  .6024E+02  .6525E+02  .5358E+02  .8647E+02  .1478E+03  .2288E+03  .2831E+03  .2487E+03  .1704E+03  .9345E+02  .4236E+02  .4697E+02  .6786E+02  .8397E+02  .1090E+03  .1363E+03  .1640E+03  .1929E+03  .2004E+03  .1500E+03  .1267E+03  .3704E+03  .1219E+04  .2329E+04  .3623E+04  .4217E+04  .3637E+04  .3116E+04  .2207E+04  .1240E+04  .3530E+04  .4074E+04  .3657E+04  .4160E+04  .2820E+04  .0000E+00  .0000E+00  .0000E+00  .0000E+00  .0000E+00  .0000E+00  .0000E+00  .0000E+00  .0000E+00  .0000E+00  .0000E+00  .0000E+00  .0000E+00  .0000E+00  .0000E+00  .0000E+00  .0000E+00  .0000E+00  .0000E+00  .0000E+00  .0000E+00  .0000E+00  .0000E+00  .4255E+04  .5208E+04  .1172E+05  .3177E+05  .4286E+05  .6313E+05  
06:28           .7140E+02  .1486E+03  .4183E+03  .6801E+03  .9411E+03  .9233E+03  .6360E+03  .3911E+03  .1945E+03  .1562E+03  .1908E+03  .2326E+03  .2150E+03  .1719E+03  .1023E+03  .5237E+02  .4386E+02  .3550E+02  .6507E+02  .1043E+03  .1077E+03  .1281E+03  .1068E+03  .1015E+03  .8650E+02  .3750E+02  .0000E+00  .0000E+00  .6240E+02  .1488E+03  .1789E+03  .1589E+03  .1759E+03  .4100E+03  .1290E+04  .2805E+04  .4303E+04  .4983E+04  .4356E+04  .3187E+04  .2186E+04  .9310E+03  .7570E+03  .1939E+04  .1825E+04  .1825E+04  .2000E+04  .1040E+04  .0000E+00  .0000E+00  .0000E+00  .0000E+00  .0000E+00  .0000E+00  .0000E+00  .0000E+00  .0000E+00  .0000E+00  .0000E+00  .0000E+00  .6070E+04  .1179E+05  .1129E+05  .1129E+05  .1219E+05  .0000E+00  .2331E+05  .5248E+05  .5489E+05  .5428E+05  .4145E+05  .2147E+05  .1623E+05  .1623E+05  .1682E+05  .5460E+04  
06:29           .0000E+00  .8980E+02  .5293E+03  .6094E+03  .5640E+03  .6389E+03  .5703E+03  .5186E+03  .4413E+03  .3029E+03  .2121E+03  .1596E+03  .1279E+03  .1286E+03  .1386E+03  .1303E+03  .1055E+03  .6758E+02  .7108E+02  .7317E+02  .7004E+02  .5597E+02  .5400E+02  .6689E+02  .6593E+02  .5375E+02  .3996E+02  .6275E+02  .1021E+03  .1584E+03  .1774E+03  .1567E+03  .1281E+03  .2344E+03  .1011E+04  .2656E+04  .4180E+04  .4506E+04  .3298E+04  .2138E+04  .7140E+03  .1328E+04  .2786E+04  .2884E+04  .3010E+04  .2680E+04  .1174E+04  .0000E+00  .0000E+00  .0000E+00  .0000E+00  .0000E+00  .0000E+00  .0000E+00  .3385E+04  .2913E+04  .2913E+04  .3075E+04  .0000E+00  .0000E+00  .0000E+00  .0000E+00  .0000E+00  .0000E+00  .7890E+04  .1906E+05  .1990E+05  .1990E+05  .2423E+05  .1290E+05  .0000E+00  .0000E+00  .0000E+00  .4130E+05  .4130E+05  .4130E+05  
06:30           .1053E+04  .8565E+03  .8565E+03  .4680E+03  .0000E+00  .0000E+00  .0000E+00  .0000E+00  .3568E+02  .7677E+02  .1398E+03  .2029E+03  .2491E+03  .2940E+03  .3213E+03  .3430E+03  .3286E+03  .2889E+03  .2621E+03  .2294E+03  .1770E+03  .1112E+03  .5136E+02  .2692E+02  .9667E+02  .8664E+02  .8664E+02  .9273E+02  .2620E+02  .1371E+03  .3233E+03  .3929E+03  .4093E+03  .5134E+03  .1147E+04  .2366E+04  .3600E+04  .4103E+04  .3463E+04  .2236E+04  .1259E+04  .1344E+04  .2107E+04  .2505E+04  .2915E+04  .2125E+04  .0000E+00  .0000E+00  .0000E+00  .0000E+00  .0000E+00  .0000E+00  .3080E+04  .5833E+04  .5833E+04  .5833E+04  .6310E+04  .0000E+00  .0000E+00  .0000E+00  .0000E+00  .0000E+00  .0000E+00  .2800E+04  .1937E+05  .1893E+05  .1833E+05  .2581E+05  .3668E+05  .3762E+05  .4705E+05  .3575E+05  .0000E+00  .2700E+04  .2700E+04  .2700E+04  
06:31           .2183E+04  .1810E+04  .1449E+04  .8680E+03  .4494E+03  .3511E+03  .4651E+03  .5733E+03  .5417E+03  .4111E+03  .1776E+03  .5009E+02  .4351E+02  .8369E+02  .9134E+02  .1138E+03  .8355E+02  .5022E+02  .7154E+02  .9210E+02  .1173E+03  .1025E+03  .9544E+02  .5740E+02  .6910E+01  .0000E+00  .7215E+02  .1333E+03  .1431E+03  .1396E+03  .1384E+03  .1242E+03  .6120E+03  .1051E+04  .1685E+04  .3053E+04  .4274E+04  .4776E+04  .4213E+04  .2828E+04  .1727E+04  .9705E+03  .1144E+04  .1212E+04  .1573E+04  .1401E+04  .0000E+00  .0000E+00  .0000E+00  .0000E+00  .0000E+00  .0000E+00  .0000E+00  .3695E+04  .4945E+04  .4007E+04  .4484E+04  .2752E+04  .0000E+00  .4300E+04  .2474E+04  .2474E+04  .2474E+04  .0000E+00  .0000E+00  .0000E+00  .0000E+00  .0000E+00  .0000E+00  .0000E+00  .0000E+00  .1303E+05  .1303E+05  .1303E+05  .2520E+05  .0000E+00  
06:32           .1096E+04  .1235E+04  .1112E+04  .9603E+03  .6140E+03  .3523E+03  .2109E+03  .1701E+03  .1354E+03  .1136E+03  .9253E+02  .8067E+02  .1093E+03  .1386E+03  .1273E+03  .1051E+03  .1091E+03  .1344E+03  .1402E+03  .1251E+03  .7347E+02  .5537E+02  .5331E+02  .5150E+02  .4056E+02  .3237E+02  .2730E+02  .3505E+02  .4995E+02  .4995E+02  .5973E+02  .1772E+03  .4968E+03  .8262E+03  .1607E+04  .2930E+04  .3950E+04  .4106E+04  .3187E+04  .2009E+04  .1172E+04  .4630E+03  .0000E+00  .1420E+03  .7625E+02  .7625E+02  .7625E+02  .0000E+00  .0000E+00  .0000E+00  .0000E+00  .0000E+00  .0000E+00  .0000E+00  .0000E+00  .0000E+00  .1067E+05  .1991E+05  .2086E+05  .2378E+05  .2587E+05  .1520E+05  .0000E+00  .0000E+00  .0000E+00  .0000E+00  .0000E+00  .3260E+05  .7527E+05  .6276E+05  .6276E+05  .6400E+05  .1080E+05  .0000E+00  .0000E+00  .0000E+00  
06:33           .7500E+01  .7500E+01  .6330E+01  .6330E+01  .5160E+01  .5160E+01  .0000E+00  .9890E+02  .2437E+03  .3406E+03  .4271E+03  .4603E+03  .3971E+03  .3006E+03  .2239E+03  .1647E+03  .1450E+03  .1404E+03  .1312E+03  .1366E+03  .1017E+03  .1770E+02  .5463E+02  .1066E+03  .1198E+03  .1329E+03  .1339E+03  .7020E+02  .5840E+02  .1988E+03  .2855E+03  .2719E+03  .3057E+03  .5207E+03  .1371E+04  .2774E+04  .3994E+04  .4221E+04  .3123E+04  .2317E+04  .1148E+04  .2485E+03  .1679E+04  .2595E+04  .2475E+04  .3050E+04  .2767E+04  .1240E+04  .0000E+00  .0000E+00  .0000E+00  .0000E+00  .0000E+00  .0000E+00  .0000E+00  .0000E+00  .0000E+00  .0000E+00  .9150E+04  .1202E+05  .1369E+05  .1151E+05  .1162E+05  .9439E+04  .7009E+04  .1320E+05  .1320E+05  .1320E+05  .0000E+00  .0000E+00  .0000E+00  .1850E+05  .3650E+05  .4372E+05  .4372E+05  .5353E+05  
06:34           .1132E+04  .1239E+04  .1011E+04  .1047E+04  .6977E+03  .2050E+03  .0000E+00  .6050E+02  .1472E+03  .2141E+03  .2428E+03  .2771E+03  .2253E+03  .1424E+03  .9191E+02  .9251E+02  .1241E+03  .1459E+03  .1469E+03  .1240E+03  .1111E+03  .9177E+02  .3090E+02  .7063E+02  .1426E+03  .1764E+03  .1905E+03  .1916E+03  .1326E+03  .2280E+02  .0000E+00  .6000E+01  .2557E+03  .9154E+03  .1728E+04  .2919E+04  .3619E+04  .3490E+04  .2700E+04  .1866E+04  .1207E+04  .9084E+03  .7540E+03  .3650E+03  .6510E+03  .7714E+03  .7714E+03  .9627E+03  .8540E+03  .0000E+00  .0000E+00  .0000E+00  .0000E+00  .0000E+00  .0000E+00  .0000E+00  .5910E+04  .5777E+04  .5777E+04  .6530E+04  .0000E+00  .0000E+00  .0000E+00  .1900E+05  .1331E+05  .1331E+05  .1331E+05  .0000E+00  .0000E+00  .1900E+04  .2730E+05  .2854E+05  .2854E+05  .3590E+05  .1820E+05  .0000E+00  
06:35           .5510E+03  .4732E+03  .5657E+03  .5841E+03  .5853E+03  .4634E+03  .2638E+03  .1436E+03  .1225E+03  .1560E+03  .2205E+03  .2660E+03  .2536E+03  .1912E+03  .1209E+03  .6417E+02  .3564E+02  .2680E+02  .2345E+02  .7160E+02  .1030E+03  .1115E+03  .1403E+03  .1288E+03  .9947E+02  .8160E+02  .6120E+02  .6710E+02  .7590E+02  .3090E+02  .4170E+02  .1792E+03  .4241E+03  .1010E+04  .2372E+04  .3816E+04  .4501E+04  .4027E+04  .2752E+04  .1680E+04  .1085E+04  .6545E+03  .0000E+00  .0000E+00  .3120E+02  .3120E+02  .3120E+02  .3120E+02  .0000E+00  .0000E+00  .0000E+00  .0000E+00  .0000E+00  .0000E+00  .0000E+00  .0000E+00  .0000E+00  .0000E+00  .0000E+00  .0000E+00  .0000E+00  .0000E+00  .0000E+00  .6470E+04  .2146E+05  .3745E+05  .5212E+05  .6746E+05  .5709E+05  .4858E+05  .2310E+05  .3000E+04  .0000E+00  .0000E+00  .0000E+00  .0000E+00  
06:36           .1223E+04  .1100E+04  .9504E+03  .7766E+03  .6396E+03  .6159E+03  .5961E+03  .4770E+03  .4194E+03  .3063E+03  .1006E+03  .8440E+02  .1076E+03  .1086E+03  .1058E+03  .7833E+02  .5157E+02  .5909E+02  .9154E+02  .1102E+03  .1076E+03  .8610E+02  .3644E+02  .8484E+02  .9440E+02  .9755E+02  .9968E+02  .5285E+02  .0000E+00  .0000E+00  .6490E+02  .1182E+03  .3577E+03  .9941E+03  .2189E+04  .3340E+04  .3780E+04  .3250E+04  .2133E+04  .1065E+04  .5446E+03  .1617E+03  .1120E+01  .0000E+00  .0000E+00  .0000E+00  .0000E+00  .0000E+00  .0000E+00  .0000E+00  .0000E+00  .0000E+00  .0000E+00  .0000E+00  .0000E+00  .0000E+00  .0000E+00  .0000E+00  .0000E+00  .0000E+00  .8110E+04  .8110E+04  .8110E+04  .1300E+05  .0000E+00  .4315E+05  .5405E+05  .4555E+05  .4864E+05  .3890E+05  .2120E+05  .0000E+00  .7160E+04  .3169E+05  .3169E+05  .3169E+05  
06:37           .0000E+00  .0000E+00  .3495E+03  .4975E+03  .4807E+03  .4990E+03  .4726E+03  .4166E+03  .3473E+03  .2361E+03  .1450E+03  .1311E+03  .1613E+03  .1754E+03  .1589E+03  .1433E+03  .1114E+03  .8380E+02  .7634E+02  .9366E+02  .1391E+03  .1874E+03  .1847E+03  .1877E+03  .1259E+03  .2958E+02  .1091E+02  .1091E+02  .4037E+02  .8047E+02  .8602E+02  .9773E+02  .2222E+03  .1180E+04  .2492E+04  .3900E+04  .4316E+04  .3348E+04  .2514E+04  .1473E+04  .6090E+03  .0000E+00  .0000E+00  .0000E+00  .0000E+00  .0000E+00  .0000E+00  .0000E+00  .0000E+00  .0000E+00  .0000E+00  .0000E+00  .0000E+00  .0000E+00  .0000E+00  .0000E+00  .0000E+00  .0000E+00  .0000E+00  .0000E+00  .7011E+04  .1173E+05  .1173E+05  .1543E+05  .8085E+04  .2896E+05  .3519E+05  .2743E+05  .3149E+05  .1684E+05  .4330E+04  .2470E+05  .4380E+05  .4053E+05  .4053E+05  .4175E+05  
06:38           .7440E+01  .2701E+03  .5265E+03  .6532E+03  .8546E+03  .8173E+03  .6100E+03  .4922E+03  .3473E+03  .1360E+03  .9585E+02  .1484E+03  .1839E+03  .2277E+03  .2340E+03  .1836E+03  .1308E+03  .8493E+02  .1146E+03  .1494E+03  .1846E+03  .1760E+03  .1368E+03  .1008E+03  .6456E+02  .4287E+02  .3618E+02  .1701E+02  .6870E+01  .1646E+03  .3390E+03  .4156E+03  .4819E+03  .4408E+03  .3902E+03  .1046E+04  .2175E+04  .3457E+04  .3859E+04  .3108E+04  .1804E+04  .1006E+04  .5160E+03  .3490E+03  .0000E+00  .5590E+03  .3840E+03  .3840E+03  .3840E+03  .2000E+03  .0000E+00  .0000E+00  .0000E+00  .0000E+00  .0000E+00  .0000E+00  .0000E+00  .0000E+00  .0000E+00  .0000E+00  .1400E+05  .2357E+05  .2914E+05  .3459E+05  .3646E+05  .3203E+05  .2184E+05  .7076E+04  .4520E+04  .5707E+04  .4930E+04  .1260E+05  .3213E+05  .3130E+05  .3130E+05  .3895E+05  
06:39           .2613E+04  .1801E+04  .1510E+04  .6980E+03  .2026E+03  .0000E+00  .8190E+02  .7600E+02  .7980E+02  .1140E+03  .1627E+03  .2429E+03  .2940E+03  .2586E+03  .2071E+03  .1033E+03  .6313E+02  .6703E+02  .8243E+02  .9203E+02  .8767E+02  .7553E+02  .5527E+02  .2533E+02  .1417E+02  .1444E+02  .1531E+02  .6510E+01  .8030E+02  .1730E+03  .2080E+03  .2550E+03  .2891E+03  .6749E+03  .1754E+04  .3111E+04  .3881E+04  .3451E+04  .2899E+04  .1895E+04  .8350E+03  .0000E+00  .0000E+00  .0000E+00  .4678E+03  .1421E+04  .1502E+04  .1802E+04  .1990E+04  .9690E+03  .0000E+00  .0000E+00  .0000E+00  .0000E+00  .0000E+00  .0000E+00  .0000E+00  .0000E+00  .0000E+00  .0000E+00  .0000E+00  .0000E+00  .1330E+05  .2333E+05  .2214E+05  .2214E+05  .2367E+05  .1290E+05  .0000E+00  .0000E+00  .2655E+05  .2458E+05  .2402E+05  .2406E+05  .2094E+05  .2350E+05  
06:40           .5827E+03  .4538E+03  .3654E+03  .3047E+03  .4527E+03  .6181E+03  .6604E+03  .5736E+03  .4343E+03  .3756E+03  .3847E+03  .4184E+03  .4139E+03  .3099E+03  .2300E+03  .1038E+03  .2810E+02  .1100E+01  .8600E+01  .3970E+02  .9582E+02  .1387E+03  .1925E+03  .2056E+03  .1516E+03  .1190E+03  .6122E+02  .3880E+02  .4607E+02  .4607E+02  .4770E+02  .1082E+03  .3971E+03  .9047E+03  .1879E+04  .3199E+04  .3919E+04  .3673E+04  .2631E+04  .1572E+04  .9705E+03  .4611E+03  .0000E+00  .0000E+00  .0000E+00  .1440E+04  .1583E+04  .1794E+04  .1562E+04  .1588E+04  .1361E+04  .3520E+03  .0000E+00  .0000E+00  .0000E+00  .0000E+00  .0000E+00  .0000E+00  .1120E+04  .3037E+04  .4478E+04  .5914E+04  .6478E+04  .7028E+04  .5330E+04  .2720E+05  .3973E+05  .4313E+05  .4200E+05  .3154E+05  .2500E+05  .2008E+05  .2443E+05  .3770E+05  .0000E+00  .0000E+00  
06:41           .1390E+04  .1036E+04  .8393E+03  .5649E+03  .4644E+03  .4831E+03  .4790E+03  .4759E+03  .4581E+03  .3933E+03  .2839E+03  .1889E+03  .1489E+03  .1456E+03  .1210E+03  .5945E+02  .1310E+03  .1324E+03  .1169E+03  .1286E+03  .1253E+03  .1258E+03  .1142E+03  .1118E+03  .1129E+03  .1143E+03  .1117E+03  .5635E+02  .0000E+00  .0000E+00  .0000E+00  .0000E+00  .4210E+03  .1208E+04  .2174E+04  .3319E+04  .4174E+04  .3979E+04  .2885E+04  .1568E+04  .9155E+03  .4092E+03  .4460E+01  .0000E+00  .0000E+00  .0000E+00  .0000E+00  .0000E+00  .0000E+00  .0000E+00  .0000E+00  .0000E+00  .0000E+00  .4190E+03  .2740E+04  .4414E+04  .4108E+04  .5375E+04  .4530E+04  .0000E+00  .0000E+00  .1514E+05  .3227E+05  .3900E+05  .4217E+05  .4615E+05  .3540E+05  .0000E+00  .4970E+05  .6600E+05  .5788E+05  .5116E+05  .5744E+05  .7221E+05  .8792E+05  .1093E+06  
06:42           .1603E+04  .1380E+04  .1048E+04  .8656E+03  .3893E+03  .1070E+03  .2875E+03  .3798E+03  .3665E+03  .3188E+03  .2753E+03  .1715E+03  .4799E+02  .9989E+02  .1059E+03  .1071E+03  .1057E+03  .4940E+02  .0000E+00  .3480E+02  .2983E+02  .5562E+02  .9644E+02  .1510E+03  .1893E+03  .1753E+03  .1207E+03  .8764E+02  .4707E+02  .3409E+02  .1056E+03  .1452E+03  .1603E+03  .2493E+03  .8699E+03  .2122E+04  .3407E+04  .3949E+04  .3403E+04  .2235E+04  .1554E+04  .1037E+04  .5120E+03  .0000E+00  .0000E+00  .0000E+00  .0000E+00  .0000E+00  .0000E+00  .0000E+00  .0000E+00  .0000E+00  .0000E+00  .0000E+00  .1070E+04  .9390E+04  .8846E+04  .8846E+04  .1059E+05  .6713E+04  .1537E+05  .2631E+05  .4119E+05  .5851E+05  .6227E+05  .6298E+05  .5590E+05  .3240E+05  .0000E+00  .0000E+00  .0000E+00  .4296E+05  .8873E+05  .1010E+06  .1195E+06  .1307E+06  
06:43           .4600E+03  .4193E+03  .4783E+03  .6595E+03  .8643E+03  .1001E+04  .8347E+03  .5238E+03  .2692E+03  .1317E+03  .1130E+03  .1481E+03  .1896E+03  .1892E+03  .1981E+03  .1795E+03  .6645E+02  .1232E+03  .1665E+03  .1635E+03  .1739E+03  .1476E+03  .1593E+03  .1833E+03  .1753E+03  .1715E+03  .8245E+02  .0000E+00  .9185E+02  .1632E+03  .2038E+03  .2291E+03  .3361E+03  .7629E+03  .1751E+04  .2995E+04  .3807E+04  .3686E+04  .2917E+04  .2186E+04  .1192E+04  .0000E+00  .0000E+00  .0000E+00  .0000E+00  .0000E+00  .0000E+00  .0000E+00  .1360E+04  .1073E+04  .1073E+04  .1073E+04  .7980E+03  .0000E+00  .0000E+00  .0000E+00  .0000E+00  .4790E+04  .1056E+05  .9850E+04  .9850E+04  .1085E+05  .3960E+04  .1080E+05  .1523E+05  .1998E+05  .1967E+05  .2242E+05  .2187E+05  .1390E+05  .0000E+00  .0000E+00  .7505E+05  .1163E+06  .1163E+06  .1400E+06  
06:44           .1140E+03  .6260E+02  .9573E+02  .2130E+03  .4856E+03  .5237E+03  .5410E+03  .3949E+03  .2334E+03  .1750E+03  .1957E+03  .1809E+03  .1719E+03  .9256E+02  .3288E+02  .6871E+02  .9514E+02  .1092E+03  .1114E+03  .8486E+02  .5960E+02  .4249E+02  .3457E+02  .5874E+02  .1204E+03  .1704E+03  .1691E+03  .1269E+03  .7788E+02  .4720E+02  .5050E+02  .0000E+00  .0000E+00  .1090E+04  .2520E+04  .3940E+04  .4387E+04  .4954E+04  .4044E+04  .2422E+04  .1567E+04  .7743E+03  .2050E+03  .0000E+00  .0000E+00  .0000E+00  .0000E+00  .0000E+00  .0000E+00  .0000E+00  .0000E+00  .0000E+00  .0000E+00  .0000E+00  .0000E+00  .0000E+00  .5280E+04  .5280E+04  .5280E+04  .7180E+04  .0000E+00  .0000E+00  .0000E+00  .9940E+04  .3291E+05  .4307E+05  .4038E+05  .4877E+05  .5099E+05  .4960E+05  .5492E+05  .4800E+05  .2410E+05  .7930E+04  .7930E+04  .7930E+04  
06:45           .1271E+04  .9910E+03  .9910E+03  .3670E+03  .0000E+00  .2010E+03  .3418E+03  .3980E+03  .4163E+03  .3713E+03  .2430E+03  .1718E+03  .9034E+02  .5129E+02  .6643E+02  .8317E+02  .1171E+03  .1442E+03  .1844E+03  .1939E+03  .1887E+03  .1724E+03  .1643E+03  .1854E+03  .1740E+03  .1730E+03  .1460E+03  .6890E+02  .5764E+02  .1561E+03  .2269E+03  .2867E+03  .3111E+03  .3297E+03  .6906E+03  .1653E+04  .2871E+04  .3656E+04  .3317E+04  .2920E+04  .2046E+04  .8680E+03  .0000E+00  .0000E+00  .0000E+00  .0000E+00  .0000E+00  .0000E+00  .0000E+00  .0000E+00  .0000E+00  .0000E+00  .0000E+00  .0000E+00  .0000E+00  .0000E+00  .4305E+04  .1310E+05  .1197E+05  .1433E+05  .1453E+05  .4950E+03  .2740E+05  .3480E+05  .2760E+05  .2313E+05  .1554E+05  .1210E+05  .1163E+05  .2055E+04  .2183E+04  .2183E+04  .8465E+04  .2260E+05  .2260E+05  .2260E+05  
06:46           .8983E+03  .1139E+04  .1244E+04  .1376E+04  .1085E+04  .9106E+03  .5977E+03  .1363E+03  .1985E+03  .3195E+03  .3502E+03  .3713E+03  .2588E+03  .1297E+03  .5447E+02  .5374E+02  .7051E+02  .7076E+02  .7376E+02  .4310E+02  .3560E+02  .8892E+02  .1109E+03  .1330E+03  .1042E+03  .6735E+02  .3252E+02  .6412E+02  .2328E+03  .3545E+03  .3934E+03  .4154E+03  .2840E+03  .6405E+03  .1756E+04  .2563E+04  .3560E+04  .3684E+04  .2725E+04  .2033E+04  .1218E+04  .3530E+03  .0000E+00  .0000E+00  .0000E+00  .0000E+00  .0000E+00  .0000E+00  .0000E+00  .0000E+00  .0000E+00  .0000E+00  .2999E+04  .5304E+04  .4500E+04  .4483E+04  .2344E+04  .9503E+03  .4437E+03  .2950E+03  .6100E+04  .6148E+04  .6148E+04  .8320E+04  .4011E+05  .6344E+05  .5007E+05  .5632E+05  .3336E+05  .3380E+04  .0000E+00  .0000E+00  .0000E+00  .0000E+00  .0000E+00  .0000E+00  
06:47           .6890E+02  .4373E+03  .5820E+03  .5373E+03  .5524E+03  .4076E+03  .2680E+03  .2052E+03  .1805E+03  .1992E+03  .2466E+03  .2639E+03  .2236E+03  .1634E+03  .1018E+03  .6560E+02  .7439E+02  .1008E+03  .1090E+03  .8840E+02  .6501E+02  .6151E+02  .6514E+02  .7934E+02  .8160E+02  .6365E+02  .1570E+03  .2420E+03  .3350E+03  .3796E+03  .4234E+03  .3760E+03  .1340E+03  .5713E+03  .1251E+04  .1843E+04  .2533E+04  .2335E+04  .2077E+04  .1315E+04  .2150E+03  .9090E+03  .9398E+03  .9398E+03  .1064E+04  .6210E+03  .0000E+00  .0000E+00  .0000E+00  .0000E+00  .0000E+00  .0000E+00  .0000E+00  .2045E+04  .5138E+04  .8325E+04  .1095E+05  .1130E+05  .1103E+05  .9343E+04  .5057E+05  .8134E+05  .9867E+05  .1170E+06  .9456E+05  .7559E+05  .4198E+05  .5150E+04  .0000E+00  .0000E+00  .3180E+05  .3180E+05  .3180E+05  .3180E+05  .0000E+00  .0000E+00  
06:48           .4563E+03  .3430E+03  .2883E+03  .2001E+03  .1587E+03  .2565E+03  .4370E+03  .5219E+03  .5241E+03  .3933E+03  .2177E+03  .1160E+03  .9324E+02  .1399E+03  .1689E+03  .1615E+03  .1333E+03  .1001E+03  .8683E+02  .7086E+02  .5254E+02  .4893E+02  .7420E+02  .8841E+02  .1096E+03  .1165E+03  .6185E+02  .1161E+03  .1226E+03  .1069E+03  .1369E+03  .2284E+03  .3837E+03  .6429E+03  .1084E+04  .1769E+04  .2447E+04  .2780E+04  .2541E+04  .1806E+04  .1363E+04  .8450E+03  .2440E+03  .0000E+00  .0000E+00  .0000E+00  .0000E+00  .0000E+00  .0000E+00  .0000E+00  .0000E+00  .0000E+00  .0000E+00  .0000E+00  .0000E+00  .7245E+04  .8033E+04  .8665E+04  .1620E+05  .2199E+05  .2316E+05  .2101E+05  .1244E+05  .1050E+05  .1069E+05  .1980E+04  .1980E+04  .1980E+04  .1864E+05  .2597E+05  .2051E+05  .2092E+05  .1945E+05  .2226E+05  .2593E+05  .2160E+05  
06:49           .2745E+03  .5017E+03  .6031E+03  .6583E+03  .6708E+03  .4923E+03  .1193E+03  .1122E+03  .1187E+03  .1256E+03  .1128E+03  .1044E+03  .1115E+03  .1531E+03  .2046E+03  .2194E+03  .1937E+03  .1392E+03  .9644E+02  .7819E+02  .7057E+02  .5187E+02  .3899E+02  .4800E+02  .8871E+02  .1327E+03  .1415E+03  .1438E+03  .5615E+02  .1431E+03  .2827E+03  .3393E+03  .4093E+03  .4110E+03  .5430E+03  .1008E+04  .1614E+04  .2021E+04  .1960E+04  .1522E+04  .1085E+04  .7436E+03  .6480E+03  .5750E+03  .2780E+03  .0000E+00  .0000E+00  .9840E+03  .6297E+03  .6297E+03  .6297E+03  .2490E+03  .0000E+00  .0000E+00  .1610E+03  .1610E+03  .1610E+03  .1610E+03  .2070E+04  .1726E+05  .2637E+05  .2541E+05  .3313E+05  .2905E+05  .0000E+00  .4135E+05  .5690E+05  .4845E+05  .5304E+05  .3442E+05  .1337E+05  .1233E+05  .9520E+04  .2400E+05  .2753E+05  .2753E+05  
06:50           .0000E+00  .0000E+00  .0000E+00  .2270E+03  .4857E+03  .5274E+03  .5373E+03  .5924E+03  .5480E+03  .4861E+03  .3513E+03  .2710E+03  .1746E+03  .6553E+02  .8595E+02  .8472E+02  .7769E+02  .5543E+02  .3524E+02  .2191E+02  .2521E+02  .6109E+02  .1317E+03  .1874E+03  .1938E+03  .1504E+03  .9527E+02  .7627E+02  .8999E+02  .1149E+03  .1529E+03  .2306E+03  .3640E+03  .6669E+03  .1362E+04  .2302E+04  .2923E+04  .2703E+04  .2403E+04  .1614E+04  .6530E+03  .0000E+00  .0000E+00  .0000E+00  .0000E+00  .0000E+00  .0000E+00  .0000E+00  .0000E+00  .1260E+04  .1260E+04  .1260E+04  .1260E+04  .0000E+00  .0000E+00  .3230E+04  .7830E+04  .9578E+04  .8797E+04  .1030E+05  .7845E+04  .0000E+00  .0000E+00  .0000E+00  .0000E+00  .3380E+04  .8277E+04  .8277E+04  .8277E+04  .1077E+05  .6740E+04  .6740E+04  .6740E+04  .0000E+00  .0000E+00  .0000E+00  
06:51           .5569E+03  .8562E+03  .9078E+03  .9996E+03  .7889E+03  .4901E+03  .2838E+03  .1614E+03  .1204E+03  .1096E+03  .1118E+03  .1365E+03  .1701E+03  .1966E+03  .1806E+03  .1443E+03  .1136E+03  .1026E+03  .8429E+02  .5614E+02  .3601E+02  .2173E+02  .1199E+02  .1090E+02  .0000E+00  .4150E+02  .1462E+03  .2425E+03  .2726E+03  .3150E+03  .3989E+03  .5013E+03  .5393E+03  .5989E+03  .8639E+03  .1496E+04  .2125E+04  .2299E+04  .1762E+04  .1339E+04  .8053E+03  .2360E+03  .0000E+00  .0000E+00  .0000E+00  .0000E+00  .0000E+00  .0000E+00  .0000E+00  .0000E+00  .0000E+00  .0000E+00  .4010E+03  .4010E+03  .4010E+03  .4010E+03  .3870E+03  .9929E+04  .1722E+05  .2034E+05  .2176E+05  .2130E+05  .1550E+05  .3410E+04  .1122E+05  .1666E+05  .1602E+05  .1979E+05  .2066E+05  .2132E+05  .2440E+05  .1270E+05  .0000E+00  .0000E+00  .0000E+00  .0000E+00  
06:52           .4020E+03  .5410E+03  .6810E+03  .7096E+03  .6412E+03  .5894E+03  .2982E+03  .1610E+03  .2527E+03  .2831E+03  .3241E+03  .2612E+03  .1838E+03  .9922E+02  .9122E+02  .1121E+03  .1253E+03  .1202E+03  .1347E+03  .1540E+03  .1565E+03  .1130E+03  .6256E+02  .5211E+02  .6853E+02  .6843E+02  .7120E+02  .4837E+02  .7675E+02  .2720E+03  .3766E+03  .4760E+03  .8060E+03  .1331E+04  .1977E+04  .2457E+04  .2420E+04  .1834E+04  .1420E+04  .8793E+03  .3570E+03  .6530E+02  .6530E+02  .6530E+02  .6530E+02  .0000E+00  .0000E+00  .0000E+00  .0000E+00  .0000E+00  .0000E+00  .3810E+04  .8983E+04  .1219E+05  .1063E+05  .1224E+05  .7716E+04  .8366E+04  .1438E+05  .1319E+05  .1272E+05  .9344E+04  .5440E+04  .2860E+04  .0000E+00  .0000E+00  .0000E+00  .1390E+05  .1060E+05  .6766E+04  .6428E+04  .3368E+04  .3205E+04  .4740E+04  .0000E+00  .0000E+00  
06:53           .1013E+04  .1089E+04  .9182E+03  .7567E+03  .5274E+03  .3253E+03  .1462E+03  .2879E+03  .3759E+03  .4526E+03  .4537E+03  .3281E+03  .2083E+03  .1101E+03  .4475E+02  .1570E+02  .6925E+02  .1119E+03  .1211E+03  .1349E+03  .1353E+03  .1314E+03  .1132E+03  .8311E+02  .5214E+02  .5064E+02  .7993E+02  .8891E+02  .9305E+02  .1332E+03  .2827E+03  .4043E+03  .4907E+03  .6256E+03  .1081E+04  .1761E+04  .2247E+04  .2150E+04  .1495E+04  .8785E+03  .4803E+03  .2061E+03  .0000E+00  .0000E+00  .0000E+00  .0000E+00  .0000E+00  .0000E+00  .0000E+00  .0000E+00  .0000E+00  .3825E+04  .9138E+04  .1196E+05  .1160E+05  .1268E+05  .8967E+04  .2690E+04  .0000E+00  .0000E+00  .0000E+00  .0000E+00  .0000E+00  .0000E+00  .0000E+00  .0000E+00  .0000E+00  .9290E+04  .2333E+05  .2998E+05  .2578E+05  .2997E+05  .1421E+05  .2575E+05  .2575E+05  .2575E+05  
06:54           .9303E+03  .9303E+03  .7228E+03  .3428E+03  .7710E+03  .9350E+03  .1066E+04  .8543E+03  .4754E+03  .2426E+03  .1534E+03  .1428E+03  .8075E+02  .5290E+02  .1013E+03  .1302E+03  .1797E+03  .1877E+03  .1605E+03  .1165E+03  .7939E+02  .6034E+02  .8073E+02  .1044E+03  .9691E+02  .8632E+02  .6247E+02  .8847E+02  .9453E+02  .9248E+02  .7893E+02  .1176E+03  .2880E+03  .8313E+03  .1828E+04  .2808E+04  .3146E+04  .2534E+04  .1940E+04  .1150E+04  .4100E+03  .0000E+00  .0000E+00  .0000E+00  .0000E+00  .0000E+00  .0000E+00  .0000E+00  .0000E+00  .0000E+00  .0000E+00  .0000E+00  .0000E+00  .4490E+04  .4457E+04  .4457E+04  .5045E+04  .0000E+00  .0000E+00  .0000E+00  .0000E+00  .3090E+04  .5813E+04  .4925E+04  .4925E+04  .4900E+04  .2109E+05  .3177E+05  .3584E+05  .3936E+05  .3874E+05  .3157E+05  .1970E+05  .5635E+05  .5635E+05  .5635E+05  
06:55           .1320E+04  .1238E+04  .1229E+04  .1103E+04  .9123E+03  .6978E+03  .4793E+03  .2450E+03  .1260E+03  .2247E+03  .2606E+03  .2523E+03  .2459E+03  .1909E+03  .1383E+03  .1127E+03  .1031E+03  .8437E+02  .7982E+02  .5903E+02  .2852E+02  .8807E+02  .1264E+03  .1598E+03  .1800E+03  .1997E+03  .2307E+03  .2249E+03  .2356E+03  .1903E+03  .6900E+02  .0000E+00  .5970E+03  .1686E+04  .2811E+04  .3398E+04  .3889E+04  .3177E+04  .2039E+04  .1077E+04  .4030E+03  .0000E+00  .0000E+00  .0000E+00  .0000E+00  .0000E+00  .0000E+00  .0000E+00  .0000E+00  .0000E+00  .0000E+00  .1950E+04  .4460E+04  .4463E+04  .4463E+04  .5420E+04  .0000E+00  .3140E+04  .6940E+04  .1008E+05  .9687E+04  .1203E+05  .1110E+05  .0000E+00  .0000E+00  .1120E+05  .2423E+05  .2043E+05  .2043E+05  .2059E+05  .8070E+04  .1040E+05  .3300E+05  .5086E+05  .5086E+05  .6953E+05  
06:56           .5640E+03  .7684E+03  .8457E+03  .9551E+03  .7837E+03  .5009E+03  .2618E+03  .1482E+03  .1584E+03  .1921E+03  .2063E+03  .2076E+03  .1961E+03  .1857E+03  .1491E+03  .1144E+03  .1041E+03  .8957E+02  .7827E+02  .6376E+02  .1841E+02  .1429E+02  .2522E+02  .2326E+02  .3130E+02  .3824E+02  .1281E+03  .1481E+03  .1703E+03  .2436E+03  .4149E+03  .5787E+03  .6539E+03  .8049E+03  .1180E+04  .1692E+04  .1887E+04  .1483E+04  .1112E+04  .5637E+03  .1300E+03  .0000E+00  .0000E+00  .0000E+00  .0000E+00  .0000E+00  .0000E+00  .0000E+00  .0000E+00  .0000E+00  .0000E+00  .0000E+00  .0000E+00  .0000E+00  .0000E+00  .5040E+04  .6903E+04  .5905E+04  .6486E+04  .5685E+04  .1935E+05  .4289E+05  .5457E+05  .6086E+05  .6370E+05  .5187E+05  .1770E+05  .0000E+00  .0000E+00  .2242E+05  .6231E+05  .6271E+05  .7508E+05  .7933E+05  .3540E+05  .0000E+00  
06:57           .2390E+02  .2773E+03  .5518E+03  .6818E+03  .8549E+03  .6705E+03  .5307E+03  .2298E+03  .1638E+03  .2471E+03  .2362E+03  .2383E+03  .1983E+03  .1800E+03  .1574E+03  .1460E+03  .1345E+03  .1261E+03  .1182E+03  .8513E+02  .5536E+02  .4640E+02  .4170E+02  .3160E+02  .4800E+01  .3650E+02  .4726E+02  .6663E+02  .1180E+03  .2267E+03  .4077E+03  .5734E+03  .7974E+03  .1244E+04  .1840E+04  .2323E+04  .2306E+04  .1694E+04  .1261E+04  .7450E+03  .2780E+03  .0000E+00  .0000E+00  .0000E+00  .0000E+00  .0000E+00  .0000E+00  .0000E+00  .0000E+00  .0000E+00  .0000E+00  .0000E+00  .0000E+00  .0000E+00  .0000E+00  .7030E+03  .4158E+04  .5341E+04  .5341E+04  .7170E+04  .6137E+04  .6920E+04  .5960E+04  .6282E+04  .4928E+04  .4393E+04  .1312E+05  .4483E+05  .7130E+05  .7621E+05  .9386E+05  .9867E+05  .6400E+05  .6130E+05  .6130E+05  .6130E+05  
06:58           .5327E+03  .6160E+03  .5437E+03  .4451E+03  .2490E+03  .7750E+02  .5068E+02  .8251E+02  .1500E+03  .2181E+03  .2849E+03  .3203E+03  .3051E+03  .2311E+03  .1889E+03  .1225E+03  .2860E+02  .1260E+02  .4357E+02  .8214E+02  .1312E+03  .1901E+03  .1868E+03  .1811E+03  .1216E+03  .5770E+02  .2660E+02  .5457E+02  .5457E+02  .5457E+02  .1914E+03  .5767E+03  .9420E+03  .1583E+04  .2680E+04  .3457E+04  .3486E+04  .2716E+04  .1631E+04  .1070E+04  .6063E+03  .1680E+03  .0000E+00  .0000E+00  .0000E+00  .0000E+00  .0000E+00  .0000E+00  .0000E+00  .0000E+00  .0000E+00  .0000E+00  .0000E+00  .9680E+03  .6626E+04  .1170E+05  .1318E+05  .1491E+05  .1472E+05  .9285E+04  .0000E+00  .0000E+00  .0000E+00  .0000E+00  .0000E+00  .0000E+00  .0000E+00  .0000E+00  .0000E+00  .0000E+00  .1050E+05  .5390E+05  .7430E+05  .7243E+05  .8772E+05  .7843E+05  
06:59           .1380E+04  .1418E+04  .1317E+04  .1091E+04  .6915E+03  .4421E+03  .1439E+03  .8525E+02  .1848E+03  .3041E+03  .4143E+03  .4254E+03  .3173E+03  .1858E+03  .9124E+02  .6427E+02  .6131E+02  .5937E+02  .6251E+02  .5637E+02  .5042E+02  .3857E+02  .4948E+02  .7756E+02  .1149E+03  .1347E+03  .1148E+03  .1047E+03  .7453E+02  .7453E+02  .2070E+03  .2257E+03  .3614E+03  .8773E+03  .1828E+04  .2729E+04  .2894E+04  .2180E+04  .1520E+04  .7493E+03  .3180E+03  .0000E+00  .0000E+00  .0000E+00  .0000E+00  .0000E+00  .0000E+00  .0000E+00  .0000E+00  .0000E+00  .0000E+00  .0000E+00  .0000E+00  .0000E+00  .0000E+00  .0000E+00  .0000E+00  .0000E+00  .0000E+00  .0000E+00  .1340E+04  .2050E+04  .2050E+04  .2050E+04  .1426E+05  .1465E+05  .1465E+05  .1465E+05  .2840E+04  .1430E+05  .1677E+05  .3300E+05  .5300E+05  .7314E+05  .8930E+05  .9190E+05  
07:00           .4690E+03  .8570E+03  .8952E+03  .7917E+03  .6983E+03  .4804E+03  .3584E+03  .2784E+03  .2283E+03  .1977E+03  .1606E+03  .1650E+03  .9828E+02  .6547E+02  .7802E+02  .8644E+02  .1224E+03  .1573E+03  .1896E+03  .1835E+03  .1427E+03  .9233E+02  .5291E+02  .3982E+02  .3097E+02  .3270E+02  .8843E+02  .1197E+03  .1366E+03  .2351E+03  .4150E+03  .6584E+03  .1001E+04  .1480E+04  .2007E+04  .2313E+04  .2189E+04  .1557E+04  .1138E+04  .6793E+03  .2210E+03  .0000E+00  .0000E+00  .0000E+00  .0000E+00  .0000E+00  .0000E+00  .0000E+00  .0000E+00  .2961E+04  .6906E+04  .7347E+04  .7730E+04  .7675E+04  .4550E+04  .0000E+00  .0000E+00  .9800E+03  .5617E+04  .6296E+04  .6154E+04  .5969E+04  .4472E+04  .5560E+04  .8580E+04  .9001E+04  .1152E+05  .9772E+04  .1098E+05  .1770E+05  .4360E+04  .4360E+04  .4360E+04  .5145E+05  .7500E+05  .7500E+05  
07:01           .6435E+03  .8658E+03  .7542E+03  .8010E+03  .7229E+03  .5821E+03  .4766E+03  .2794E+03  .1595E+03  .1283E+03  .1043E+03  .7639E+02  .6147E+02  .5671E+02  .6901E+02  .1139E+03  .1582E+03  .1710E+03  .1676E+03  .1434E+03  .1066E+03  .8710E+02  .6820E+02  .1164E+03  .1400E+03  .1398E+03  .1080E+03  .5452E+02  .2067E+02  .4473E+02  .5590E+02  .1264E+03  .4884E+03  .1222E+04  .2072E+04  .2619E+04  .2494E+04  .1796E+04  .9602E+03  .4520E+03  .1710E+03  .1522E+03  .2310E+03  .0000E+00  .0000E+00  .0000E+00  .0000E+00  .0000E+00  .0000E+00  .0000E+00  .0000E+00  .0000E+00  .0000E+00  .0000E+00  .0000E+00  .1765E+04  .1402E+04  .1402E+04  .2015E+04  .9803E+04  .1378E+05  .1290E+05  .1560E+05  .1326E+05  .7480E+04  .0000E+00  .0000E+00  .0000E+00  .0000E+00  .4160E+05  .8955E+05  .1110E+06  .1074E+06  .1137E+06  .8113E+05  .1640E+05  
07:02           .1246E+04  .9684E+03  .7296E+03  .3907E+03  .2572E+03  .3153E+03  .3796E+03  .4309E+03  .4079E+03  .3770E+03  .3871E+03  .3760E+03  .2913E+03  .2518E+03  .1022E+03  .7960E+02  .8573E+02  .8524E+02  .6553E+02  .5190E+02  .5190E+02  .2455E+02  .3920E+02  .8372E+02  .8314E+02  .9209E+02  .7953E+02  .2456E+02  .7980E+02  .1523E+03  .2362E+03  .2383E+03  .3220E+03  .6674E+03  .1343E+04  .2163E+04  .2697E+04  .2744E+04  .2449E+04  .1886E+04  .1632E+04  .1260E+04  .5490E+03  .0000E+00  .0000E+00  .0000E+00  .0000E+00  .0000E+00  .0000E+00  .0000E+00  .0000E+00  .0000E+00  .0000E+00  .0000E+00  .6360E+04  .1068E+05  .8532E+04  .9774E+04  .6478E+04  .9373E+04  .1253E+05  .1047E+05  .1154E+05  .4680E+04  .7800E+03  .8190E+04  .8854E+04  .8854E+04  .1127E+05  .6300E+04  .0000E+00  .7480E+04  .4530E+04  .4530E+04  .4530E+04  .0000E+00  
07:03           .3433E+03  .2872E+03  .2960E+03  .2674E+03  .2594E+03  .2148E+03  .1797E+03  .1844E+03  .1762E+03  .1721E+03  .1104E+03  .1284E+03  .2319E+03  .2425E+03  .2664E+03  .2147E+03  .1365E+03  .8884E+02  .7470E+02  .8146E+02  .8490E+02  .7437E+02  .6691E+02  .7731E+02  .8186E+02  .8706E+02  .6777E+02  .3270E+02  .5950E+02  .1545E+03  .2119E+03  .3124E+03  .6384E+03  .1301E+04  .2255E+04  .2969E+04  .2934E+04  .2090E+04  .1418E+04  .6535E+03  .7960E+02  .0000E+00  .0000E+00  .0000E+00  .0000E+00  .0000E+00  .0000E+00  .0000E+00  .0000E+00  .0000E+00  .0000E+00  .0000E+00  .6350E+02  .1371E+04  .1371E+04  .1371E+04  .2760E+04  .0000E+00  .2605E+04  .1935E+04  .1935E+04  .2828E+04  .0000E+00  .0000E+00  .0000E+00  .5566E+04  .5566E+04  .5566E+04  .1312E+05  .4234E+05  .5041E+05  .5121E+05  .5451E+05  .2822E+05  .0000E+00  .0000E+00  
07:04           .0000E+00  .0000E+00  .3070E+03  .4837E+03  .5268E+03  .4939E+03  .4497E+03  .3660E+03  .3434E+03  .3577E+03  .3571E+03  .3196E+03  .2797E+03  .2579E+03  .2112E+03  .1347E+03  .8084E+02  .2630E+02  .4113E+02  .6928E+02  .5954E+02  .6992E+02  .5313E+02  .1170E+02  .3455E+02  .6285E+02  .6050E+02  .7155E+02  .7115E+02  .1538E+03  .2884E+03  .4299E+03  .7200E+03  .1393E+04  .2336E+04  .3150E+04  .3371E+04  .2847E+04  .1826E+04  .1261E+04  .7177E+03  .1090E+03  .0000E+00  .0000E+00  .0000E+00  .0000E+00  .0000E+00  .0000E+00  .0000E+00  .0000E+00  .0000E+00  .0000E+00  .0000E+00  .0000E+00  .4310E+04  .2202E+04  .2202E+04  .2474E+04  .7629E+04  .8325E+04  .8325E+04  .6577E+04  .3020E+04  .3020E+04  .3020E+04  .0000E+00  .1733E+05  .4102E+05  .4583E+05  .4828E+05  .4943E+05  .3060E+05  .0000E+00  .0000E+00  .0000E+00  .0000E+00  
07:05           .6817E+03  .5610E+03  .5150E+03  .3446E+03  .3000E+03  .2233E+03  .3008E+03  .4244E+03  .4006E+03  .3565E+03  .2141E+03  .1150E+03  .9969E+02  .1399E+03  .1746E+03  .1739E+03  .1437E+03  .1146E+03  .9711E+02  .9340E+02  .1075E+03  .1473E+03  .1840E+03  .1763E+03  .1752E+03  .1143E+03  .1405E+03  .1968E+03  .1858E+03  .1851E+03  .1271E+03  .1148E+03  .3479E+03  .1035E+04  .1988E+04  .2744E+04  .2746E+04  .2258E+04  .1699E+04  .9225E+03  .0000E+00  .0000E+00  .0000E+00  .0000E+00  .0000E+00  .0000E+00  .0000E+00  .0000E+00  .0000E+00  .0000E+00  .0000E+00  .0000E+00  .0000E+00  .0000E+00  .0000E+00  .0000E+00  .0000E+00  .1840E+04  .7603E+04  .1028E+05  .8552E+04  .9971E+04  .7252E+04  .9530E+02  .0000E+00  .1500E+05  .3633E+05  .5418E+05  .5080E+05  .6508E+05  .5400E+05  .0000E+00  .0000E+00  .0000E+00  .0000E+00  .0000E+00  
07:06           .2333E+04  .1848E+04  .1492E+04  .8270E+03  .4817E+03  .4194E+03  .5160E+03  .6026E+03  .5603E+03  .3551E+03  .1857E+03  .7033E+02  .1605E+02  .1401E+02  .2066E+02  .3021E+02  .9607E+02  .1939E+03  .2456E+03  .2821E+03  .2200E+03  .1417E+03  .4475E+02  .2850E+02  .2357E+02  .1143E+02  .3960E+01  .4810E+01  .1236E+03  .2253E+03  .2994E+03  .4379E+03  .6211E+03  .1199E+04  .2238E+04  .3304E+04  .3767E+04  .3313E+04  .2169E+04  .1499E+04  .8387E+03  .1480E+03  .0000E+00  .2020E+04  .5210E+04  .6534E+04  .5816E+04  .6616E+04  .5303E+04  .2330E+04  .0000E+00  .0000E+00  .0000E+00  .0000E+00  .0000E+00  .0000E+00  .0000E+00  .0000E+00  .0000E+00  .1780E+05  .1142E+05  .1142E+05  .1142E+05  .3760E+04  .0000E+00  .0000E+00  .1153E+05  .7687E+04  .7687E+04  .1070E+05  .8850E+04  .1138E+05  .1126E+05  .1126E+05  .1188E+05  .8150E+04  
07:07           .2137E+04  .1830E+04  .1659E+04  .1258E+04  .9220E+03  .5869E+03  .3696E+03  .1700E+03  .7620E+02  .1146E+03  .1073E+03  .1128E+03  .1265E+03  .1405E+03  .1335E+03  .1130E+03  .5952E+02  .6132E+02  .8439E+02  .1098E+03  .1094E+03  .1054E+03  .1340E+03  .1792E+03  .1796E+03  .1851E+03  .1281E+03  .1930E+02  .0000E+00  .2310E+03  .3258E+03  .3685E+03  .8184E+03  .1930E+04  .3111E+04  .3764E+04  .3396E+04  .2196E+04  .1527E+04  .8850E+03  .2510E+03  .0000E+00  .0000E+00  .0000E+00  .0000E+00  .0000E+00  .0000E+00  .0000E+00  .0000E+00  .0000E+00  .0000E+00  .0000E+00  .0000E+00  .0000E+00  .0000E+00  .0000E+00  .0000E+00  .7080E+04  .1469E+05  .1371E+05  .1181E+05  .1176E+05  .5125E+04  .0000E+00  .0000E+00  .0000E+00  .0000E+00  .8930E+04  .1981E+05  .2955E+05  .4546E+05  .6809E+05  .6780E+05  .6976E+05  .5013E+05  .1290E+05  
07:08           .2307E+04  .1902E+04  .1443E+04  .1049E+04  .5243E+03  .1610E+03  .3007E+03  .3234E+03  .3156E+03  .2951E+03  .2079E+03  .1372E+03  .1036E+03  .1405E+03  .1915E+03  .2616E+03  .2930E+03  .2716E+03  .2193E+03  .1505E+03  .6555E+02  .5412E+02  .1436E+03  .1939E+03  .2251E+03  .2249E+03  .1961E+03  .1109E+03  .2034E+03  .1788E+03  .2074E+03  .4861E+03  .1323E+04  .2239E+04  .3119E+04  .3247E+04  .2524E+04  .1655E+04  .9896E+03  .3641E+03  .0000E+00  .0000E+00  .0000E+00  .0000E+00  .0000E+00  .0000E+00  .5110E+03  .5587E+03  .5587E+03  .5587E+03  .6090E+03  .0000E+00  .5750E+04  .3540E+04  .3540E+04  .3540E+04  .0000E+00  .0000E+00  .0000E+00  .1004E+05  .1147E+05  .1147E+05  .1331E+05  .9020E+04  .0000E+00  .0000E+00  .1380E+04  .1616E+05  .2120E+05  .2120E+05  .2910E+05  .2210E+05  .0000E+00  .0000E+00  .0000E+00  .0000E+00  
07:09           .0000E+00  .4235E+03  .7103E+03  .9718E+03  .1202E+04  .1191E+04  .8831E+03  .6104E+03  .3037E+03  .7172E+02  .4497E+02  .1030E+03  .1297E+03  .1329E+03  .1079E+03  .6372E+02  .7329E+02  .1078E+03  .1276E+03  .1224E+03  .8341E+02  .6320E+02  .5217E+02  .7095E+02  .8441E+02  .9294E+02  .8976E+02  .7021E+02  .7550E+02  .1307E+03  .3041E+03  .5106E+03  .9337E+03  .1576E+04  .2349E+04  .2797E+04  .2433E+04  .2138E+04  .1346E+04  .4390E+03  .0000E+00  .0000E+00  .0000E+00  .0000E+00  .0000E+00  .0000E+00  .0000E+00  .0000E+00  .0000E+00  .0000E+00  .0000E+00  .0000E+00  .1870E+02  .1870E+02  .1870E+02  .1870E+02  .2210E+04  .5547E+04  .8948E+04  .9294E+04  .9683E+04  .9058E+04  .6130E+04  .3790E+04  .0000E+00  .0000E+00  .8250E+04  .4454E+04  .4454E+04  .4454E+04  .1211E+05  .3743E+05  .3538E+05  .3671E+05  .3832E+05  .3567E+05  
07:10           .1518E+04  .1105E+04  .9191E+03  .4743E+03  .3365E+03  .2235E+03  .9974E+02  .1427E+03  .1914E+03  .2509E+03  .2433E+03  .1969E+03  .1504E+03  .1293E+03  .1002E+03  .7781E+02  .9310E+02  .1243E+03  .1418E+03  .1165E+03  .5898E+02  .2612E+02  .2242E+02  .3732E+02  .5221E+02  .8261E+02  .1318E+03  .1421E+03  .1624E+03  .1620E+03  .4220E+03  .9830E+03  .1575E+04  .2474E+04  .2873E+04  .2560E+04  .1656E+04  .1079E+04  .5710E+03  .1940E+03  .0000E+00  .0000E+00  .0000E+00  .0000E+00  .0000E+00  .0000E+00  .0000E+00  .0000E+00  .0000E+00  .0000E+00  .0000E+00  .0000E+00  .4510E+04  .1460E+05  .2028E+05  .1933E+05  .1757E+05  .1380E+05  .6500E+04  .2720E+04  .0000E+00  .0000E+00  .8930E+04  .5438E+05  .6949E+05  .5714E+05  .6585E+05  .4461E+05  .7640E+04  .0000E+00  .0000E+00  .0000E+00  .0000E+00  .0000E+00  .0000E+00  .0000E+00  
07:11           .1055E+04  .6694E+03  .6694E+03  .2074E+03  .1952E+03  .2784E+03  .3000E+03  .2558E+03  .1670E+03  .9322E+02  .1002E+03  .1754E+03  .2416E+03  .2653E+03  .2404E+03  .2046E+03  .1871E+03  .1542E+03  .1144E+03  .8635E+02  .4121E+02  .0000E+00  .2705E+02  .8602E+02  .1217E+03  .1625E+03  .2004E+03  .2186E+03  .2256E+03  .1976E+03  .1639E+03  .2303E+03  .7459E+03  .1683E+04  .2519E+04  .2760E+04  .2204E+04  .1307E+04  .8002E+03  .4370E+03  .2687E+03  .2867E+03  .2867E+03  .2965E+03  .0000E+00  .0000E+00  .0000E+00  .0000E+00  .0000E+00  .0000E+00  .0000E+00  .0000E+00  .0000E+00  .0000E+00  .0000E+00  .0000E+00  .0000E+00  .0000E+00  .0000E+00  .0000E+00  .0000E+00  .1360E+03  .1360E+03  .1360E+03  .1360E+03  .0000E+00  .0000E+00  .0000E+00  .0000E+00  .5440E+04  .3465E+05  .4547E+05  .3735E+05  .3987E+05  .2603E+05  .1815E+05  
07:12           .7820E+03  .5984E+03  .5377E+03  .3930E+03  .4667E+03  .4641E+03  .3749E+03  .2354E+03  .1105E+03  .6776E+02  .5650E+02  .6740E+02  .1184E+03  .1566E+03  .2034E+03  .1967E+03  .1449E+03  .8427E+02  .5551E+02  .5496E+02  .7690E+02  .1077E+03  .1559E+03  .1910E+03  .1725E+03  .1338E+03  .8097E+02  .2395E+02  .0000E+00  .1805E+03  .3120E+03  .5373E+03  .1139E+04  .2228E+04  .3294E+04  .3733E+04  .3197E+04  .2309E+04  .1527E+04  .7730E+03  .0000E+00  .0000E+00  .0000E+00  .0000E+00  .0000E+00  .0000E+00  .0000E+00  .0000E+00  .0000E+00  .0000E+00  .0000E+00  .0000E+00  .0000E+00  .0000E+00  .0000E+00  .0000E+00  .0000E+00  .5563E+04  .1153E+05  .9748E+04  .1007E+05  .9882E+04  .8840E+04  .1018E+05  .1970E+05  .6480E+04  .4213E+05  .6488E+05  .6993E+05  .7414E+05  .6059E+05  .3901E+05  .2906E+05  .2053E+05  .0000E+00  .0000E+00  
07:13           .1439E+04  .1439E+04  .1439E+04  .1892E+02  .2691E+03  .4397E+03  .4329E+03  .3996E+03  .2780E+03  .1383E+03  .1928E+03  .2428E+03  .2589E+03  .2139E+03  .1430E+03  .9506E+02  .6656E+02  .4702E+02  .4712E+02  .4415E+02  .4491E+02  .3945E+02  .4953E+02  .1388E+03  .1820E+03  .2401E+03  .2288E+03  .1784E+03  .1298E+03  .6505E+02  .8180E+02  .1960E+03  .7856E+03  .1704E+04  .2914E+04  .3553E+04  .3190E+04  .2326E+04  .1634E+04  .9930E+03  .0000E+00  .0000E+00  .0000E+00  .0000E+00  .0000E+00  .0000E+00  .0000E+00  .1690E+04  .1274E+04  .1274E+04  .1274E+04  .0000E+00  .0000E+00  .0000E+00  .0000E+00  .0000E+00  .0000E+00  .0000E+00  .7380E+04  .1189E+05  .9273E+04  .9273E+04  .7205E+04  .3294E+04  .3294E+04  .3294E+04  .1603E+05  .3568E+05  .3135E+05  .3525E+05  .3249E+05  .8370E+04  .0000E+00  .7970E+04  .7970E+04  .7970E+04  
07:14           .1470E+04  .1516E+04  .1334E+04  .9867E+03  .5624E+03  .2126E+03  .8332E+02  .1034E+03  .1312E+03  .1461E+03  .1352E+03  .6990E+02  .9527E+02  .1236E+03  .1206E+03  .1122E+03  .8841E+02  .9199E+02  .1198E+03  .1311E+03  .1200E+03  .1010E+03  .9319E+02  .8156E+02  .6462E+02  .5537E+02  .9108E+02  .9891E+02  .1210E+03  .1083E+03  .3980E+02  .4140E+03  .1175E+04  .1991E+04  .2758E+04  .3291E+04  .2961E+04  .2060E+04  .1277E+04  .7452E+03  .2725E+03  .0000E+00  .0000E+00  .0000E+00  .0000E+00  .0000E+00  .0000E+00  .0000E+00  .0000E+00  .0000E+00  .0000E+00  .0000E+00  .0000E+00  .0000E+00  .0000E+00  .0000E+00  .7675E+04  .1301E+05  .1217E+05  .1399E+05  .1306E+05  .5090E+04  .2847E+04  .2847E+04  .2847E+04  .1630E+04  .5925E+05  .9688E+05  .9375E+05  .8543E+05  .6531E+05  .5243E+05  .5966E+05  .7173E+05  .7626E+05  .7257E+05  
07:15           .6700E+02  .3867E+03  .6408E+03  .7350E+03  .8439E+03  .6473E+03  .4862E+03  .2148E+03  .1708E+03  .3016E+03  .3624E+03  .4356E+03  .3556E+03  .3012E+03  .1354E+03  .5973E+02  .1035E+03  .1391E+03  .1973E+03  .2049E+03  .1684E+03  .1175E+03  .7371E+02  .3362E+02  .0000E+00  .0000E+00  .1930E+03  .1046E+03  .8282E+02  .1181E+03  .4091E+03  .7989E+03  .1330E+04  .1977E+04  .2591E+04  .2894E+04  .2517E+04  .2188E+04  .1424E+04  .2646E+03  .1114E+03  .1114E+03  .1600E+03  .0000E+00  .0000E+00  .0000E+00  .0000E+00  .0000E+00  .0000E+00  .0000E+00  .0000E+00  .0000E+00  .0000E+00  .0000E+00  .0000E+00  .0000E+00  .0000E+00  .0000E+00  .0000E+00  .0000E+00  .0000E+00  .1520E+05  .4243E+05  .5152E+05  .4203E+05  .4644E+05  .3141E+05  .4220E+04  .0000E+00  .0000E+00  .1519E+05  .2290E+05  .2290E+05  .2820E+05  .2600E+05  .0000E+00  
07:16           .7273E+03  .8412E+03  .7789E+03  .7303E+03  .4557E+03  .2716E+03  .2201E+03  .2607E+03  .3150E+03  .3314E+03  .2807E+03  .1853E+03  .1400E+03  .5401E+02  .2286E+02  .3917E+02  .7137E+02  .8854E+02  .8649E+02  .5839E+02  .3352E+02  .5182E+02  .1092E+03  .1473E+03  .1315E+03  .9089E+02  .3492E+02  .2428E+02  .3640E+02  .2095E+03  .4695E+03  .6611E+03  .1240E+04  .2019E+04  .2654E+04  .2786E+04  .2272E+04  .1370E+04  .8718E+03  .4663E+03  .7480E+02  .0000E+00  .0000E+00  .0000E+00  .0000E+00  .0000E+00  .0000E+00  .0000E+00  .0000E+00  .0000E+00  .0000E+00  .0000E+00  .2927E+04  .2927E+04  .2927E+04  .5130E+04  .0000E+00  .7710E+04  .5680E+04  .5680E+04  .5680E+04  .0000E+00  .0000E+00  .2530E+05  .4300E+05  .4016E+05  .4123E+05  .6240E+05  .8290E+05  .8069E+05  .8222E+05  .4871E+05  .4520E+04  .0000E+00  .0000E+00  .0000E+00  
07:17           .2590E+03  .5690E+03  .7200E+03  .7959E+03  .8206E+03  .5831E+03  .3555E+03  .1489E+03  .2140E+03  .3216E+03  .4446E+03  .4880E+03  .4497E+03  .3302E+03  .2561E+03  .1432E+03  .2060E+02  .6243E+02  .8766E+02  .9504E+02  .1213E+03  .1386E+03  .1551E+03  .1724E+03  .1821E+03  .1807E+03  .1626E+03  .1524E+03  .1073E+03  .0000E+00  .0000E+00  .6405E+03  .1555E+04  .2215E+04  .2671E+04  .2873E+04  .2536E+04  .2060E+04  .1659E+04  .1159E+04  .6677E+03  .4028E+03  .2100E+03  .1890E+03  .0000E+00  .0000E+00  .0000E+00  .0000E+00  .0000E+00  .4890E+04  .5798E+04  .5227E+04  .5594E+04  .4757E+04  .2870E+04  .0000E+00  .0000E+00  .0000E+00  .9450E+04  .2945E+05  .2905E+05  .2905E+05  .3383E+05  .1710E+05  .0000E+00  .0000E+00  .2810E+05  .5503E+05  .8052E+05  .1010E+06  .9744E+05  .9184E+05  .6273E+05  .1410E+05  .0000E+00  .0000E+00  
07:18           .3817E+03  .3044E+03  .3341E+03  .3784E+03  .5257E+03  .6341E+03  .5824E+03  .4421E+03  .2591E+03  .1653E+03  .1052E+03  .3905E+02  .3702E+02  .7873E+02  .1387E+03  .1925E+03  .2046E+03  .1731E+03  .1213E+03  .7398E+02  .4064E+02  .2351E+02  .3692E+02  .1186E+03  .1901E+03  .2404E+03  .2299E+03  .1651E+03  .1079E+03  .8660E+02  .4570E+02  .5950E+03  .1425E+04  .2685E+04  .3195E+04  .3544E+04  .2705E+04  .1783E+04  .7653E+03  .1700E+03  .0000E+00  .0000E+00  .0000E+00  .0000E+00  .0000E+00  .0000E+00  .0000E+00  .0000E+00  .0000E+00  .0000E+00  .0000E+00  .0000E+00  .0000E+00  .0000E+00  .0000E+00  .1625E+05  .2190E+05  .2850E+05  .3391E+05  .3402E+05  .3408E+05  .2270E+05  .0000E+00  .0000E+00  .5980E+03  .5980E+03  .5980E+03  .5980E+03  .0000E+00  .1080E+05  .3873E+05  .3478E+05  .3478E+05  .2827E+05  .1662E+05  .1393E+05  
07:19           .7555E+03  .8293E+03  .6336E+03  .6080E+03  .6942E+03  .8013E+03  .8399E+03  .7183E+03  .2046E+03  .2077E+03  .2065E+03  .4103E+03  .5696E+03  .6053E+03  .6532E+03  .4313E+03  .1370E+03  .1430E+03  .1860E+03  .1425E+03  .1425E+03  .8963E+02  .4083E+02  .5420E+02  .6313E+02  .7488E+02  .7375E+02  .7390E+02  .0000E+00  .0000E+00  .0000E+00  .9315E+03  .2446E+04  .3154E+04  .3350E+04  .2872E+04  .1553E+04  .5660E+03  .2180E+03  .9995E+02  .3340E+02  .4580E+02  .4580E+02  .0000E+00  .0000E+00  .0000E+00  .0000E+00  .0000E+00  .0000E+00  .0000E+00  .0000E+00  .0000E+00  .0000E+00  .0000E+00  .0000E+00  .0000E+00  .1100E+05  .2093E+05  .2392E+05  .2182E+05  .2428E+05  .1810E+05  .0000E+00  .0000E+00  .5310E+04  .2530E+05  .4114E+05  .6186E+05  .1093E+06  .1624E+06  .1749E+06  .1858E+06  .1640E+06  .7900E+05  .0000E+00  .0000E+00  
07:20           .9985E+03  .9985E+03  .9985E+03  .2546E+03  .5408E+03  .6930E+03  .7949E+03  .7431E+03  .5113E+03  .2662E+03  .1496E+03  .7503E+02  .4910E+02  .1484E+03  .1508E+03  .1289E+03  .1298E+03  .1264E+03  .1373E+03  .1341E+03  .1193E+03  .6445E+02  .8385E+02  .8032E+02  .1053E+03  .1201E+03  .1274E+03  .1708E+03  .2519E+03  .3269E+03  .3455E+03  .4114E+03  .1091E+04  .2880E+04  .3273E+04  .3640E+04  .2740E+04  .1919E+04  .9877E+03  .2740E+03  .0000E+00  .0000E+00  .0000E+00  .0000E+00  .0000E+00  .0000E+00  .0000E+00  .1320E+04  .7697E+03  .7697E+03  .7697E+03  .1800E+03  .0000E+00  .0000E+00  .0000E+00  .0000E+00  .0000E+00  .3750E+04  .3750E+04  .3750E+04  .3750E+04  .4330E+04  .1611E+05  .1611E+05  .1611E+05  .2840E+05  .0000E+00  .0000E+00  .0000E+00  .8060E+04  .5582E+05  .9149E+05  .1065E+06  .1364E+06  .1432E+06  .1380E+06  
07:21           .1168E+04  .1175E+04  .9636E+03  .9705E+03  .5060E+03  .5033E+02  .1324E+03  .1928E+03  .2673E+03  .3464E+03  .3594E+03  .3061E+03  .2252E+03  .1618E+03  .1148E+03  .1177E+03  .9817E+02  .2450E+02  .1420E+03  .1798E+03  .1902E+03  .2134E+03  .2114E+03  .1798E+03  .1424E+03  .1023E+03  .5660E+02  .0000E+00  .0000E+00  .6670E+02  .3772E+03  .9523E+03  .1692E+04  .2832E+04  .3283E+04  .2704E+04  .2134E+04  .9270E+03  .7835E+03  .1215E+04  .1166E+04  .1104E+04  .8982E+03  .5437E+03  .3040E+03  .1420E+04  .2970E+04  .2643E+04  .2643E+04  .2705E+04  .0000E+00  .0000E+00  .0000E+00  .0000E+00  .0000E+00  .1816E+04  .1607E+04  .1981E+04  .3008E+04  .2905E+04  .3477E+04  .2715E+04  .2074E+05  .3931E+05  .4736E+05  .5265E+05  .5392E+05  .3149E+05  .0000E+00  .0000E+00  .8380E+04  .3303E+05  .3808E+05  .3097E+05  .3424E+05  .2130E+05  
07:22           .2128E+03  .2498E+03  .4977E+03  .7882E+03  .1038E+04  .1059E+04  .8761E+03  .6666E+03  .4941E+03  .3569E+03  .2641E+03  .1899E+03  .1167E+03  .6594E+02  .4871E+02  .6234E+02  .8286E+02  .1320E+03  .1937E+03  .2351E+03  .2439E+03  .2011E+03  .1342E+03  .9932E+02  .5687E+02  .2610E+02  .0000E+00  .0000E+00  .0000E+00  .0000E+00  .3920E+03  .1254E+04  .2428E+04  .3177E+04  .3926E+04  .3496E+04  .2215E+04  .1087E+04  .5392E+03  .3868E+03  .3275E+03  .0000E+00  .0000E+00  .0000E+00  .1940E+03  .4041E+04  .7305E+04  .7071E+04  .9162E+04  .8390E+04  .3420E+04  .0000E+00  .0000E+00  .0000E+00  .0000E+00  .0000E+00  .0000E+00  .0000E+00  .0000E+00  .0000E+00  .0000E+00  .1030E+05  .3373E+05  .3914E+05  .4049E+05  .9244E+05  .1394E+06  .1433E+06  .1555E+06  .8957E+05  .2450E+05  .0000E+00  .0000E+00  .2570E+06  .2570E+06  .2570E+06  
07:23           .5550E+02  .5550E+02  .9225E+02  .4710E+03  .6226E+03  .7039E+03  .8679E+03  .8191E+03  .6606E+03  .5496E+03  .3907E+03  .1487E+03  .1388E+03  .2027E+03  .2003E+03  .1848E+03  .1292E+03  .6903E+02  .1250E+03  .1655E+03  .1956E+03  .2024E+03  .9483E+02  .7807E+02  .1112E+03  .1093E+03  .1086E+03  .9059E+02  .6802E+02  .6950E+02  .1214E+03  .6270E+03  .1410E+04  .2156E+04  .3064E+04  .3183E+04  .2494E+04  .1605E+04  .1093E+04  .9301E+03  .8388E+03  .7855E+03  .5680E+03  .0000E+00  .0000E+00  .0000E+00  .0000E+00  .0000E+00  .0000E+00  .0000E+00  .0000E+00  .0000E+00  .8080E+04  .8080E+04  .8080E+04  .6035E+04  .6117E+04  .6117E+04  .6117E+04  .3237E+04  .1004E+05  .1140E+05  .1540E+05  .2989E+05  .5626E+05  .1024E+06  .1089E+06  .1215E+06  .1002E+06  .1970E+05  .0000E+00  .0000E+00  .0000E+00  .3370E+04  .3370E+04  .3370E+04  
07:24           .6893E+03  .9756E+03  .9731E+03  .8691E+03  .7483E+03  .2765E+03  .1415E+03  .2851E+03  .3221E+03  .3567E+03  .2886E+03  .2070E+03  .1756E+03  .1707E+03  .1373E+03  .8754E+02  .6234E+02  .8335E+02  .1104E+03  .1015E+03  .9048E+02  .5513E+02  .1235E+02  .4867E+02  .6914E+02  .7817E+02  .8393E+02  .7950E+02  .6560E+02  .2480E+02  .3095E+03  .8473E+03  .1635E+04  .2583E+04  .3346E+04  .3207E+04  .2208E+04  .1167E+04  .6210E+03  .5703E+03  .6513E+03  .7100E+03  .5760E+03  .0000E+00  .0000E+00  .0000E+00  .0000E+00  .0000E+00  .0000E+00  .0000E+00  .0000E+00  .0000E+00  .0000E+00  .1760E+04  .8270E+04  .1022E+05  .8583E+04  .1015E+05  .5395E+04  .0000E+00  .8060E+04  .5033E+04  .4380E+04  .4313E+04  .3858E+04  .4390E+04  .2700E+04  .0000E+00  .1310E+05  .2647E+05  .2714E+05  .3010E+05  .3267E+05  .3474E+05  .3677E+05  .1650E+05  
07:25           .2190E+03  .3837E+03  .6230E+03  .7836E+03  .1003E+04  .1047E+04  .8706E+03  .6509E+03  .4156E+03  .3011E+03  .1639E+03  .7925E+02  .1201E+03  .1407E+03  .1787E+03  .1737E+03  .1403E+03  .1089E+03  .8824E+02  .7467E+02  .6041E+02  .3850E+02  .1922E+02  .7398E+01  .3894E+02  .4346E+02  .4607E+02  .4532E+02  .3547E+02  .5505E+02  .1845E+03  .4541E+03  .1027E+04  .1729E+04  .2357E+04  .2767E+04  .2829E+04  .2607E+04  .1949E+04  .1587E+04  .1028E+04  .2330E+03  .0000E+00  .0000E+00  .9880E+03  .2936E+04  .3714E+04  .3413E+04  .4088E+04  .3110E+04  .0000E+00  .0000E+00  .0000E+00  .0000E+00  .0000E+00  .0000E+00  .0000E+00  .0000E+00  .2350E+04  .2350E+04  .2350E+04  .2350E+04  .0000E+00  .0000E+00  .0000E+00  .9240E+04  .2370E+05  .5068E+05  .8340E+05  .9893E+05  .9398E+05  .7322E+05  .2894E+05  .0000E+00  .0000E+00  .0000E+00  
07:26           .1547E+04  .1298E+04  .1194E+04  .9306E+03  .7510E+03  .5108E+03  .3468E+03  .1196E+03  .2933E+02  .2817E+02  .2817E+02  .1982E+02  .2998E+02  .6139E+02  .9913E+02  .1592E+03  .1940E+03  .2059E+03  .1991E+03  .1663E+03  .1411E+03  .1205E+03  .9434E+02  .1018E+03  .8400E+02  .1452E+02  .1320E+00  .1320E+00  .3464E+02  .9820E+02  .1493E+03  .3288E+03  .9493E+03  .2007E+04  .2999E+04  .3409E+04  .2954E+04  .2053E+04  .1177E+04  .7780E+03  .4700E+03  .1760E+03  .0000E+00  .0000E+00  .0000E+00  .0000E+00  .0000E+00  .0000E+00  .0000E+00  .0000E+00  .0000E+00  .0000E+00  .0000E+00  .0000E+00  .0000E+00  .0000E+00  .0000E+00  .4460E+04  .7618E+04  .7618E+04  .9680E+04  .9050E+04  .0000E+00  .1398E+05  .1649E+05  .1866E+05  .3780E+05  .7599E+05  .1162E+06  .1237E+06  .9521E+05  .5555E+05  .2514E+05  .1224E+05  .0000E+00  .0000E+00  
07:27           .7567E+03  .4719E+03  .4521E+03  .4223E+03  .7065E+03  .8831E+03  .9783E+03  .8129E+03  .5890E+03  .3603E+03  .1858E+03  .1101E+03  .8884E+02  .1127E+03  .1124E+03  .1174E+03  .1033E+03  .2409E+02  .1989E+02  .2384E+02  .2535E+02  .3641E+02  .5003E+02  .6559E+02  .6227E+02  .5979E+02  .4362E+02  .1956E+02  .4983E+02  .7639E+02  .1086E+03  .1937E+03  .6107E+03  .1536E+04  .2526E+04  .3007E+04  .2749E+04  .2073E+04  .1427E+04  .1059E+04  .8265E+03  .4430E+03  .0000E+00  .0000E+00  .0000E+00  .0000E+00  .0000E+00  .0000E+00  .0000E+00  .0000E+00  .0000E+00  .0000E+00  .0000E+00  .0000E+00  .0000E+00  .7450E+04  .1882E+05  .2895E+05  .3741E+05  .4880E+05  .4800E+05  .3610E+05  .2707E+05  .1618E+05  .6030E+04  .2120E+05  .2343E+05  .1623E+05  .1593E+05  .2054E+05  .4941E+05  .6767E+05  .7149E+05  .6994E+05  .4790E+05  .2750E+05  
07:28           .0000E+00  .8650E+02  .3398E+03  .4087E+03  .3504E+03  .3273E+03  .2330E+03  .2157E+03  .2517E+03  .2420E+03  .2431E+03  .2441E+03  .2307E+03  .1877E+03  .1198E+03  .9336E+02  .9803E+02  .1121E+03  .1221E+03  .1374E+03  .1733E+03  .1891E+03  .1733E+03  .1619E+03  .1068E+03  .0000E+00  .4100E+02  .7768E+02  .9528E+02  .9224E+02  .8297E+02  .8137E+02  .3355E+03  .1349E+04  .2635E+04  .3979E+04  .4506E+04  .3867E+04  .2560E+04  .1863E+04  .1104E+04  .3530E+03  .0000E+00  .0000E+00  .0000E+00  .0000E+00  .0000E+00  .0000E+00  .0000E+00  .0000E+00  .0000E+00  .0000E+00  .0000E+00  .4630E+03  .8228E+04  .1516E+05  .1685E+05  .1714E+05  .1575E+05  .9222E+04  .4703E+04  .1233E+05  .1266E+05  .1321E+05  .1889E+05  .2431E+05  .2610E+05  .2828E+05  .1960E+05  .4320E+05  .7600E+05  .9440E+05  .1163E+06  .1581E+06  .1782E+06  .2013E+06  
07:29           .6361E+03  .9077E+03  .9296E+03  .9985E+03  .8778E+03  .3997E+03  .3653E+03  .4298E+03  .3903E+03  .3354E+03  .2065E+03  .1403E+03  .1521E+03  .1870E+03  .1901E+03  .1657E+03  .1206E+03  .6725E+02  .4628E+02  .4103E+02  .5034E+02  .5193E+02  .1540E+02  .6870E+02  .1032E+03  .1030E+03  .9940E+02  .8376E+02  .4627E+02  .3240E+02  .1454E+03  .3021E+03  .5768E+03  .1430E+04  .2545E+04  .3261E+04  .3184E+04  .2334E+04  .1451E+04  .9420E+03  .5590E+03  .0000E+00  .0000E+00  .0000E+00  .0000E+00  .0000E+00  .0000E+00  .0000E+00  .0000E+00  .0000E+00  .0000E+00  .0000E+00  .0000E+00  .5150E+04  .1158E+05  .1558E+05  .1865E+05  .2101E+05  .1916E+05  .1514E+05  .1318E+05  .6361E+04  .2890E+04  .4733E+04  .1130E+05  .1519E+05  .2052E+05  .2560E+05  .1790E+05  .3840E+05  .7343E+05  .9126E+05  .9776E+05  .1136E+06  .1152E+06  .1137E+06  
07:30           .1060E+03  .1133E+03  .2034E+03  .2505E+03  .2367E+03  .2075E+03  .1122E+03  .1583E+03  .2210E+03  .2620E+03  .2259E+03  .1726E+03  .1736E+03  .2149E+03  .2224E+03  .1951E+03  .1627E+03  .9035E+02  .0000E+00  .0000E+00  .2045E+02  .3855E+02  .5202E+02  .4876E+02  .4765E+02  .5487E+02  .7978E+02  .7747E+02  .8932E+02  .1002E+03  .1506E+03  .2458E+03  .6786E+03  .1793E+04  .3096E+04  .3747E+04  .3277E+04  .2250E+04  .1315E+04  .5695E+03  .0000E+00  .0000E+00  .0000E+00  .0000E+00  .0000E+00  .0000E+00  .0000E+00  .0000E+00  .0000E+00  .0000E+00  .0000E+00  .0000E+00  .0000E+00  .6830E+04  .2161E+05  .3417E+05  .3859E+05  .4236E+05  .3143E+05  .2210E+05  .1063E+05  .1910E+04  .0000E+00  .0000E+00  .0000E+00  .2390E+05  .4163E+05  .5364E+05  .5391E+05  .5191E+05  .3830E+05  .2091E+05  .1405E+05  .9823E+04  .4670E+04  .0000E+00  
07:31           .0000E+00  .7920E+03  .1169E+04  .1287E+04  .1274E+04  .9871E+03  .5390E+03  .1953E+03  .6926E+02  .4211E+02  .3849E+02  .4642E+02  .7894E+02  .1286E+03  .1396E+03  .1477E+03  .1158E+03  .4153E+02  .6407E+02  .5658E+02  .4840E+02  .4244E+02  .4848E+02  .1034E+03  .1709E+03  .1919E+03  .1587E+03  .1150E+03  .4603E+02  .6790E+01  .1010E+03  .4180E+03  .1373E+04  .2482E+04  .3619E+04  .3623E+04  .3347E+04  .2135E+04  .9140E+03  .0000E+00  .0000E+00  .0000E+00  .0000E+00  .0000E+00  .0000E+00  .0000E+00  .0000E+00  .0000E+00  .0000E+00  .0000E+00  .0000E+00  .0000E+00  .0000E+00  .8620E+04  .2057E+05  .3172E+05  .3817E+05  .4386E+05  .3888E+05  .3124E+05  .9989E+04  .2341E+05  .4554E+05  .4923E+05  .5501E+05  .5172E+05  .2499E+05  .1390E+05  .2280E+05  .2406E+05  .2540E+05  .2710E+05  .2310E+05  .2190E+05  .1346E+05  .0000E+00  
07:32           .1801E+04  .1145E+04  .9790E+03  .3222E+03  .2298E+03  .2650E+03  .2940E+03  .3011E+03  .2850E+03  .2280E+03  .2010E+03  .1784E+03  .1674E+03  .1790E+03  .1686E+03  .1674E+03  .1555E+03  .1063E+03  .7520E+02  .5965E+02  .1080E+03  .1309E+03  .1307E+03  .9216E+02  .5154E+02  .5630E+02  .1010E+03  .1616E+03  .2063E+03  .2004E+03  .1823E+03  .2799E+03  .8899E+03  .1960E+04  .2739E+04  .2680E+04  .2028E+04  .1189E+04  .3630E+03  .1965E+03  .1927E+03  .1927E+03  .2105E+03  .0000E+00  .0000E+00  .0000E+00  .0000E+00  .0000E+00  .0000E+00  .0000E+00  .0000E+00  .0000E+00  .0000E+00  .1310E+05  .2917E+05  .3704E+05  .3786E+05  .4023E+05  .3054E+05  .2484E+05  .1378E+05  .5855E+04  .1610E+04  .1610E+04  .0000E+00  .4870E+04  .2469E+05  .4921E+05  .6412E+05  .7479E+05  .5865E+05  .3384E+05  .2344E+05  .3877E+05  .5128E+05  .6393E+05  
07:33           .1327E+04  .1154E+04  .9281E+03  .6847E+03  .5607E+03  .5499E+03  .4906E+03  .3691E+03  .2496E+03  .1850E+03  .1475E+03  .9002E+02  .1484E+03  .2101E+03  .2351E+03  .1960E+03  .1373E+03  .1083E+03  .1173E+03  .9893E+02  .8870E+02  .4337E+02  .5485E+02  .8698E+02  .9346E+02  .1021E+03  .8610E+02  .4190E+02  .0000E+00  .2439E+03  .5370E+03  .8296E+03  .1702E+04  .2909E+04  .3509E+04  .3202E+04  .1978E+04  .1098E+04  .4830E+03  .1170E+03  .0000E+00  .0000E+00  .0000E+00  .0000E+00  .0000E+00  .0000E+00  .0000E+00  .0000E+00  .0000E+00  .0000E+00  .8885E+04  .1662E+05  .1920E+05  .1879E+05  .1906E+05  .1159E+05  .4315E+04  .4886E+04  .9247E+04  .1479E+05  .1790E+05  .1622E+05  .1286E+05  .7542E+04  .1963E+05  .2136E+05  .2256E+05  .3286E+05  .4337E+05  .4916E+05  .4476E+05  .3867E+05  .4793E+05  .7807E+05  .9876E+05  .1222E+06  
07:34           .2243E+04  .2222E+04  .2007E+04  .1601E+04  .9783E+03  .4542E+03  .1718E+03  .4680E+02  .7608E+02  .1465E+03  .1546E+03  .1634E+03  .1169E+03  .8077E+02  .5697E+02  .6237E+02  .6884E+02  .7557E+02  .4180E+02  .6497E+02  .1014E+03  .1091E+03  .1351E+03  .2013E+03  .2404E+03  .2249E+03  .2173E+03  .1095E+03  .5980E+01  .0000E+00  .6130E+02  .3751E+03  .1123E+04  .1922E+04  .2894E+04  .3033E+04  .2184E+04  .1458E+04  .6167E+03  .2380E+03  .0000E+00  .0000E+00  .0000E+00  .0000E+00  .0000E+00  .0000E+00  .0000E+00  .0000E+00  .0000E+00  .0000E+00  .0000E+00  .4410E+04  .7928E+04  .1357E+05  .2743E+05  .5070E+05  .7160E+05  .8193E+05  .8149E+05  .7341E+05  .5720E+05  .5076E+05  .3563E+05  .1240E+05  .0000E+00  .0000E+00  .0000E+00  .0000E+00  .0000E+00  .0000E+00  .0000E+00  .0000E+00  .0000E+00  .0000E+00  .0000E+00  .0000E+00  
07:35           .0000E+00  .0000E+00  .2350E+03  .4760E+03  .5824E+03  .5959E+03  .5793E+03  .3924E+03  .2107E+03  .1077E+03  .1198E+03  .1856E+03  .2480E+03  .2911E+03  .2683E+03  .1781E+03  .1037E+03  .5280E+02  .6347E+02  .6544E+02  .7221E+02  .9321E+02  .1404E+03  .1697E+03  .1466E+03  .9406E+02  .5354E+02  .3667E+02  .3663E+02  .4001E+02  .4344E+02  .1638E+03  .9916E+03  .2302E+04  .3184E+04  .3076E+04  .1943E+04  .8700E+03  .4710E+03  .5217E+03  .5752E+03  .5918E+03  .4775E+03  .0000E+00  .0000E+00  .0000E+00  .0000E+00  .0000E+00  .0000E+00  .0000E+00  .0000E+00  .0000E+00  .1580E+05  .4058E+05  .5763E+05  .7093E+05  .7373E+05  .6089E+05  .4553E+05  .3377E+05  .2340E+05  .1456E+05  .1452E+05  .2104E+05  .2230E+05  .2381E+05  .1258E+05  .1875E+04  .1677E+04  .1677E+04  .0000E+00  .0000E+00  .8840E+04  .6470E+04  .6470E+04  .6470E+04  
07:36           .4040E+03  .4622E+03  .6044E+03  .7469E+03  .7299E+03  .6099E+03  .3534E+03  .2838E+03  .3075E+03  .3150E+03  .2581E+03  .1921E+03  .1504E+03  .1519E+03  .1456E+03  .1346E+03  .1084E+03  .7601E+02  .7273E+02  .7601E+02  .9478E+02  .9990E+02  .3740E+02  .5990E+02  .7244E+02  .7906E+02  .9633E+02  .8934E+02  .9082E+02  .8137E+02  .6560E+02  .7110E+03  .1934E+04  .3032E+04  .3480E+04  .4023E+04  .3429E+04  .2269E+04  .1242E+04  .6484E+03  .3543E+03  .1347E+03  .0000E+00  .0000E+00  .0000E+00  .0000E+00  .0000E+00  .0000E+00  .0000E+00  .0000E+00  .0000E+00  .6830E+04  .2644E+05  .4977E+05  .6000E+05  .7289E+05  .6229E+05  .4354E+05  .2849E+05  .1383E+05  .0000E+00  .1642E+05  .3496E+05  .3974E+05  .3834E+05  .3858E+05  .2577E+05  .1060E+05  .0000E+00  .0000E+00  .0000E+00  .0000E+00  .0000E+00  .3234E+05  .3234E+05  .3234E+05  
07:37           .1313E+04  .1110E+04  .9614E+03  .6889E+03  .4873E+03  .3746E+03  .2656E+03  .1774E+03  .1243E+03  .8311E+02  .9390E+02  .1345E+03  .1601E+03  .1819E+03  .1593E+03  .1225E+03  .1059E+03  .9714E+02  .1022E+03  .1014E+03  .9174E+02  .8096E+02  .7016E+02  .7679E+02  .9924E+02  .1316E+03  .1573E+03  .1533E+03  .1489E+03  .9023E+02  .3720E+02  .2438E+03  .1280E+04  .2616E+04  .3228E+04  .3339E+04  .2371E+04  .1288E+04  .6549E+03  .4500E+03  .3490E+03  .1780E+03  .0000E+00  .0000E+00  .0000E+00  .0000E+00  .0000E+00  .0000E+00  .0000E+00  .0000E+00  .1870E+04  .1626E+05  .3847E+05  .5471E+05  .7619E+05  .7926E+05  .5990E+05  .4758E+05  .3143E+05  .1210E+05  .0000E+00  .0000E+00  .2570E+04  .2570E+04  .2570E+04  .2570E+04  .0000E+00  .0000E+00  .0000E+00  .0000E+00  .0000E+00  .0000E+00  .0000E+00  .0000E+00  .0000E+00  .0000E+00  
07:38           .2247E+04  .1695E+04  .1334E+04  .7358E+03  .5797E+03  .2230E+03  .7010E+02  .2390E+03  .3104E+03  .3104E+03  .2966E+03  .2146E+03  .1101E+03  .4250E+02  .4807E+02  .8124E+02  .1231E+03  .1595E+03  .1746E+03  .1513E+03  .1088E+03  .6913E+02  .5957E+02  .9514E+02  .1251E+03  .1273E+03  .1184E+03  .5685E+02  .9980E+02  .2041E+03  .2786E+03  .5546E+03  .1493E+04  .2774E+04  .3616E+04  .3444E+04  .2543E+04  .1635E+04  .7140E+03  .0000E+00  .0000E+00  .0000E+00  .0000E+00  .0000E+00  .0000E+00  .0000E+00  .0000E+00  .0000E+00  .0000E+00  .3950E+04  .1588E+05  .3491E+05  .4785E+05  .6500E+05  .6570E+05  .4921E+05  .3850E+05  .2600E+05  .1250E+05  .0000E+00  .0000E+00  .0000E+00  .0000E+00  .7230E+04  .7230E+04  .7230E+04  .1140E+05  .0000E+00  .0000E+00  .0000E+00  .0000E+00  .0000E+00  .0000E+00  .0000E+00  .0000E+00  .0000E+00  
07:39           .0000E+00  .4560E+03  .7233E+03  .7620E+03  .8287E+03  .7939E+03  .6480E+03  .5176E+03  .4011E+03  .3126E+03  .2513E+03  .1686E+03  .9255E+02  .5708E+02  .7472E+02  .8690E+02  .1037E+03  .1083E+03  .1115E+03  .9070E+02  .6417E+02  .3837E+02  .7187E+02  .9762E+02  .9979E+02  .8772E+02  .8789E+02  .1470E+03  .1579E+03  .1611E+03  .1537E+03  .2074E+03  .6417E+03  .1869E+04  .3332E+04  .4261E+04  .4071E+04  .2904E+04  .1653E+04  .1074E+04  .6297E+03  .3120E+03  .0000E+00  .0000E+00  .0000E+00  .0000E+00  .0000E+00  .0000E+00  .0000E+00  .0000E+00  .8830E+04  .4058E+05  .6269E+05  .6968E+05  .7693E+05  .5769E+05  .4223E+05  .2391E+05  .8730E+04  .0000E+00  .0000E+00  .0000E+00  .0000E+00  .0000E+00  .0000E+00  .0000E+00  .0000E+00  .0000E+00  .0000E+00  .0000E+00  .0000E+00  .0000E+00  .0000E+00  .0000E+00  .0000E+00  .0000E+00  
07:40           .1110E+03  .4090E+03  .4910E+03  .3851E+03  .4239E+03  .2093E+03  .1596E+03  .3158E+03  .3603E+03  .4054E+03  .3424E+03  .2096E+03  .1445E+03  .9447E+02  .3983E+02  .7805E+02  .9137E+02  .9733E+02  .8880E+02  .7020E+02  .3905E+02  .5065E+02  .1313E+03  .1736E+03  .1773E+03  .1545E+03  .1227E+03  .1394E+03  .1663E+03  .1478E+03  .9254E+02  .9350E+02  .4009E+03  .1530E+04  .3024E+04  .4019E+04  .3906E+04  .2655E+04  .1796E+04  .1006E+04  .4240E+03  .0000E+00  .0000E+00  .0000E+00  .0000E+00  .0000E+00  .0000E+00  .0000E+00  .0000E+00  .2660E+03  .1396E+05  .3547E+05  .5137E+05  .7039E+05  .6911E+05  .5428E+05  .3883E+05  .2225E+05  .0000E+00  .0000E+00  .0000E+00  .0000E+00  .0000E+00  .0000E+00  .0000E+00  .0000E+00  .0000E+00  .3115E+05  .2973E+05  .2973E+05  .3290E+05  .0000E+00  .0000E+00  .0000E+00  .0000E+00  .0000E+00  
07:41           .4557E+03  .2972E+03  .2972E+03  .1105E+03  .5644E+02  .7207E+02  .1156E+03  .2072E+03  .2676E+03  .2563E+03  .1776E+03  .9246E+02  .8397E+02  .1090E+03  .1273E+03  .1344E+03  .1407E+03  .1507E+03  .1651E+03  .1599E+03  .1245E+03  .1006E+03  .6127E+02  .2500E+02  .3460E+02  .1012E+03  .1685E+03  .1590E+03  .1995E+03  .1795E+03  .8130E+02  .4191E+03  .1121E+04  .1937E+04  .3073E+04  .3641E+04  .3251E+04  .2184E+04  .1539E+04  .8690E+03  .2710E+03  .0000E+00  .0000E+00  .0000E+00  .0000E+00  .0000E+00  .0000E+00  .0000E+00  .0000E+00  .0000E+00  .1280E+05  .3450E+05  .5444E+05  .6301E+05  .7313E+05  .5877E+05  .4688E+05  .2967E+05  .1030E+05  .0000E+00  .0000E+00  .0000E+00  .0000E+00  .0000E+00  .0000E+00  .0000E+00  .0000E+00  .0000E+00  .0000E+00  .0000E+00  .3640E+05  .2555E+05  .2555E+05  .2555E+05  .0000E+00  .0000E+00  
07:42           .6947E+03  .6762E+03  .6823E+03  .7001E+03  .7073E+03  .6309E+03  .4810E+03  .2851E+03  .1625E+03  .1483E+03  .2259E+03  .3004E+03  .3069E+03  .2499E+03  .1752E+03  .1461E+03  .1166E+03  .7390E+02  .1322E+03  .1282E+03  .1173E+03  .9197E+02  .9654E+02  .1468E+03  .1621E+03  .1760E+03  .1376E+03  .3990E+02  .0000E+00  .1170E+03  .2647E+03  .3874E+03  .5744E+03  .1237E+04  .2303E+04  .3271E+04  .3497E+04  .2783E+04  .1789E+04  .1024E+04  .4220E+03  .0000E+00  .0000E+00  .0000E+00  .0000E+00  .0000E+00  .0000E+00  .0000E+00  .0000E+00  .0000E+00  .6700E+04  .2233E+05  .4160E+05  .5143E+05  .6251E+05  .5497E+05  .3472E+05  .2279E+05  .1235E+05  .4740E+04  .0000E+00  .0000E+00  .0000E+00  .0000E+00  .0000E+00  .0000E+00  .0000E+00  .0000E+00  .0000E+00  .0000E+00  .0000E+00  .0000E+00  .0000E+00  .0000E+00  .0000E+00  .0000E+00  
07:43           .7127E+03  .7076E+03  .6260E+03  .6126E+03  .4937E+03  .2245E+03  .3953E+03  .5506E+03  .5746E+03  .5810E+03  .4122E+03  .2270E+03  .1337E+03  .1142E+03  .1162E+03  .1366E+03  .1629E+03  .1674E+03  .1353E+03  .8560E+02  .6191E+02  .6169E+02  .5547E+02  .4949E+02  .4174E+02  .3997E+02  .6150E+02  .0000E+00  .0000E+00  .1110E+03  .2098E+03  .2882E+03  .6056E+03  .1443E+04  .2510E+04  .3246E+04  .3164E+04  .2380E+04  .1421E+04  .9730E+03  .6650E+03  .2530E+03  .0000E+00  .0000E+00  .0000E+00  .0000E+00  .0000E+00  .0000E+00  .0000E+00  .0000E+00  .0000E+00  .8630E+04  .2637E+05  .4374E+05  .5876E+05  .6629E+05  .5383E+05  .3564E+05  .2136E+05  .7274E+04  .0000E+00  .0000E+00  .0000E+00  .0000E+00  .0000E+00  .0000E+00  .0000E+00  .0000E+00  .0000E+00  .0000E+00  .0000E+00  .0000E+00  .0000E+00  .0000E+00  .0000E+00  .0000E+00  
07:44           .1860E+04  .1279E+04  .1279E+04  .6983E+03  .1483E+03  .1927E+02  .2445E+02  .7139E+02  .1632E+03  .2408E+03  .2871E+03  .2296E+03  .1732E+03  .6338E+02  .3590E+02  .6820E+02  .1069E+03  .1438E+03  .1743E+03  .1770E+03  .1585E+03  .1147E+03  .7265E+02  .3994E+02  .3205E+02  .3448E+02  .4043E+02  .1480E+02  .4740E+02  .6130E+02  .6300E+02  .8710E+02  .2088E+03  .5922E+03  .1274E+04  .2030E+04  .2567E+04  .2693E+04  .2433E+04  .1842E+04  .1535E+04  .1088E+04  .4430E+03  .0000E+00  .0000E+00  .0000E+00  .0000E+00  .0000E+00  .0000E+00  .0000E+00  .0000E+00  .0000E+00  .9435E+04  .2299E+05  .3243E+05  .4007E+05  .3999E+05  .2851E+05  .1965E+05  .1019E+05  .3020E+04  .0000E+00  .0000E+00  .0000E+00  .0000E+00  .0000E+00  .0000E+00  .0000E+00  .0000E+00  .0000E+00  .0000E+00  .0000E+00  .4120E+05  .7133E+05  .7133E+05  .7133E+05  
07:45           .7570E+03  .6840E+03  .7703E+03  .7369E+03  .6961E+03  .5057E+03  .3268E+03  .3288E+03  .4223E+03  .4369E+03  .3765E+03  .2980E+03  .1056E+03  .8120E+02  .9378E+02  .9350E+02  .1096E+03  .1084E+03  .1274E+03  .1286E+03  .1002E+03  .8082E+02  .2874E+02  .3384E+02  .5360E+02  .6513E+02  .6477E+02  .5800E+02  .3670E+02  .1980E+03  .4073E+03  .5776E+03  .9197E+03  .1708E+04  .2367E+04  .2540E+04  .2074E+04  .1287E+04  .6417E+03  .4024E+03  .2319E+03  .6680E+02  .0000E+00  .0000E+00  .0000E+00  .0000E+00  .0000E+00  .0000E+00  .0000E+00  .0000E+00  .0000E+00  .0000E+00  .5370E+04  .1996E+05  .2721E+05  .2758E+05  .2752E+05  .2034E+05  .1313E+05  .5560E+04  .0000E+00  .0000E+00  .0000E+00  .0000E+00  .0000E+00  .0000E+00  .2224E+04  .2224E+04  .2224E+04  .3470E+04  .0000E+00  .2280E+05  .2280E+05  .2280E+05  .2280E+05  .0000E+00  
07:46           .7865E+03  .9333E+03  .1031E+04  .1146E+04  .1031E+04  .7566E+03  .4329E+03  .2323E+03  .1700E+03  .1722E+03  .1442E+03  .2020E+03  .2853E+03  .3230E+03  .2521E+03  .1503E+03  .5638E+02  .3742E+02  .3840E+02  .3137E+02  .6310E+02  .8386E+02  .9059E+02  .1280E+03  .1444E+03  .1458E+03  .1305E+03  .1020E+03  .5995E+02  .2390E+02  .2650E+03  .5644E+03  .9446E+03  .1631E+04  .2284E+04  .2687E+04  .2636E+04  .2140E+04  .1784E+04  .1307E+04  .6920E+03  .0000E+00  .0000E+00  .0000E+00  .0000E+00  .0000E+00  .0000E+00  .0000E+00  .0000E+00  .0000E+00  .0000E+00  .8370E+04  .1476E+05  .1519E+05  .1519E+05  .1710E+05  .7900E+04  .1098E+05  .1410E+05  .1576E+05  .1765E+05  .1595E+05  .0000E+00  .0000E+00  .0000E+00  .0000E+00  .0000E+00  .0000E+00  .0000E+00  .0000E+00  .1380E+05  .1607E+05  .2874E+05  .3477E+05  .4332E+05  .5173E+05  
07:47           .0000E+00  .0000E+00  .0000E+00  .5680E+02  .4753E+02  .5857E+02  .8833E+02  .1459E+03  .1980E+03  .1964E+03  .1780E+03  .1746E+03  .2128E+03  .2464E+03  .2179E+03  .1611E+03  .1281E+03  .1272E+03  .1423E+03  .1231E+03  .7805E+02  .3606E+02  .1171E+02  .1011E+02  .1095E+02  .0000E+00  .2300E+02  .7253E+02  .1103E+03  .1372E+03  .2069E+03  .3579E+03  .8709E+03  .1753E+04  .2551E+04  .2809E+04  .2240E+04  .1330E+04  .6641E+03  .3262E+03  .2953E+03  .2665E+03  .0000E+00  .0000E+00  .0000E+00  .0000E+00  .0000E+00  .0000E+00  .0000E+00  .0000E+00  .1130E+05  .3243E+05  .4448E+05  .4581E+05  .4474E+05  .3930E+05  .2660E+05  .9800E+04  .0000E+00  .0000E+00  .0000E+00  .0000E+00  .0000E+00  .0000E+00  .0000E+00  .1960E+05  .3447E+05  .3250E+05  .3250E+05  .3435E+05  .0000E+00  .2148E+05  .3444E+05  .3284E+05  .3764E+05  .3510E+05
[truncated: 829,117 more chars]
