# Supplementary material for: Earth's ionosphere D-region vertical electron density profile data during March 1-31, 2017 according to high-latitudinal Tumanny observatory partial reflection radar measurements and Polar Geophysical Institute's model
Source: Data Brief. 2020 Jun 12;31:105848. doi: 10.1016/j.dib.2020.105848 (PMC7306606; doi:10.1016/j.dib.2020.105848)
Supplement: Supplementary file 1 [file mmc1.zip › dataset/pr_radar/ne2017076]

#    Polar Geophysical Institute,
#    Khalturina St., 15, Murmansk, 183010 Russia,
#    http://pgia.ru/lang/en/, e-mail: general@pgi.ru
#    
#    Tumanny Observatory, Partial reflection radar data
#    Vertical electron density Ne [cm-3] profile, 1 min averages
#
#    Produced by Alexander D. Gomonov, 
#    Head of Sector of Radiophysical Researches of the Lower Ionosphere
#    (e-mail: gomonov@pgi.ru; phone: +7 8152 253952)
#
##  YYYY-MM-DD
    2017-03-17
hh:mm\alt.[km]   50.0       51.0       52.0       53.0       54.0       55.0       56.0       57.0       58.0       59.0       60.0       61.0       62.0       63.0       64.0       65.0       66.0       67.0       68.0       69.0       70.0       71.0       72.0       73.0       74.0       75.0       76.0       77.0       78.0       79.0       80.0       81.0       82.0       83.0       84.0       85.0       86.0       87.0       88.0       89.0       90.0       91.0       92.0       93.0       94.0       95.0       96.0       97.0       98.0       99.0       100.0      101.0      102.0      103.0      104.0      105.0      106.0      107.0      108.0      109.0      110.0      111.0      112.0      113.0      114.0      115.0      116.0      117.0      118.0      119.0      120.0      121.0      122.0      123.0      124.0      125.0      
00:01           .1387E+04  .1078E+04  .7979E+03  .5331E+03  .1998E+03  .9475E+02  .2853E+03  .3116E+03  .3156E+03  .2850E+03  .1934E+03  .1402E+03  .1450E+03  .1917E+03  .1763E+03  .1286E+03  .6331E+02  .6728E+02  .8721E+02  .1220E+03  .1151E+03  .9481E+02  .8234E+02  .7834E+02  .7721E+02  .8466E+02  .7463E+02  .3110E+02  .8030E+02  .1434E+03  .1577E+03  .1744E+03  .1666E+03  .1224E+03  .7610E+02  .2140E+03  .1348E+03  .1350E+03  .3138E+03  .3799E+03  .5843E+03  .9880E+03  .2130E+02  .2130E+02  .2130E+02  .2130E+02  .1340E+04  .3237E+04  .5038E+04  .5610E+04  .6627E+04  .6380E+04  .5409E+04  .5106E+04  .4770E+04  .3590E+04  .4850E+04  .1585E+05  .2147E+05  .2147E+05  .2853E+05  .2940E+05  .0000E+00  .0000E+00  .6650E+04  .3807E+04  .3807E+04  .6180E+04  .9973E+04  .1932E+05  .2431E+05  .2976E+05  .3449E+05  .5579E+05  .6450E+05  .8827E+05  
00:02           .3780E+03  .2310E+03  .3020E+03  .3364E+03  .3731E+03  .4371E+03  .3913E+03  .3381E+03  .2279E+03  .1596E+03  .9228E+02  .1036E+03  .1445E+03  .1994E+03  .1957E+03  .1479E+03  .1101E+03  .8727E+02  .9136E+02  .9039E+02  .7219E+02  .5153E+02  .4096E+02  .2911E+02  .2570E+02  .3090E+02  .5172E+02  .8356E+02  .1064E+03  .1248E+03  .1404E+03  .1610E+03  .1523E+03  .1317E+03  .1012E+03  .6597E+02  .1911E+03  .3720E+03  .3720E+03  .3720E+03  .3070E+03  .0000E+00  .0000E+00  .2750E+04  .6048E+04  .8565E+04  .1095E+05  .1290E+05  .1300E+05  .1095E+05  .7799E+04  .4423E+04  .2024E+04  .2415E+04  .5685E+04  .7184E+04  .7747E+04  .4593E+04  .1802E+04  .6120E+03  .6900E+02  .0000E+00  .0000E+00  .0000E+00  .0000E+00  .0000E+00  .0000E+00  .0000E+00  .0000E+00  .0000E+00  .0000E+00  .0000E+00  .3570E+05  .9950E+05  .9950E+05  .9950E+05  
00:03           .5743E+03  .6086E+03  .5700E+03  .5187E+03  .3926E+03  .2504E+03  .1577E+03  .1350E+03  .1322E+03  .1428E+03  .1227E+03  .1716E+03  .2528E+03  .3143E+03  .2595E+03  .1990E+03  .8895E+02  .6695E+02  .9932E+02  .8157E+02  .7860E+02  .6592E+02  .9510E+02  .1199E+03  .1260E+03  .1160E+03  .8293E+02  .2818E+02  .1272E+03  .2283E+03  .3175E+03  .3488E+03  .3733E+03  .2962E+03  .4025E+03  .8045E+03  .7430E+03  .8370E+03  .7220E+03  .0000E+00  .1260E+04  .7937E+03  .7937E+03  .7937E+03  .4057E+03  .8298E+03  .8178E+03  .8857E+03  .1801E+04  .2989E+04  .3751E+04  .4367E+04  .6051E+04  .6870E+04  .8362E+04  .8377E+04  .2830E+04  .1477E+05  .2586E+05  .2387E+05  .2704E+05  .2610E+05  .9600E+04  .0000E+00  .0000E+00  .1895E+05  .1277E+05  .1612E+05  .1784E+05  .1847E+05  .2235E+05  .0000E+00  .3640E+05  .1231E+06  .1231E+06  .1231E+06  
00:04           .1980E+02  .2326E+03  .4416E+03  .5977E+03  .7041E+03  .6134E+03  .3877E+03  .1910E+03  .1478E+03  .1305E+03  .1206E+03  .1009E+03  .8314E+02  .1120E+03  .1715E+03  .2031E+03  .1915E+03  .1255E+03  .7073E+02  .4106E+02  .4971E+02  .5129E+02  .5578E+02  .4812E+02  .6137E+02  .1013E+03  .1539E+03  .1810E+03  .1680E+03  .1397E+03  .1153E+03  .1009E+03  .1550E+03  .0000E+00  .8125E+02  .2126E+03  .1961E+03  .2415E+03  .3637E+03  .3363E+03  .3363E+03  .3363E+03  .2056E+03  .3240E+03  .4080E+03  .5371E+03  .6250E+03  .7703E+03  .6549E+03  .3530E+04  .6120E+04  .7154E+04  .7160E+04  .5687E+04  .4384E+04  .4520E+04  .4760E+04  .0000E+00  .0000E+00  .0000E+00  .0000E+00  .0000E+00  .0000E+00  .0000E+00  .0000E+00  .0000E+00  .0000E+00  .0000E+00  .9575E+05  .1386E+06  .1428E+06  .1296E+06  .1208E+06  .6515E+05  .2520E+05  .1650E+05  
00:05           .3730E+03  .8483E+03  .1081E+04  .8976E+03  .1022E+04  .5466E+03  .2409E+03  .3539E+03  .3256E+03  .3051E+03  .1668E+03  .7373E+02  .9014E+02  .1458E+03  .1756E+03  .1743E+03  .1365E+03  .8731E+02  .7031E+02  .8100E+02  .1087E+03  .1162E+03  .1111E+03  .6307E+02  .1409E+03  .1568E+03  .1568E+03  .1957E+03  .7750E+02  .1069E+03  .2323E+03  .2387E+03  .2711E+03  .2544E+03  .1442E+03  .6540E+02  .6335E+03  .5875E+03  .4206E+03  .4037E+03  .1547E+03  .2481E+03  .5022E+03  .4451E+03  .5702E+03  .4270E+03  .1550E+03  .1430E+04  .4353E+04  .5794E+04  .5165E+04  .6293E+04  .4525E+04  .0000E+00  .7810E+04  .9680E+04  .8482E+04  .9223E+04  .6945E+04  .8980E+04  .4704E+04  .4704E+04  .4704E+04  .3010E+03  .0000E+00  .6405E+05  .7010E+05  .5755E+05  .6097E+05  .3284E+05  .0000E+00  .0000E+00  .0000E+00  .0000E+00  .0000E+00  .0000E+00  
00:06           .9375E+03  .1426E+04  .1451E+04  .1457E+04  .1393E+04  .9100E+03  .3100E+03  .5248E+03  .5253E+03  .4861E+03  .3654E+03  .1705E+03  .9562E+02  .2071E+03  .2258E+03  .2273E+03  .2072E+03  .9242E+02  .6878E+02  .1304E+03  .1433E+03  .1457E+03  .1354E+03  .9293E+02  .5260E+02  .1428E+03  .1757E+03  .1768E+03  .1942E+03  .1194E+03  .2740E+02  .3311E+03  .4517E+03  .4523E+03  .4820E+03  .4060E+03  .2535E+03  .2630E+03  .5290E+03  .5010E+03  .4461E+03  .3749E+03  .1371E+03  .4240E+03  .6876E+03  .7587E+03  .9232E+03  .9057E+03  .7720E+03  .2591E+04  .4721E+04  .5383E+04  .6930E+04  .7547E+04  .5320E+04  .2530E+04  .7317E+04  .9444E+04  .9444E+04  .1246E+05  .9870E+04  .0000E+00  .0000E+00  .0000E+00  .0000E+00  .0000E+00  .0000E+00  .0000E+00  .0000E+00  .0000E+00  .0000E+00  .0000E+00  .0000E+00  .2220E+05  .2220E+05  .2220E+05  
00:07           .5236E+03  .6414E+03  .6108E+03  .5706E+03  .3910E+03  .3870E+03  .4586E+03  .4592E+03  .4554E+03  .2727E+03  .7235E+02  .1705E+03  .2037E+03  .2011E+03  .1837E+03  .1307E+03  .1181E+03  .1298E+03  .1308E+03  .1067E+03  .6358E+02  .3733E+02  .1283E+03  .1488E+03  .1216E+03  .1114E+03  .7935E+02  .1448E+03  .1693E+03  .2293E+03  .2224E+03  .5630E+02  .4450E+03  .5818E+03  .5150E+03  .4749E+03  .3711E+03  .1593E+03  .9635E+03  .1577E+04  .1272E+04  .1460E+04  .1124E+04  .1120E+03  .1760E+04  .2083E+04  .2083E+04  .2417E+04  .1830E+04  .3050E+04  .5548E+04  .4938E+04  .5698E+04  .5123E+04  .4075E+04  .1936E+05  .2517E+05  .2261E+05  .2752E+05  .1945E+05  .0000E+00  .0000E+00  .0000E+00  .0000E+00  .3050E+04  .3050E+04  .3050E+04  .3050E+04  .0000E+00  .0000E+00  .0000E+00  .0000E+00  .0000E+00  .0000E+00  .0000E+00  .0000E+00  
00:08           .1543E+04  .1142E+04  .1142E+04  .8173E+03  .1574E+03  .2743E+03  .3482E+03  .3384E+03  .3254E+03  .2074E+03  .1222E+03  .1188E+03  .1651E+03  .1939E+03  .1763E+03  .1354E+03  .1162E+03  .1264E+03  .1368E+03  .1337E+03  .9248E+02  .6647E+02  .3712E+02  .2626E+02  .6400E+02  .7152E+02  .9230E+02  .1117E+03  .1167E+03  .9459E+02  .7762E+02  .4137E+02  .8657E+02  .2662E+03  .2450E+03  .2918E+03  .2667E+03  .1480E+03  .0000E+00  .0000E+00  .1100E+03  .4743E+03  .7586E+03  .1086E+04  .1212E+04  .1330E+04  .1147E+04  .3010E+03  .0000E+00  .2860E+04  .4830E+04  .4198E+04  .3550E+04  .3527E+04  .3394E+04  .4384E+04  .5796E+04  .6659E+04  .7576E+04  .7990E+04  .1578E+05  .4122E+05  .3703E+05  .4348E+05  .4037E+05  .9520E+04  .0000E+00  .0000E+00  .0000E+00  .0000E+00  .0000E+00  .0000E+00  .1710E+05  .1730E+05  .1730E+05  .1730E+05  
00:09           .6200E+02  .5247E+03  .8468E+03  .8697E+03  .9584E+03  .6661E+03  .3415E+03  .1458E+03  .8369E+02  .1559E+03  .2500E+03  .2811E+03  .2379E+03  .1499E+03  .8114E+02  .8371E+02  .1182E+03  .1466E+03  .1433E+03  .1046E+03  .5961E+02  .5361E+02  .1142E+03  .1150E+03  .1544E+03  .1444E+03  .7037E+02  .1287E+03  .1553E+03  .1652E+03  .1781E+03  .1372E+03  .1970E+03  .3783E+03  .3630E+03  .3630E+03  .3967E+03  .2260E+03  .0000E+00  .0000E+00  .2061E+03  .4721E+03  .7014E+03  .7263E+03  .7352E+03  .9165E+03  .1155E+04  .1046E+04  .1138E+04  .6833E+03  .1310E+03  .2100E+04  .3110E+04  .2398E+04  .2120E+04  .1662E+04  .7003E+03  .3830E+04  .9399E+04  .1497E+05  .2145E+05  .2221E+05  .2205E+05  .1314E+05  .0000E+00  .0000E+00  .0000E+00  .0000E+00  .6945E+05  .1132E+06  .9004E+05  .1055E+06  .7545E+05  .8160E+04  .0000E+00  .0000E+00  
00:10           .5517E+03  .5996E+03  .4893E+03  .3918E+03  .2280E+03  .1770E+03  .2326E+03  .2917E+03  .2770E+03  .2444E+03  .1953E+03  .1551E+03  .1706E+03  .1566E+03  .1175E+03  .1008E+03  .9651E+02  .1212E+03  .1531E+03  .1360E+03  .1222E+03  .6950E+02  .5565E+02  .8902E+02  .8416E+02  .8449E+02  .7794E+02  .9077E+02  .1359E+03  .1724E+03  .1735E+03  .1700E+03  .1229E+03  .1890E+03  .3590E+03  .4292E+03  .4223E+03  .4140E+03  .3648E+03  .2177E+03  .8483E+03  .9790E+03  .9790E+03  .1257E+04  .8200E+03  .8890E+03  .2412E+04  .3060E+04  .3183E+04  .3519E+04  .2268E+04  .3395E+04  .7523E+04  .8510E+04  .8620E+04  .8925E+04  .5000E+04  .6670E+04  .1652E+05  .1559E+05  .1559E+05  .1766E+05  .7290E+04  .0000E+00  .3340E+05  .3507E+05  .3507E+05  .3507E+05  .1879E+05  .8720E+03  .8720E+03  .8720E+03  .0000E+00  .0000E+00  .0000E+00  .0000E+00  
00:11           .2137E+03  .2524E+03  .3211E+03  .3923E+03  .4303E+03  .3493E+03  .2352E+03  .1821E+03  .1895E+03  .2187E+03  .2144E+03  .1710E+03  .1506E+03  .1472E+03  .1619E+03  .1558E+03  .1272E+03  .7433E+02  .4598E+02  .4766E+02  .7610E+02  .1084E+03  .1209E+03  .1145E+03  .1034E+03  .8089E+02  .8362E+02  .7418E+02  .6080E+02  .6400E+02  .4210E+02  .1002E+03  .1643E+03  .1971E+03  .2384E+03  .2140E+03  .1790E+03  .7237E+02  .1510E+02  .1756E+03  .5143E+03  .6284E+03  .5337E+03  .3519E+03  .2729E+03  .6941E+03  .1089E+04  .1358E+04  .1635E+04  .3665E+04  .3118E+04  .3118E+04  .2957E+04  .2096E+04  .2369E+04  .3075E+04  .8997E+04  .1306E+05  .1251E+05  .1596E+05  .1382E+05  .0000E+00  .7770E+04  .3948E+04  .3948E+04  .3948E+04  .0000E+00  .4155E+05  .7045E+05  .6062E+05  .6962E+05  .5920E+05  .1490E+05  .0000E+00  .0000E+00  .0000E+00  
00:12           .9133E+03  .7316E+03  .5341E+03  .3268E+03  .1473E+03  .2948E+03  .3470E+03  .3887E+03  .2644E+03  .1320E+03  .1323E+03  .1583E+03  .1499E+03  .1185E+03  .8651E+02  .9737E+02  .1441E+03  .2067E+03  .2119E+03  .2016E+03  .1620E+03  .4727E+02  .6740E+02  .6858E+02  .6284E+02  .5351E+02  .7610E+02  .1517E+03  .2149E+03  .2198E+03  .2020E+03  .1024E+03  .0000E+00  .4280E+02  .2556E+03  .3554E+03  .3069E+03  .3901E+03  .1870E+03  .2932E+03  .5029E+03  .5242E+03  .6602E+03  .6723E+03  .3770E+03  .0000E+00  .1494E+04  .1755E+04  .1338E+04  .1403E+04  .8227E+03  .9332E+03  .2722E+04  .4793E+04  .5660E+04  .7060E+04  .5260E+04  .9910E+04  .5780E+04  .5780E+04  .5183E+04  .4235E+04  .7150E+04  .1486E+05  .3000E+05  .4040E+05  .5340E+05  .6000E+05  .0000E+00  .0000E+00  .0000E+00  .0000E+00  .0000E+00  .0000E+00  .0000E+00  .0000E+00  
00:13           .2430E+03  .5480E+03  .6546E+03  .6074E+03  .5383E+03  .3541E+03  .2796E+03  .2569E+03  .2375E+03  .1869E+03  .1426E+03  .1810E+03  .1987E+03  .1766E+03  .1616E+03  .1344E+03  .6645E+02  .1249E+03  .1581E+03  .1592E+03  .1697E+03  .1249E+03  .8513E+02  .5248E+02  .6964E+02  .7831E+02  .9306E+02  .8288E+02  .3745E+02  .4914E+02  .6429E+02  .8446E+02  .7986E+02  .7223E+02  .8623E+02  .7703E+02  .1012E+03  .8233E+02  .0000E+00  .4320E+03  .9667E+03  .1294E+04  .1110E+04  .1270E+04  .9973E+03  .3700E+03  .2345E+04  .3143E+04  .2693E+04  .2952E+04  .2017E+04  .3110E+04  .5962E+04  .7167E+04  .7468E+04  .7399E+04  .4871E+04  .2751E+04  .3018E+04  .3018E+04  .2625E+04  .1165E+05  .1973E+05  .1812E+05  .2048E+05  .1943E+05  .8300E+04  .1700E+05  .1539E+05  .1539E+05  .1832E+05  .6530E+03  .0000E+00  .1400E+05  .1400E+05  .1400E+05  
00:14           .2220E+03  .1845E+03  .1750E+03  .1212E+03  .1113E+03  .1966E+03  .3128E+03  .3610E+03  .3571E+03  .2539E+03  .1759E+03  .1593E+03  .1649E+03  .1484E+03  .1357E+03  .8550E+02  .4015E+02  .1188E+03  .1765E+03  .2100E+03  .1896E+03  .1613E+03  .6602E+02  .2679E+02  .3295E+02  .5065E+02  .6426E+02  .7933E+02  .1170E+03  .3440E+02  .1378E+03  .2081E+03  .2471E+03  .2836E+03  .2862E+03  .2560E+03  .1935E+03  .1843E+03  .1843E+03  .1843E+03  .9900E+02  .4460E+03  .1322E+04  .1639E+04  .1530E+04  .1771E+04  .1476E+04  .9570E+03  .9950E+03  .5115E+04  .5925E+04  .5925E+04  .7650E+04  .4810E+04  .3462E+04  .6001E+04  .9558E+04  .1130E+05  .1419E+05  .1158E+05  .2050E+05  .3600E+05  .4098E+05  .3774E+05  .3694E+05  .2440E+05  .4190E+04  .0000E+00  .0000E+00  .0000E+00  .0000E+00  .0000E+00  .0000E+00  .1060E+06  .1060E+06  .1060E+06  
00:15           .7087E+03  .7196E+03  .6335E+03  .6813E+03  .3193E+03  .4053E+03  .4806E+03  .4539E+03  .4254E+03  .2981E+03  .2176E+03  .1850E+03  .1679E+03  .1433E+03  .8963E+02  .6555E+02  .6183E+02  .7540E+02  .7634E+02  .7070E+02  .5133E+02  .5230E+02  .6089E+02  .7339E+02  .8720E+02  .8260E+02  .7939E+02  .8691E+02  .7940E+02  .9975E+02  .1328E+03  .1235E+03  .9464E+02  .1146E+03  .9664E+02  .1333E+03  .1329E+03  .6753E+02  .1387E+03  .1387E+03  .2013E+03  .3450E+03  .4900E+03  .1390E+04  .2136E+04  .2110E+04  .2168E+04  .1768E+04  .1383E+04  .1626E+04  .1662E+04  .1850E+04  .2520E+04  .5350E+04  .5793E+04  .1160E+05  .1694E+05  .1925E+05  .1660E+05  .1199E+05  .7227E+04  .9343E+04  .1610E+05  .0000E+00  .0000E+00  .7860E+05  .1069E+06  .8124E+05  .8124E+05  .6520E+05  .1520E+05  .0000E+00  .0000E+00  .0000E+00  .0000E+00  .0000E+00  
00:16           .2700E+02  .8550E+02  .4018E+03  .6730E+03  .6594E+03  .6500E+03  .4544E+03  .2719E+03  .2177E+03  .2121E+03  .1892E+03  .1578E+03  .9680E+02  .1298E+03  .1728E+03  .2190E+03  .2179E+03  .1655E+03  .1212E+03  .6389E+02  .3423E+02  .6400E+02  .9100E+02  .1127E+03  .1107E+03  .8460E+02  .6333E+02  .6635E+02  .6192E+02  .7972E+02  .8407E+02  .3020E+02  .2600E+03  .1693E+03  .1584E+03  .2780E+03  .2692E+03  .3057E+03  .4746E+03  .6369E+03  .7594E+03  .1046E+04  .5970E+03  .0000E+00  .4960E+03  .1555E+04  .2781E+04  .3215E+04  .3219E+04  .3132E+04  .1850E+04  .6710E+03  .0000E+00  .0000E+00  .0000E+00  .2870E+04  .2760E+04  .3892E+04  .1025E+05  .1346E+05  .1744E+05  .2185E+05  .2017E+05  .3948E+05  .3948E+05  .5570E+05  .8500E+05  .0000E+00  .0000E+00  .0000E+00  .0000E+00  .0000E+00  .0000E+00  .0000E+00  .0000E+00  .0000E+00  
00:17           .4130E+03  .4130E+03  .3193E+03  .2893E+03  .3138E+03  .4397E+03  .5256E+03  .5250E+03  .4560E+03  .3220E+03  .1196E+03  .1442E+03  .1925E+03  .2238E+03  .2214E+03  .1905E+03  .1146E+03  .6048E+02  .7925E+02  .9354E+02  .8593E+02  .6424E+02  .4359E+02  .3381E+02  .3726E+02  .5480E+02  .6190E+02  .7500E+02  .5765E+02  .4175E+02  .4513E+02  .4005E+02  .1193E+03  .1928E+03  .1950E+03  .3190E+03  .3314E+03  .3746E+03  .4073E+03  .9080E+02  .0000E+00  .0000E+00  .0000E+00  .0000E+00  .0000E+00  .1205E+04  .2767E+04  .4657E+04  .5194E+04  .6278E+04  .5920E+04  .3160E+04  .0000E+00  .4630E+04  .2437E+04  .3114E+04  .8829E+04  .1093E+05  .1017E+05  .1042E+05  .4873E+04  .8273E+04  .9123E+04  .8250E+04  .1309E+05  .1727E+05  .1740E+05  .2346E+05  .1968E+05  .2330E+05  .3870E+05  .0000E+00  .0000E+00  .0000E+00  .0000E+00  .0000E+00  
00:18           .6603E+03  .7458E+03  .6630E+03  .6970E+03  .5125E+03  .2490E+03  .4065E+03  .4765E+03  .4501E+03  .3846E+03  .1933E+03  .1043E+03  .1473E+03  .2014E+03  .1859E+03  .1292E+03  .6210E+02  .4021E+02  .8083E+02  .1107E+03  .1140E+03  .8986E+02  .4441E+02  .4367E+02  .6370E+02  .6883E+02  .7953E+02  .6215E+02  .1675E+03  .2618E+03  .2413E+03  .2680E+03  .2567E+03  .1240E+03  .3083E+03  .3892E+03  .3607E+03  .4250E+03  .3400E+03  .0000E+00  .0000E+00  .1192E+04  .2069E+04  .2569E+04  .3323E+04  .3356E+04  .2902E+04  .2370E+04  .1050E+04  .0000E+00  .6990E+04  .1145E+05  .9863E+04  .1120E+05  .9600E+04  .3300E+04  .1430E+04  .6330E+04  .8104E+04  .7299E+04  .7116E+04  .5422E+04  .8293E+04  .9665E+04  .1126E+05  .1126E+05  .4760E+04  .8835E+04  .1428E+05  .1849E+05  .2050E+05  .2787E+05  .1700E+05  .0000E+00  .0000E+00  .0000E+00  
00:19           .8780E+03  .1009E+04  .9197E+03  .7867E+03  .5150E+03  .2793E+03  .1896E+03  .2136E+03  .2122E+03  .2049E+03  .1327E+03  .9202E+02  .1257E+03  .1769E+03  .1677E+03  .1310E+03  .8829E+02  .6957E+02  .7673E+02  .7401E+02  .5303E+02  .4434E+02  .8249E+02  .1387E+03  .1617E+03  .1483E+03  .1079E+03  .3789E+02  .5030E+02  .1208E+03  .1154E+03  .1154E+03  .9827E+02  .4674E+03  .7205E+03  .6339E+03  .7976E+03  .6083E+03  .3370E+03  .0000E+00  .0000E+00  .1720E+04  .4460E+04  .7756E+04  .8781E+04  .9539E+04  .7916E+04  .5350E+04  .2244E+04  .0000E+00  .0000E+00  .0000E+00  .0000E+00  .0000E+00  .0000E+00  .1190E+04  .5723E+04  .6250E+04  .6250E+04  .8193E+04  .8690E+04  .2700E+05  .3192E+05  .2660E+05  .2846E+05  .2113E+05  .2490E+04  .2160E+05  .2160E+05  .2160E+05  .2160E+05  .0000E+00  .0000E+00  .7320E+05  .7320E+05  .7320E+05  
00:20           .1040E+04  .1062E+04  .8680E+03  .8152E+03  .5887E+03  .1550E+03  .3017E+03  .3918E+03  .3857E+03  .3577E+03  .2492E+03  .1526E+03  .1325E+03  .1429E+03  .1301E+03  .1035E+03  .8197E+02  .9181E+02  .1088E+03  .1104E+03  .9567E+02  .7204E+02  .5191E+02  .3993E+02  .2837E+02  .2183E+02  .2998E+02  .4025E+02  .7146E+02  .1097E+03  .1127E+03  .1099E+03  .9862E+02  .1003E+03  .1071E+03  .1299E+03  .7980E+02  .0000E+00  .4870E+03  .2807E+03  .3243E+03  .6145E+03  .7338E+03  .9483E+03  .1990E+04  .5028E+04  .6015E+04  .5909E+04  .5227E+04  .2866E+04  .1065E+04  .8660E+03  .1034E+04  .7620E+03  .0000E+00  .0000E+00  .0000E+00  .3280E+04  .5007E+04  .5007E+04  .5007E+04  .1112E+05  .1886E+05  .2199E+05  .1857E+05  .1762E+05  .1051E+05  .5105E+04  .9960E+04  .9960E+04  .0000E+00  .0000E+00  .0000E+00  .0000E+00  .0000E+00  .0000E+00  
00:21           .5895E+03  .5895E+03  .4663E+03  .1590E+03  .2623E+03  .3006E+03  .2910E+03  .2403E+03  .1681E+03  .1799E+03  .2118E+03  .2336E+03  .1770E+03  .1446E+03  .8550E+02  .8472E+02  .1406E+03  .1387E+03  .1457E+03  .1080E+03  .7199E+02  .9003E+02  .1306E+03  .1589E+03  .1350E+03  .1031E+03  .4556E+02  .4159E+02  .2256E+03  .2128E+03  .2128E+03  .2417E+03  .6035E+02  .3048E+03  .4055E+03  .3694E+03  .4685E+03  .3275E+03  .2970E+03  .7067E+03  .8316E+03  .8316E+03  .1026E+04  .1337E+04  .2521E+04  .3039E+04  .2869E+04  .2943E+04  .2182E+04  .6550E+03  .0000E+00  .1608E+04  .2951E+04  .2951E+04  .3730E+04  .2652E+04  .1263E+05  .2504E+05  .2747E+05  .3097E+05  .3011E+05  .1298E+05  .8020E+04  .1651E+05  .1339E+05  .1607E+05  .1607E+05  .4210E+04  .8577E+04  .1483E+05  .1466E+05  .1883E+05  .1965E+05  .0000E+00  .0000E+00  .0000E+00  
00:22           .7936E+03  .7936E+03  .7936E+03  .2976E+03  .6385E+03  .6133E+03  .5626E+03  .4674E+03  .2283E+03  .1668E+03  .2607E+03  .2842E+03  .2959E+03  .2074E+03  .1273E+03  .8985E+02  .1367E+03  .1466E+03  .1411E+03  .1119E+03  .4710E+02  .1065E+03  .1351E+03  .1338E+03  .1300E+03  .1099E+03  .5235E+02  .1188E+03  .1769E+03  .2091E+03  .1805E+03  .1785E+03  .1146E+03  .2134E+03  .2772E+03  .2855E+03  .2740E+03  .1411E+03  .8730E+03  .1089E+04  .9996E+03  .1121E+04  .8860E+03  .0000E+00  .0000E+00  .0000E+00  .0000E+00  .0000E+00  .0000E+00  .1160E+04  .4957E+04  .9114E+04  .1137E+05  .1431E+05  .1651E+05  .1997E+05  .2611E+05  .2730E+05  .2826E+05  .2440E+05  .1285E+05  .4133E+05  .5540E+05  .4660E+05  .5454E+05  .3913E+05  .7680E+04  .2602E+05  .2619E+05  .2619E+05  .3545E+05  .0000E+00  .0000E+00  .0000E+00  .0000E+00  .0000E+00  
00:23           .2020E+03  .5477E+03  .7180E+03  .7524E+03  .7116E+03  .6324E+03  .3284E+03  .1691E+03  .2815E+03  .2896E+03  .2993E+03  .2520E+03  .2047E+03  .1983E+03  .1805E+03  .1296E+03  .6666E+02  .3707E+02  .7168E+02  .1405E+03  .1486E+03  .1727E+03  .1355E+03  .9073E+02  .1904E+03  .2125E+03  .1898E+03  .1843E+03  .1096E+03  .5345E+02  .1437E+03  .1307E+03  .1307E+03  .1348E+03  .2422E+03  .6813E+03  .6450E+03  .6450E+03  .6797E+03  .4040E+03  .0000E+00  .7200E+03  .7200E+03  .7200E+03  .1060E+04  .0000E+00  .2005E+04  .4145E+04  .6307E+04  .8943E+04  .1216E+05  .1607E+05  .2194E+05  .2857E+05  .3407E+05  .3341E+05  .2488E+05  .1702E+05  .1027E+05  .1385E+05  .1495E+05  .2004E+05  .1613E+05  .2740E+05  .4480E+05  .3588E+05  .3588E+05  .3294E+05  .8010E+04  .4756E+05  .9603E+05  .9950E+05  .1180E+06  .1200E+06  .7690E+05  .0000E+00  
00:24           .1060E+03  .2523E+03  .4106E+03  .5324E+03  .6317E+03  .5326E+03  .4386E+03  .3713E+03  .3836E+03  .3454E+03  .2366E+03  .8057E+02  .1111E+03  .1661E+03  .1999E+03  .2454E+03  .2047E+03  .1521E+03  .6898E+02  .3485E+02  .2623E+02  .2657E+02  .4252E+02  .8637E+02  .1349E+03  .1482E+03  .1550E+03  .1106E+03  .8290E+02  .2840E+03  .2948E+03  .2471E+03  .2699E+03  .1058E+03  .2306E+03  .5356E+03  .5004E+03  .5926E+03  .5793E+03  .1810E+03  .0000E+00  .0000E+00  .0000E+00  .0000E+00  .0000E+00  .0000E+00  .9680E+03  .2877E+04  .5696E+04  .1030E+05  .1744E+05  .2553E+05  .3299E+05  .3654E+05  .3589E+05  .3120E+05  .2470E+05  .2469E+05  .2459E+05  .2312E+05  .2318E+05  .1123E+05  .8737E+04  .1250E+05  .1252E+05  .1431E+05  .1640E+05  .0000E+00  .1694E+05  .3335E+05  .3335E+05  .4253E+05  .4620E+05  .0000E+00  .0000E+00  .0000E+00  
00:25           .4807E+03  .3538E+03  .4271E+03  .3297E+03  .4192E+03  .3219E+03  .1088E+03  .2104E+03  .3177E+03  .3734E+03  .3422E+03  .2470E+03  .1222E+03  .1239E+03  .1539E+03  .1702E+03  .1365E+03  .7752E+02  .3472E+02  .3030E+02  .4087E+02  .6113E+02  .8434E+02  .9437E+02  .9917E+02  .1122E+03  .1227E+03  .1181E+03  .9481E+02  .5137E+02  .2623E+02  .1795E+02  .5260E+02  .8535E+02  .6944E+02  .8425E+02  .6865E+02  .8630E+02  .8630E+02  .1440E+03  .0000E+00  .0000E+00  .0000E+00  .0000E+00  .0000E+00  .2230E+04  .7293E+04  .1208E+05  .1530E+05  .2117E+05  .2337E+05  .2086E+05  .1713E+05  .1308E+05  .7900E+04  .0000E+00  .2340E+04  .2340E+04  .2340E+04  .6470E+04  .8313E+04  .1133E+05  .1136E+05  .1272E+05  .1455E+05  .0000E+00  .2010E+05  .2105E+05  .2105E+05  .2443E+05  .1170E+05  .0000E+00  .0000E+00  .0000E+00  .0000E+00  .0000E+00  
00:26           .0000E+00  .2546E+03  .4888E+03  .6517E+03  .6847E+03  .5771E+03  .4016E+03  .2461E+03  .2666E+03  .2754E+03  .2211E+03  .1763E+03  .9163E+02  .6108E+02  .5441E+02  .5466E+02  .5573E+02  .9137E+02  .1478E+03  .1919E+03  .2001E+03  .1456E+03  .1159E+03  .5643E+02  .2195E+02  .2270E+02  .6918E+02  .9428E+02  .7320E+02  .6753E+02  .7263E+02  .2102E+03  .2254E+03  .3088E+03  .2616E+03  .2780E+02  .1750E+03  .1750E+03  .1750E+03  .1750E+03  .0000E+00  .0000E+00  .9955E+03  .1448E+04  .1248E+04  .1459E+04  .2621E+04  .6714E+04  .1123E+05  .1518E+05  .1447E+05  .1327E+05  .7518E+04  .6700E+04  .1523E+05  .1517E+05  .1557E+05  .1191E+05  .5608E+04  .4290E+04  .0000E+00  .1840E+05  .3077E+05  .2684E+05  .2684E+05  .2086E+05  .9675E+04  .2994E+05  .4190E+05  .5250E+05  .6170E+05  .4625E+05  .0000E+00  .7000E+05  .7000E+05  .7000E+05  
00:27           .0000E+00  .1690E+03  .5523E+03  .7354E+03  .7470E+03  .7040E+03  .5078E+03  .2171E+03  .1606E+03  .2461E+03  .3043E+03  .2570E+03  .1486E+03  .7956E+02  .9384E+02  .1278E+03  .1420E+03  .1196E+03  .7954E+02  .5277E+02  .6126E+02  .9013E+02  .1049E+03  .8534E+02  .6068E+02  .5298E+02  .8165E+02  .1097E+03  .1420E+03  .1250E+03  .1191E+03  .7410E+02  .1174E+03  .1627E+03  .1733E+03  .1924E+03  .1990E+03  .1890E+03  .0000E+00  .0000E+00  .1520E+04  .1427E+04  .1427E+04  .1520E+04  .0000E+00  .0000E+00  .3475E+04  .7178E+04  .1165E+05  .1658E+05  .2136E+05  .2357E+05  .2224E+05  .1960E+05  .1521E+05  .1058E+05  .8306E+04  .9606E+04  .1174E+05  .1221E+05  .1198E+05  .9886E+04  .1041E+05  .1365E+05  .2530E+05  .2662E+05  .2412E+05  .2520E+05  .1815E+05  .6440E+04  .3985E+05  .5827E+05  .5354E+05  .7010E+05  .5175E+05  .0000E+00  
00:28           .4905E+03  .4905E+03  .4241E+03  .3231E+03  .5240E+03  .4797E+03  .4217E+03  .2528E+03  .1874E+03  .2407E+03  .3143E+03  .3119E+03  .2238E+03  .1604E+03  .1399E+03  .1358E+03  .1202E+03  .7620E+02  .3604E+02  .3060E+02  .3794E+02  .5337E+02  .5876E+02  .5507E+02  .3933E+02  .2974E+02  .5273E+02  .6146E+02  .7454E+02  .6727E+02  .2040E+02  .0000E+00  .1220E+03  .2563E+03  .2995E+03  .3544E+03  .3963E+03  .3150E+03  .0000E+00  .0000E+00  .0000E+00  .1090E+04  .7467E+03  .5603E+03  .5846E+03  .1489E+04  .3709E+04  .6336E+04  .1033E+05  .1256E+05  .1158E+05  .9390E+04  .7760E+04  .7583E+04  .9426E+04  .1180E+05  .1382E+05  .1422E+05  .1419E+05  .1212E+05  .6860E+04  .0000E+00  .0000E+00  .3036E+04  .1007E+05  .1643E+05  .1888E+05  .2383E+05  .2170E+05  .0000E+00  .6630E+05  .1134E+06  .9812E+05  .8314E+05  .7674E+05  .4657E+05  
00:29           .1313E+04  .1022E+04  .7537E+03  .4537E+03  .1709E+03  .1926E+03  .2056E+03  .1866E+03  .1686E+03  .1542E+03  .1633E+03  .1840E+03  .1900E+03  .1491E+03  .9907E+02  .6062E+02  .4455E+02  .7818E+02  .1074E+03  .1277E+03  .1164E+03  .1063E+03  .1108E+03  .1164E+03  .1325E+03  .1235E+03  .8060E+02  .2950E+01  .6222E+02  .1055E+03  .1034E+03  .1182E+03  .1013E+03  .1133E+03  .1182E+03  .2460E+03  .2734E+03  .3688E+03  .4230E+03  .0000E+00  .0000E+00  .1370E+04  .2110E+04  .2982E+04  .4346E+04  .7013E+04  .9673E+04  .1065E+05  .8561E+04  .7126E+04  .3725E+04  .6128E+04  .1217E+05  .1299E+05  .1604E+05  .1640E+05  .1160E+05  .7515E+04  .9765E+04  .8222E+04  .9270E+04  .5940E+04  .2890E+05  .5353E+05  .5638E+05  .5785E+05  .5608E+05  .3490E+05  .3110E+05  .6153E+05  .6972E+05  .6972E+05  .8420E+05  .4650E+05  .3100E+05  .3100E+05  
00:30           .7006E+03  .7006E+03  .7006E+03  .3540E+03  .4817E+03  .4828E+03  .4463E+03  .3616E+03  .2483E+03  .1626E+03  .1344E+03  .1446E+03  .1569E+03  .1841E+03  .1871E+03  .1669E+03  .1125E+03  .6315E+02  .3643E+02  .5120E+02  .8670E+02  .1271E+03  .1306E+03  .1122E+03  .7404E+02  .4480E+02  .4517E+02  .5120E+02  .6296E+02  .7723E+02  .8140E+02  .6887E+02  .6887E+02  .6887E+02  .5080E+02  .3128E+03  .5087E+03  .5079E+03  .6703E+03  .6460E+03  .0000E+00  .5530E+03  .1224E+04  .1531E+04  .1367E+04  .1539E+04  .1265E+04  .5440E+03  .2735E+04  .7123E+04  .9832E+04  .1183E+05  .1213E+05  .8856E+04  .5991E+04  .4883E+04  .5054E+04  .6607E+04  .3370E+04  .9467E+04  .1624E+05  .1531E+05  .1530E+05  .1150E+05  .5560E+04  .2890E+04  .3485E+05  .5548E+05  .5055E+05  .4879E+05  .3996E+05  .1576E+05  .2560E+05  .5390E+05  .5390E+05  .5390E+05  
00:31           .0000E+00  .3670E+03  .6873E+03  .8144E+03  .7479E+03  .6115E+03  .4025E+03  .2027E+03  .2598E+03  .3272E+03  .3230E+03  .2963E+03  .1580E+03  .1303E+03  .1927E+03  .1940E+03  .1861E+03  .1343E+03  .7878E+02  .7995E+02  .9773E+02  .1136E+03  .1142E+03  .6690E+02  .7220E+02  .1934E+03  .2176E+03  .1746E+03  .1873E+03  .8711E+02  .1351E+03  .3456E+03  .3520E+03  .4680E+03  .4513E+03  .2000E+03  .4188E+03  .9169E+03  .7739E+03  .9140E+03  .8053E+03  .4300E+02  .1104E+04  .1789E+04  .1731E+04  .2035E+04  .1945E+04  .0000E+00  .6515E+04  .7910E+04  .6136E+04  .6557E+04  .4395E+04  .4393E+04  .1931E+05  .2489E+05  .2371E+05  .2758E+05  .2437E+05  .1530E+05  .0000E+00  .0000E+00  .0000E+00  .0000E+00  .0000E+00  .0000E+00  .3840E+05  .7537E+05  .1038E+06  .9144E+05  .1070E+06  .8633E+05  .2920E+05  .7360E+05  .7360E+05  .7360E+05  
00:32           .1760E+03  .1212E+03  .3524E+03  .6947E+03  .7651E+03  .7983E+03  .7250E+03  .3735E+03  .1950E+03  .2634E+03  .2411E+03  .2432E+03  .1863E+03  .9140E+02  .1733E+03  .1998E+03  .1834E+03  .1693E+03  .1326E+03  .6173E+02  .1459E+03  .1629E+03  .1359E+03  .1106E+03  .6288E+02  .4883E+02  .1033E+03  .1333E+03  .1704E+03  .1813E+03  .1605E+03  .3600E+03  .3740E+03  .3766E+03  .4070E+03  .3720E+03  .4225E+03  .4293E+03  .4158E+03  .3615E+03  .3305E+03  .2155E+03  .1285E+04  .2240E+04  .2462E+04  .2608E+04  .2625E+04  .1993E+04  .8287E+03  .8287E+03  .7725E+03  .4440E+03  .2049E+04  .6049E+04  .6862E+04  .9332E+04  .9080E+04  .3020E+04  .1090E+05  .2637E+05  .2228E+05  .2228E+05  .2280E+05  .9190E+04  .2916E+05  .3128E+05  .3128E+05  .3903E+05  .2260E+05  .1190E+04  .4380E+05  .4772E+05  .4069E+05  .5198E+05  .3264E+05  .3446E+05  
00:33           .9430E+02  .9430E+02  .1488E+03  .1538E+03  .1720E+03  .2874E+03  .3696E+03  .4180E+03  .3657E+03  .2361E+03  .1573E+03  .1039E+03  .7370E+02  .8384E+02  .8609E+02  .7951E+02  .8041E+02  .9123E+02  .1151E+03  .1346E+03  .1287E+03  .1097E+03  .8719E+02  .5732E+02  .4626E+02  .8258E+02  .8217E+02  .9728E+02  .8667E+02  .4440E+02  .1488E+03  .1875E+03  .1875E+03  .2373E+03  .1449E+03  .1428E+03  .3193E+03  .3595E+03  .4804E+03  .5440E+03  .1183E+03  .6489E+03  .1345E+04  .1471E+04  .1502E+04  .1383E+04  .5595E+03  .8510E+03  .2218E+04  .2080E+04  .3015E+04  .2520E+04  .0000E+00  .2140E+04  .2227E+04  .2165E+04  .4818E+04  .1018E+05  .9223E+04  .1246E+05  .9160E+04  .0000E+00  .3130E+02  .1401E+05  .2477E+05  .2800E+05  .2852E+05  .2665E+05  .1622E+05  .2060E+04  .0000E+00  .1820E+05  .1116E+05  .2177E+05  .2177E+05  .2356E+05  
00:34           .7993E+03  .5594E+03  .4839E+03  .3406E+03  .3197E+03  .3011E+03  .2423E+03  .2333E+03  .2616E+03  .2335E+03  .1634E+03  .1041E+03  .1190E+03  .1689E+03  .1642E+03  .1625E+03  .1043E+03  .8390E+02  .1431E+03  .1368E+03  .1407E+03  .1014E+03  .6197E+02  .8419E+02  .1300E+03  .1684E+03  .1651E+03  .1484E+03  .8035E+02  .1614E+03  .1582E+03  .1356E+03  .1354E+03  .8197E+02  .7890E+02  .5785E+02  .5455E+02  .7440E+02  .0000E+00  .0000E+00  .7020E+03  .1464E+04  .1351E+04  .1305E+04  .1136E+04  .7867E+03  .6995E+03  .5397E+03  .1810E+04  .2356E+04  .3127E+04  .4019E+04  .4000E+04  .4450E+04  .2855E+04  .1455E+04  .4012E+04  .5198E+04  .6172E+04  .7633E+04  .5860E+04  .0000E+00  .0000E+00  .0000E+00  .0000E+00  .8425E+04  .1884E+05  .2184E+05  .2187E+05  .2263E+05  .9720E+04  .1455E+05  .1749E+05  .2525E+05  .3114E+05  .3720E+05  
00:35           .2060E+03  .3158E+03  .3355E+03  .3886E+03  .4467E+03  .4981E+03  .5033E+03  .4113E+03  .2332E+03  .1246E+03  .1087E+03  .1450E+03  .1871E+03  .1803E+03  .1162E+03  .9546E+02  .5094E+02  .9310E+02  .1361E+03  .1414E+03  .1176E+03  .6759E+02  .5239E+02  .8239E+02  .1077E+03  .1318E+03  .1333E+03  .7680E+02  .1192E+03  .1569E+03  .1264E+03  .1360E+03  .9948E+02  .2007E+03  .3141E+03  .3468E+03  .3833E+03  .3523E+03  .3180E+03  .2700E+02  .3193E+03  .3193E+03  .3193E+03  .7140E+03  .5420E+03  .2824E+04  .4528E+04  .4852E+04  .5563E+04  .5382E+04  .4470E+04  .3940E+04  .5683E+04  .7542E+04  .7181E+04  .8084E+04  .7787E+04  .3650E+04  .9040E+04  .6157E+04  .7364E+04  .1063E+05  .1202E+05  .1663E+05  .1720E+05  .7090E+04  .2076E+05  .2290E+05  .2098E+05  .2573E+05  .1181E+05  .1953E+05  .2933E+05  .2699E+05  .3435E+05  .2420E+05  
00:36           .6590E+03  .7956E+03  .6749E+03  .5632E+03  .3274E+03  .2502E+03  .3554E+03  .3890E+03  .3095E+03  .1756E+03  .7890E+02  .7876E+02  .1154E+03  .1597E+03  .1720E+03  .1460E+03  .1144E+03  .8686E+02  .8271E+02  .8437E+02  .8582E+02  .5561E+02  .1073E+03  .1510E+03  .1784E+03  .1726E+03  .1537E+03  .7840E+02  .1120E+03  .2783E+03  .3222E+03  .2523E+03  .2700E+03  .1594E+03  .1136E+03  .3897E+03  .4700E+03  .4280E+03  .4728E+03  .4063E+03  .2000E+03  .0000E+00  .4450E+03  .1145E+04  .1174E+04  .9828E+03  .1050E+04  .4310E+03  .0000E+00  .5150E+03  .1268E+04  .2685E+04  .3891E+04  .4324E+04  .4840E+04  .3553E+04  .7595E+04  .1007E+05  .1007E+05  .1224E+05  .6310E+04  .1303E+05  .1769E+05  .1517E+05  .1399E+05  .1022E+05  .1318E+05  .2355E+05  .2664E+05  .3212E+05  .3127E+05  .4160E+05  .1370E+05  .6883E+05  .6883E+05  .6883E+05  
00:37           .1111E+04  .1009E+04  .8223E+03  .6592E+03  .5103E+03  .1855E+03  .4313E+03  .5588E+03  .5281E+03  .5116E+03  .4192E+03  .1723E+03  .2757E+03  .3142E+03  .2771E+03  .2174E+03  .1324E+03  .6683E+02  .9957E+02  .1171E+03  .1132E+03  .9628E+02  .5313E+02  .8895E+02  .1638E+03  .1736E+03  .1877E+03  .1793E+03  .1350E+03  .2500E+03  .2430E+03  .1998E+03  .1860E+03  .1303E+03  .1739E+03  .5503E+03  .6216E+03  .6190E+03  .6148E+03  .5535E+03  .4170E+03  .0000E+00  .1610E+03  .8625E+02  .1582E+03  .5853E+03  .1527E+04  .1721E+04  .2991E+04  .3436E+04  .3517E+04  .3107E+04  .2292E+04  .2160E+04  .1280E+04  .0000E+00  .9575E+04  .1179E+05  .1133E+05  .1106E+05  .9230E+04  .8183E+04  .4710E+04  .1451E+05  .1224E+05  .1224E+05  .1761E+05  .0000E+00  .6210E+04  .6210E+04  .5695E+04  .1972E+05  .3224E+05  .3224E+05  .4397E+05  .3530E+05  
00:38           .5775E+03  .9263E+03  .8463E+03  .7471E+03  .5918E+03  .2853E+03  .2463E+03  .4533E+03  .3940E+03  .3240E+03  .1983E+03  .5608E+02  .1031E+03  .1486E+03  .1736E+03  .1467E+03  .8666E+02  .7937E+02  .1116E+03  .1230E+03  .1025E+03  .7950E+02  .3790E+02  .8707E+02  .1410E+03  .1163E+03  .1290E+03  .9367E+02  .4733E+02  .1456E+03  .1449E+03  .1691E+03  .1826E+03  .7690E+02  .1420E+03  .4347E+03  .6336E+03  .6423E+03  .7752E+03  .7647E+03  .4540E+03  .8365E+03  .8365E+03  .8365E+03  .1190E+04  .0000E+00  .2805E+04  .3970E+04  .5043E+04  .4829E+04  .5078E+04  .3738E+04  .5215E+04  .7928E+04  .7639E+04  .8980E+04  .7600E+04  .4265E+04  .1337E+05  .2418E+05  .2664E+05  .2939E+05  .2878E+05  .1531E+05  .1685E+05  .3830E+05  .3873E+05  .4576E+05  .4753E+05  .2465E+05  .3070E+05  .2714E+05  .2714E+05  .2467E+05  .1640E+05  .0000E+00  
00:39           .2470E+03  .4113E+03  .4354E+03  .4939E+03  .4884E+03  .4694E+03  .3488E+03  .2095E+03  .2488E+03  .2581E+03  .2549E+03  .1947E+03  .1157E+03  .8087E+02  .1142E+03  .1540E+03  .1695E+03  .1345E+03  .9459E+02  .7376E+02  .8930E+02  .1104E+03  .9850E+02  .8950E+02  .5783E+02  .4675E+02  .1753E+03  .1992E+03  .1701E+03  .1848E+03  .1330E+03  .5690E+02  .1191E+03  .1461E+03  .1170E+03  .1188E+03  .5796E+02  .2843E+02  .3571E+03  .9213E+03  .7173E+03  .8158E+03  .6430E+03  .1570E+03  .1820E+04  .3733E+04  .3944E+04  .3328E+04  .3200E+04  .3382E+04  .7225E+04  .9329E+04  .1190E+05  .1270E+05  .7700E+04  .0000E+00  .4132E+04  .9566E+04  .7947E+04  .9803E+04  .7885E+04  .5160E+04  .3179E+05  .4419E+05  .3741E+05  .4457E+05  .3264E+05  .8450E+04  .7876E+05  .1013E+06  .8777E+05  .1038E+06  .7537E+05  .2555E+05  .2420E+05  .2420E+05  
00:40           .1157E+04  .1001E+04  .7503E+03  .4993E+03  .2111E+03  .2005E+03  .2759E+03  .2495E+03  .2229E+03  .9752E+02  .9408E+02  .1730E+03  .2668E+03  .2704E+03  .2256E+03  .1047E+03  .6326E+02  .7849E+02  .1156E+03  .1205E+03  .1047E+03  .9931E+02  .9889E+02  .1227E+03  .1159E+03  .9404E+02  .5809E+02  .4049E+02  .5582E+02  .7528E+02  .8405E+02  .8185E+02  .6940E+02  .8083E+02  .8655E+02  .8655E+02  .1320E+03  .6270E+03  .1038E+04  .1102E+04  .1178E+04  .1053E+04  .5101E+03  .0000E+00  .3060E+04  .1513E+04  .1513E+04  .1390E+04  .2318E+04  .5530E+04  .7993E+04  .9461E+04  .1054E+05  .9300E+04  .2820E+04  .1138E+05  .1733E+05  .1501E+05  .1933E+05  .1316E+05  .2290E+05  .4783E+05  .5024E+05  .4477E+05  .4800E+05  .3025E+05  .2450E+05  .6670E+05  .7278E+05  .7278E+05  .9093E+05  .5480E+05  .4730E+05  .1204E+06  .1204E+06  .1204E+06  
00:41           .2840E+03  .4457E+03  .4852E+03  .5730E+03  .5993E+03  .5076E+03  .3497E+03  .1517E+03  .9198E+02  .9732E+02  .1234E+03  .1564E+03  .2010E+03  .1983E+03  .1946E+03  .1606E+03  .1156E+03  .9543E+02  .9157E+02  .9060E+02  .8426E+02  .7950E+02  .5217E+02  .4040E+02  .1087E+03  .1586E+03  .1625E+03  .1932E+03  .1973E+03  .1160E+03  .1590E+02  .1315E+03  .2053E+03  .1944E+03  .2214E+03  .1928E+03  .3113E+03  .5368E+03  .5162E+03  .6198E+03  .3326E+03  .0000E+00  .3515E+03  .5438E+03  .5438E+03  .7047E+03  .1579E+04  .3618E+04  .4890E+04  .4947E+04  .5448E+04  .4633E+04  .1270E+04  .6690E+04  .1116E+05  .9704E+04  .7777E+04  .6950E+04  .3673E+04  .1351E+05  .1801E+05  .1801E+05  .2370E+05  .1040E+05  .2340E+05  .3867E+05  .4362E+05  .4161E+05  .3903E+05  .3434E+05  .2690E+05  .5490E+05  .6970E+05  .6970E+05  .7567E+05  .4670E+05  
00:42           .4873E+03  .4470E+03  .3701E+03  .3071E+03  .1813E+03  .1481E+03  .1588E+03  .1808E+03  .2370E+03  .2546E+03  .2650E+03  .2666E+03  .2167E+03  .1627E+03  .1114E+03  .7236E+02  .7794E+02  .8796E+02  .8016E+02  .6879E+02  .4506E+02  .4899E+02  .7593E+02  .9036E+02  .8690E+02  .7160E+02  .4975E+02  .1351E+03  .1327E+03  .1603E+03  .1650E+03  .1390E+03  .2867E+03  .3912E+03  .3844E+03  .4514E+03  .4290E+03  .1737E+03  .2031E+03  .1843E+03  .1843E+03  .1970E+03  .7670E+02  .5208E+03  .5993E+03  .5993E+03  .7900E+03  .6555E+03  .8290E+03  .8290E+03  .8290E+03  .0000E+00  .2950E+04  .9917E+04  .1060E+05  .9432E+04  .1069E+05  .6070E+04  .0000E+00  .1780E+05  .3520E+05  .3190E+05  .3190E+05  .3383E+05  .1460E+05  .4340E+05  .7510E+05  .6418E+05  .6418E+05  .6343E+05  .2360E+05  .8855E+05  .1293E+06  .1236E+06  .1423E+06  .1310E+06  
00:43           .4893E+03  .6276E+03  .7183E+03  .8023E+03  .6335E+03  .5177E+03  .2752E+03  .3695E+02  .1361E+03  .1453E+03  .1369E+03  .1519E+03  .1476E+03  .1671E+03  .1740E+03  .1517E+03  .1333E+03  .1227E+03  .1205E+03  .1110E+03  .8537E+02  .6337E+02  .5447E+02  .4803E+02  .4974E+02  .9530E+02  .1438E+03  .1720E+03  .1548E+03  .1339E+03  .8913E+02  .2540E+02  .4710E+02  .6504E+02  .9203E+02  .9461E+02  .1100E+03  .1020E+03  .7147E+03  .1151E+04  .1114E+04  .1382E+04  .1297E+04  .6980E+03  .9105E+03  .8977E+03  .8069E+03  .7550E+03  .6670E+03  .7750E+03  .2640E+04  .4375E+04  .4080E+04  .4668E+04  .4613E+04  .6293E+04  .1132E+05  .1182E+05  .1436E+05  .1598E+05  .6040E+04  .1780E+05  .3340E+05  .3010E+05  .3010E+05  .3167E+05  .1260E+05  .3766E+05  .6688E+05  .6040E+05  .6078E+05  .4757E+05  .1983E+05  .8115E+05  .8115E+05  .8115E+05  
00:44           .3045E+03  .3045E+03  .2702E+03  .4824E+03  .5105E+03  .5029E+03  .3515E+03  .1791E+03  .1321E+03  .1629E+03  .1900E+03  .1633E+03  .1189E+03  .1005E+03  .1035E+03  .1281E+03  .1479E+03  .1607E+03  .1479E+03  .1096E+03  .8314E+02  .8286E+02  .1118E+03  .1147E+03  .1149E+03  .9723E+02  .3370E+02  .2593E+02  .2947E+02  .2947E+02  .3753E+02  .1680E+02  .7920E+01  .1286E+03  .2117E+03  .2232E+03  .2937E+03  .3271E+03  .5157E+03  .7626E+03  .8562E+03  .9563E+03  .7525E+03  .0000E+00  .1670E+04  .2810E+04  .2864E+04  .2435E+04  .2445E+04  .9380E+03  .1665E+04  .1534E+04  .1534E+04  .1995E+04  .2150E+03  .1050E+05  .1587E+05  .1522E+05  .1294E+05  .1223E+05  .6315E+04  .0000E+00  .0000E+00  .0000E+00  .1046E+05  .6313E+04  .6146E+04  .1450E+05  .3520E+05  .4227E+05  .5466E+05  .5470E+05  .2310E+05  .7090E+05  .7090E+05  .7090E+05  
00:45           .1267E+04  .1178E+04  .9239E+03  .7914E+03  .3805E+03  .1448E+03  .2946E+03  .3613E+03  .3949E+03  .3436E+03  .1922E+03  .7674E+02  .1215E+03  .1809E+03  .1905E+03  .2023E+03  .1162E+03  .6495E+02  .1266E+03  .1412E+03  .1589E+03  .1624E+03  .9830E+02  .3540E+02  .6373E+02  .9224E+02  .9673E+02  .1148E+03  .1184E+03  .1043E+03  .1096E+03  .9185E+02  .9620E+02  .8690E+02  .0000E+00  .3775E+03  .5813E+03  .5552E+03  .6182E+03  .6063E+03  .2885E+03  .9340E+03  .8970E+03  .8970E+03  .1034E+04  .3730E+03  .1839E+04  .2729E+04  .2775E+04  .2630E+04  .2363E+04  .1727E+04  .1754E+04  .2774E+04  .2774E+04  .3430E+04  .3560E+04  .3330E+04  .1101E+05  .1413E+05  .1413E+05  .1860E+05  .1510E+05  .2180E+05  .3790E+05  .3860E+05  .3860E+05  .4523E+05  .1231E+05  .3340E+05  .5864E+05  .5130E+05  .7090E+05  .4880E+05  .0000E+00  .0000E+00  
00:46           .4530E+03  .4880E+03  .6441E+03  .7624E+03  .7884E+03  .6054E+03  .3723E+03  .2953E+03  .2926E+03  .2569E+03  .2054E+03  .7942E+02  .8667E+02  .1605E+03  .1679E+03  .1729E+03  .1526E+03  .7897E+02  .7195E+02  .1186E+03  .1307E+03  .1403E+03  .1126E+03  .8030E+02  .9690E+02  .1186E+03  .1141E+03  .1136E+03  .6703E+02  .1058E+03  .2867E+03  .2520E+03  .1927E+03  .1409E+03  .7724E+02  .5128E+02  .4713E+02  .5880E+02  .0000E+00  .0000E+00  .4350E+03  .1342E+04  .1371E+04  .1277E+04  .1397E+04  .1210E+04  .1347E+04  .1520E+04  .0000E+00  .0000E+00  .0000E+00  .9740E+03  .2501E+04  .3781E+04  .4953E+04  .6991E+04  .6805E+04  .7085E+04  .3607E+04  .1130E+04  .1130E+04  .9273E+04  .1887E+05  .2218E+05  .2115E+05  .2110E+05  .1717E+05  .2820E+04  .1258E+05  .2862E+05  .2348E+05  .2786E+05  .2384E+05  .1020E+04  .0000E+00  .0000E+00  
00:47           .1190E+04  .8868E+03  .8374E+03  .5249E+03  .3951E+03  .3082E+03  .1964E+03  .2604E+03  .2979E+03  .2494E+03  .2196E+03  .1490E+03  .1074E+03  .1028E+03  .8362E+02  .1076E+03  .1474E+03  .1394E+03  .1140E+03  .6779E+02  .2480E+02  .3041E+02  .5687E+02  .7504E+02  .9474E+02  .9484E+02  .7784E+02  .5864E+02  .3135E+02  .3095E+02  .3846E+02  .5086E+02  .5632E+02  .3865E+02  .5110E+02  .5110E+02  .1950E+03  .1950E+03  .1950E+03  .1950E+03  .0000E+00  .0000E+00  .2146E+03  .6183E+03  .9272E+03  .1820E+04  .2560E+04  .2622E+04  .2706E+04  .1588E+04  .3633E+04  .3718E+04  .4244E+04  .4543E+04  .5065E+04  .4427E+04  .3193E+04  .4472E+04  .3938E+04  .4398E+04  .3993E+04  .1160E+04  .1762E+05  .2573E+05  .2214E+05  .2714E+05  .2020E+05  .1214E+05  .3753E+05  .4494E+05  .5388E+05  .6097E+05  .4860E+05  .0000E+00  .0000E+00  .0000E+00  
00:48           .6777E+03  .6908E+03  .5627E+03  .4551E+03  .2160E+03  .1427E+03  .2201E+03  .3636E+03  .4173E+03  .3880E+03  .2982E+03  .7378E+02  .1353E+03  .1741E+03  .1846E+03  .1556E+03  .1046E+03  .8801E+02  .1162E+03  .1305E+03  .1152E+03  .9658E+02  .5015E+02  .4710E+02  .1400E+03  .2009E+03  .2206E+03  .2530E+03  .2183E+03  .1570E+03  .3757E+03  .3746E+03  .3231E+03  .3258E+03  .1756E+03  .0000E+00  .4410E+03  .4800E+03  .3962E+03  .4401E+03  .4847E+03  .8083E+03  .1335E+04  .1489E+04  .1705E+04  .1569E+04  .5970E+03  .1260E+04  .1627E+04  .2006E+04  .3214E+04  .4079E+04  .3963E+04  .4220E+04  .2940E+04  .3248E+04  .3250E+04  .3090E+02  .0000E+00  .8270E+04  .1056E+05  .1725E+05  .1679E+05  .2004E+05  .2043E+05  .9145E+04  .2447E+05  .3686E+05  .3483E+05  .4433E+05  .3835E+05  .0000E+00  .6285E+05  .1342E+06  .1342E+06  .1727E+06  
00:49           .8363E+03  .5205E+03  .4000E+03  .1784E+03  .2689E+03  .3031E+03  .2866E+03  .1514E+03  .1058E+03  .1431E+03  .1894E+03  .1856E+03  .1403E+03  .1145E+03  .1114E+03  .1293E+03  .1480E+03  .1335E+03  .1086E+03  .7483E+02  .6074E+02  .6816E+02  .5923E+02  .5843E+02  .6073E+02  .8127E+02  .9633E+02  .9175E+02  .7945E+02  .5975E+02  .3367E+02  .7497E+02  .1030E+03  .9691E+02  .9887E+02  .8413E+02  .6738E+02  .6530E+02  .6970E+02  .2454E+03  .3090E+03  .4200E+03  .4589E+03  .4218E+03  .6147E+03  .7815E+03  .2547E+04  .2420E+04  .2420E+04  .2590E+04  .1580E+04  .2880E+04  .2163E+04  .2163E+04  .1931E+04  .1932E+04  .9670E+04  .1212E+05  .9827E+04  .1100E+05  .7327E+04  .4660E+04  .2488E+05  .2857E+05  .2257E+05  .2447E+05  .1449E+05  .1533E+05  .4761E+05  .4180E+05  .4910E+05  .4447E+05  .1040E+05  .5985E+05  .5985E+05  .5985E+05  
00:50           .7260E+03  .7780E+03  .6927E+03  .6367E+03  .4225E+03  .3271E+03  .2501E+03  .2701E+03  .3402E+03  .3004E+03  .2369E+03  .1355E+03  .1046E+03  .1185E+03  .1384E+03  .1421E+03  .1066E+03  .7343E+02  .7966E+02  .8508E+02  .8980E+02  .8611E+02  .6034E+02  .6764E+02  .9073E+02  .8178E+02  .9095E+02  .5468E+02  .1195E+02  .3978E+02  .1057E+03  .1691E+03  .1313E+03  .1354E+03  .5710E+02  .2005E+03  .2862E+03  .2405E+03  .2747E+03  .1114E+03  .3044E+03  .5491E+03  .5113E+03  .6662E+03  .5690E+03  .2000E+03  .7190E+03  .3827E+03  .6518E+03  .1877E+04  .3284E+04  .2851E+04  .3357E+04  .1724E+04  .0000E+00  .0000E+00  .0000E+00  .1550E+04  .5187E+04  .6494E+04  .6818E+04  .9828E+04  .1104E+05  .1033E+05  .1099E+05  .7867E+04  .8830E+04  .1238E+05  .1452E+05  .1827E+05  .6825E+04  .4075E+04  .1527E+05  .3805E+05  .4538E+05  .7010E+05  
00:51           .4773E+03  .6516E+03  .7200E+03  .6987E+03  .4976E+03  .2571E+03  .7960E+02  .1373E+03  .2395E+03  .3283E+03  .3347E+03  .2558E+03  .1510E+03  .1220E+03  .1311E+03  .1474E+03  .1295E+03  .9912E+02  .4820E+02  .4383E+02  .8196E+02  .9440E+02  .1273E+03  .1264E+03  .1056E+03  .9290E+02  .6383E+02  .1597E+02  .3041E+02  .3491E+02  .5422E+02  .6199E+02  .6912E+02  .6965E+02  .4185E+02  .6540E+02  .1868E+03  .1698E+03  .1698E+03  .1611E+03  .2180E+01  .3720E+03  .9773E+03  .1516E+04  .1740E+04  .1776E+04  .1744E+04  .1236E+04  .2790E+03  .0000E+00  .0000E+00  .0000E+00  .5380E+03  .2022E+04  .3613E+04  .4048E+04  .4852E+04  .4600E+04  .3430E+04  .0000E+00  .0000E+00  .9960E+03  .6189E+04  .5718E+04  .8216E+04  .1654E+05  .1949E+05  .2433E+05  .1589E+05  .3333E+04  .8060E+03  .1753E+04  .3607E+05  .3732E+05  .3732E+05  .4723E+05  
00:52           .7957E+03  .6598E+03  .6598E+03  .5490E+03  .1940E+03  .4927E+03  .5558E+03  .5114E+03  .4681E+03  .3050E+03  .2260E+03  .2019E+03  .1818E+03  .1476E+03  .7907E+02  .4235E+02  .9709E+02  .1314E+03  .1747E+03  .1426E+03  .1202E+03  .5708E+02  .8906E+02  .1205E+03  .1210E+03  .1247E+03  .9117E+02  .6297E+02  .8993E+02  .9497E+02  .8344E+02  .7358E+02  .5128E+02  .1203E+03  .2324E+03  .3063E+03  .3722E+03  .3990E+03  .2257E+03  .1695E+03  .1553E+03  .1578E+03  .1162E+03  .9830E+02  .5480E+03  .1219E+04  .1346E+04  .1261E+04  .1690E+04  .2616E+04  .3223E+04  .3405E+04  .3181E+04  .2488E+04  .2695E+04  .8957E+04  .1037E+05  .8687E+04  .8135E+04  .4877E+04  .1026E+05  .1349E+05  .1349E+05  .1776E+05  .2016E+03  .1278E+05  .1538E+05  .2220E+05  .3504E+05  .4048E+05  .4917E+05  .3440E+05  .4155E+05  .4735E+05  .4735E+05  .5687E+05  
00:53           .1610E+03  .4797E+03  .5556E+03  .5566E+03  .5819E+03  .4367E+03  .3029E+03  .1693E+03  .1204E+03  .1628E+03  .2367E+03  .2693E+03  .2215E+03  .1402E+03  .8830E+02  .8716E+02  .1111E+03  .1120E+03  .1068E+03  .8063E+02  .2455E+02  .5580E+02  .9608E+02  .1155E+03  .1214E+03  .1017E+03  .7440E+02  .1106E+03  .1585E+03  .1767E+03  .1866E+03  .1157E+03  .3060E+03  .6040E+03  .5852E+03  .6754E+03  .6837E+03  .3220E+03  .0000E+00  .0000E+00  .0000E+00  .0000E+00  .0000E+00  .1120E+04  .2850E+04  .5116E+04  .5819E+04  .6211E+04  .4594E+04  .2583E+04  .2947E+04  .4661E+04  .5484E+04  .7010E+04  .4770E+04  .1200E+05  .2757E+05  .2894E+05  .2526E+05  .2727E+05  .1518E+05  .0000E+00  .2335E+05  .2808E+05  .2275E+05  .2424E+05  .1444E+05  .1234E+05  .3812E+05  .3966E+05  .3986E+05  .3975E+05  .1899E+05  .2680E+04  .0000E+00  .0000E+00  
00:54           .9390E+03  .9390E+03  .6660E+03  .7700E+03  .8514E+03  .6827E+03  .7058E+03  .4564E+03  .1197E+03  .3815E+03  .4238E+03  .3919E+03  .3768E+03  .1690E+03  .1220E+03  .2190E+03  .2180E+03  .2646E+03  .2560E+03  .1450E+03  .1503E+03  .2599E+03  .2301E+03  .2627E+03  .2368E+03  .5490E+02  .1618E+03  .2293E+03  .2184E+03  .2820E+03  .2285E+03  .8020E+02  .3207E+03  .5134E+03  .4563E+03  .5564E+03  .4767E+03  .3720E+03  .6668E+03  .5778E+03  .6493E+03  .4830E+03  .0000E+00  .1230E+04  .2043E+04  .2126E+04  .2017E+04  .1707E+04  .1259E+04  .1396E+04  .2019E+04  .2188E+04  .2259E+04  .1528E+04  .5060E+04  .7730E+04  .8720E+04  .9389E+04  .7092E+04  .5629E+04  .2672E+04  .1160E+03  .0000E+00  .2990E+04  .5163E+04  .5163E+04  .5163E+04  .2841E+05  .3640E+05  .3526E+05  .3436E+05  .3310E+05  .3507E+05  .2340E+05  .0000E+00  .0000E+00  
00:55           .2487E+04  .1706E+04  .1706E+04  .8907E+03  .2705E+03  .4467E+03  .4162E+03  .3474E+03  .2589E+03  .1453E+03  .7997E+02  .9731E+02  .1157E+03  .1511E+03  .1546E+03  .1380E+03  .1364E+03  .1112E+03  .8966E+02  .6450E+02  .4465E+02  .4691E+02  .1860E+03  .2146E+03  .1986E+03  .1772E+03  .1359E+03  .8100E+02  .6603E+02  .1399E+03  .1396E+03  .1717E+03  .1798E+03  .6250E+02  .2260E+03  .2863E+03  .2707E+03  .2924E+03  .2373E+03  .3223E+03  .2876E+03  .3273E+03  .3835E+03  .2532E+03  .6105E+03  .2208E+04  .2469E+04  .2184E+04  .2475E+04  .1511E+04  .1960E+04  .1577E+04  .2010E+04  .2659E+04  .2875E+04  .4590E+04  .1100E+05  .1273E+05  .1487E+05  .1554E+05  .7230E+04  .0000E+00  .1780E+05  .1568E+05  .1588E+05  .1348E+05  .1033E+05  .1733E+05  .3371E+05  .3579E+05  .4410E+05  .3813E+05  .1690E+05  .2730E+05  .2730E+05  .2730E+05  
00:56           .9730E+03  .7452E+03  .7856E+03  .6593E+03  .6077E+03  .5915E+03  .3576E+03  .9840E+02  .2484E+03  .3086E+03  .3641E+03  .3544E+03  .2538E+03  .1591E+03  .9854E+02  .8424E+02  .8293E+02  .7557E+02  .8471E+02  .9467E+02  .1062E+03  .9087E+02  .6851E+02  .6106E+02  .5813E+02  .5873E+02  .5671E+02  .5312E+02  .4637E+02  .2905E+02  .1493E+03  .2306E+03  .2196E+03  .2730E+03  .2437E+03  .1060E+03  .4145E+03  .6743E+03  .8578E+03  .8629E+03  .8858E+03  .7680E+03  .5833E+03  .5990E+03  .5990E+03  .7300E+03  .0000E+00  .3530E+04  .6350E+04  .6164E+04  .5354E+04  .4603E+04  .3042E+04  .2299E+04  .3090E+04  .3090E+04  .3090E+04  .0000E+00  .0000E+00  .1540E+05  .2120E+05  .1758E+05  .1924E+05  .1533E+05  .1089E+05  .3937E+05  .4534E+05  .4089E+05  .4454E+05  .3687E+05  .1580E+05  .3640E+05  .6944E+05  .8403E+05  .1083E+06  .1247E+06  
00:57           .4100E+03  .9367E+03  .8880E+03  .7500E+03  .7524E+03  .2130E+03  .1331E+03  .2067E+03  .2041E+03  .2025E+03  .1550E+03  .1114E+03  .1425E+03  .1940E+03  .2093E+03  .1703E+03  .1128E+03  .5407E+02  .5798E+02  .6203E+02  .7106E+02  .8110E+02  .7814E+02  .8531E+02  .8046E+02  .5309E+02  .5466E+02  .8244E+02  .1025E+03  .1185E+03  .1270E+03  .2580E+02  .1672E+03  .2111E+03  .2111E+03  .2278E+03  .1858E+03  .1233E+03  .4230E+03  .5398E+03  .7213E+03  .8563E+03  .9318E+03  .8637E+03  .1300E+04  .1290E+04  .9922E+03  .9651E+03  .4743E+03  .1701E+04  .4350E+04  .5152E+04  .6395E+04  .6488E+04  .5290E+04  .0000E+00  .7625E+04  .1144E+05  .1165E+05  .1313E+05  .1318E+05  .1173E+05  .2284E+05  .2538E+05  .2515E+05  .2410E+05  .1420E+05  .1900E+05  .5263E+05  .5446E+05  .4283E+05  .4428E+05  .2344E+05  .3803E+05  .5379E+05  .5379E+05  
00:58           .3660E+03  .5048E+03  .5412E+03  .5601E+03  .4879E+03  .4054E+03  .3520E+03  .3209E+03  .2070E+03  .1234E+03  .6501E+02  .3764E+02  .6384E+02  .1323E+03  .1895E+03  .2016E+03  .1731E+03  .1145E+03  .8129E+02  .6600E+02  .5030E+02  .4808E+02  .5113E+02  .5135E+02  .6984E+02  .8574E+02  .1026E+03  .1047E+03  .1005E+03  .6630E+02  .4275E+02  .3763E+02  .3763E+02  .4260E+02  .7100E+02  .1317E+03  .1598E+03  .3287E+03  .7144E+03  .8697E+03  .1052E+04  .9027E+03  .2580E+03  .6340E+03  .1558E+04  .1558E+04  .1558E+04  .2363E+04  .3940E+04  .5045E+04  .5380E+04  .5865E+04  .4323E+04  .2850E+04  .2850E+04  .4820E+04  .7987E+04  .1181E+05  .1387E+05  .1660E+05  .1940E+05  .2367E+05  .3313E+05  .2725E+05  .2924E+05  .1743E+05  .3810E+05  .4105E+05  .4105E+05  .4760E+05  .2135E+05  .1096E+05  .1096E+05  .1096E+05  .0000E+00  .0000E+00  
00:59           .0000E+00  .6505E+03  .1075E+04  .1189E+04  .1141E+04  .1101E+04  .8023E+03  .1915E+03  .2350E+03  .2768E+03  .2279E+03  .2492E+03  .1381E+03  .8535E+02  .1099E+03  .1039E+03  .1054E+03  .9150E+02  .9176E+02  .1009E+03  .1109E+03  .1063E+03  .8270E+02  .6638E+02  .4247E+02  .1051E+03  .1857E+03  .1626E+03  .1923E+03  .1132E+03  .2941E+02  .8706E+02  .7385E+02  .7548E+02  .7955E+02  .4918E+02  .5100E+02  .1020E+03  .1540E+03  .4077E+03  .5950E+03  .7405E+03  .9365E+03  .6658E+03  .7255E+03  .9001E+03  .9180E+03  .1476E+04  .3320E+04  .3598E+04  .3653E+04  .3461E+04  .2334E+04  .2644E+04  .2987E+04  .9620E+03  .0000E+00  .2069E+04  .7469E+04  .1315E+05  .1755E+05  .1951E+05  .1621E+05  .1254E+05  .9427E+04  .6370E+04  .8400E+04  .1668E+05  .1812E+05  .2967E+05  .4094E+05  .4293E+05  .4903E+05  .3275E+05  .0000E+00  .0000E+00  
01:00           .1132E+04  .1132E+04  .8373E+03  .3050E+03  .2958E+03  .2521E+03  .1783E+03  .1068E+03  .9650E+02  .1388E+03  .1835E+03  .1803E+03  .1471E+03  .1446E+03  .1666E+03  .1971E+03  .1796E+03  .1616E+03  .9567E+02  .4347E+02  .5678E+02  .7141E+02  .9400E+02  .8738E+02  .8250E+02  .5203E+02  .1290E+03  .1782E+03  .1745E+03  .2128E+03  .2025E+03  .5270E+02  .2256E+03  .2721E+03  .2361E+03  .2787E+03  .1644E+03  .3380E+03  .6147E+03  .7098E+03  .6205E+03  .6805E+03  .3210E+03  .1364E+04  .2268E+04  .2035E+04  .2559E+04  .2172E+04  .8775E+03  .5370E+04  .6276E+04  .5617E+04  .6593E+04  .4205E+04  .6400E+04  .1537E+05  .1746E+05  .1409E+05  .1485E+05  .9915E+04  .5923E+04  .2217E+05  .2282E+05  .2018E+05  .2127E+05  .1212E+05  .2947E+05  .3164E+05  .2916E+05  .2751E+05  .1914E+05  .1112E+05  .3537E+05  .3005E+05  .3005E+05  .3145E+05  
01:01           .7460E+03  .5714E+03  .4813E+03  .2596E+03  .2277E+03  .1660E+03  .1411E+03  .1517E+03  .2173E+03  .3221E+03  .3416E+03  .2919E+03  .1856E+03  .9944E+02  .6581E+02  .3734E+02  .3211E+02  .4710E+02  .6716E+02  .6971E+02  .5145E+02  .2728E+02  .4051E+02  .6874E+02  .9626E+02  .9951E+02  .9112E+02  .8433E+02  .4305E+02  .1538E+03  .2301E+03  .2495E+03  .3086E+03  .3180E+03  .2740E+03  .2873E+03  .3636E+03  .3757E+03  .4094E+03  .4503E+03  .2980E+03  .9130E+03  .2224E+04  .3281E+04  .2863E+04  .3445E+04  .2394E+04  .1371E+04  .2818E+04  .3151E+04  .3994E+04  .4550E+04  .1701E+04  .1011E+04  .2153E+04  .2153E+04  .2540E+04  .4963E+04  .1202E+05  .1553E+05  .2137E+05  .2169E+05  .2143E+05  .1885E+05  .5050E+04  .2450E+05  .3547E+05  .2953E+05  .2953E+05  .2480E+05  .7590E+04  .5356E+05  .7400E+05  .6900E+05  .9033E+05  .6465E+05  
01:02           .1473E+04  .1162E+04  .1162E+04  .9100E+03  .2890E+03  .3087E+03  .3152E+03  .2429E+03  .2159E+03  .1230E+03  .1881E+03  .2561E+03  .2851E+03  .2296E+03  .1287E+03  .7643E+02  .9090E+02  .1259E+03  .1157E+03  .1190E+03  .5491E+02  .6358E+02  .1367E+03  .1458E+03  .1592E+03  .1483E+03  .8118E+02  .1489E+03  .1594E+03  .1632E+03  .1556E+03  .9915E+02  .0000E+00  .4430E+02  .1058E+03  .1020E+03  .1020E+03  .1194E+03  .0000E+00  .0000E+00  .1310E+04  .2883E+04  .3940E+04  .4206E+04  .4564E+04  .4420E+04  .3753E+04  .1756E+04  .2440E+04  .3690E+04  .3729E+04  .4556E+04  .4470E+04  .1939E+04  .4639E+04  .5551E+04  .6546E+04  .7987E+04  .9395E+04  .1006E+05  .1017E+05  .1123E+05  .1156E+05  .1373E+05  .1315E+05  .3240E+05  .4148E+05  .4023E+05  .4608E+05  .4327E+05  .2340E+05  .3180E+05  .5060E+05  .5218E+05  .5904E+05  .6073E+05  
01:03           .8927E+03  .5748E+03  .5187E+03  .3890E+03  .5459E+03  .6521E+03  .5319E+03  .4423E+03  .2009E+03  .1761E+03  .2198E+03  .2409E+03  .2307E+03  .2170E+03  .1814E+03  .1408E+03  .8654E+02  .2958E+02  .2321E+02  .4738E+02  .1074E+03  .1619E+03  .1682E+03  .1635E+03  .8863E+02  .7145E+02  .9158E+02  .8071E+02  .8157E+02  .5385E+02  .5273E+02  .2082E+03  .2445E+03  .2799E+03  .2870E+03  .2828E+03  .2231E+03  .0000E+00  .0000E+00  .0000E+00  .3750E+03  .1232E+04  .2661E+04  .3295E+04  .4174E+04  .4143E+04  .3600E+04  .3333E+04  .2220E+04  .6350E+04  .7460E+04  .6678E+04  .7203E+04  .5485E+04  .3470E+04  .1369E+05  .1755E+05  .1411E+05  .1600E+05  .1064E+05  .7662E+04  .2197E+05  .1752E+05  .1752E+05  .1534E+05  .5720E+04  .2875E+05  .4825E+05  .4534E+05  .5333E+05  .4955E+05  .0000E+00  .5490E+05  .6453E+05  .6453E+05  .7780E+05  
01:04           .3170E+03  .4292E+03  .5014E+03  .5077E+03  .4643E+03  .3106E+03  .2667E+03  .3437E+03  .4107E+03  .3700E+03  .2343E+03  .1128E+03  .6166E+02  .6654E+02  .5876E+02  .4069E+02  .2806E+02  .3563E+02  .7593E+02  .1154E+03  .1368E+03  .1160E+03  .8073E+02  .5923E+02  .8718E+02  .1033E+03  .1044E+03  .7717E+02  .4187E+02  .3653E+02  .3121E+02  .3791E+02  .5820E+02  .7178E+02  .9807E+02  .8610E+02  .2060E+03  .1395E+03  .1124E+03  .1551E+03  .1488E+03  .2130E+03  .3650E+03  .1050E+03  .6377E+03  .4408E+03  .4408E+03  .4953E+03  .1300E+04  .2516E+04  .2647E+04  .3423E+04  .3456E+04  .3493E+04  .8183E+04  .1437E+05  .1515E+05  .1678E+05  .1763E+05  .1320E+05  .7295E+04  .1082E+05  .9672E+04  .1182E+05  .8550E+04  .2203E+05  .2520E+05  .2667E+05  .2947E+05  .2433E+05  .1944E+05  .1318E+05  .9165E+04  .1230E+05  .1188E+05  .1560E+05  
01:05           .1175E+04  .1236E+04  .9466E+03  .8287E+03  .3615E+03  .3068E+03  .3440E+03  .3211E+03  .2554E+03  .1259E+03  .1114E+03  .1632E+03  .2307E+03  .2232E+03  .1789E+03  .8622E+02  .6422E+02  .9588E+02  .1190E+03  .1343E+03  .1106E+03  .7217E+02  .1187E+03  .1445E+03  .1706E+03  .1633E+03  .1614E+03  .1104E+03  .1018E+03  .1042E+03  .1042E+03  .1075E+03  .8190E+02  .8392E+02  .1359E+03  .2773E+03  .3326E+03  .4070E+03  .3597E+03  .1010E+03  .2970E+02  .2970E+02  .2970E+02  .2970E+02  .1560E+04  .2617E+04  .4386E+04  .6027E+04  .8273E+04  .9453E+04  .8300E+04  .5595E+04  .3725E+04  .1644E+04  .1618E+04  .1910E+04  .2790E+02  .0000E+00  .1014E+05  .8710E+04  .1079E+05  .1412E+05  .1211E+05  .1166E+05  .6340E+04  .4375E+04  .3356E+04  .1975E+04  .3131E+04  .1243E+05  .1965E+05  .2394E+05  .2770E+05  .2709E+05  .3108E+05  .3593E+05  
01:06           .4490E+03  .3409E+03  .4874E+03  .5951E+03  .6781E+03  .5515E+03  .3541E+03  .1175E+03  .1714E+03  .2973E+03  .2987E+03  .2989E+03  .2015E+03  .1225E+03  .7707E+02  .7662E+02  .9401E+02  .1262E+03  .1519E+03  .1666E+03  .1475E+03  .1145E+03  .9903E+02  .5755E+02  .6890E+02  .1044E+03  .8320E+02  .9172E+02  .7214E+02  .4810E+01  .2470E+03  .3763E+03  .2948E+03  .2968E+03  .2878E+03  .2633E+03  .2892E+03  .3089E+03  .7180E+02  .0000E+00  .6375E+03  .1224E+04  .1211E+04  .1463E+04  .1485E+04  .3900E+03  .2047E+04  .4098E+04  .5430E+04  .6527E+04  .7128E+04  .5220E+04  .4023E+04  .7948E+04  .1013E+05  .1145E+05  .1274E+05  .8770E+04  .0000E+00  .5360E+04  .5360E+04  .5360E+04  .7345E+04  .3714E+05  .4341E+05  .3732E+05  .4244E+05  .2923E+05  .1390E+05  .1060E+05  .1607E+05  .1309E+05  .1309E+05  .1103E+05  .0000E+00  .0000E+00  
01:07           .9305E+03  .9305E+03  .9305E+03  .4155E+03  .5485E+03  .5920E+03  .6439E+03  .5606E+03  .3949E+03  .2433E+03  .1570E+03  .1507E+03  .1331E+03  .1156E+03  .7338E+02  .1389E+03  .2495E+03  .2578E+03  .2487E+03  .2203E+03  .1422E+03  .2580E+02  .5040E+02  .5934E+02  .5341E+02  .6528E+02  .3433E+02  .1352E+03  .2273E+03  .2557E+03  .2705E+03  .2533E+03  .1795E+03  .6640E+02  .0000E+00  .0000E+00  .0000E+00  .2420E+03  .4670E+03  .8142E+03  .8973E+03  .1118E+04  .1240E+04  .8900E+03  .1254E+04  .2587E+04  .3062E+04  .3412E+04  .3728E+04  .2150E+04  .4175E+04  .6245E+04  .5276E+04  .6215E+04  .4200E+04  .3580E+03  .2529E+04  .2895E+04  .2895E+04  .4645E+04  .0000E+00  .1870E+05  .3847E+05  .4136E+05  .4136E+05  .4893E+05  .3390E+05  .2885E+05  .5005E+05  .4059E+05  .4567E+05  .3795E+05  .2415E+05  .7810E+05  .7810E+05  .9977E+05  
01:08           .2433E+03  .2107E+03  .2448E+03  .2246E+03  .2189E+03  .2494E+03  .2899E+03  .3713E+03  .3546E+03  .2801E+03  .1648E+03  .1606E+03  .1850E+03  .2089E+03  .1711E+03  .1290E+03  .8856E+02  .6829E+02  .7116E+02  .6071E+02  .5523E+02  .6303E+02  .9432E+02  .1183E+03  .1229E+03  .1132E+03  .9867E+02  .1390E+03  .2560E+03  .2482E+03  .2526E+03  .2370E+03  .1997E+03  .2140E+03  .5100E+02  .1963E+03  .1822E+03  .1822E+03  .1944E+03  .2782E+03  .4058E+03  .5523E+03  .6964E+03  .8276E+03  .9280E+03  .5640E+03  .1087E+04  .1087E+04  .1087E+04  .1700E+04  .2335E+04  .2673E+04  .2772E+04  .2516E+04  .2403E+04  .2856E+04  .9739E+04  .1647E+05  .1614E+05  .1886E+05  .1727E+05  .1100E+05  .1150E+05  .2857E+05  .3300E+05  .3300E+05  .4077E+05  .3070E+05  .3337E+05  .6256E+05  .4955E+05  .5795E+05  .4458E+05  .8650E+04  .0000E+00  .0000E+00  
01:09           .9103E+03  .1134E+04  .1059E+04  .1003E+04  .8074E+03  .2427E+03  .3666E+03  .4361E+03  .4514E+03  .4702E+03  .3613E+03  .1122E+03  .1192E+03  .1668E+03  .2094E+03  .1997E+03  .1465E+03  .8701E+02  .5903E+02  .6033E+02  .6605E+02  .4670E+02  .1490E+03  .1748E+03  .1656E+03  .1477E+03  .1144E+03  .7337E+02  .4077E+02  .5930E+02  .5630E+02  .7780E+02  .6427E+02  .7850E+02  .6435E+02  .0000E+00  .3715E+03  .7933E+03  .7202E+03  .8572E+03  .7827E+03  .4090E+03  .0000E+00  .3660E+02  .9449E+03  .1407E+04  .1407E+04  .2027E+04  .2410E+04  .6817E+04  .6296E+04  .5020E+04  .4906E+04  .2327E+04  .6305E+04  .8190E+04  .6774E+04  .6960E+04  .5527E+04  .5645E+04  .9670E+04  .1860E+05  .1860E+05  .1800E+05  .1740E+05  .1740E+05  .2520E+05  .3550E+05  .2898E+05  .2302E+05  .1311E+05  .1689E+05  .4528E+05  .5250E+05  .7493E+05  .6595E+05  
01:10           .2750E+03  .7523E+03  .8558E+03  .8366E+03  .7554E+03  .5225E+03  .2859E+03  .2131E+03  .2995E+03  .3340E+03  .3522E+03  .2393E+03  .1373E+03  .1676E+03  .1719E+03  .1725E+03  .1185E+03  .7137E+02  .7523E+02  .1174E+03  .1578E+03  .1450E+03  .1226E+03  .7967E+02  .2240E+02  .3625E+02  .8038E+02  .7563E+02  .8092E+02  .1332E+03  .1664E+03  .1930E+03  .1998E+03  .1231E+03  .1178E+03  .7950E+02  .7950E+02  .0000E+00  .0000E+00  .3180E+03  .4693E+03  .4918E+03  .4918E+03  .5350E+03  .5745E+03  .1947E+04  .2492E+04  .2297E+04  .2286E+04  .1949E+04  .2304E+04  .2305E+04  .2627E+04  .1813E+04  .3587E+04  .3085E+04  .4110E+04  .6466E+04  .6580E+04  .8247E+04  .4730E+04  .3600E+04  .1207E+05  .1638E+05  .2046E+05  .2066E+05  .1869E+05  .1931E+05  .1520E+05  .1842E+05  .1842E+05  .3053E+05  .6450E+05  .6920E+05  .6920E+05  .7210E+05  
01:11           .2160E+03  .7463E+03  .9578E+03  .8930E+03  .9060E+03  .7165E+03  .2788E+03  .2918E+03  .4451E+03  .4300E+03  .4510E+03  .3805E+03  .1553E+03  .2777E+03  .3202E+03  .2707E+03  .2920E+03  .2120E+03  .5665E+02  .1208E+03  .1853E+03  .1727E+03  .2116E+03  .1866E+03  .4645E+02  .1083E+03  .1724E+03  .1649E+03  .2061E+03  .1858E+03  .1062E+03  .2823E+03  .3534E+03  .2987E+03  .3346E+03  .2499E+03  .3380E+02  .1736E+03  .1895E+03  .1870E+03  .2481E+03  .3147E+03  .3454E+03  .3616E+03  .3288E+03  .3438E+03  .4295E+03  .0000E+00  .1372E+04  .4778E+04  .8136E+04  .9620E+04  .1174E+05  .1127E+05  .6120E+04  .4480E+04  .8265E+04  .7172E+04  .8800E+04  .6750E+04  .0000E+00  .4990E+04  .1156E+05  .1400E+05  .1197E+05  .1400E+05  .7800E+04  .0000E+00  .1560E+05  .2333E+05  .3128E+05  .3397E+05  .3589E+05  .3295E+05  .2630E+05  .1940E+05  
01:12           .0000E+00  .5520E+03  .9673E+03  .9810E+03  .9090E+03  .7877E+03  .6308E+03  .4943E+03  .2143E+03  .2278E+03  .2677E+03  .2544E+03  .2178E+03  .1444E+03  .5678E+02  .7822E+02  .1337E+03  .1778E+03  .1783E+03  .1476E+03  .9765E+02  .4020E+02  .7537E+02  .8922E+02  .9133E+02  .9110E+02  .7268E+02  .5585E+02  .6563E+02  .6946E+02  .8967E+02  .9629E+02  .1047E+03  .1287E+03  .1320E+03  .1370E+03  .2743E+03  .3248E+03  .3183E+03  .3546E+03  .3350E+03  .2115E+03  .9600E+03  .9600E+03  .9600E+03  .1163E+04  .1622E+04  .2997E+04  .3325E+04  .3757E+04  .3619E+04  .2117E+04  .8470E+04  .1696E+05  .2079E+05  .2088E+05  .2384E+05  .2287E+05  .1650E+05  .8295E+04  .1355E+05  .1113E+05  .1302E+05  .9035E+04  .2610E+05  .3993E+05  .5086E+05  .4480E+05  .4894E+05  .4253E+05  .1705E+05  .4190E+05  .3587E+05  .3587E+05  .3619E+05  .9260E+04  
01:13           .5860E+03  .4904E+03  .4164E+03  .3650E+03  .3214E+03  .3996E+03  .3743E+03  .3362E+03  .2515E+03  .1720E+03  .1612E+03  .1857E+03  .1824E+03  .1760E+03  .1450E+03  .1100E+03  .8443E+02  .7803E+02  .8856E+02  .8460E+02  .9424E+02  .9190E+02  .8174E+02  .8184E+02  .6573E+02  .5030E+02  .4990E+02  .1270E+03  .1706E+03  .1427E+03  .1463E+03  .9118E+02  .1172E+03  .1836E+03  .2076E+03  .2095E+03  .1603E+03  .1135E+03  .1273E+03  .1574E+03  .7880E+02  .7880E+02  .7880E+02  .0000E+00  .1670E+03  .8203E+03  .1226E+04  .1742E+04  .2130E+04  .2076E+04  .1934E+04  .2324E+04  .2416E+04  .3168E+04  .2750E+04  .1420E+04  .5860E+04  .1032E+05  .9757E+04  .1222E+05  .1144E+05  .5595E+04  .1969E+05  .2483E+05  .2186E+05  .2585E+05  .1360E+05  .2030E+05  .2788E+05  .2788E+05  .3747E+05  .3280E+05  .3915E+05  .8283E+05  .8283E+05  .1061E+06  
01:14           .1823E+04  .1694E+04  .1353E+04  .8692E+03  .4828E+03  .1519E+03  .1666E+03  .2475E+03  .2659E+03  .2857E+03  .1922E+03  .1177E+03  .7215E+02  .9427E+02  .1183E+03  .1235E+03  .9931E+02  .9160E+02  .1085E+03  .1232E+03  .1106E+03  .6936E+02  .3170E+02  .1018E+02  .1578E+02  .2360E+02  .2589E+02  .5807E+02  .1071E+03  .1289E+03  .1589E+03  .1141E+03  .8670E+02  .8670E+02  .8670E+02  .0000E+00  .0000E+00  .0000E+00  .4840E+03  .3817E+03  .4512E+03  .5450E+03  .5934E+03  .5729E+03  .4866E+03  .3430E+03  .3988E+03  .4152E+03  .5277E+03  .2165E+04  .2114E+04  .2114E+04  .2114E+04  .8605E+03  .3287E+04  .7792E+04  .1248E+05  .1653E+05  .1668E+05  .1474E+05  .6830E+04  .1550E+05  .1124E+05  .1124E+05  .9407E+04  .8227E+04  .7865E+04  .0000E+00  .2445E+05  .3730E+05  .3903E+05  .3673E+05  .3340E+05  .2076E+05  .9210E+04  .1110E+05  
01:15           .2133E+03  .1732E+03  .1727E+03  .1877E+03  .2203E+03  .2694E+03  .3107E+03  .3324E+03  .3739E+03  .3527E+03  .2919E+03  .2176E+03  .1326E+03  .1283E+03  .1506E+03  .1431E+03  .1414E+03  .1050E+03  .3763E+02  .3772E+02  .6848E+02  .9670E+02  .1162E+03  .1191E+03  .9343E+02  .8090E+02  .6753E+02  .7143E+02  .8626E+02  .7261E+02  .7670E+02  .7028E+02  .1795E+03  .2441E+03  .2911E+03  .2656E+03  .1978E+03  .1705E+03  .1079E+03  .8190E+02  .1514E+03  .3647E+03  .3647E+03  .4983E+03  .1893E+04  .4059E+04  .4624E+04  .5335E+04  .5430E+04  .3765E+04  .0000E+00  .5310E+04  .5160E+04  .4836E+04  .5571E+04  .6209E+04  .5567E+04  .5155E+04  .5123E+04  .3653E+04  .3915E+04  .8345E+04  .1149E+05  .1364E+05  .1737E+05  .7010E+04  .1494E+05  .1590E+05  .1482E+05  .1690E+05  .1220E+05  .1490E+05  .2803E+05  .4272E+05  .4272E+05  .5633E+05  
01:16           .6480E+03  .7873E+03  .6670E+03  .6136E+03  .4094E+03  .2775E+03  .2472E+03  .2428E+03  .2641E+03  .2770E+03  .2026E+03  .1391E+03  .1101E+03  .1134E+03  .1173E+03  .1005E+03  .8320E+02  .9413E+02  .1217E+03  .1219E+03  .9803E+02  .7067E+02  .6563E+02  .8354E+02  .8258E+02  .8840E+02  .5367E+02  .3840E+02  .4410E+02  .6993E+02  .7599E+02  .8856E+02  .8633E+02  .9273E+02  .3111E+03  .4188E+03  .3843E+03  .4176E+03  .2629E+03  .2186E+03  .4215E+03  .5500E+03  .4920E+03  .4760E+03  .3567E+03  .4127E+03  .1161E+04  .1153E+04  .1242E+04  .1124E+04  .1303E+04  .1248E+04  .1192E+04  .2306E+04  .4963E+04  .4820E+04  .5027E+04  .4441E+04  .4032E+04  .4193E+04  .2470E+04  .0000E+00  .3070E+04  .5743E+04  .8062E+04  .1499E+05  .1721E+05  .2219E+05  .2157E+05  .1464E+05  .2274E+05  .2534E+05  .2360E+05  .2540E+05  .1384E+05  .0000E+00  
01:17           .4420E+03  .2369E+03  .3427E+03  .4956E+03  .4987E+03  .4926E+03  .3218E+03  .1863E+03  .1990E+03  .2570E+03  .2713E+03  .2076E+03  .1348E+03  .1054E+03  .9120E+02  .7976E+02  .5263E+02  .2037E+02  .2603E+02  .9103E+02  .1316E+03  .1927E+03  .1944E+03  .1432E+03  .8931E+02  .5107E+02  .4672E+02  .5475E+02  .0000E+00  .0000E+00  .1662E+03  .2626E+03  .2931E+03  .3404E+03  .2907E+03  .2648E+03  .1980E+03  .1020E+03  .0000E+00  .2034E+03  .2034E+03  .1413E+03  .4583E+03  .8782E+03  .8015E+03  .1024E+04  .8763E+03  .2300E+03  .0000E+00  .1438E+04  .4189E+04  .5569E+04  .5791E+04  .4825E+04  .3331E+04  .1352E+04  .9455E+03  .1080E+04  .5535E+04  .4398E+04  .5064E+04  .1006E+05  .2019E+05  .3140E+05  .2969E+05  .2834E+05  .1627E+05  .3100E+04  .0000E+00  .0000E+00  .0000E+00  .1860E+05  .4130E+05  .8778E+05  .8778E+05  .1281E+06  
01:18           .1120E+04  .1031E+04  .8390E+03  .5441E+03  .3234E+03  .1928E+03  .1506E+03  .1311E+03  .1140E+03  .1296E+03  .1513E+03  .1580E+03  .1877E+03  .2116E+03  .2096E+03  .1823E+03  .1358E+03  .8803E+02  .6857E+02  .6386E+02  .6791E+02  .5741E+02  .4315E+02  .4112E+02  .6212E+02  .8849E+02  .1024E+03  .1130E+03  .1044E+03  .7990E+02  .2582E+03  .3449E+03  .3210E+03  .3734E+03  .3290E+03  .1680E+03  .2540E+03  .5230E+03  .4288E+03  .4288E+03  .4310E+03  .3703E+03  .9858E+03  .1331E+04  .1419E+04  .1609E+04  .1342E+04  .1450E+04  .3177E+04  .2874E+04  .2874E+04  .3097E+04  .2604E+04  .8390E+04  .9484E+04  .1133E+05  .1261E+05  .8940E+04  .1310E+03  .1591E+05  .2919E+05  .3030E+05  .3421E+05  .3112E+05  .1639E+05  .8240E+04  .7070E+04  .7070E+04  .9565E+04  .0000E+00  .2780E+05  .5750E+05  .6308E+05  .5750E+05  .6204E+05  .5020E+05  
01:19           .1138E+04  .1009E+04  .8460E+03  .5634E+03  .3866E+03  .2913E+03  .2389E+03  .1965E+03  .1142E+03  .7010E+02  .1005E+03  .1273E+03  .1651E+03  .1863E+03  .2174E+03  .2347E+03  .1991E+03  .1772E+03  .9132E+02  .5488E+02  .7990E+02  .8621E+02  .1000E+03  .7856E+02  .5793E+02  .6347E+02  .7583E+02  .8635E+02  .9112E+02  .4124E+02  .1400E+03  .1907E+03  .1912E+03  .1540E+03  .1438E+03  .9962E+02  .2176E+03  .4028E+03  .4028E+03  .4740E+03  .3810E+03  .6780E+03  .1249E+04  .1682E+04  .1519E+04  .1784E+04  .1464E+04  .3130E+04  .2803E+04  .2510E+04  .2384E+04  .1701E+04  .1383E+04  .8380E+03  .5970E+03  .5715E+03  .0000E+00  .0000E+00  .3786E+04  .9118E+04  .1135E+05  .1352E+05  .1335E+05  .1200E+05  .9050E+04  .0000E+00  .0000E+00  .0000E+00  .0000E+00  .1550E+05  .3517E+05  .5148E+05  .4757E+05  .5618E+05  .5107E+05  .1770E+05  
01:20           .4145E+03  .4145E+03  .4021E+03  .5404E+03  .7126E+03  .6079E+03  .5293E+03  .2755E+03  .1245E+03  .1973E+03  .2236E+03  .2567E+03  .1857E+03  .9903E+02  .6469E+02  .1115E+03  .1711E+03  .1813E+03  .1862E+03  .1353E+03  .7833E+02  .1135E+03  .9635E+02  .1044E+03  .6815E+02  .4918E+02  .7980E+02  .9057E+02  .9444E+02  .8850E+02  .5610E+02  .9045E+02  .1440E+03  .1440E+03  .1960E+03  .1320E+03  .1270E+03  .7840E+02  .7826E+02  .7826E+02  .7403E+02  .1300E+03  .5019E+03  .1161E+04  .1138E+04  .1008E+04  .7215E+03  .3920E+03  .5663E+03  .8735E+03  .1300E+04  .1300E+04  .2250E+03  .3415E+04  .5417E+04  .4968E+04  .6715E+04  .5035E+04  .0000E+00  .7120E+04  .1264E+05  .8846E+04  .8846E+04  .6096E+04  .1481E+05  .3697E+05  .3991E+05  .4614E+05  .3341E+05  .2350E+05  .1460E+05  .1127E+05  .1372E+05  .1372E+05  .1842E+05  .0000E+00  
01:21           .1422E+04  .1051E+04  .1051E+04  .4979E+03  .1739E+03  .2101E+03  .2321E+03  .2790E+03  .3013E+03  .2590E+03  .2194E+03  .1748E+03  .1358E+03  .1427E+03  .1350E+03  .1199E+03  .1176E+03  .1073E+03  .1102E+03  .7331E+02  .4496E+02  .6751E+02  .7808E+02  .1208E+03  .1465E+03  .1356E+03  .1360E+03  .7272E+02  .4195E+02  .4063E+02  .4063E+02  .1573E+03  .1229E+03  .9386E+02  .1208E+03  .1191E+03  .2002E+03  .3678E+03  .5096E+03  .6816E+03  .5870E+03  .4847E+03  .3322E+03  .2568E+03  .3273E+03  .8990E+03  .0000E+00  .0000E+00  .2580E+04  .3765E+04  .3943E+04  .3850E+04  .3738E+04  .3307E+04  .4697E+04  .5576E+04  .4967E+04  .5100E+04  .4340E+04  .0000E+00  .1429E+05  .2267E+05  .2275E+05  .1865E+05  .1428E+05  .6481E+04  .6203E+04  .7054E+04  .8060E+04  .6460E+04  .0000E+00  .5620E+05  .9335E+05  .9638E+05  .1100E+06  .1130E+06  
01:22           .1810E+03  .1810E+03  .2827E+03  .5293E+03  .5958E+03  .6209E+03  .4753E+03  .3129E+03  .1385E+03  .1180E+03  .1779E+03  .2303E+03  .2188E+03  .1637E+03  .9303E+02  .6764E+02  .7096E+02  .5500E+02  .4822E+02  .3144E+02  .3614E+02  .6842E+02  .1106E+03  .1471E+03  .1536E+03  .1276E+03  .7389E+02  .4334E+02  .3515E+02  .3549E+02  .4487E+02  .8090E+02  .0000E+00  .2750E+03  .5683E+03  .7352E+03  .6323E+03  .7130E+03  .5603E+03  .2250E+03  .8183E+03  .7564E+03  .7564E+03  .8357E+03  .3320E+03  .3980E+04  .5808E+04  .5172E+04  .5694E+04  .5140E+04  .1900E+04  .3915E+04  .7375E+04  .8433E+04  .8183E+04  .1098E+05  .2311E+05  .3529E+05  .3687E+05  .3602E+05  .2140E+05  .1050E+05  .0000E+00  .7280E+04  .3955E+04  .3955E+04  .3955E+04  .0000E+00  .4580E+05  .6340E+05  .6445E+05  .6482E+05  .5903E+05  .4230E+05  .0000E+00  .0000E+00  
01:23           .9007E+03  .9007E+03  .6503E+03  .4695E+03  .5132E+03  .5194E+03  .4505E+03  .1724E+03  .2550E+03  .3074E+03  .3129E+03  .2854E+03  .2110E+03  .1057E+03  .9906E+02  .1445E+03  .1903E+03  .1806E+03  .1372E+03  .9547E+02  .6791E+02  .5421E+02  .4896E+02  .4127E+02  .3483E+02  .2972E+02  .2723E+02  .2705E+02  .3333E+02  .7362E+02  .1642E+03  .2239E+03  .2132E+03  .1875E+03  .9933E+02  .2094E+03  .2504E+03  .2504E+03  .2750E+03  .1300E+03  .6210E+03  .1004E+04  .8553E+03  .8553E+03  .7800E+03  .1660E+04  .3427E+04  .3660E+04  .2931E+04  .2990E+04  .1870E+04  .3300E+03  .2380E+04  .2218E+04  .3052E+04  .8386E+04  .1786E+05  .2307E+05  .2766E+05  .2547E+05  .1210E+05  .3250E+04  .1095E+05  .9103E+04  .9103E+04  .9380E+04  .0000E+00  .0000E+00  .0000E+00  .0000E+00  .2110E+05  .6200E+05  .9120E+05  .7861E+05  .9526E+05  .7343E+05  
01:24           .6995E+03  .1105E+04  .1086E+04  .1002E+04  .7406E+03  .4284E+03  .1429E+03  .2063E+03  .2258E+03  .2139E+03  .2111E+03  .1634E+03  .1689E+03  .2006E+03  .2084E+03  .1736E+03  .9389E+02  .3188E+02  .3011E+02  .6661E+02  .9353E+02  .9676E+02  .7444E+02  .6666E+02  .8450E+02  .9643E+02  .8610E+02  .6554E+02  .4223E+02  .6455E+02  .2266E+03  .2479E+03  .1856E+03  .1953E+03  .8787E+02  .1678E+03  .2523E+03  .2137E+03  .2137E+03  .1404E+03  .1230E+03  .5800E+03  .1068E+04  .9803E+03  .1036E+04  .8392E+03  .3209E+03  .1454E+03  .1155E+04  .1155E+04  .1155E+04  .5930E+04  .1697E+05  .2576E+05  .2829E+05  .3326E+05  .3053E+05  .1450E+05  .0000E+00  .0000E+00  .0000E+00  .0000E+00  .0000E+00  .6930E+04  .6930E+04  .6930E+04  .1080E+05  .3060E+05  .3130E+05  .2674E+05  .2316E+05  .1914E+05  .1600E+05  .3183E+05  .4780E+05  .7700E+05  
01:25           .5350E+03  .5394E+03  .5103E+03  .4336E+03  .3326E+03  .2239E+03  .1633E+03  .8843E+02  .1367E+03  .1876E+03  .2271E+03  .2760E+03  .2453E+03  .1680E+03  .1118E+03  .1088E+03  .1438E+03  .1561E+03  .1329E+03  .9897E+02  .6757E+02  .6817E+02  .6884E+02  .7776E+02  .7383E+02  .8907E+02  .1512E+03  .1414E+03  .1690E+03  .1516E+03  .9090E+02  .6220E+02  .2421E+03  .2496E+03  .2496E+03  .3047E+03  .1460E+03  .8640E+03  .1287E+04  .1410E+04  .1466E+04  .1304E+04  .1084E+04  .6875E+03  .0000E+00  .0000E+00  .0000E+00  .0000E+00  .2420E+03  .3610E+03  .7815E+03  .1393E+04  .2656E+04  .3534E+04  .4150E+04  .3688E+04  .1657E+04  .2705E+04  .4952E+04  .8400E+04  .1402E+05  .1665E+05  .1868E+05  .1840E+05  .1190E+05  .0000E+00  .0000E+00  .0000E+00  .6105E+05  .9778E+05  .1075E+06  .1033E+06  .8014E+05  .5084E+05  .3702E+05  .3800E+05  
01:26           .6970E+03  .6758E+03  .4838E+03  .3662E+03  .1664E+03  .1121E+03  .1168E+03  .9481E+02  .1166E+03  .1784E+03  .2596E+03  .3159E+03  .3099E+03  .2351E+03  .1347E+03  .8077E+02  .5647E+02  .7817E+02  .9743E+02  .9856E+02  .7874E+02  .6949E+02  .7671E+02  .8869E+02  .7916E+02  .6282E+02  .4053E+02  .4490E+02  .1559E+03  .1513E+03  .1310E+03  .1094E+03  .6963E+02  .1353E+03  .1753E+03  .2342E+03  .2664E+03  .8920E+02  .0000E+00  .9460E+03  .2239E+04  .2773E+04  .2336E+04  .2605E+04  .1912E+04  .1053E+04  .1508E+04  .1508E+04  .1508E+04  .4495E+03  .2435E+04  .6461E+04  .6588E+04  .9048E+04  .9003E+04  .3110E+04  .7750E+03  .1109E+05  .1456E+05  .1487E+05  .1635E+05  .1240E+05  .9466E+04  .1115E+05  .1036E+05  .1214E+05  .1189E+05  .3060E+04  .6250E+05  .5640E+05  .4866E+05  .4391E+05  .3050E+05  .2460E+05  .1881E+05  .4620E+04  
01:27           .1667E+04  .1377E+04  .1377E+04  .1194E+04  .2483E+03  .1618E+03  .1898E+03  .2089E+03  .1883E+03  .1763E+03  .2034E+03  .2424E+03  .2779E+03  .2386E+03  .1610E+03  .1019E+03  .4988E+02  .6830E+02  .7663E+02  .7919E+02  .7257E+02  .6959E+02  .6549E+02  .6562E+02  .4050E+02  .3753E+02  .6410E+02  .9421E+02  .1350E+03  .1253E+03  .1230E+03  .6550E+02  .2610E+02  .3020E+02  .3020E+02  .0000E+00  .0000E+00  .5360E+03  .3013E+03  .3013E+03  .3013E+03  .5630E+03  .1501E+04  .1701E+04  .1393E+04  .1512E+04  .7740E+03  .6823E+03  .1838E+04  .2608E+04  .3803E+04  .4231E+04  .3036E+04  .2106E+04  .9238E+03  .3285E+03  .4810E+03  .0000E+00  .4030E+04  .2331E+05  .3045E+05  .2896E+05  .2596E+05  .1924E+05  .7277E+04  .5664E+04  .1007E+05  .9126E+04  .1178E+05  .8465E+04  .3600E+04  .4593E+05  .7516E+05  .7365E+05  .9788E+05  .9055E+05  
01:28           .3663E+03  .3710E+03  .3347E+03  .2831E+03  .2574E+03  .2179E+03  .2014E+03  .2184E+03  .3027E+03  .3613E+03  .3231E+03  .2120E+03  .1327E+03  .1520E+03  .1885E+03  .1744E+03  .1113E+03  .4875E+02  .4558E+02  .8093E+02  .1137E+03  .1217E+03  .1125E+03  .8105E+02  .3180E+02  .1249E+03  .1782E+03  .1764E+03  .1796E+03  .1202E+03  .7786E+02  .4843E+02  .1380E+02  .0000E+00  .0000E+00  .1270E+03  .1215E+03  .1445E+03  .1200E+03  .1186E+03  .1227E+03  .8040E+01  .9760E+02  .3215E+03  .3215E+03  .3215E+03  .5740E+03  .2572E+04  .6006E+04  .6726E+04  .7055E+04  .7133E+04  .4455E+04  .4030E+03  .2281E+04  .2953E+04  .2627E+04  .3223E+04  .2155E+04  .9550E+04  .1273E+05  .1050E+05  .1155E+05  .7695E+04  .1169E+05  .2890E+05  .3741E+05  .3395E+05  .3576E+05  .2134E+05  .2124E+05  .4560E+05  .4560E+05  .5740E+05  .4830E+05  .0000E+00  
01:29           .0000E+00  .3550E+03  .5733E+03  .6316E+03  .6386E+03  .6261E+03  .4879E+03  .3523E+03  .2826E+03  .2368E+03  .2471E+03  .2242E+03  .6457E+02  .1305E+03  .1717E+03  .2066E+03  .1912E+03  .1302E+03  .9346E+02  .9844E+02  .1281E+03  .1222E+03  .1169E+03  .8780E+02  .3740E+02  .8873E+02  .1382E+03  .1337E+03  .1598E+03  .1216E+03  .1001E+03  .2219E+03  .2288E+03  .3006E+03  .3073E+03  .1130E+03  .0000E+00  .0000E+00  .0000E+00  .7890E+02  .3200E+03  .7420E+03  .1284E+04  .2482E+04  .3119E+04  .3584E+04  .3587E+04  .2070E+04  .3260E+04  .6020E+04  .5768E+04  .5768E+04  .6313E+04  .2605E+04  .4854E+04  .7069E+04  .8744E+04  .1001E+05  .1038E+05  .6450E+04  .6280E+04  .1234E+05  .1187E+05  .1450E+05  .1395E+05  .9290E+04  .2660E+05  .2382E+05  .2382E+05  .1997E+05  .9630E+04  .1772E+05  .2765E+05  .4049E+05  .5036E+05  .5663E+05  
01:30           .5770E+03  .6348E+03  .6181E+03  .5644E+03  .4250E+03  .3654E+03  .3749E+03  .4167E+03  .3496E+03  .2453E+03  .1499E+03  .6936E+02  .5157E+02  .4649E+02  .7580E+02  .1113E+03  .1720E+03  .1979E+03  .1937E+03  .1311E+03  .9535E+02  .4200E+02  .3438E+02  .4998E+02  .5490E+02  .5572E+02  .4840E+02  .2039E+03  .3086E+03  .2914E+03  .3582E+03  .3170E+03  .1510E+03  .0000E+00  .2320E+03  .5247E+03  .5028E+03  .4214E+03  .3719E+03  .2455E+03  .2208E+03  .3143E+03  .1980E+03  .3100E+03  .1447E+04  .2590E+04  .2713E+04  .3458E+04  .3527E+04  .1980E+04  .3505E+04  .4740E+04  .4657E+04  .5178E+04  .4907E+04  .4400E+04  .1737E+05  .2252E+05  .2140E+05  .2512E+05  .2197E+05  .1310E+05  .0000E+00  .0000E+00  .0000E+00  .0000E+00  .7350E+04  .2788E+05  .4347E+05  .4315E+05  .4107E+05  .2675E+05  .1887E+05  .3352E+05  .4440E+05  .6123E+05  
01:31           .1450E+04  .1270E+04  .1003E+04  .7147E+03  .3013E+03  .2050E+03  .1730E+03  .2025E+03  .1200E+03  .1041E+03  .1614E+03  .2272E+03  .2491E+03  .2087E+03  .1238E+03  .7591E+02  .9823E+02  .1297E+03  .1381E+03  .9835E+02  .5116E+02  .3363E+02  .8563E+02  .1290E+03  .1500E+03  .1363E+03  .9442E+02  .5550E+02  .6293E+02  .8174E+02  .9064E+02  .8450E+02  .8888E+02  .6147E+02  .9900E+02  .4270E+03  .4734E+03  .4086E+03  .4542E+03  .2539E+03  .0000E+00  .0000E+00  .1265E+04  .2300E+04  .3000E+04  .3736E+04  .4086E+04  .3916E+04  .3052E+04  .2225E+04  .1600E+04  .4045E+03  .0000E+00  .0000E+00  .0000E+00  .5955E+04  .1608E+05  .1802E+05  .1903E+05  .1668E+05  .1029E+05  .8200E+04  .6033E+04  .4100E+04  .0000E+00  .8660E+04  .2952E+05  .4725E+05  .4409E+05  .5414E+05  .3838E+05  .2740E+05  .5868E+05  .6381E+05  .8258E+05  .8743E+05  
01:32           .8710E+03  .6724E+03  .5917E+03  .4573E+03  .4357E+03  .4099E+03  .3241E+03  .2517E+03  .1640E+03  .1220E+03  .1270E+03  .1844E+03  .2303E+03  .2340E+03  .1633E+03  .1047E+03  .7812E+02  .9303E+02  .1288E+03  .1583E+03  .1295E+03  .9663E+02  .5472E+02  .4792E+02  .4702E+02  .5572E+02  .4040E+02  .4982E+02  .7780E+02  .8910E+02  .8861E+02  .8218E+02  .5497E+02  .5050E+02  .3381E+02  .5574E+02  .4898E+02  .8620E+02  .8504E+02  .1133E+03  .2937E+03  .4758E+03  .5672E+03  .7340E+03  .5870E+03  .0000E+00  .0000E+00  .0000E+00  .1350E+04  .2400E+04  .2297E+04  .2863E+04  .4756E+04  .5053E+04  .6245E+04  .5608E+04  .4840E+03  .8460E+04  .1376E+05  .1630E+05  .1710E+05  .1553E+05  .1321E+05  .9810E+04  .1286E+05  .2183E+05  .1915E+05  .1915E+05  .1675E+05  .4075E+05  .5640E+05  .5315E+05  .5920E+05  .5393E+05  .3430E+05  .0000E+00  
01:33           .2530E+02  .2338E+03  .5109E+03  .6365E+03  .7653E+03  .6803E+03  .5185E+03  .2071E+03  .2268E+03  .2715E+03  .2798E+03  .2656E+03  .1791E+03  .1277E+03  .1191E+03  .1673E+03  .1964E+03  .1537E+03  .1335E+03  .6830E+02  .8155E+02  .1181E+03  .9396E+02  .9944E+02  .6092E+02  .1329E+03  .2381E+03  .2180E+03  .2577E+03  .2198E+03  .8840E+02  .1580E+03  .1210E+03  .1492E+03  .1237E+03  .1212E+03  .1415E+03  .3772E+03  .5694E+03  .5730E+03  .6295E+03  .3660E+03  .0000E+00  .1087E+04  .1934E+04  .2011E+04  .2051E+04  .1827E+04  .1431E+04  .1368E+04  .1350E+04  .1320E+04  .4600E+04  .8473E+04  .8500E+04  .7847E+04  .7774E+04  .6135E+04  .5940E+04  .5025E+04  .0000E+00  .7180E+02  .7180E+02  .7180E+02  .7180E+02  .0000E+00  .1985E+05  .2983E+05  .3730E+05  .3309E+05  .3297E+05  .2258E+05  .5940E+04  .2380E+05  .2380E+05  .2380E+05  
01:34           .1340E+04  .1030E+04  .8787E+03  .5655E+03  .2210E+03  .4030E+03  .5380E+03  .5081E+03  .5165E+03  .4097E+03  .1964E+03  .1424E+03  .2434E+03  .2793E+03  .2734E+03  .2290E+03  .1719E+03  .1600E+03  .1871E+03  .1722E+03  .1575E+03  .1192E+03  .3525E+02  .4137E+02  .3547E+02  .3547E+02  .2960E+02  .9430E+02  .1590E+03  .2090E+03  .2707E+03  .2528E+03  .2294E+03  .1213E+03  .0000E+00  .2680E+03  .1995E+03  .1995E+03  .1995E+03  .0000E+00  .5215E+03  .8958E+03  .9242E+03  .8815E+03  .8503E+03  .3905E+03  .0000E+00  .4260E+03  .2159E+04  .2999E+04  .3098E+04  .4401E+04  .5404E+04  .7360E+04  .7396E+04  .7252E+04  .6560E+04  .1330E+04  .9170E+04  .1226E+05  .1104E+05  .1267E+05  .9685E+04  .2550E+05  .4800E+05  .5636E+05  .5339E+05  .5892E+05  .5287E+05  .3310E+05  .1795E+05  .1245E+05  .1245E+05  .1033E+05  .3730E+04  .3730E+04  
01:35           .1583E+04  .1243E+04  .1243E+04  .1002E+04  .2650E+03  .2503E+03  .3318E+03  .3093E+03  .2836E+03  .1629E+03  .8177E+02  .9769E+02  .1640E+03  .2046E+03  .1830E+03  .1301E+03  .6583E+02  .9515E+02  .1429E+03  .1659E+03  .1834E+03  .1403E+03  .2646E+02  .7421E+02  .1005E+03  .8878E+02  .1084E+03  .8027E+02  .7983E+02  .1841E+03  .2379E+03  .2656E+03  .2854E+03  .2717E+03  .1046E+03  .2117E+03  .1973E+03  .1973E+03  .2305E+03  .0000E+00  .0000E+00  .1360E+03  .2197E+03  .4820E+03  .6399E+03  .7880E+03  .7729E+03  .9243E+03  .1404E+04  .1510E+04  .1741E+04  .1329E+04  .8285E+03  .3937E+04  .6296E+04  .6500E+04  .8238E+04  .7920E+04  .5160E+04  .1355E+05  .1940E+05  .1734E+05  .2018E+05  .1551E+05  .2650E+04  .2218E+05  .3077E+05  .2791E+05  .2773E+05  .1942E+05  .1646E+05  .3654E+05  .4018E+05  .5296E+05  .5327E+05  .2020E+05  
01:36           .1322E+04  .9912E+03  .8004E+03  .4076E+03  .3289E+03  .3577E+03  .3779E+03  .3124E+03  .2077E+03  .6850E+02  .4973E+02  .9519E+02  .1269E+03  .1392E+03  .1258E+03  .1048E+03  .1183E+03  .1142E+03  .9141E+02  .6465E+02  .3890E+02  .5248E+02  .1041E+03  .1458E+03  .1513E+03  .1239E+03  .7826E+02  .1014E+03  .1942E+03  .2228E+03  .2588E+03  .1973E+03  .6280E+02  .0000E+00  .0000E+00  .0000E+00  .2940E+03  .5410E+03  .3830E+03  .3830E+03  .3199E+03  .2409E+03  .1105E+04  .1773E+04  .1908E+04  .2107E+04  .2026E+04  .1587E+04  .2160E+04  .4677E+04  .3998E+04  .3998E+04  .3575E+04  .4720E+04  .7703E+04  .9002E+04  .7880E+04  .8430E+04  .6850E+04  .4555E+04  .1014E+05  .9578E+04  .9578E+04  .9820E+04  .9120E+04  .3113E+05  .4755E+05  .5049E+05  .5872E+05  .4973E+05  .1680E+05  .0000E+00  .8125E+04  .8125E+04  .8125E+04  .1500E+05  
01:37           .0000E+00  .0000E+00  .2790E+03  .4458E+03  .4912E+03  .4951E+03  .4294E+03  .3207E+03  .2299E+03  .1910E+03  .1703E+03  .1657E+03  .1633E+03  .1407E+03  .1035E+03  .7336E+02  .5039E+02  .6377E+02  .1177E+03  .1602E+03  .1520E+03  .1023E+03  .5703E+02  .6750E+02  .9744E+02  .1094E+03  .1208E+03  .8420E+02  .2900E+02  .7305E+02  .1199E+03  .1400E+03  .1713E+03  .1622E+03  .1488E+03  .1640E+03  .5850E+02  .2445E+03  .3765E+03  .5151E+03  .6041E+03  .6572E+03  .6140E+03  .2420E+03  .0000E+00  .0000E+00  .0000E+00  .0000E+00  .1090E+04  .3997E+04  .7718E+04  .9327E+04  .1160E+05  .1181E+05  .8696E+04  .7634E+04  .5737E+04  .1990E+04  .0000E+00  .0000E+00  .6340E+04  .8143E+04  .1173E+05  .1269E+05  .1498E+05  .1640E+05  .1040E+05  .1735E+05  .4195E+05  .4197E+05  .4992E+05  .5170E+05  .2270E+05  .6360E+05  .6360E+05  .6360E+05  
01:38           .6790E+03  .6740E+03  .5671E+03  .4534E+03  .2857E+03  .2316E+03  .3284E+03  .3690E+03  .4041E+03  .3280E+03  .2113E+03  .1544E+03  .1462E+03  .1631E+03  .1464E+03  .1252E+03  .1327E+03  .1342E+03  .1158E+03  .6941E+02  .3295E+02  .2002E+02  .4138E+02  .8997E+02  .1232E+03  .1310E+03  .1234E+03  .9473E+02  .9360E+02  .1287E+03  .1069E+03  .1069E+03  .7880E+02  .1324E+03  .3554E+03  .3904E+03  .4633E+03  .4914E+03  .4693E+03  .6650E+03  .4830E+03  .4633E+03  .7380E+03  .6323E+03  .7146E+03  .1098E+04  .3614E+04  .5964E+04  .5823E+04  .6385E+04  .4591E+04  .5730E+03  .3730E+04  .2750E+04  .2750E+04  .3276E+04  .3130E+04  .1431E+05  .1495E+05  .1181E+05  .1256E+05  .4818E+04  .1002E+05  .1579E+05  .1889E+05  .2362E+05  .2427E+05  .1950E+05  .2240E+05  .1905E+05  .1905E+05  .1660E+05  .0000E+00  .7065E+05  .7065E+05  .7065E+05  
01:39           .9470E+03  .6708E+03  .4975E+03  .1941E+03  .1085E+03  .9510E+02  .1949E+03  .2332E+03  .2227E+03  .2106E+03  .1447E+03  .1610E+03  .2331E+03  .2833E+03  .2739E+03  .1929E+03  .1048E+03  .6444E+02  .6716E+02  .9564E+02  .1163E+03  .9334E+02  .6163E+02  .5335E+02  .6108E+02  .5630E+02  .4684E+02  .2303E+02  .3796E+02  .9290E+02  .1191E+03  .1246E+03  .9205E+02  .5866E+02  .1051E+03  .1623E+03  .1734E+03  .2156E+03  .2163E+03  .3678E+03  .3587E+03  .5231E+03  .7166E+03  .8514E+03  .8254E+03  .6872E+03  .1512E+04  .1693E+04  .2105E+04  .2765E+04  .1910E+04  .1910E+04  .1160E+04  .3400E+04  .4024E+04  .4024E+04  .5063E+04  .2360E+04  .0000E+00  .0000E+00  .0000E+00  .9300E+04  .6890E+04  .7208E+04  .7856E+04  .7255E+04  .9728E+04  .2015E+05  .2252E+05  .2278E+05  .2072E+05  .1060E+05  .3890E+04  .0000E+00  .0000E+00  .0000E+00  
01:40           .0000E+00  .9295E+03  .1337E+04  .1347E+04  .1264E+04  .9861E+03  .6567E+03  .2326E+03  .2707E+03  .2652E+03  .2336E+03  .2409E+03  .1192E+03  .1929E+03  .2437E+03  .2484E+03  .2310E+03  .1720E+03  .8683E+02  .7183E+02  .9697E+02  .1367E+03  .1273E+03  .1046E+03  .4952E+02  .3067E+02  .6397E+02  .1174E+03  .1430E+03  .1641E+03  .1419E+03  .2840E+03  .3352E+03  .3143E+03  .3438E+03  .3107E+03  .1700E+03  .0000E+00  .2540E+03  .2540E+03  .2540E+03  .7227E+03  .1216E+04  .1086E+04  .1234E+04  .8920E+03  .0000E+00  .0000E+00  .0000E+00  .0000E+00  .2810E+04  .6570E+04  .8742E+04  .9916E+04  .1032E+05  .8571E+04  .7325E+04  .3865E+04  .3362E+04  .5326E+04  .7971E+04  .1584E+05  .2314E+05  .2463E+05  .2570E+05  .1570E+05  .0000E+00  .4250E+05  .4527E+05  .3878E+05  .3350E+05  .2884E+05  .2127E+05  .2180E+05  .0000E+00  .0000E+00  
01:41           .1490E+03  .1490E+03  .3005E+03  .9373E+03  .1007E+04  .8690E+03  .7453E+03  .4223E+03  .2373E+03  .1632E+03  .1220E+03  .1103E+03  .5213E+02  .1111E+03  .1637E+03  .1851E+03  .2244E+03  .1882E+03  .1276E+03  .9349E+02  .1019E+03  .1229E+03  .1420E+03  .1373E+03  .7330E+02  .2036E+03  .2591E+03  .2462E+03  .2478E+03  .2014E+03  .1108E+03  .1104E+03  .9977E+02  .9977E+02  .1037E+03  .4420E+03  .8313E+03  .1027E+04  .9965E+03  .1159E+04  .1058E+04  .0000E+00  .1433E+04  .1774E+04  .1456E+04  .1594E+04  .9575E+03  .2400E+03  .2400E+03  .2400E+03  .2400E+03  .2400E+04  .9457E+04  .1495E+05  .1842E+05  .2316E+05  .2054E+05  .1623E+05  .1618E+05  .2094E+05  .2486E+05  .2269E+05  .1889E+05  .1278E+05  .6967E+04  .1234E+05  .1071E+05  .1302E+05  .9935E+04  .0000E+00  .2880E+05  .3768E+05  .3370E+05  .3795E+05  .2920E+05  .0000E+00  
01:42           .4110E+03  .3955E+03  .3753E+03  .3751E+03  .3637E+03  .3051E+03  .2412E+03  .1436E+03  .1561E+03  .1959E+03  .2474E+03  .2339E+03  .1910E+03  .1601E+03  .1254E+03  .9250E+02  .6999E+02  .7750E+02  .1065E+03  .1188E+03  .9091E+02  .6072E+02  .5090E+02  .9013E+02  .1035E+03  .1017E+03  .7394E+02  .7437E+02  .8324E+02  .9622E+02  .1057E+03  .9582E+02  .9863E+02  .2135E+03  .3290E+03  .3312E+03  .2983E+03  .2823E+03  .2260E+03  .0000E+00  .1950E+03  .7103E+03  .9642E+03  .9453E+03  .1405E+04  .1825E+04  .2016E+04  .1901E+04  .1501E+04  .1108E+04  .1410E+04  .2751E+04  .7375E+04  .1063E+05  .1156E+05  .1198E+05  .1054E+05  .8107E+04  .8726E+04  .9503E+04  .5130E+04  .1030E+05  .1737E+05  .2012E+05  .1911E+05  .1971E+05  .2016E+05  .2527E+05  .2556E+05  .2764E+05  .2330E+05  .5410E+04  .6585E+05  .1014E+06  .1014E+06  .1243E+06  
01:43           .6353E+03  .5223E+03  .4622E+03  .2795E+03  .2540E+03  .2698E+03  .1444E+03  .1741E+03  .3135E+03  .3082E+03  .3266E+03  .2740E+03  .1901E+03  .1411E+03  .1005E+03  .8546E+02  .1020E+03  .9644E+02  .8018E+02  .6772E+02  .1242E+03  .1780E+03  .2206E+03  .1978E+03  .1607E+03  .9197E+02  .8697E+02  .7824E+02  .7824E+02  .6657E+02  .8760E+02  .2297E+03  .2634E+03  .2910E+03  .3139E+03  .2661E+03  .2376E+03  .1222E+03  .0000E+00  .0000E+00  .0000E+00  .0000E+00  .0000E+00  .1410E+04  .7937E+03  .7180E+03  .1245E+04  .2440E+04  .2882E+04  .2790E+04  .2218E+04  .1182E+04  .1444E+04  .1668E+04  .1843E+04  .3920E+04  .0000E+00  .0000E+00  .0000E+00  .0000E+00  .1760E+03  .1760E+03  .1760E+03  .1169E+05  .3930E+05  .3107E+05  .3107E+05  .2871E+05  .9320E+04  .3750E+05  .4306E+05  .4306E+05  .5403E+05  .3820E+05  .0000E+00  .0000E+00  
01:44           .6337E+03  .6554E+03  .6446E+03  .7167E+03  .7013E+03  .6384E+03  .4747E+03  .3378E+03  .1890E+03  .1017E+03  .1523E+03  .1762E+03  .2006E+03  .1957E+03  .1534E+03  .1114E+03  .9881E+02  .9759E+02  .9927E+02  .9354E+02  .5825E+02  .8718E+02  .1289E+03  .1285E+03  .1510E+03  .1387E+03  .6720E+02  .1291E+03  .1907E+03  .1712E+03  .2080E+03  .1707E+03  .5760E+02  .2030E+03  .2794E+03  .2299E+03  .2697E+03  .1925E+03  .1140E+02  .1010E+03  .2917E+03  .3884E+03  .3725E+03  .4568E+03  .8563E+03  .3257E+04  .3686E+04  .3831E+04  .3989E+04  .3816E+04  .3570E+04  .2685E+04  .3247E+04  .6196E+04  .8181E+04  .1066E+05  .1326E+05  .6945E+04  .7147E+04  .1279E+05  .1296E+05  .1609E+05  .1672E+05  .5741E+04  .9618E+04  .1301E+05  .1411E+05  .1526E+05  .1307E+05  .1480E+05  .4323E+05  .4442E+05  .3845E+05  .4110E+05  .2553E+05  .2310E+05  
01:45           .4970E+03  .3320E+03  .4635E+03  .5520E+03  .5713E+03  .5480E+03  .4243E+03  .2903E+03  .2235E+03  .2201E+03  .2223E+03  .1541E+03  .1179E+03  .1048E+03  .1098E+03  .1278E+03  .1263E+03  .9838E+02  .7540E+02  .9752E+02  .1000E+03  .8937E+02  .6905E+02  .4792E+02  .1092E+03  .1788E+03  .2240E+03  .2144E+03  .1784E+03  .8320E+02  .2330E+03  .2490E+03  .3216E+03  .3233E+03  .3594E+03  .3753E+03  .4277E+03  .7335E+03  .5884E+03  .6608E+03  .3906E+03  .0000E+00  .6340E+03  .1881E+04  .2265E+04  .2265E+04  .2913E+04  .1978E+04  .5864E+04  .8193E+04  .9237E+04  .1100E+05  .9155E+04  .0000E+00  .8510E+04  .1547E+05  .1455E+05  .1455E+05  .1570E+05  .6651E+04  .1953E+05  .2123E+05  .2544E+05  .2161E+05  .1696E+05  .2648E+05  .2613E+05  .3300E+05  .2983E+05  .1730E+05  .0000E+00  .2540E+04  .7920E+04  .2454E+05  .2454E+05  .3187E+05  
01:46           .1005E+04  .6339E+03  .6339E+03  .2901E+03  .3256E+03  .6242E+03  .6377E+03  .6000E+03  .5206E+03  .2857E+03  .1016E+03  .1806E+03  .1919E+03  .1963E+03  .1644E+03  .1282E+03  .1269E+03  .1439E+03  .1335E+03  .1158E+03  .6515E+02  .4469E+02  .8845E+02  .1124E+03  .1144E+03  .1175E+03  .5050E+02  .9547E+02  .1337E+03  .1208E+03  .1129E+03  .8648E+02  .5097E+02  .8913E+02  .1193E+03  .2186E+03  .2277E+03  .2969E+03  .3443E+03  .0000E+00  .4890E+03  .1270E+04  .1654E+04  .1604E+04  .1864E+04  .1720E+04  .1540E+04  .3663E+04  .5384E+04  .5477E+04  .6502E+04  .6653E+04  .3960E+04  .5251E+04  .1170E+05  .1160E+05  .1438E+05  .1475E+05  .4770E+04  .1392E+05  .2419E+05  .2147E+05  .2645E+05  .2348E+05  .1124E+05  .1471E+05  .1862E+05  .2059E+05  .2767E+05  .2050E+05  .2875E+05  .4580E+05  .5173E+05  .5255E+05  .5418E+05  .3900E+05  
01:47           .6090E+03  .4960E+03  .4060E+03  .3406E+03  .2673E+03  .3789E+03  .5146E+03  .4779E+03  .3394E+03  .1998E+03  .1046E+03  .1360E+03  .1834E+03  .1859E+03  .1885E+03  .1169E+03  .9165E+02  .1590E+03  .1836E+03  .1924E+03  .1481E+03  .9026E+02  .6866E+02  .9299E+02  .9573E+02  .1047E+03  .8450E+02  .1775E+02  .1755E+02  .4688E+02  .1179E+03  .1647E+03  .2441E+03  .2417E+03  .2490E+03  .2427E+03  .6710E+02  .0000E+00  .0000E+00  .0000E+00  .0000E+00  .0000E+00  .0000E+00  .1017E+04  .2841E+04  .3654E+04  .3464E+04  .3719E+04  .2379E+04  .9032E+03  .2110E+04  .1942E+04  .2277E+04  .3246E+04  .3080E+04  .3512E+04  .5540E+04  .8942E+04  .1032E+05  .1004E+05  .7785E+04  .5305E+04  .1517E+05  .1725E+05  .1815E+05  .1885E+05  .1196E+05  .0000E+00  .2879E+05  .7490E+05  .8921E+05  .9498E+05  .1026E+06  .6770E+05  .0000E+00  .0000E+00  
01:48           .1360E+02  .1013E+03  .3634E+03  .5670E+03  .4618E+03  .5073E+03  .2597E+03  .1314E+03  .2503E+03  .2805E+03  .2972E+03  .2034E+03  .1138E+03  .8243E+02  .1179E+03  .1218E+03  .1142E+03  .8230E+02  .1011E+03  .1452E+03  .1703E+03  .1542E+03  .1265E+03  .7650E+02  .6030E+02  .1173E+03  .1044E+03  .8729E+02  .7196E+02  .7128E+02  .4043E+03  .4486E+03  .3995E+03  .4490E+03  .2840E+03  .3190E+03  .7547E+03  .7245E+03  .7245E+03  .8320E+03  .0000E+00  .1130E+04  .1703E+04  .1660E+04  .1460E+04  .1244E+04  .1430E+04  .4552E+04  .5360E+04  .6360E+04  .6545E+04  .3815E+04  .0000E+00  .8685E+04  .1649E+05  .2008E+05  .2006E+05  .2121E+05  .1648E+05  .6850E+04  .0000E+00  .1420E+05  .1530E+05  .1530E+05  .1530E+05  .6155E+04  .3783E+04  .5192E+04  .8909E+04  .1251E+05  .1431E+05  .1523E+05  .2690E+05  .3635E+05  .4882E+05  .5523E+05  
01:49           .1930E+03  .6120E+03  .7990E+03  .7329E+03  .6350E+03  .3823E+03  .1477E+03  .2414E+03  .3622E+03  .4283E+03  .4632E+03  .3653E+03  .9955E+02  .1312E+03  .1576E+03  .1927E+03  .1802E+03  .1183E+03  .7241E+02  .3530E+02  .7836E+02  .1161E+03  .1351E+03  .1482E+03  .1014E+03  .8143E+02  .2065E+03  .2451E+03  .2512E+03  .2651E+03  .1052E+03  .3271E+03  .4859E+03  .4305E+03  .5312E+03  .4200E+03  .1110E+03  .0000E+00  .0000E+00  .0000E+00  .0000E+00  .4929E+03  .1394E+04  .2419E+04  .3130E+04  .3336E+04  .3279E+04  .1892E+04  .4320E+04  .5817E+04  .5956E+04  .5636E+04  .4444E+04  .3123E+04  .2155E+04  .2305E+04  .4234E+04  .4374E+04  .5052E+04  .5913E+04  .2845E+04  .2411E+05  .3735E+05  .4008E+05  .4737E+05  .4588E+05  .4090E+05  .3420E+05  .0000E+00  .7970E+04  .1249E+05  .1249E+05  .1892E+05  .8198E+05  .1042E+06  .1042E+06  
01:50           .1147E+04  .1200E+04  .9173E+03  .9498E+03  .4597E+03  .1040E+03  .3563E+03  .4476E+03  .4329E+03  .3784E+03  .2614E+03  .1142E+03  .1442E+03  .2107E+03  .2557E+03  .2457E+03  .1916E+03  .7450E+02  .8480E+02  .1117E+03  .1225E+03  .1471E+03  .1320E+03  .1145E+03  .8267E+02  .6754E+02  .5263E+02  .2910E+02  .4365E+02  .1678E+03  .2594E+03  .2447E+03  .2396E+03  .1778E+03  .8418E+02  .2040E+03  .3390E+03  .3390E+03  .3390E+03  .4470E+03  .0000E+00  .1870E+04  .2648E+04  .2793E+04  .2730E+04  .2666E+04  .2140E+04  .2007E+04  .2260E+04  .2260E+04  .1940E+04  .1546E+04  .2894E+04  .3778E+04  .5843E+04  .5586E+04  .5580E+04  .4507E+04  .1770E+04  .1555E+05  .9183E+04  .9183E+04  .1045E+05  .4250E+04  .3035E+05  .3039E+05  .2536E+05  .2800E+05  .8858E+04  .0000E+00  .2082E+05  .4809E+05  .6186E+05  .6717E+05  .7595E+05  .5950E+05  
01:51           .1000E+04  .8364E+03  .6494E+03  .4812E+03  .2607E+03  .3215E+03  .5754E+03  .5569E+03  .5020E+03  .3996E+03  .1617E+03  .1569E+03  .2374E+03  .2042E+03  .2213E+03  .1712E+03  .9023E+02  .1740E+03  .2085E+03  .2164E+03  .1943E+03  .1239E+03  .6405E+02  .1119E+03  .1115E+03  .1460E+03  .1366E+03  .1004E+03  .3410E+03  .4218E+03  .3807E+03  .4310E+03  .3563E+03  .9585E+02  .4652E+03  .7391E+03  .7001E+03  .9323E+03  .7775E+03  .0000E+00  .1511E+04  .2685E+04  .2539E+04  .2906E+04  .2244E+04  .2416E+04  .3867E+04  .3631E+04  .4623E+04  .3650E+04  .0000E+00  .4480E+04  .7940E+04  .7580E+04  .9113E+04  .8520E+04  .1000E+05  .2553E+05  .3234E+05  .2664E+05  .2992E+05  .2117E+05  .9950E+03  .1701E+05  .3173E+05  .2694E+05  .3157E+05  .2045E+05  .2157E+05  .2721E+05  .2721E+05  .3699E+05  .5610E+04  .5428E+05  .5428E+05  .5428E+05  
01:52           .1355E+03  .2019E+03  .3756E+03  .6919E+03  .7560E+03  .6389E+03  .4165E+03  .1670E+03  .1777E+03  .2059E+03  .2067E+03  .2059E+03  .1704E+03  .1195E+03  .9527E+02  .2914E+02  .5322E+02  .9812E+02  .1088E+03  .1241E+03  .1112E+03  .1060E+03  .1039E+03  .1135E+03  .1074E+03  .1002E+03  .9397E+02  .4260E+02  .1618E+03  .2251E+03  .2349E+03  .2511E+03  .2176E+03  .1378E+03  .2345E+03  .2041E+03  .2041E+03  .2125E+03  .9460E+02  .5440E+03  .1215E+04  .1777E+04  .1602E+04  .1893E+04  .1646E+04  .5105E+03  .1915E+04  .2897E+04  .2608E+04  .3041E+04  .2553E+04  .3068E+04  .3544E+04  .3477E+04  .3954E+04  .7130E+03  .6025E+04  .1301E+05  .1248E+05  .1440E+05  .1494E+05  .2745E+04  .1303E+05  .1632E+05  .1632E+05  .2230E+05  .1540E+05  .2910E+05  .4968E+05  .4787E+05  .5494E+05  .5303E+05  .2170E+05  .1400E+05  .1400E+05  .1400E+05  
01:53           .2140E+02  .2140E+02  .2901E+03  .7298E+03  .7402E+03  .6542E+03  .5796E+03  .2653E+03  .2073E+03  .3286E+03  .3270E+03  .2836E+03  .2408E+03  .1055E+03  .8282E+02  .1450E+03  .1420E+03  .1230E+03  .1006E+03  .3645E+02  .7347E+02  .1444E+03  .1635E+03  .1949E+03  .1812E+03  .9160E+02  .1206E+03  .2238E+03  .2142E+03  .2054E+03  .1866E+03  .6360E+02  .5940E+02  .3550E+02  .3550E+02  .3550E+02  .0000E+00  .0000E+00  .0000E+00  .0000E+00  .3920E+03  .7790E+03  .7082E+03  .7360E+03  .9370E+03  .9658E+03  .1267E+04  .1180E+04  .0000E+00  .1909E+04  .4510E+04  .7723E+04  .1014E+05  .9699E+04  .9376E+04  .5460E+04  .1920E+04  .2650E+04  .2663E+04  .2663E+04  .2663E+04  .2180E+04  .8235E+04  .1864E+05  .2506E+05  .2614E+05  .2354E+05  .1862E+05  .1358E+05  .1525E+05  .1511E+05  .7340E+04  .0000E+00  .9650E+04  .9650E+04  .9650E+04  
01:54           .0000E+00  .4445E+03  .6755E+03  .6728E+03  .6009E+03  .4524E+03  .2976E+03  .2563E+03  .2689E+03  .1970E+03  .1520E+03  .1326E+03  .1838E+03  .2120E+03  .1970E+03  .1514E+03  .6967E+02  .6351E+02  .1005E+03  .1324E+03  .1208E+03  .9650E+02  .3972E+02  .2417E+02  .4549E+02  .5067E+02  .6187E+02  .6276E+02  .7690E+02  .8024E+02  .9476E+02  .9413E+02  .3415E+02  .2370E+03  .2596E+03  .2596E+03  .3270E+03  .1930E+03  .5960E+02  .5889E+03  .1043E+04  .1375E+04  .1486E+04  .1546E+04  .1190E+04  .1166E+04  .1958E+04  .2065E+04  .2681E+04  .2566E+04  .2796E+04  .2553E+04  .1320E+04  .5355E+03  .5355E+03  .5355E+03  .1841E+04  .2800E+04  .2800E+04  .4820E+04  .1248E+05  .2155E+05  .2526E+05  .2594E+05  .2311E+05  .1464E+05  .8470E+04  .8620E+04  .1090E+05  .1090E+05  .1090E+05  .2710E+05  .3308E+05  .5018E+05  .5716E+05  .6900E+05  
01:55           .1488E+04  .1058E+04  .8049E+03  .3508E+03  .2644E+03  .3575E+03  .3900E+03  .3523E+03  .1667E+03  .9835E+02  .1539E+03  .2201E+03  .2172E+03  .1694E+03  .9749E+02  .6700E+02  .8413E+02  .1160E+03  .1309E+03  .1392E+03  .9053E+02  .1266E+03  .1562E+03  .1456E+03  .1635E+03  .1449E+03  .7660E+02  .1405E+03  .2168E+03  .1843E+03  .2028E+03  .1787E+03  .3440E+02  .1398E+03  .3151E+03  .2959E+03  .4193E+03  .3855E+03  .0000E+00  .0000E+00  .6740E+03  .7060E+03  .7060E+03  .8247E+03  .7880E+03  .2147E+04  .2496E+04  .2103E+04  .1968E+04  .2374E+04  .4075E+04  .6321E+04  .6426E+04  .6361E+04  .4932E+04  .8550E+03  .0000E+00  .6325E+04  .1226E+05  .1336E+05  .1216E+05  .1002E+05  .7467E+04  .1057E+05  .1117E+05  .1011E+05  .7676E+04  .3760E+04  .6280E+04  .3271E+05  .3462E+05  .3462E+05  .4253E+05  .2135E+05  .1790E+05  .1790E+05  
01:56           .9997E+03  .8156E+03  .6924E+03  .5360E+03  .3764E+03  .3702E+03  .2448E+03  .1273E+03  .1672E+03  .1894E+03  .2376E+03  .2621E+03  .2574E+03  .2296E+03  .1924E+03  .1436E+03  .1047E+03  .6594E+02  .3297E+02  .2341E+02  .2976E+02  .4885E+02  .7161E+02  .8381E+02  .7514E+02  .7391E+02  .6990E+02  .6321E+02  .5451E+02  .3803E+02  .1796E+02  .2390E+02  .3139E+02  .2889E+02  .5270E+02  .0000E+00  .0000E+00  .2780E+03  .2780E+03  .2780E+03  .2780E+03  .9720E+03  .9713E+03  .9713E+03  .1060E+04  .1476E+04  .5880E+04  .7290E+04  .5879E+04  .6525E+04  .4339E+04  .9010E+03  .3612E+04  .3873E+04  .3873E+04  .4983E+04  .2815E+04  .1098E+05  .1735E+05  .1528E+05  .1899E+05  .1302E+05  .3824E+04  .1187E+05  .9697E+04  .1046E+05  .1376E+05  .6970E+02  .8805E+05  .1035E+06  .8940E+05  .9466E+05  .7710E+05  .2975E+05  .2410E+05  .2410E+05  
01:57           .8663E+03  .5577E+03  .5492E+03  .5080E+03  .7227E+03  .7416E+03  .5175E+03  .2316E+03  .1462E+03  .2480E+03  .3484E+03  .3195E+03  .2733E+03  .1486E+03  .3408E+02  .1398E+03  .1791E+03  .1704E+03  .1667E+03  .1211E+03  .9709E+02  .9354E+02  .8289E+02  .7834E+02  .5323E+02  .2640E+02  .4656E+02  .4285E+02  .3792E+02  .5083E+02  .4120E+02  .4463E+02  .1036E+03  .7628E+02  .7628E+02  .9117E+02  .0000E+00  .0000E+00  .0000E+00  .2755E+03  .5930E+03  .7870E+03  .8412E+03  .9688E+03  .7675E+03  .0000E+00  .9040E+03  .1671E+04  .1973E+04  .2552E+04  .3012E+04  .3507E+04  .3980E+04  .3190E+04  .2240E+04  .3840E+04  .4057E+04  .4057E+04  .4540E+04  .3393E+04  .3355E+04  .3187E+04  .2763E+04  .8590E+04  .4107E+05  .3508E+05  .3508E+05  .3553E+05  .1320E+05  .2690E+04  .5240E+05  .8304E+05  .7767E+05  .9750E+05  .8450E+05  .3450E+05  
01:58           .6280E+03  .8265E+03  .8375E+03  .7714E+03  .5854E+03  .3885E+03  .1464E+03  .4413E+03  .5252E+03  .4424E+03  .4882E+03  .3510E+03  .1883E+03  .3505E+03  .3590E+03  .3132E+03  .2809E+03  .1652E+03  .8077E+02  .2147E+03  .2404E+03  .2197E+03  .2135E+03  .1312E+03  .2651E+02  .1010E+03  .1348E+03  .1416E+03  .1621E+03  .1052E+03  .2427E+03  .3658E+03  .3929E+03  .4792E+03  .5030E+03  .3440E+03  .2180E+03  .2090E+03  .2090E+03  .2090E+03  .1990E+03  .7200E+03  .2157E+04  .3278E+04  .3703E+04  .3700E+04  .3522E+04  .2393E+04  .5990E+03  .1220E+04  .6257E+04  .1009E+05  .1069E+05  .1354E+05  .1349E+05  .8527E+04  .1305E+05  .1107E+05  .1259E+05  .1048E+05  .2230E+04  .2540E+05  .3200E+05  .2498E+05  .2498E+05  .2037E+05  .6110E+04  .5370E+05  .9560E+05  .9650E+05  .1098E+06  .1145E+06  .6360E+05  .8405E+05  .8405E+05  .8405E+05  
01:59           .8423E+02  .8423E+02  .7373E+02  .2303E+03  .4398E+03  .4722E+03  .4913E+03  .3799E+03  .2161E+03  .1847E+03  .2346E+03  .2667E+03  .2305E+03  .1567E+03  .8683E+02  .8100E+02  .1081E+03  .1301E+03  .1108E+03  .7129E+02  .4351E+02  .6354E+02  .1002E+03  .1073E+03  .1134E+03  .7840E+02  .4890E+02  .1609E+03  .1711E+03  .1594E+03  .1698E+03  .1413E+03  .1830E+03  .4137E+03  .4132E+03  .3456E+03  .3410E+03  .2330E+03  .1240E+03  .0000E+00  .0000E+00  .0000E+00  .8720E+03  .1916E+04  .2991E+04  .3587E+04  .3405E+04  .3078E+04  .1776E+04  .1054E+04  .3217E+04  .2640E+04  .2640E+04  .2584E+04  .9710E+04  .1786E+05  .1779E+05  .2056E+05  .2070E+05  .1170E+05  .2180E+05  .3383E+05  .2933E+05  .3266E+05  .2886E+05  .6280E+04  .2399E+05  .4820E+05  .4116E+05  .4754E+05  .4279E+05  .3213E+05  .7365E+05  .6508E+05  .7366E+05  .6697E+05  
02:00           .7620E+03  .5534E+03  .4307E+03  .2621E+03  .1870E+03  .1951E+03  .1577E+03  .1009E+03  .1246E+03  .1625E+03  .2301E+03  .2900E+03  .2930E+03  .2670E+03  .1839E+03  .1222E+03  .5020E+02  .2562E+02  .6152E+02  .8394E+02  .1072E+03  .9233E+02  .7730E+02  .1033E+03  .1267E+03  .1620E+03  .1666E+03  .6065E+02  .1155E+03  .9662E+02  .9662E+02  .8453E+02  .9003E+02  .2271E+03  .3765E+03  .6114E+03  .7077E+03  .7763E+03  .6535E+03  .0000E+00  .3020E+03  .1737E+04  .2762E+04  .3429E+04  .4373E+04  .3926E+04  .3578E+04  .2657E+04  .1260E+04  .0000E+00  .4530E+03  .3784E+04  .6771E+04  .8608E+04  .1015E+05  .1093E+05  .8465E+04  .0000E+00  .9745E+04  .1717E+05  .1438E+05  .1668E+05  .1367E+05  .4810E+04  .1706E+05  .3011E+05  .2610E+05  .3073E+05  .2525E+05  .0000E+00  .1800E+05  .3000E+05  .2534E+05  .3914E+05  .4290E+05  .6113E+05  
02:01           .1405E+04  .9333E+03  .9333E+03  .3653E+03  .1930E+03  .3101E+03  .3051E+03  .2957E+03  .2234E+03  .1933E+03  .2191E+03  .2524E+03  .2235E+03  .1659E+03  .1036E+03  .3144E+02  .1183E+03  .1942E+03  .2076E+03  .1974E+03  .1754E+03  .8802E+02  .6295E+02  .1412E+03  .1345E+03  .1282E+03  .1097E+03  .6048E+02  .1268E+03  .2028E+03  .2070E+03  .2382E+03  .2164E+03  .9854E+02  .4267E+03  .4043E+03  .4043E+03  .4595E+03  .0000E+00  .0000E+00  .8575E+03  .1849E+04  .1620E+04  .1881E+04  .1771E+04  .1798E+04  .3838E+04  .3937E+04  .3353E+04  .2773E+04  .3012E+04  .7515E+04  .1784E+05  .3282E+05  .3590E+05  .3986E+05  .3147E+05  .7210E+04  .0000E+00  .0000E+00  .0000E+00  .0000E+00  .8460E+04  .2649E+05  .3175E+05  .3098E+05  .3676E+05  .3476E+05  .2770E+05  .2580E+05  .1490E+05  .3600E+04  .1057E+05  .1491E+05  .1491E+05  .1763E+05  
02:02           .4160E+03  .7227E+03  .1014E+04  .9464E+03  .8259E+03  .5358E+03  .1682E+03  .1975E+03  .3184E+03  .3856E+03  .4470E+03  .3933E+03  .1143E+03  .1182E+03  .1405E+03  .1436E+03  .1240E+03  .9453E+02  .8253E+02  .9796E+02  .9513E+02  .7226E+02  .5521E+02  .5669E+02  .8407E+02  .1107E+03  .1063E+03  .1019E+03  .9690E+02  .8653E+02  .8165E+02  .1069E+03  .1245E+03  .1340E+03  .1280E+03  .1033E+03  .1074E+03  .1054E+03  .1620E+03  .1620E+03  .0000E+00  .1990E+03  .6270E+03  .9162E+03  .8821E+03  .1306E+04  .1665E+04  .1964E+04  .2510E+04  .2334E+04  .2255E+04  .2525E+04  .2843E+04  .4219E+04  .7013E+04  .8000E+04  .9645E+04  .8290E+04  .0000E+00  .2200E+05  .4073E+05  .3466E+05  .3466E+05  .3460E+05  .1928E+05  .3756E+05  .3269E+05  .3888E+05  .2985E+05  .2130E+05  .7850E+05  .1087E+06  .1055E+06  .1269E+06  .1146E+06  .6970E+05  
02:03           .8457E+03  .7954E+03  .6684E+03  .4999E+03  .4013E+03  .4056E+03  .4690E+03  .4656E+03  .3175E+03  .2127E+03  .1362E+03  .1623E+03  .1853E+03  .1787E+03  .1229E+03  .8267E+02  .1149E+03  .1546E+03  .1719E+03  .1460E+03  .9096E+02  .6451E+02  .6179E+02  .6756E+02  .7436E+02  .5580E+02  .3080E+02  .1549E+03  .2380E+03  .2388E+03  .2435E+03  .2240E+03  .1530E+03  .1574E+03  .2980E+03  .2964E+03  .3490E+03  .3765E+03  .0000E+00  .0000E+00  .0000E+00  .0000E+00  .0000E+00  .1960E+04  .4457E+04  .5840E+04  .5849E+04  .5303E+04  .4429E+04  .2561E+04  .1082E+04  .1282E+04  .1282E+04  .1282E+04  .4870E+03  .6769E+04  .1366E+05  .1573E+05  .1731E+05  .1390E+05  .7967E+04  .9331E+04  .9371E+04  .1294E+05  .1241E+05  .0000E+00  .7070E+04  .7070E+04  .7070E+04  .2416E+05  .6225E+05  .8150E+05  .1127E+06  .1089E+06  .1105E+06  .8891E+05  
02:04           .2829E+03  .2829E+03  .2406E+03  .3143E+03  .3030E+03  .2546E+03  .2007E+03  .1436E+03  .2112E+03  .3042E+03  .3170E+03  .3172E+03  .1651E+03  .7746E+02  .1643E+03  .2051E+03  .2292E+03  .2370E+03  .1754E+03  .5515E+02  .9410E+02  .1277E+03  .1119E+03  .1318E+03  .1026E+03  .9007E+02  .2226E+03  .2234E+03  .2600E+03  .2633E+03  .1560E+03  .3290E+03  .4813E+03  .4096E+03  .4096E+03  .3840E+03  .1860E+03  .0000E+00  .0000E+00  .0000E+00  .0000E+00  .0000E+00  .1300E+04  .2582E+04  .2997E+04  .3790E+04  .4377E+04  .3354E+04  .3140E+04  .1902E+04  .2728E+04  .2931E+04  .3233E+04  .2938E+04  .9350E+03  .4064E+04  .1401E+05  .1875E+05  .1953E+05  .2180E+05  .1657E+05  .5700E+04  .0000E+00  .1328E+05  .1047E+05  .1047E+05  .1495E+05  .3663E+05  .3672E+05  .3220E+05  .3316E+05  .2393E+05  .1730E+05  .4015E+05  .4015E+05  .4015E+05  
02:05           .7450E+03  .6732E+03  .6063E+03  .4400E+03  .3240E+03  .1985E+03  .1642E+03  .2029E+03  .2907E+03  .2856E+03  .2366E+03  .1572E+03  .9410E+02  .1043E+03  .1298E+03  .1421E+03  .1389E+03  .1240E+03  .9803E+02  .9337E+02  .9380E+02  .8744E+02  .8024E+02  .7081E+02  .6957E+02  .6264E+02  .5655E+02  .3424E+02  .3282E+02  .3415E+02  .3340E+02  .1236E+03  .1157E+03  .1010E+03  .9967E+02  .1132E+03  .1068E+03  .1303E+03  .1036E+03  .0000E+00  .2985E+03  .8295E+03  .1476E+04  .1788E+04  .1851E+04  .1687E+04  .5977E+03  .7198E+03  .8302E+03  .9077E+03  .8246E+03  .1428E+04  .2780E+04  .5231E+04  .8324E+04  .8723E+04  .9495E+04  .7240E+04  .0000E+00  .4730E+04  .1468E+05  .1218E+05  .1218E+05  .1075E+05  .1185E+05  .1965E+05  .2297E+05  .2574E+05  .2616E+05  .2377E+05  .1430E+05  .3544E+05  .5894E+05  .6298E+05  .7456E+05  .7277E+05  
02:06           .5835E+03  .5450E+03  .5122E+03  .4266E+03  .3484E+03  .2518E+03  .3150E+03  .5218E+03  .5257E+03  .5056E+03  .3251E+03  .1548E+03  .8991E+02  .1105E+03  .1305E+03  .1180E+03  .1030E+03  .5749E+02  .5059E+02  .1017E+03  .1245E+03  .1531E+03  .1307E+03  .9670E+02  .9170E+02  .1172E+03  .1256E+03  .1276E+03  .1111E+03  .3350E+02  .1329E+03  .2262E+03  .2988E+03  .3437E+03  .3684E+03  .3143E+03  .1850E+03  .0000E+00  .0000E+00  .0000E+00  .0000E+00  .1330E+04  .2747E+04  .2870E+04  .2302E+04  .2023E+04  .8803E+03  .5268E+03  .5716E+03  .1438E+04  .2963E+04  .4672E+04  .5221E+04  .4028E+04  .3035E+04  .1592E+04  .1460E+04  .0000E+00  .8605E+04  .1115E+05  .1272E+05  .1264E+05  .1334E+05  .1813E+05  .2202E+05  .2686E+05  .2687E+05  .1700E+05  .6250E+04  .3265E+05  .4871E+05  .5006E+05  .5246E+05  .4519E+05  .2227E+05  .0000E+00  
02:07           .8780E+01  .5014E+02  .4526E+03  .7841E+03  .6819E+03  .5881E+03  .3102E+03  .1820E+03  .2420E+03  .2986E+03  .2711E+03  .1863E+03  .1068E+03  .6550E+02  .7554E+02  .1150E+03  .1506E+03  .1512E+03  .1307E+03  .1142E+03  .1049E+03  .8940E+02  .5960E+02  .3047E+02  .1800E+02  .2569E+02  .4980E+02  .8403E+02  .1201E+03  .1248E+03  .1235E+03  .8955E+02  .1320E+03  .1557E+03  .1391E+03  .1391E+03  .1261E+03  .0000E+00  .6010E+03  .2634E+04  .3730E+04  .3296E+04  .3962E+04  .3136E+04  .9880E+03  .0000E+00  .0000E+00  .0000E+00  .1410E+02  .1835E+04  .5721E+04  .8672E+04  .1182E+05  .1077E+05  .9041E+04  .4631E+04  .5731E+04  .9470E+04  .8085E+04  .9515E+04  .5980E+04  .7800E+04  .2203E+05  .2160E+05  .2160E+05  .2503E+05  .1020E+05  .3865E+05  .5695E+05  .5300E+05  .5836E+05  .5570E+05  .1303E+05  .6509E+05  .6509E+05  .6509E+05  
02:08           .1658E+03  .3471E+03  .4371E+03  .5834E+03  .6097E+03  .4884E+03  .3409E+03  .1694E+03  .1842E+03  .2549E+03  .2731E+03  .2262E+03  .1452E+03  .8657E+02  .1072E+03  .1287E+03  .1296E+03  .9607E+02  .5644E+02  .4039E+02  .5661E+02  .9970E+02  .1344E+03  .1421E+03  .1394E+03  .6320E+02  .3370E+02  .6622E+02  .7095E+02  .9260E+02  .9183E+02  .2020E+03  .3198E+03  .3721E+03  .3963E+03  .3918E+03  .2280E+03  .1530E+04  .3090E+04  .4266E+04  .4916E+04  .4808E+04  .4717E+04  .3352E+04  .5270E+03  .0000E+00  .0000E+00  .0000E+00  .2890E+04  .8103E+04  .1192E+05  .1383E+05  .1456E+05  .1435E+05  .1131E+05  .4250E+04  .1031E+05  .1071E+05  .1258E+05  .1357E+05  .6910E+04  .2094E+05  .4737E+05  .5851E+05  .6353E+05  .7048E+05  .5405E+05  .2830E+05  .6433E+05  .5422E+05  .5422E+05  .5610E+05  .1140E+05  .0000E+00  .0000E+00  .0000E+00  
02:09           .8810E+03  .8810E+03  .6473E+03  .4900E+03  .5106E+03  .4361E+03  .3923E+03  .2484E+03  .1181E+03  .2079E+03  .2206E+03  .2108E+03  .1572E+03  .1089E+03  .1042E+03  .1430E+03  .1649E+03  .1548E+03  .1153E+03  .7485E+02  .5862E+02  .8078E+02  .9794E+02  .9567E+02  .8694E+02  .5768E+02  .4450E+02  .7834E+02  .9467E+02  .9893E+02  .1050E+03  .6281E+02  .4715E+02  .1481E+03  .1481E+03  .1954E+03  .3600E+03  .4640E+03  .5457E+03  .4962E+03  .4154E+03  .2984E+03  .3428E+03  .1244E+04  .2044E+04  .4054E+04  .6446E+04  .8414E+04  .9627E+04  .1093E+05  .1337E+05  .1673E+05  .1970E+05  .2019E+05  .1661E+05  .1236E+05  .8908E+04  .1271E+05  .1755E+05  .1796E+05  .1891E+05  .1127E+05  .1302E+05  .2931E+05  .2854E+05  .3424E+05  .3343E+05  .1460E+05  .5430E+05  .8990E+05  .8838E+05  .9990E+05  .1006E+06  .5870E+05  .0000E+00  .0000E+00  
02:10           .5590E+03  .4524E+03  .4251E+03  .3654E+03  .3421E+03  .2737E+03  .1799E+03  .1009E+03  .9393E+02  .1269E+03  .2071E+03  .2583E+03  .2427E+03  .1907E+03  .1354E+03  .1257E+03  .1363E+03  .1217E+03  .1020E+03  .3891E+02  .5311E+02  .9927E+02  .1312E+03  .1474E+03  .1558E+03  .9563E+02  .5025E+02  .1410E+03  .1705E+03  .2278E+03  .2670E+03  .1580E+03  .1025E+03  .1940E+03  .1858E+03  .2198E+03  .2220E+03  .0000E+00  .0000E+00  .0000E+00  .0000E+00  .0000E+00  .0000E+00  .1915E+04  .3525E+04  .4917E+04  .6719E+04  .8946E+04  .1174E+05  .1516E+05  .1754E+05  .1637E+05  .1146E+05  .6310E+04  .4648E+04  .6956E+04  .9323E+04  .9933E+04  .9640E+04  .8467E+04  .7200E+04  .4780E+04  .1353E+05  .1353E+05  .1353E+05  .2460E+05  .3100E+05  .5328E+05  .7102E+05  .7207E+05  .7816E+05  .6673E+05  .2220E+05  .0000E+00  .0000E+00  .0000E+00  
02:11           .6156E+03  .6156E+03  .6156E+03  .5415E+03  .6883E+03  .6555E+03  .5369E+03  .3788E+03  .2166E+03  .2570E+03  .3077E+03  .3323E+03  .2384E+03  .1485E+03  .8278E+02  .7838E+02  .1122E+03  .1289E+03  .1056E+03  .8690E+02  .4550E+02  .6403E+02  .1222E+03  .1111E+03  .1316E+03  .9393E+02  .6995E+02  .1397E+03  .1678E+03  .1945E+03  .2026E+03  .1476E+03  .1494E+03  .1735E+03  .1735E+03  .2000E+03  .1350E+03  .0000E+00  .0000E+00  .0000E+00  .0000E+00  .0000E+00  .0000E+00  .4690E+03  .2066E+04  .3892E+04  .4784E+04  .6147E+04  .6919E+04  .7589E+04  .9633E+04  .9824E+04  .1032E+05  .9337E+04  .4210E+04  .4820E+04  .6407E+04  .4937E+04  .4937E+04  .3997E+04  .2072E+04  .4216E+04  .1206E+05  .1863E+05  .2330E+05  .2618E+05  .1885E+05  .7130E+04  .2468E+05  .2701E+05  .2701E+05  .3297E+05  .4117E+05  .8325E+05  .8325E+05  .1007E+06  
02:12           .1142E+04  .9040E+03  .7919E+03  .5399E+03  .4243E+03  .3560E+03  .3059E+03  .2661E+03  .2569E+03  .1987E+03  .1800E+03  .1769E+03  .1412E+03  .1207E+03  .8229E+02  .6773E+02  .8367E+02  .8861E+02  .8964E+02  .7874E+02  .8903E+02  .1175E+03  .1358E+03  .1272E+03  .9387E+02  .6787E+02  .5070E+02  .4650E+02  .2690E+02  .1220E+03  .2463E+03  .2322E+03  .2322E+03  .2533E+03  .1260E+03  .0000E+00  .0000E+00  .0000E+00  .0000E+00  .0000E+00  .0000E+00  .1072E+04  .1793E+04  .1866E+04  .1923E+04  .1839E+04  .2231E+04  .3434E+04  .5216E+04  .5901E+04  .6290E+04  .5943E+04  .3290E+04  .2565E+04  .3278E+04  .3278E+04  .3967E+04  .3020E+04  .1296E+05  .2608E+05  .2865E+05  .2907E+05  .2946E+05  .1707E+05  .1515E+05  .1479E+05  .1479E+05  .1635E+05  .7950E+04  .0000E+00  .2735E+05  .2443E+05  .2027E+05  .2049E+05  .1099E+05  .3670E+04  
02:13           .0000E+00  .5070E+03  .7723E+03  .8628E+03  .8970E+03  .7391E+03  .4408E+03  .1968E+03  .1440E+03  .1912E+03  .2115E+03  .1908E+03  .9966E+02  .6726E+02  .9180E+02  .1138E+03  .1107E+03  .9439E+02  .9439E+02  .1097E+03  .1271E+03  .1254E+03  .9756E+02  .8078E+02  .6677E+02  .2475E+02  .8227E+02  .1042E+03  .9422E+02  .1156E+03  .7925E+02  .1850E+02  .1035E+03  .1527E+03  .1772E+03  .2048E+03  .2073E+03  .1725E+03  .0000E+00  .0000E+00  .0000E+00  .0000E+00  .0000E+00  .4690E+02  .8650E+03  .2617E+04  .3535E+04  .4871E+04  .5151E+04  .5267E+04  .5706E+04  .5085E+04  .5059E+04  .3562E+04  .8150E+03  .6030E+01  .1274E+05  .1756E+05  .1525E+05  .1847E+05  .1077E+05  .8743E+04  .1453E+05  .1946E+05  .2278E+05  .2495E+05  .2260E+05  .2170E+05  .2343E+05  .1802E+05  .1802E+05  .1154E+05  .0000E+00  .3475E+05  .3475E+05  .3475E+05  
02:14           .3903E+03  .7322E+03  .8341E+03  .8527E+03  .8368E+03  .3880E+03  .6546E+02  .5026E+02  .1623E+03  .2862E+03  .3860E+03  .3410E+03  .2790E+03  .1199E+03  .6435E+02  .1002E+03  .1100E+03  .1294E+03  .1152E+03  .1068E+03  .1217E+03  .1418E+03  .1549E+03  .1314E+03  .1046E+03  .5825E+02  .1339E+03  .2052E+03  .1821E+03  .2062E+03  .1783E+03  .1179E+03  .2993E+03  .2974E+03  .2974E+03  .3323E+03  .1930E+03  .0000E+00  .0000E+00  .1408E+04  .1767E+04  .1574E+04  .1358E+04  .1147E+04  .1632E+04  .2527E+04  .2585E+04  .2645E+04  .1728E+04  .2840E+03  .2920E+04  .3143E+04  .3482E+04  .4593E+04  .6383E+04  .7321E+04  .6657E+04  .4917E+04  .5351E+04  .1042E+05  .9657E+04  .1227E+05  .9580E+04  .0000E+00  .1436E+05  .2735E+05  .3102E+05  .3628E+05  .3983E+05  .3030E+05  .3050E+05  .5300E+05  .5623E+05  .5361E+05  .5016E+05  .3460E+05  
02:15           .1370E+03  .1813E+03  .2685E+03  .3163E+03  .3554E+03  .2989E+03  .2820E+03  .3141E+03  .3584E+03  .3493E+03  .2609E+03  .1718E+03  .1295E+03  .1452E+03  .1510E+03  .1429E+03  .8833E+02  .6815E+02  .9054E+02  .1192E+03  .1132E+03  .8982E+02  .6722E+02  .7778E+02  .8316E+02  .7997E+02  .6321E+02  .4908E+02  .4135E+02  .5217E+02  .7516E+02  .9883E+02  .1241E+03  .1183E+03  .1103E+03  .9284E+02  .1031E+03  .1700E+03  .0000E+00  .0000E+00  .1960E+02  .1077E+04  .1924E+04  .2390E+04  .3100E+04  .3271E+04  .3289E+04  .3254E+04  .2874E+04  .2065E+04  .1465E+04  .8020E+03  .3460E+03  .3500E+04  .4870E+04  .4767E+04  .5543E+04  .5901E+04  .5535E+04  .5944E+04  .3451E+04  .2935E+04  .3758E+04  .0000E+00  .0000E+00  .0000E+00  .1590E+05  .3777E+05  .5744E+05  .6073E+05  .6493E+05  .6190E+05  .3650E+05  .1030E+05  .1030E+05  .1030E+05  
02:16           .6140E+03  .1218E+04  .1339E+04  .1097E+04  .1147E+04  .7623E+03  .1473E+03  .1739E+03  .2059E+03  .2005E+03  .2246E+03  .1941E+03  .1767E+03  .1751E+03  .1427E+03  .1236E+03  .8793E+02  .6259E+02  .9081E+02  .1074E+03  .1124E+03  .1150E+03  .4780E+02  .6750E+02  .9510E+02  .1058E+03  .1201E+03  .1188E+03  .1030E+03  .7535E+02  .6453E+02  .3376E+02  .6728E+02  .8133E+02  .1006E+03  .1053E+03  .0000E+00  .0000E+00  .0000E+00  .8580E+02  .3669E+03  .7882E+03  .1139E+04  .1987E+04  .2837E+04  .2882E+04  .3045E+04  .2541E+04  .1293E+04  .2119E+04  .2188E+04  .2195E+04  .2135E+04  .1470E+04  .0000E+00  .2610E+04  .4773E+04  .4863E+04  .6663E+04  .1495E+05  .2491E+05  .3784E+05  .4033E+05  .4168E+05  .3547E+05  .2050E+05  .0000E+00  .0000E+00  .0000E+00  .2310E+03  .2310E+03  .2310E+03  .2310E+03  .7905E+05  .7905E+05  .7905E+05  
02:17           .5227E+03  .4982E+03  .5641E+03  .6257E+03  .5920E+03  .4922E+03  .2792E+03  .1719E+03  .1959E+03  .2189E+03  .1826E+03  .1219E+03  .7444E+02  .8459E+02  .1359E+03  .1960E+03  .1970E+03  .1455E+03  .9521E+02  .7217E+02  .1020E+03  .1150E+03  .1256E+03  .1250E+03  .6510E+02  .4190E+02  .1346E+03  .1652E+03  .1482E+03  .1433E+03  .1052E+03  .1830E+03  .4384E+03  .4174E+03  .4310E+03  .3518E+03  .1146E+03  .0000E+00  .0000E+00  .0000E+00  .3550E+03  .3947E+03  .9608E+03  .1752E+04  .3378E+04  .4570E+04  .4281E+04  .2983E+04  .1699E+04  .2799E+04  .4398E+04  .5904E+04  .6877E+04  .4160E+04  .5190E+04  .1136E+05  .1482E+05  .1384E+05  .1651E+05  .1377E+05  .2090E+05  .4273E+05  .3610E+05  .3610E+05  .3701E+05  .6420E+04  .4570E+05  .7315E+05  .6323E+05  .7152E+05  .6167E+05  .1420E+05  .2183E+05  .3364E+05  .3364E+05  .4527E+05  
02:18           .3180E+03  .6698E+03  .8315E+03  .8683E+03  .7057E+03  .4521E+03  .2877E+03  .2799E+03  .2916E+03  .2123E+03  .1798E+03  .1007E+03  .6353E+02  .1231E+03  .1463E+03  .1714E+03  .1448E+03  .1023E+03  .8770E+02  .9796E+02  .1088E+03  .9945E+02  .8293E+02  .5185E+02  .0000E+00  .0000E+00  .3577E+02  .1004E+03  .1453E+03  .1845E+03  .1665E+03  .1476E+03  .8741E+02  .1727E+02  .1230E+03  .2654E+03  .2654E+03  .4077E+03  .5330E+03  .2000E+03  .4510E+03  .5324E+03  .6727E+03  .1098E+04  .1199E+04  .1433E+04  .9090E+03  .1785E+04  .3533E+04  .4644E+04  .5907E+04  .6466E+04  .6000E+04  .2750E+04  .3090E+04  .3090E+04  .4077E+04  .2750E+04  .9870E+04  .1462E+05  .1282E+05  .1212E+05  .1049E+05  .8503E+04  .7370E+04  .3163E+05  .4464E+05  .4190E+05  .5308E+05  .4325E+05  .3480E+05  .9360E+05  .8938E+05  .8938E+05  .1010E+06  .5010E+05  
02:19           .7630E+03  .6956E+03  .5693E+03  .3752E+03  .2082E+03  .1288E+03  .1927E+03  .3003E+03  .3707E+03  .3587E+03  .2849E+03  .2180E+03  .1745E+03  .1421E+03  .1028E+03  .7377E+02  .7794E+02  .5928E+02  .1087E+03  .1691E+03  .1686E+03  .1675E+03  .1445E+03  .1156E+03  .5557E+02  .8525E+02  .8193E+02  .8147E+02  .6833E+02  .3133E+02  .2218E+03  .4029E+03  .4851E+03  .5555E+03  .5733E+03  .3880E+03  .0000E+00  .0000E+00  .0000E+00  .0000E+00  .7765E+03  .1233E+04  .1456E+04  .1970E+04  .2411E+04  .2039E+04  .1957E+04  .1366E+04  .2797E+04  .4736E+04  .4450E+04  .5218E+04  .4483E+04  .5623E+04  .6688E+04  .6834E+04  .6389E+04  .5837E+04  .9959E+04  .1784E+05  .1983E+05  .2117E+05  .1970E+05  .1811E+05  .7120E+04  .0000E+00  .2330E+05  .2700E+05  .2096E+05  .1866E+05  .2205E+05  .2843E+05  .3278E+05  .3409E+05  .1874E+05  .0000E+00  
02:20           .3417E+03  .3000E+03  .4021E+03  .4433E+03  .4971E+03  .3922E+03  .2567E+03  .1547E+03  .1757E+03  .2318E+03  .2606E+03  .2212E+03  .1652E+03  .1476E+03  .1636E+03  .1515E+03  .1084E+03  .7720E+02  .3917E+02  .3465E+02  .8522E+02  .1069E+03  .1198E+03  .1024E+03  .6686E+02  .5911E+02  .6719E+02  .5899E+02  .5213E+02  .2697E+02  .6023E+02  .8212E+02  .8753E+02  .8980E+02  .6600E+02  .5270E+02  .0000E+00  .0000E+00  .0000E+00  .0000E+00  .1434E+04  .2244E+04  .2643E+04  .2979E+04  .2874E+04  .2370E+04  .2086E+04  .2349E+04  .2757E+04  .2675E+04  .2554E+04  .1474E+04  .8140E+04  .1350E+05  .1471E+05  .1489E+05  .1497E+05  .1013E+05  .0000E+00  .1415E+05  .1425E+05  .1147E+05  .1166E+05  .3891E+04  .1030E+05  .2474E+05  .2371E+05  .3136E+05  .3080E+05  .5090E+04  .3096E+05  .5230E+05  .5080E+05  .5208E+05  .4410E+05  .2570E+05  
02:21           .5490E+03  .5647E+03  .6336E+03  .7056E+03  .7230E+03  .6951E+03  .5801E+03  .4376E+03  .3186E+03  .2510E+03  .1503E+03  .1498E+03  .2891E+03  .2914E+03  .2810E+03  .2198E+03  .1182E+03  .6360E+02  .9498E+02  .1160E+03  .1339E+03  .1063E+03  .7510E+02  .6567E+02  .7030E+02  .6590E+02  .4683E+02  .2994E+02  .2516E+02  .2362E+02  .7220E+02  .6660E+02  .8038E+02  .7660E+02  .1630E+03  .1630E+03  .1630E+03  .1630E+03  .0000E+00  .2390E+03  .1263E+04  .1398E+04  .1149E+04  .1126E+04  .1083E+04  .1618E+04  .2290E+04  .2861E+04  .2574E+04  .2096E+04  .1701E+04  .2556E+04  .2621E+04  .3422E+04  .3147E+04  .7750E+03  .1817E+04  .1650E+04  .2347E+04  .2736E+04  .2878E+04  .8507E+04  .2027E+05  .2759E+05  .3070E+05  .2957E+05  .2473E+05  .1313E+05  .1540E+05  .1540E+05  .1540E+05  .0000E+00  .7430E+05  .1421E+06  .1421E+06  .1421E+06  
02:22           .2340E+03  .8230E+03  .1040E+04  .1007E+04  .9821E+03  .6847E+03  .4263E+03  .3061E+03  .2249E+03  .1968E+03  .1239E+03  .1124E+03  .2051E+03  .2165E+03  .2135E+03  .1630E+03  .7849E+02  .4619E+02  .1250E+03  .1341E+03  .1509E+03  .1454E+03  .5167E+02  .8660E+02  .1432E+03  .1386E+03  .1734E+03  .1624E+03  .6420E+02  .3450E+03  .4450E+03  .4245E+03  .4157E+03  .3633E+03  .2495E+03  .0000E+00  .0000E+00  .0000E+00  .0000E+00  .1239E+04  .2059E+04  .2061E+04  .1932E+04  .1317E+04  .7696E+03  .4755E+03  .1495E+04  .3473E+04  .4215E+04  .5451E+04  .6569E+04  .7141E+04  .6875E+04  .6963E+04  .6240E+04  .6750E+04  .6750E+04  .6750E+04  .7100E+04  .5523E+04  .1108E+05  .2516E+05  .4536E+05  .4966E+05  .5346E+05  .3940E+05  .3400E+04  .5715E+04  .5715E+04  .5715E+04  .1070E+05  .0000E+00  .4420E+05  .1036E+06  .1036E+06  .1316E+06  
02:23           .4997E+03  .3700E+03  .4534E+03  .5581E+03  .6974E+03  .6663E+03  .4794E+03  .2286E+03  .1088E+03  .2000E+03  .2100E+03  .2383E+03  .1894E+03  .1143E+03  .7457E+02  .6957E+02  .1007E+03  .1304E+03  .1301E+03  .1181E+03  .9604E+02  .9401E+02  .9424E+02  .8896E+02  .7694E+02  .6472E+02  .5137E+02  .2770E+02  .1640E+02  .4003E+02  .8522E+02  .1329E+03  .2313E+03  .2484E+03  .2666E+03  .2286E+03  .8190E+02  .0000E+00  .0000E+00  .0000E+00  .0000E+00  .0000E+00  .0000E+00  .0000E+00  .0000E+00  .1806E+04  .4163E+04  .6559E+04  .9011E+04  .1081E+05  .1064E+05  .9190E+04  .7046E+04  .5177E+04  .3919E+04  .5909E+04  .8284E+04  .7295E+04  .9305E+04  .7626E+04  .8900E+04  .6771E+04  .7811E+04  .3770E+05  .3812E+05  .3812E+05  .2910E+05  .1078E+05  .1142E+05  .2103E+05  .2909E+05  .3372E+05  .3225E+05  .2604E+05  .2563E+05  .3065E+05  
02:24           .6990E+03  .5905E+03  .5543E+03  .5173E+03  .5096E+03  .6078E+03  .4833E+03  .1700E+03  .3060E+03  .3926E+03  .3867E+03  .3605E+03  .2271E+03  .1104E+03  .8273E+02  .9501E+02  .9819E+02  .7801E+02  .3355E+02  .5041E+02  .1067E+03  .1639E+03  .1923E+03  .1569E+03  .1040E+03  .7538E+02  .1241E+03  .1279E+03  .1635E+03  .1351E+03  .5585E+02  .2751E+03  .3567E+03  .3421E+03  .3974E+03  .3613E+03  .1790E+03  .0000E+00  .0000E+00  .0000E+00  .0000E+00  .0000E+00  .0000E+00  .1376E+04  .2010E+04  .2280E+04  .3394E+04  .4886E+04  .6820E+04  .1020E+05  .1338E+05  .1387E+05  .1201E+05  .1026E+05  .9679E+04  .1280E+05  .1879E+05  .1974E+05  .2262E+05  .2140E+05  .9810E+04  .0000E+00  .0000E+00  .0000E+00  .0000E+00  .8170E+04  .2609E+05  .4595E+05  .4012E+05  .5180E+05  .4043E+05  .9290E+04  .1757E+05  .1948E+05  .1948E+05  .2445E+05  
02:25           .1074E+04  .1074E+04  .1074E+04  .1670E+03  .1755E+03  .1260E+03  .1105E+03  .7120E+02  .1531E+03  .2441E+03  .3274E+03  .3184E+03  .2323E+03  .1561E+03  .1083E+03  .9264E+02  .8220E+02  .7093E+02  .6486E+02  .6671E+02  .8521E+02  .9866E+02  .9623E+02  .9110E+02  .4463E+02  .1552E+03  .1797E+03  .1671E+03  .1638E+03  .1294E+03  .1052E+03  .8894E+02  .9181E+02  .7843E+02  .9023E+02  .6935E+02  .0000E+00  .0000E+00  .0000E+00  .0000E+00  .3380E+03  .1123E+04  .1270E+04  .1068E+04  .1186E+04  .1166E+04  .2127E+04  .4450E+04  .7781E+04  .9834E+04  .8880E+04  .7692E+04  .4753E+04  .2320E+04  .5410E+04  .7102E+04  .7113E+04  .8218E+04  .8037E+04  .5010E+04  .9625E+04  .9625E+04  .9625E+04  .7890E+04  .1736E+05  .3402E+05  .4098E+05  .4653E+05  .3662E+05  .2569E+05  .1348E+05  .8930E+04  .0000E+00  .2155E+05  .2155E+05  .2155E+05  
02:26           .6620E+03  .1167E+04  .1236E+04  .1114E+04  .9550E+03  .5836E+03  .3946E+03  .2647E+03  .1413E+03  .1400E+03  .1450E+03  .1697E+03  .1860E+03  .2031E+03  .1818E+03  .1346E+03  .8583E+02  .5871E+02  .6816E+02  .8176E+02  .8731E+02  .7973E+02  .7793E+02  .7886E+02  .8599E+02  .1249E+03  .1592E+03  .1633E+03  .1637E+03  .1151E+03  .4230E+02  .1090E+01  .1810E+03  .3402E+03  .3065E+03  .3932E+03  .3457E+03  .2120E+02  .0000E+00  .0000E+00  .0000E+00  .1515E+04  .2437E+04  .2805E+04  .3314E+04  .3699E+04  .3237E+04  .2936E+04  .2671E+04  .2043E+04  .2332E+04  .1871E+04  .2160E+04  .4260E+04  .1248E+05  .1595E+05  .1414E+05  .1616E+05  .1296E+05  .5780E+04  .0000E+00  .1830E+05  .1780E+05  .1780E+05  .1930E+05  .9400E+04  .6130E+03  .2767E+05  .5374E+05  .5790E+05  .6267E+05  .5143E+05  .3481E+05  .5241E+05  .5787E+05  .8843E+05  
02:27           .4020E+03  .3333E+03  .3198E+03  .4638E+03  .6374E+03  .7551E+03  .6752E+03  .4978E+03  .1872E+03  .1122E+03  .1509E+03  .1634E+03  .1764E+03  .1644E+03  .1596E+03  .1573E+03  .1520E+03  .1266E+03  .8899E+02  .6377E+02  .5983E+02  .7051E+02  .9259E+02  .9507E+02  .9336E+02  .6547E+02  .7815E+02  .1275E+03  .1121E+03  .1359E+03  .1075E+03  .5796E+02  .1438E+03  .1265E+03  .1566E+03  .1257E+03  .0000E+00  .0000E+00  .0000E+00  .7305E+03  .7005E+03  .5566E+03  .6838E+03  .1294E+04  .2698E+04  .3521E+04  .3081E+04  .2216E+04  .1423E+04  .3607E+04  .4471E+04  .5888E+04  .6307E+04  .2390E+04  .1156E+05  .1663E+05  .1502E+05  .1817E+05  .1499E+05  .8635E+04  .3443E+05  .3774E+05  .3069E+05  .3265E+05  .2042E+05  .2238E+05  .5893E+05  .6030E+05  .5252E+05  .5263E+05  .3280E+05  .0000E+00  .3845E+05  .4043E+05  .4043E+05  .4810E+05  
02:28           .5970E+01  .7602E+02  .2018E+03  .2760E+03  .3310E+03  .2867E+03  .2417E+03  .2977E+03  .3914E+03  .3663E+03  .2274E+03  .9373E+02  .6873E+02  .1193E+03  .1540E+03  .1530E+03  .1308E+03  .7523E+02  .1522E+03  .1683E+03  .1625E+03  .1594E+03  .1040E+03  .7956E+02  .5114E+02  .8776E+02  .9392E+02  .1059E+03  .9320E+02  .6367E+02  .1574E+03  .1576E+03  .1663E+03  .1388E+03  .9838E+02  .7575E+02  .0000E+00  .0000E+00  .0000E+00  .0000E+00  .1510E+02  .9430E+03  .2114E+04  .2881E+04  .3587E+04  .3451E+04  .3713E+04  .5611E+04  .8507E+04  .8796E+04  .8980E+04  .6767E+04  .1410E+04  .4280E+04  .9493E+04  .1030E+05  .9062E+04  .9873E+04  .6045E+04  .0000E+00  .1470E+05  .2467E+05  .2246E+05  .1796E+05  .1653E+05  .1299E+05  .1503E+05  .1762E+05  .9860E+04  .0000E+00  .6770E+04  .2982E+05  .4243E+05  .3966E+05  .4993E+05  .4115E+05  
02:29           .5635E+03  .7278E+03  .6942E+03  .6024E+03  .4325E+03  .1915E+03  .1250E+03  .1446E+03  .1811E+03  .2027E+03  .2267E+03  .2544E+03  .2344E+03  .2135E+03  .1242E+03  .7493E+02  .1292E+03  .1556E+03  .1879E+03  .1496E+03  .1180E+03  .6630E+02  .2694E+02  .5275E+02  .4660E+02  .4562E+02  .7540E+02  .1629E+03  .2119E+03  .2660E+03  .2473E+03  .1320E+03  .2720E+02  .1987E+03  .2514E+03  .2514E+03  .3440E+03  .2640E+03  .4230E+03  .5667E+03  .8800E+03  .1131E+04  .1392E+04  .1360E+04  .1019E+04  .6521E+03  .4334E+03  .2142E+03  .9970E+03  .3189E+04  .6953E+04  .8581E+04  .9726E+04  .1004E+05  .7463E+04  .3100E+04  .8180E+04  .1001E+05  .8160E+04  .9085E+04  .4970E+04  .2470E+05  .4250E+05  .3434E+05  .3841E+05  .3225E+05  .3550E+04  .2805E+05  .4413E+05  .3722E+05  .4158E+05  .3527E+05  .2518E+05  .7898E+05  .7898E+05  .1046E+06  
02:30           .3575E+03  .4915E+03  .4627E+03  .4058E+03  .3422E+03  .1677E+03  .1637E+03  .2702E+03  .3063E+03  .3201E+03  .2330E+03  .1613E+03  .1212E+03  .1480E+03  .1487E+03  .1184E+03  .9783E+02  .8244E+02  .7727E+02  .7174E+02  .8521E+02  .1112E+03  .1339E+03  .1173E+03  .9984E+02  .5697E+02  .3060E+02  .1620E+02  .1620E+02  .2370E+02  .1461E+03  .2965E+03  .2852E+03  .3005E+03  .2510E+03  .1116E+03  .0000E+00  .0000E+00  .4710E+03  .5287E+03  .5236E+03  .5401E+03  .7017E+03  .7769E+03  .9036E+03  .9258E+03  .9153E+03  .1085E+04  .4920E+04  .8232E+04  .1125E+05  .1534E+05  .1583E+05  .1441E+05  .1391E+05  .1770E+05  .1952E+05  .2263E+05  .2115E+05  .0000E+00  .0000E+00  .6520E+04  .1177E+05  .1208E+05  .9567E+04  .9790E+04  .8388E+04  .2767E+05  .3414E+05  .3414E+05  .3837E+05  .2300E+05  .1187E+05  .1391E+05  .1391E+05  .1465E+05  
02:31           .7963E+03  .6074E+03  .6694E+03  .5841E+03  .6001E+03  .5366E+03  .3863E+03  .2651E+03  .2149E+03  .1029E+03  .2490E+02  .0000E+00  .2490E+02  .9697E+02  .1912E+03  .2307E+03  .2693E+03  .2198E+03  .1334E+03  .7017E+02  .4284E+02  .3541E+02  .3980E+02  .5443E+02  .6046E+02  .5065E+02  .4870E+02  .8736E+02  .1522E+03  .1739E+03  .1545E+03  .1086E+03  .6817E+02  .6915E+02  .4545E+02  .0000E+00  .1037E+03  .1037E+03  .1037E+03  .1870E+03  .0000E+00  .7170E+03  .7170E+03  .7170E+03  .7170E+03  .0000E+00  .0000E+00  .5365E+04  .8308E+04  .1002E+05  .1188E+05  .1170E+05  .9780E+04  .1030E+05  .2316E+05  .4189E+05  .5010E+05  .5843E+05  .4255E+05  .0000E+00  .0000E+00  .0000E+00  .1562E+05  .1562E+05  .1562E+05  .1424E+05  .3139E+05  .4912E+05  .6127E+05  .6328E+05  .6219E+05  .4612E+05  .1008E+05  .7613E+05  .7613E+05  .7613E+05  
02:32           .0000E+00  .2280E+03  .6453E+03  .7852E+03  .7414E+03  .6409E+03  .4920E+03  .2380E+03  .2795E+03  .3704E+03  .3349E+03  .2711E+03  .1653E+03  .8289E+02  .1059E+03  .1744E+03  .2423E+03  .2383E+03  .1683E+03  .1211E+03  .7180E+02  .2335E+02  .1910E+02  .1910E+02  .1910E+02  .4398E+02  .1315E+03  .1653E+03  .1601E+03  .1697E+03  .9822E+02  .9950E+02  .1284E+03  .1424E+03  .1587E+03  .1370E+03  .0000E+00  .0000E+00  .0000E+00  .7655E+03  .1360E+04  .1700E+04  .2024E+04  .1832E+04  .1496E+04  .1233E+04  .9886E+03  .1047E+04  .9540E+03  .3145E+04  .8748E+04  .1340E+05  .1612E+05  .1556E+05  .1049E+05  .6146E+04  .2957E+04  .2060E+04  .0000E+00  .0000E+00  .0000E+00  .1500E+05  .8493E+04  .7538E+04  .8330E+04  .8348E+04  .1399E+05  .2957E+05  .3813E+05  .4973E+05  .5095E+05  .2810E+05  .8293E+05  .1184E+06  .1184E+06  .1580E+06  
02:33           .1022E+04  .8430E+03  .6681E+03  .3866E+03  .2492E+03  .9345E+02  .1090E+02  .5170E+02  .1626E+03  .2173E+03  .2600E+03  .3069E+03  .2599E+03  .1849E+03  .1069E+03  .7104E+02  .9186E+02  .1248E+03  .1396E+03  .1258E+03  .8613E+02  .5996E+02  .8051E+02  .1113E+03  .1399E+03  .1444E+03  .1210E+03  .1063E+03  .5465E+02  .1870E+02  .3518E+02  .8891E+02  .1215E+03  .1501E+03  .1579E+03  .1322E+03  .1217E+03  .1580E+03  .0000E+00  .2260E+03  .7293E+03  .8930E+03  .7727E+03  .9145E+03  .5440E+03  .1338E+04  .2762E+04  .3524E+04  .4173E+04  .4670E+04  .6030E+04  .8313E+04  .1008E+05  .1063E+05  .8350E+04  .7010E+04  .5530E+04  .3295E+04  .2885E+04  .2885E+04  .2885E+04  .5320E+04  .9140E+04  .7013E+04  .7013E+04  .5707E+04  .8080E+04  .1657E+05  .2055E+05  .2227E+05  .2440E+05  .1285E+05  .1830E+05  .1830E+05  .1830E+05  .1830E+05  
02:34           .3270E+03  .7907E+03  .9864E+03  .8797E+03  .8354E+03  .6130E+03  .1843E+03  .2108E+03  .2358E+03  .2416E+03  .2293E+03  .1999E+03  .1653E+03  .1496E+03  .1254E+03  .1311E+03  .1386E+03  .1316E+03  .1041E+03  .6511E+02  .3539E+02  .2051E+02  .4289E+02  .1103E+03  .1604E+03  .1688E+03  .1594E+03  .1003E+03  .5390E+02  .1274E+03  .1540E+03  .1533E+03  .1478E+03  .1316E+03  .1150E+03  .6690E+02  .0000E+00  .0000E+00  .0000E+00  .3740E+03  .1521E+04  .2241E+04  .2559E+04  .3231E+04  .3540E+04  .3994E+04  .4667E+04  .4949E+04  .4863E+04  .4093E+04  .3939E+04  .6323E+04  .8137E+04  .1031E+05  .1132E+05  .7060E+04  .0000E+00  .0000E+00  .0000E+00  .1210E+05  .1830E+05  .1338E+05  .1338E+05  .1153E+05  .9323E+04  .1094E+05  .2068E+05  .2221E+05  .2700E+05  .2604E+05  .2267E+05  .3120E+05  .2777E+05  .7613E+05  .7613E+05  .9870E+05  
02:35           .7757E+03  .8282E+03  .6769E+03  .6196E+03  .4219E+03  .3666E+03  .3334E+03  .2844E+03  .1669E+03  .1053E+03  .2084E+03  .2306E+03  .2453E+03  .1910E+03  .1176E+03  .9979E+02  .1207E+03  .1342E+03  .1241E+03  .1179E+03  .9113E+02  .2115E+02  .8687E+02  .1333E+03  .1497E+03  .1739E+03  .1673E+03  .1335E+03  .1223E+03  .1112E+03  .7413E+02  .1077E+03  .8562E+02  .9398E+02  .6197E+02  .2310E+02  .0000E+00  .0000E+00  .0000E+00  .0000E+00  .1670E+03  .4597E+03  .5618E+03  .7653E+03  .1486E+04  .3192E+04  .4811E+04  .5453E+04  .5203E+04  .4806E+04  .5744E+04  .6656E+04  .6555E+04  .6048E+04  .3750E+04  .0000E+00  .0000E+00  .0000E+00  .3570E+03  .4169E+04  .1124E+05  .1442E+05  .1737E+05  .1840E+05  .1190E+05  .9230E+04  .3731E+05  .6003E+05  .5780E+05  .5734E+05  .3964E+05  .1966E+05  .1720E+05  .2785E+05  .2785E+05  .3720E+05  
02:36           .1364E+03  .1091E+03  .1527E+03  .2695E+03  .3018E+03  .3491E+03  .2666E+03  .1692E+03  .1149E+03  .1439E+03  .2218E+03  .2643E+03  .2843E+03  .2629E+03  .2130E+03  .1685E+03  .1140E+03  .8736E+02  .8019E+02  .7201E+02  .6511E+02  .5251E+02  .4831E+02  .3670E+02  .3000E+02  .2150E+02  .2333E+02  .2680E+02  .3223E+02  .7607E+02  .1249E+03  .1704E+03  .1936E+03  .1927E+03  .2537E+03  .2750E+03  .3375E+03  .3655E+03  .0000E+00  .0000E+00  .0000E+00  .0000E+00  .6010E+03  .1607E+04  .2098E+04  .2636E+04  .3207E+04  .2823E+04  .2521E+04  .2533E+04  .4090E+04  .5314E+04  .5219E+04  .4629E+04  .5031E+04  .6086E+04  .9877E+04  .1299E+05  .1204E+05  .9719E+04  .5726E+04  .2733E+04  .2860E+04  .0000E+00  .3530E+04  .7090E+04  .8296E+04  .7364E+04  .7864E+04  .7507E+04  .1068E+05  .3337E+05  .5373E+05  .7216E+05  .8857E+05  .5870E+05  
02:37           .7720E+03  .6540E+03  .5765E+03  .4427E+03  .5140E+03  .6494E+03  .6776E+03  .6606E+03  .4243E+03  .1520E+03  .2755E+03  .2472E+03  .2754E+03  .2397E+03  .1009E+03  .1657E+03  .1846E+03  .1736E+03  .1701E+03  .9418E+02  .8215E+02  .1324E+03  .1142E+03  .1336E+03  .7784E+02  .5877E+02  .7381E+02  .7381E+02  .9367E+02  .8563E+02  .1337E+03  .1138E+03  .1237E+03  .9857E+02  .1444E+03  .5453E+03  .5188E+03  .5188E+03  .5820E+03  .0000E+00  .3765E+03  .4673E+03  .4673E+03  .5323E+03  .9870E+03  .3123E+04  .4235E+04  .5067E+04  .5698E+04  .3955E+04  .4345E+04  .7398E+04  .7006E+04  .8318E+04  .7720E+04  .1010E+05  .2157E+05  .2374E+05  .2040E+05  .2228E+05  .1250E+05  .1930E+05  .4333E+05  .4528E+05  .3896E+05  .4109E+05  .2228E+05  .3570E+05  .5823E+05  .5170E+05  .5170E+05  .5187E+05  .2450E+05  .9340E+05  .9340E+05  .9340E+05  
02:38           .4845E+03  .5950E+03  .6645E+03  .6134E+03  .5034E+03  .3281E+03  .2337E+03  .3376E+03  .3504E+03  .3828E+03  .3060E+03  .1140E+03  .2010E+03  .2045E+03  .1877E+03  .1383E+03  .8124E+02  .6821E+02  .9690E+02  .1204E+03  .1225E+03  .9850E+02  .5764E+02  .5154E+02  .4907E+02  .5557E+02  .7275E+02  .7738E+02  .7591E+02  .7226E+02  .6942E+02  .1477E+03  .2104E+03  .2512E+03  .2783E+03  .1210E+03  .0000E+00  .0000E+00  .0000E+00  .4690E+03  .2731E+03  .4221E+03  .9029E+03  .1448E+04  .1823E+04  .2111E+04  .2493E+04  .2418E+04  .2643E+04  .2002E+04  .3772E+04  .5103E+04  .5330E+04  .4699E+04  .3244E+04  .4028E+04  .1539E+05  .1419E+05  .1419E+05  .1513E+05  .9500E+04  .3517E+05  .3344E+05  .3344E+05  .3800E+05  .2190E+05  .2180E+05  .2567E+05  .2248E+05  .1908E+05  .1555E+05  .8240E+04  .0000E+00  .9690E+04  .9690E+04  .9690E+04  
02:39           .4587E+03  .4084E+03  .3319E+03  .2489E+03  .1634E+03  .2007E+03  .2570E+03  .2700E+03  .2318E+03  .1427E+03  .1089E+03  .1341E+03  .1798E+03  .1917E+03  .1485E+03  .9799E+02  .9999E+02  .1400E+03  .1629E+03  .1487E+03  .9907E+02  .5943E+02  .4366E+02  .5701E+02  .9237E+02  .1120E+03  .1316E+03  .9200E+02  .7278E+02  .8256E+02  .8256E+02  .1026E+03  .5870E+02  .0000E+00  .1812E+03  .1812E+03  .1812E+03  .2850E+03  .0000E+00  .3540E+03  .1208E+04  .1617E+04  .1638E+04  .1636E+04  .1676E+04  .2517E+04  .3375E+04  .3610E+04  .2781E+04  .1995E+04  .2465E+04  .3327E+04  .3903E+04  .3517E+04  .3176E+04  .2920E+04  .3052E+04  .3257E+04  .2100E+04  .1749E+05  .2468E+05  .2146E+05  .2692E+05  .1789E+05  .3020E+05  .5360E+05  .5502E+05  .6388E+05  .6470E+05  .4100E+05  .3750E+05  .8597E+05  .8064E+05  .8064E+05  .9010E+05  .3330E+05  
02:40           .9550E+03  .8572E+03  .7493E+03  .6340E+03  .3970E+03  .2960E+03  .4267E+03  .4238E+03  .3504E+03  .2868E+03  .1506E+03  .1549E+03  .2375E+03  .2873E+03  .3204E+03  .2697E+03  .9997E+02  .1522E+03  .1533E+03  .1750E+03  .1767E+03  .1070E+03  .2017E+03  .2174E+03  .1980E+03  .2163E+03  .1505E+03  .1381E+03  .2451E+03  .2246E+03  .2577E+03  .2411E+03  .7240E+02  .2655E+03  .2494E+03  .2494E+03  .3055E+03  .0000E+00  .4550E+03  .1032E+04  .1403E+04  .1448E+04  .1444E+04  .1175E+04  .9950E+03  .8627E+03  .8665E+03  .1013E+04  .1828E+04  .2911E+04  .3547E+04  .3187E+04  .2957E+04  .2163E+04  .2663E+04  .2012E+04  .1766E+04  .1771E+04  .1089E+04  .2090E+04  .2090E+04  .0000E+00  .8360E+04  .2459E+05  .4177E+05  .4094E+05  .5064E+05  .3828E+05  .1745E+05  .2722E+05  .2726E+05  .3404E+05  .3273E+05  .1710E+05  .0000E+00  .0000E+00  
02:41           .5390E+03  .7375E+03  .6600E+03  .6053E+03  .4389E+03  .3703E+03  .3571E+03  .3114E+03  .2300E+03  .1584E+03  .1919E+03  .2320E+03  .2115E+03  .1513E+03  .9024E+02  .2730E+02  .8213E+02  .1326E+03  .1299E+03  .1437E+03  .1269E+03  .1153E+03  .9674E+02  .8584E+02  .5550E+02  .8685E+02  .1496E+03  .1475E+03  .1534E+03  .1167E+03  .1503E+03  .2506E+03  .2506E+03  .3307E+03  .2530E+03  .1396E+03  .1396E+03  .1396E+03  .0000E+00  .0000E+00  .1603E+04  .2497E+04  .3058E+04  .3749E+04  .4396E+04  .4799E+04  .4781E+04  .4171E+04  .3716E+04  .2967E+04  .5780E+04  .1448E+05  .1348E+05  .1348E+05  .1345E+05  .1026E+05  .2021E+05  .1693E+05  .2015E+05  .1638E+05  .8975E+04  .2550E+05  .2021E+05  .2021E+05  .1915E+05  .8460E+03  .3610E+05  .5605E+05  .4900E+05  .5928E+05  .4390E+05  .8440E+05  .8172E+05  .9813E+05  .9600E+05  .0000E+00  
02:42           .1640E+04  .1157E+04  .9721E+03  .4789E+03  .3011E+03  .2482E+03  .2843E+03  .1588E+03  .1186E+03  .2194E+03  .2458E+03  .2596E+03  .2093E+03  .1097E+03  .8239E+02  .1131E+03  .1419E+03  .1144E+03  .7768E+02  .4565E+02  .6388E+02  .7721E+02  .9434E+02  .9290E+02  .7400E+02  .1468E+03  .1689E+03  .1782E+03  .1534E+03  .1183E+03  .5163E+02  .7180E+02  .5748E+02  .5602E+02  .8372E+02  .1919E+03  .1679E+03  .2285E+03  .1569E+03  .1030E+04  .2300E+04  .2550E+04  .2176E+04  .2373E+04  .1991E+04  .3523E+04  .3068E+04  .3425E+04  .2535E+04  .0000E+00  .3430E+04  .7440E+04  .7438E+04  .7438E+04  .8557E+04  .4170E+04  .9520E+04  .1344E+05  .1047E+05  .1047E+05  .7425E+04  .1133E+05  .1162E+05  .1023E+05  .9706E+04  .6926E+04  .6008E+04  .7086E+04  .1713E+05  .1980E+05  .2375E+05  .2835E+05  .2965E+05  .3570E+05  .3797E+05  .1800E+05  
02:43           .4684E+03  .5656E+03  .5046E+03  .5231E+03  .4626E+03  .4633E+03  .4316E+03  .4038E+03  .2827E+03  .1285E+03  .3030E+03  .3130E+03  .2499E+03  .2100E+03  .1111E+03  .1243E+03  .1742E+03  .1845E+03  .1716E+03  .1249E+03  .7367E+02  .1225E+03  .1048E+03  .1048E+03  .1022E+03  .6985E+02  .2170E+03  .2278E+03  .1873E+03  .1938E+03  .1233E+03  .1473E+03  .3060E+03  .3010E+03  .2832E+03  .2535E+03  .1100E+03  .0000E+00  .8560E+02  .1422E+04  .2391E+04  .2008E+04  .2558E+04  .1867E+04  .4100E+03  .2610E+03  .2610E+03  .2610E+03  .1131E+04  .6160E+04  .7742E+04  .7265E+04  .8828E+04  .6805E+04  .0000E+00  .1871E+05  .2743E+05  .2185E+05  .2442E+05  .1813E+05  .6173E+04  .1004E+05  .1004E+05  .1274E+05  .4209E+04  .1976E+05  .3444E+05  .3190E+05  .4086E+05  .3553E+05  .1625E+05  .6347E+05  .7192E+05  .6003E+05  .6819E+05  .3138E+05  
02:44           .6370E+03  .6118E+03  .5577E+03  .4634E+03  .4580E+03  .4020E+03  .4043E+03  .3624E+03  .2819E+03  .2268E+03  .1413E+03  .1620E+03  .2054E+03  .2450E+03  .1959E+03  .1530E+03  .8515E+02  .6275E+02  .8532E+02  .7970E+02  .7517E+02  .9063E+02  .1401E+03  .1688E+03  .1989E+03  .1731E+03  .6440E+02  .7797E+02  .1002E+03  .1054E+03  .1207E+03  .1003E+03  .1393E+03  .2630E+03  .2463E+03  .3308E+03  .2810E+03  .0000E+00  .2620E+03  .2990E+03  .2788E+03  .4306E+03  .1111E+04  .1872E+04  .2008E+04  .2132E+04  .1114E+04  .2286E+04  .5133E+04  .4664E+04  .6062E+04  .4887E+04  .2280E+04  .3390E+04  .4310E+04  .3610E+04  .3610E+04  .2825E+04  .6900E+04  .7905E+04  .7905E+04  .9907E+04  .5220E+04  .7915E+04  .1001E+05  .1103E+05  .2032E+05  .2325E+05  .2864E+05  .2927E+05  .1170E+05  .4930E+04  .4740E+04  .9848E+04  .9848E+04  .1149E+05  
02:45           .5563E+03  .5446E+03  .4316E+03  .3423E+03  .2116E+03  .2390E+03  .3809E+03  .4511E+03  .4346E+03  .3219E+03  .1747E+03  .1148E+03  .8576E+02  .7150E+02  .6313E+02  .8570E+02  .1195E+03  .1246E+03  .9554E+02  .5837E+02  .4337E+02  .5366E+02  .8627E+02  .1190E+03  .1475E+03  .1459E+03  .1410E+03  .1230E+03  .6400E+02  .1290E+02  .1646E+03  .1686E+03  .1686E+03  .2127E+03  .1450E+03  .5790E+03  .2691E+03  .2691E+03  .2691E+03  .9587E+02  .4544E+03  .5312E+03  .5447E+03  .5814E+03  .3435E+03  .7185E+03  .1585E+04  .1704E+04  .2147E+04  .2613E+04  .2636E+04  .2936E+04  .2930E+04  .2470E+04  .3450E+04  .3160E+04  .6420E+04  .9412E+04  .1081E+05  .1048E+05  .9807E+04  .7276E+04  .5067E+04  .9770E+04  .9770E+04  .8260E+04  .3805E+05  .5473E+05  .4521E+05  .5410E+05  .3813E+05  .2545E+05  .8003E+05  .9512E+05  .9512E+05  .1215E+06  
02:46           .0000E+00  .6190E+03  .1010E+04  .1061E+04  .8654E+03  .8638E+03  .4396E+03  .1659E+03  .2723E+03  .2583E+03  .2370E+03  .1651E+03  .1374E+03  .1916E+03  .1795E+03  .1876E+03  .9023E+02  .8105E+02  .1256E+03  .1123E+03  .9873E+02  .5813E+02  .3989E+02  .5766E+02  .7083E+02  .8245E+02  .6593E+02  .1797E+03  .2500E+03  .2227E+03  .2669E+03  .1666E+03  .2074E+03  .2846E+03  .2846E+03  .3693E+03  .2120E+03  .0000E+00  .1686E+03  .1878E+03  .1449E+03  .1861E+03  .6327E+03  .1760E+04  .2236E+04  .2801E+04  .2552E+04  .5270E+03  .3930E+04  .5178E+04  .4555E+04  .3931E+04  .2603E+04  .2362E+04  .2634E+04  .3533E+04  .3985E+04  .0000E+00  .0000E+00  .1805E+05  .3578E+05  .3865E+05  .3817E+05  .3821E+05  .1778E+05  .1581E+05  .1581E+05  .2850E+05  .1690E+05  .4307E+05  .4042E+05  .4042E+05  .3614E+05  .1732E+05  .7840E+04  .7840E+04  
02:47           .1620E+04  .1338E+04  .1127E+04  .8476E+03  .2540E+03  .2142E+03  .3041E+03  .2838E+03  .3046E+03  .2629E+03  .2723E+03  .2976E+03  .2826E+03  .2511E+03  .1543E+03  .1007E+03  .1949E+03  .2227E+03  .2209E+03  .2193E+03  .1629E+03  .6005E+02  .1402E+03  .1691E+03  .1416E+03  .1569E+03  .1115E+03  .2660E+02  .1060E+02  .8433E+02  .1682E+03  .2473E+03  .4209E+03  .5433E+03  .5565E+03  .5605E+03  .4145E+03  .0000E+00  .0000E+00  .2580E+03  .1608E+03  .1608E+03  .1608E+03  .0000E+00  .9560E+03  .1629E+04  .1479E+04  .1239E+04  .1976E+04  .2528E+04  .2921E+04  .3202E+04  .2290E+04  .1660E+04  .0000E+00  .7110E+04  .1767E+05  .1734E+05  .1734E+05  .2009E+05  .8657E+04  .2155E+05  .2485E+05  .2938E+05  .3433E+05  .2200E+05  .4940E+05  .8870E+05  .8342E+05  .8087E+05  .6175E+05  .2581E+05  .3249E+05  .3614E+05  .4038E+05  .4133E+05  
02:48           .1640E+02  .7320E+02  .3549E+03  .6404E+03  .6146E+03  .5879E+03  .3564E+03  .1596E+03  .1194E+03  .1517E+03  .1823E+03  .1667E+03  .1190E+03  .9907E+02  .1232E+03  .1799E+03  .2270E+03  .2090E+03  .1614E+03  .1096E+03  .5270E+02  .0000E+00  .2750E+02  .2039E+02  .1695E+02  .2524E+02  .7482E+02  .1555E+03  .2388E+03  .2559E+03  .2225E+03  .1638E+03  .6717E+02  .1281E+03  .1281E+03  .1281E+03  .2610E+03  .0000E+00  .6635E+03  .1212E+04  .1566E+04  .1880E+04  .1729E+04  .1583E+04  .1131E+04  .3167E+03  .2627E+03  .2627E+03  .3875E+03  .4785E+04  .7095E+04  .6698E+04  .5983E+04  .5058E+04  .3003E+04  .1944E+04  .2014E+04  .3185E+04  .5056E+04  .5430E+04  .6503E+04  .4055E+04  .1520E+05  .2198E+05  .1715E+05  .1922E+05  .1351E+05  .8220E+03  .1540E+05  .1545E+05  .1329E+05  .1265E+05  .1030E+05  .9150E+04  .0000E+00  .0000E+00  
02:49           .1148E+04  .1046E+04  .8967E+03  .8443E+03  .3133E+03  .3403E+03  .3840E+03  .3429E+03  .3221E+03  .1965E+03  .9946E+02  .1880E+03  .2373E+03  .2903E+03  .2324E+03  .1432E+03  .5944E+02  .7307E+02  .8895E+02  .9343E+02  .7368E+02  .5198E+02  .7552E+02  .9107E+02  .9306E+02  .6817E+02  .5929E+02  .8164E+02  .1276E+03  .1495E+03  .1620E+03  .1375E+03  .9110E+02  .2137E+03  .1737E+03  .1737E+03  .1715E+03  .1660E+02  .0000E+00  .0000E+00  .0000E+00  .6650E+02  .4318E+03  .7811E+03  .1129E+04  .2246E+04  .2849E+04  .2824E+04  .2517E+04  .3094E+04  .5247E+04  .6946E+04  .8204E+04  .8050E+04  .5130E+04  .6400E+04  .8390E+04  .7186E+04  .7186E+04  .6543E+04  .5700E+04  .1863E+05  .3234E+05  .3440E+05  .4358E+05  .4493E+05  .2740E+05  .1320E+04  .1734E+05  .1501E+05  .1501E+05  .1502E+05  .4505E+05  .6453E+05  .6453E+05  .8863E+05  
02:50           .7863E+03  .5928E+03  .6537E+03  .6209E+03  .6163E+03  .6274E+03  .4423E+03  .1815E+03  .2790E+03  .2706E+03  .2210E+03  .1938E+03  .1230E+03  .1516E+03  .1672E+03  .1734E+03  .1480E+03  .1143E+03  .1145E+03  .1215E+03  .1005E+03  .1024E+03  .5931E+02  .3311E+02  .8373E+02  .1125E+03  .1364E+03  .1203E+03  .9346E+02  .5710E+02  .7560E+02  .2153E+03  .2046E+03  .2169E+03  .2120E+03  .1940E+03  .1945E+03  .0000E+00  .0000E+00  .0000E+00  .2980E+03  .9973E+03  .1612E+04  .1526E+04  .1678E+04  .1072E+04  .7730E+03  .1074E+04  .1354E+04  .1833E+04  .1870E+04  .1663E+04  .1663E+04  .3830E+04  .6257E+04  .4460E+04  .4460E+04  .2717E+04  .5611E+04  .2983E+05  .3120E+05  .2483E+05  .1959E+05  .9880E+04  .4433E+04  .3500E+04  .2900E+05  .3565E+05  .3148E+05  .3435E+05  .2595E+05  .2460E+05  .5280E+05  .5708E+05  .6634E+05  .7363E+05  
02:51           .5927E+03  .4162E+03  .4016E+03  .4284E+03  .5633E+03  .6269E+03  .5364E+03  .3849E+03  .1585E+03  .1437E+03  .1804E+03  .2142E+03  .2339E+03  .2059E+03  .1486E+03  .1086E+03  .1199E+03  .1469E+03  .1471E+03  .1451E+03  .1198E+03  .3149E+02  .6932E+02  .9539E+02  .7512E+02  .8877E+02  .4150E+02  .3313E+02  .9561E+02  .1446E+03  .2118E+03  .2233E+03  .2204E+03  .1563E+03  .1110E+03  .2867E+03  .2906E+03  .2906E+03  .3340E+03  .2165E+03  .1173E+03  .2552E+03  .7021E+03  .1405E+04  .1195E+04  .1367E+04  .9075E+03  .1765E+04  .3231E+04  .3032E+04  .3230E+04  .2502E+04  .1345E+04  .3070E+04  .3248E+04  .2602E+04  .2858E+04  .1587E+04  .1570E+04  .1590E+05  .3010E+05  .3196E+05  .2790E+05  .2953E+05  .1370E+05  .4303E+05  .6064E+05  .5500E+05  .6968E+05  .5180E+05  .5650E+05  .1048E+06  .1217E+06  .1112E+06  .1245E+06  .9495E+05  
02:52           .8947E+03  .8714E+03  .8867E+03  .7380E+03  .6934E+03  .5533E+03  .2363E+03  .4150E+03  .3800E+03  .3492E+03  .2353E+03  .1010E+03  .1660E+03  .1786E+03  .2064E+03  .1647E+03  .1130E+03  .8467E+02  .9810E+02  .1311E+03  .1330E+03  .1418E+03  .1033E+03  .3830E+02  .1255E+03  .1839E+03  .1602E+03  .1926E+03  .1227E+03  .1152E+03  .2056E+03  .1961E+03  .2380E+03  .2107E+03  .1190E+03  .3590E+02  .3590E+02  .3590E+02  .2950E+03  .6205E+03  .9203E+03  .1424E+04  .1595E+04  .1813E+04  .1645E+04  .7340E+03  .1670E+04  .4793E+04  .6092E+04  .5893E+04  .6236E+04  .4120E+04  .4060E+04  .4257E+04  .3943E+04  .3943E+04  .2810E+04  .4640E+04  .1158E+05  .1232E+05  .1228E+05  .1240E+05  .6195E+04  .3270E+04  .2226E+05  .2975E+05  .2642E+05  .3384E+05  .2097E+05  .2017E+05  .1948E+05  .1948E+05  .2360E+05  .3790E+04  .0000E+00  .0000E+00  
02:53           .1333E+04  .1005E+04  .7736E+03  .4106E+03  .2635E+03  .4249E+03  .5169E+03  .4950E+03  .3121E+03  .1170E+03  .6659E+02  .8303E+02  .1038E+03  .1110E+03  .9963E+02  .8041E+02  .9227E+02  .1175E+03  .1324E+03  .1179E+03  .6695E+02  .4039E+02  .6515E+02  .9436E+02  .9971E+02  .9820E+02  .4978E+02  .4233E+02  .1023E+03  .1102E+03  .1076E+03  .1015E+03  .5213E+02  .3680E+02  .2920E+03  .2205E+03  .2205E+03  .2205E+03  .0000E+00  .0000E+00  .7490E+03  .1666E+04  .2256E+04  .2283E+04  .2268E+04  .2039E+04  .1448E+04  .1107E+04  .2220E+04  .2034E+04  .2034E+04  .2073E+04  .3550E+04  .1127E+05  .1254E+05  .1093E+05  .1239E+05  .6835E+04  .6600E+04  .1697E+05  .2350E+05  .2704E+05  .3263E+05  .2686E+05  .2368E+05  .1550E+05  .7100E+04  .0000E+00  .0000E+00  .0000E+00  .1120E+05  .6127E+05  .9436E+05  .1017E+06  .1268E+06  .1293E+06  
02:54           .1152E+04  .9053E+03  .7852E+03  .5335E+03  .5769E+03  .6414E+03  .4657E+03  .3139E+03  .1682E+03  .1632E+03  .2065E+03  .2048E+03  .1644E+03  .1294E+03  .1391E+03  .1524E+03  .1583E+03  .1064E+03  .6011E+02  .5396E+02  .6982E+02  .9546E+02  .1203E+03  .1196E+03  .1075E+03  .8356E+02  .5687E+02  .4668E+02  .4623E+02  .6560E+02  .1737E+03  .3461E+03  .4456E+03  .5030E+03  .5508E+03  .5160E+03  .3230E+03  .0000E+00  .0000E+00  .0000E+00  .0000E+00  .0000E+00  .0000E+00  .6695E+03  .1520E+04  .2065E+04  .2907E+04  .4387E+04  .4921E+04  .4656E+04  .4244E+04  .1768E+04  .0000E+00  .6250E+04  .1343E+05  .1440E+05  .1690E+05  .1837E+05  .7560E+04  .1127E+05  .9196E+04  .9196E+04  .9387E+04  .3790E+04  .8640E+04  .1988E+05  .2959E+05  .3386E+05  .3239E+05  .3121E+05  .1927E+05  .1559E+05  .1905E+05  .2250E+05  .1270E+05  .0000E+00  
02:55           .4805E+03  .4901E+03  .4702E+03  .5457E+03  .4849E+03  .4886E+03  .4546E+03  .3450E+03  .2469E+03  .1540E+03  .7898E+02  .1381E+03  .1876E+03  .2227E+03  .1778E+03  .1184E+03  .8038E+02  .1065E+03  .1227E+03  .1181E+03  .7361E+02  .3927E+02  .3798E+02  .6639E+02  .9964E+02  .1005E+03  .1049E+03  .8423E+02  .3475E+02  .4450E+02  .3424E+02  .3951E+02  .8547E+02  .1230E+03  .1629E+03  .1819E+03  .9370E+02  .0000E+00  .0000E+00  .0000E+00  .3060E+02  .1909E+03  .4503E+03  .8731E+03  .1140E+04  .1469E+04  .1463E+04  .6525E+03  .1644E+04  .2974E+04  .4730E+04  .5550E+04  .6308E+04  .4177E+04  .8737E+04  .8026E+04  .8026E+04  .9240E+04  .3620E+04  .2400E+05  .3060E+05  .2463E+05  .2617E+05  .1995E+05  .3760E+04  .0000E+00  .0000E+00  .1380E+05  .1380E+05  .1630E+05  .3750E+05  .5260E+05  .5343E+05  .5666E+05  .5090E+05  .4830E+05  
02:56           .1004E+04  .1236E+04  .1122E+04  .1009E+04  .5278E+03  .3044E+03  .3257E+03  .3311E+03  .3611E+03  .1646E+03  .9758E+02  .1250E+03  .1603E+03  .1691E+03  .1467E+03  .1207E+03  .1217E+03  .1590E+03  .1737E+03  .1365E+03  .1019E+03  .3477E+02  .3792E+02  .6000E+02  .6000E+02  .7590E+02  .3140E+02  .1598E+03  .3171E+03  .3455E+03  .3512E+03  .3004E+03  .1781E+03  .1650E+03  .2200E+03  .0000E+00  .0000E+00  .0000E+00  .0000E+00  .3915E+03  .8532E+03  .8086E+03  .9282E+03  .1295E+04  .1958E+04  .2089E+04  .2460E+04  .2130E+04  .1170E+04  .1950E+04  .1527E+04  .1527E+04  .1527E+04  .1145E+04  .9670E+04  .1076E+05  .9260E+04  .1089E+05  .4803E+04  .1402E+05  .2471E+05  .2699E+05  .3474E+05  .3587E+05  .2500E+05  .0000E+00  .0000E+00  .0000E+00  .0000E+00  .6880E+03  .2430E+05  .4420E+05  .4913E+05  .5726E+05  .5628E+05  .4487E+05  
02:57           .7565E+03  .7565E+03  .5303E+03  .2573E+03  .3556E+03  .4461E+03  .5549E+03  .4960E+03  .3783E+03  .2044E+03  .1157E+03  .8000E+02  .1096E+03  .1429E+03  .1813E+03  .1930E+03  .1811E+03  .1757E+03  .1541E+03  .1083E+03  .8466E+02  .4977E+02  .7310E+01  .1570E+02  .9223E+02  .1297E+03  .1458E+03  .1884E+03  .1883E+03  .1766E+03  .1447E+03  .1028E+03  .7840E+02  .3181E+02  .0000E+00  .5630E+02  .5630E+02  .5630E+02  .3970E+02  .1442E+03  .4523E+03  .6774E+03  .9636E+03  .1020E+04  .9498E+03  .7045E+03  .0000E+00  .6900E+03  .3097E+04  .3696E+04  .3360E+04  .4194E+04  .6006E+04  .6975E+04  .6783E+04  .6644E+04  .3028E+04  .7920E+04  .5385E+04  .5385E+04  .6383E+04  .2343E+05  .3006E+05  .2793E+05  .3254E+05  .2753E+05  .1460E+05  .0000E+00  .1934E+05  .2315E+05  .2315E+05  .2843E+05  .1680E+05  .5035E+05  .5035E+05  .5035E+05  
02:58           .1603E+04  .1218E+04  .1218E+04  .7332E+03  .1556E+03  .1997E+03  .1964E+03  .2566E+03  .2317E+03  .9105E+02  .1920E+03  .2836E+03  .3259E+03  .3547E+03  .2693E+03  .1574E+03  .1063E+03  .1209E+03  .1335E+03  .1063E+03  .6675E+02  .3543E+02  .5138E+02  .6252E+02  .6891E+02  .6854E+02  .2949E+02  .5609E+02  .8592E+02  .9494E+02  .1050E+03  .1010E+03  .9835E+02  .2270E+03  .2557E+03  .2624E+03  .2234E+03  .2148E+03  .1291E+03  .5360E+02  .5312E+03  .1053E+04  .1030E+04  .1343E+04  .1285E+04  .3595E+03  .5560E+03  .1352E+04  .2067E+04  .3076E+04  .4043E+04  .5314E+04  .6530E+04  .5988E+04  .5869E+04  .3872E+04  .6970E+03  .0000E+00  .6260E+04  .9820E+04  .7532E+04  .6812E+04  .7037E+04  .7308E+04  .8458E+04  .1116E+05  .4570E+04  .9860E+04  .2639E+05  .2969E+05  .2733E+05  .3103E+05  .1620E+05  .2870E+05  .2870E+05  .2870E+05  
02:59           .3470E+03  .4270E+03  .4924E+03  .5259E+03  .4863E+03  .4103E+03  .2043E+03  .3703E+03  .4824E+03  .4591E+03  .4199E+03  .2459E+03  .1200E+03  .9531E+02  .1029E+03  .8287E+02  .5756E+02  .5878E+02  .1219E+03  .1598E+03  .1791E+03  .1411E+03  .7677E+02  .4447E+02  .1479E+02  .2902E+02  .4370E+02  .3304E+02  .3304E+02  .1890E+02  .5835E+02  .1628E+03  .1727E+03  .2308E+03  .1839E+03  .6775E+02  .2650E+02  .1228E+03  .4410E+03  .5282E+03  .4856E+03  .5378E+03  .4893E+03  .4243E+03  .5026E+03  .8804E+03  .1330E+04  .1512E+04  .1699E+04  .9580E+03  .0000E+00  .0000E+00  .1830E+03  .2264E+04  .4927E+04  .6368E+04  .7974E+04  .8237E+04  .6828E+04  .6173E+04  .5630E+04  .5360E+04  .4990E+04  .7894E+04  .8074E+04  .1175E+05  .1300E+05  .1562E+05  .2393E+05  .1870E+05  .1870E+05  .1917E+05  .3913E+05  .3986E+05  .3986E+05  .4477E+05  
03:00           .6031E+03  .1006E+04  .1143E+04  .1183E+04  .1131E+04  .7577E+03  .1406E+03  .1427E+03  .2212E+03  .2399E+03  .2394E+03  .1755E+03  .1199E+03  .1391E+03  .1647E+03  .1449E+03  .1008E+03  .5073E+02  .8027E+02  .1157E+03  .1137E+03  .1174E+03  .6015E+02  .4380E+02  .5992E+02  .4574E+02  .5300E+02  .2443E+02  .1459E+02  .2925E+02  .4640E+02  .6545E+02  .7308E+02  .9950E+02  .2845E+03  .3050E+03  .2430E+03  .2237E+03  .2701E+03  .3004E+03  .4130E+03  .4410E+03  .0000E+00  .0000E+00  .9290E+03  .1462E+04  .1858E+04  .2454E+04  .2701E+04  .2327E+04  .2035E+04  .1325E+04  .2015E+04  .5875E+04  .7535E+04  .6997E+04  .6298E+04  .5003E+04  .7439E+04  .8562E+04  .1112E+05  .1000E+05  .4310E+04  .2710E+04  .2710E+04  .2710E+04  .5450E+04  .2645E+05  .3865E+05  .4049E+05  .4543E+05  .4005E+05  .2885E+05  .2760E+05  .2760E+05  .2760E+05  
03:01           .1860E+04  .1497E+04  .1497E+04  .1070E+04  .2387E+03  .2178E+03  .2227E+03  .2436E+03  .2707E+03  .1610E+03  .3320E+03  .3676E+03  .3102E+03  .2453E+03  .1504E+03  .1362E+03  .1728E+03  .1641E+03  .1465E+03  .8150E+02  .1403E+02  .2692E+02  .6728E+02  .1423E+03  .2157E+03  .2179E+03  .2117E+03  .1391E+03  .3905E+02  .4420E+02  .6500E+02  .6989E+02  .8276E+02  .8973E+02  .9840E+02  .1990E+03  .1611E+03  .1611E+03  .1258E+03  .0000E+00  .0000E+00  .0000E+00  .0000E+00  .6390E+03  .5570E+03  .1160E+04  .2239E+04  .4628E+04  .6573E+04  .6197E+04  .5011E+04  .3168E+04  .4766E+04  .6942E+04  .9360E+04  .8869E+04  .8216E+04  .6693E+04  .4645E+04  .1882E+05  .2795E+05  .2588E+05  .3119E+05  .2761E+05  .1297E+05  .2497E+05  .2170E+05  .2170E+05  .1950E+05  .0000E+00  .0000E+00  .3980E+05  .7990E+05  .9068E+05  .1054E+06  .1185E+06  
03:02           .1104E+04  .9310E+03  .9310E+03  .6523E+03  .4058E+03  .5078E+03  .5163E+03  .4872E+03  .3483E+03  .1728E+03  .1090E+03  .1423E+03  .1789E+03  .1542E+03  .9803E+02  .4720E+02  .2849E+02  .5087E+02  .8069E+02  .9337E+02  .9301E+02  .8901E+02  .1067E+03  .1383E+03  .1321E+03  .1303E+03  .1026E+03  .2625E+02  .6490E+02  .1439E+03  .1971E+03  .2120E+03  .2282E+03  .1559E+03  .9000E+02  .3225E+03  .3228E+03  .3975E+03  .4525E+03  .0000E+00  .1070E+04  .6640E+03  .6640E+03  .5101E+03  .7954E+03  .1656E+04  .2571E+04  .3277E+04  .3752E+04  .3138E+04  .1735E+04  .1290E+04  .2420E+04  .7760E+04  .7545E+04  .7545E+04  .8750E+04  .1304E+05  .2595E+05  .3090E+05  .3272E+05  .3470E+05  .2585E+05  .1170E+05  .2623E+05  .2606E+05  .2226E+05  .2068E+05  .1685E+05  .2604E+05  .2880E+05  .3640E+05  .3775E+05  .5410E+05  .5410E+05  .5410E+05  
03:03           .5043E+03  .5043E+03  .4100E+03  .3805E+03  .7636E+03  .8303E+03  .8581E+03  .7872E+03  .4953E+03  .1840E+03  .3390E+03  .3342E+03  .2575E+03  .2424E+03  .1057E+03  .9493E+02  .1937E+03  .1992E+03  .2194E+03  .1976E+03  .9770E+02  .1715E+03  .2129E+03  .1799E+03  .1999E+03  .1502E+03  .1043E+03  .2890E+03  .2868E+03  .2868E+03  .3113E+03  .2130E+03  .1155E+03  .1613E+03  .1500E+03  .1519E+03  .1177E+03  .8030E+02  .7540E+03  .4357E+03  .4357E+03  .4357E+03  .2247E+03  .6935E+03  .8707E+03  .9297E+03  .1025E+04  .5473E+03  .2347E+04  .3456E+04  .3094E+04  .3963E+04  .2950E+04  .2776E+04  .5546E+04  .6810E+04  .7627E+04  .7010E+04  .5880E+04  .3250E+04  .1830E+05  .2630E+05  .2111E+05  .2111E+05  .1882E+05  .9625E+04  .3843E+05  .4316E+05  .4316E+05  .5320E+05  .3730E+05  .8815E+05  .1223E+06  .1002E+06  .1099E+06  .8587E+05  
03:04           .2640E+03  .6357E+03  .7414E+03  .6510E+03  .5690E+03  .2823E+03  .1491E+03  .1572E+03  .1969E+03  .1835E+03  .1537E+03  .1404E+03  .1957E+03  .2113E+03  .2105E+03  .1700E+03  .8563E+02  .1611E+03  .1833E+03  .1926E+03  .2012E+03  .1419E+03  .1152E+03  .1321E+03  .1199E+03  .1291E+03  .1001E+03  .2665E+03  .3818E+03  .3108E+03  .3430E+03  .2669E+03  .8390E+02  .3907E+03  .3882E+03  .3882E+03  .4647E+03  .1910E+03  .2830E+03  .6357E+03  .7952E+03  .7250E+03  .6796E+03  .7424E+03  .9396E+03  .9864E+03  .1017E+04  .1187E+04  .2145E+04  .2509E+04  .2630E+04  .2348E+04  .1165E+04  .0000E+00  .4100E+04  .7970E+04  .1136E+05  .1240E+05  .1251E+05  .1204E+05  .6282E+04  .0000E+00  .1550E+05  .1550E+05  .1550E+05  .1550E+05  .1510E+05  .3167E+05  .3670E+05  .3670E+05  .3530E+05  .2427E+05  .1798E+05  .1798E+05  .2017E+05  .0000E+00  
03:05           .7543E+03  .6732E+03  .5923E+03  .4993E+03  .4550E+03  .4186E+03  .3734E+03  .3004E+03  .2509E+03  .2126E+03  .1602E+03  .1230E+03  .1147E+03  .1240E+03  .1151E+03  .8803E+02  .6494E+02  .7429E+02  .9746E+02  .1078E+03  .1010E+03  .6481E+02  .4293E+02  .2129E+02  .4154E+02  .5550E+02  .4905E+02  .5225E+02  .2950E+02  .6311E+02  .1756E+03  .1944E+03  .1914E+03  .1923E+03  .1202E+03  .6430E+02  .1690E+03  .1477E+03  .1477E+03  .1569E+03  .2640E+02  .3928E+03  .6809E+03  .1013E+04  .1667E+04  .1617E+04  .1698E+04  .1250E+04  .5650E+03  .2210E+04  .5253E+04  .4912E+04  .4912E+04  .5443E+04  .1930E+04  .6557E+04  .8628E+04  .7707E+04  .9693E+04  .6285E+04  .8410E+04  .2757E+05  .2760E+05  .2760E+05  .3247E+05  .1960E+05  .5207E+05  .5764E+05  .5115E+05  .5598E+05  .3710E+05  .1980E+05  .5220E+05  .9512E+05  .9512E+05  .1353E+06  
03:06           .3907E+03  .2955E+03  .2938E+03  .3594E+03  .4778E+03  .5351E+03  .4544E+03  .3019E+03  .1762E+03  .1762E+03  .2247E+03  .2478E+03  .2153E+03  .1410E+03  .1148E+03  .1624E+03  .1715E+03  .1923E+03  .1611E+03  .7905E+02  .1732E+03  .1927E+03  .1576E+03  .1665E+03  .9398E+02  .1052E+03  .1358E+03  .1358E+03  .1650E+03  .1100E+03  .0000E+00  .1805E+03  .2533E+03  .2795E+03  .3040E+03  .3100E+03  .3217E+03  .3260E+03  .3587E+03  .3285E+03  .5327E+03  .4094E+03  .4094E+03  .3163E+03  .1140E+04  .2223E+04  .2570E+04  .2445E+04  .2748E+04  .2350E+04  .4130E+04  .5845E+04  .6185E+04  .6375E+04  .5885E+04  .4660E+04  .8145E+04  .1187E+05  .1017E+05  .1147E+05  .8840E+04  .9275E+04  .1856E+05  .1793E+05  .2090E+05  .2081E+05  .7445E+04  .3916E+05  .6609E+05  .5845E+05  .7386E+05  .6023E+05  .2330E+05  .7087E+05  .7087E+05  .7087E+05  
03:07           .7790E+03  .7790E+03  .4405E+03  .4470E+03  .5440E+03  .4876E+03  .4639E+03  .3369E+03  .2534E+03  .2060E+03  .1581E+03  .9285E+02  .1098E+03  .1487E+03  .1610E+03  .1230E+03  .6623E+02  .4640E+02  .7909E+02  .9526E+02  .1122E+03  .7775E+02  .7218E+02  .1265E+03  .1235E+03  .1204E+03  .8006E+02  .8949E+02  .1453E+03  .1762E+03  .2016E+03  .1683E+03  .1274E+03  .2410E+03  .1964E+03  .1964E+03  .1529E+03  .1890E+03  .9097E+03  .9548E+03  .9548E+03  .1285E+04  .1569E+04  .2357E+04  .2112E+04  .2337E+04  .2132E+04  .2069E+04  .3653E+04  .4114E+04  .3420E+04  .3405E+04  .2722E+04  .1871E+04  .6744E+04  .8613E+04  .8877E+04  .9760E+04  .5028E+04  .4675E+04  .4072E+04  .4748E+04  .2945E+04  .8570E+03  .2299E+04  .2299E+04  .2299E+04  .4400E+04  .8240E+04  .8240E+04  .5801E+04  .1435E+05  .3744E+05  .4360E+05  .5904E+05  .6497E+05  
03:08           .4610E+03  .6770E+03  .7151E+03  .7733E+03  .5272E+03  .3571E+03  .1523E+03  .1976E+03  .2725E+03  .2977E+03  .2830E+03  .2290E+03  .1734E+03  .1389E+03  .1240E+03  .1026E+03  .8662E+02  .5622E+02  .5517E+02  .7373E+02  .9793E+02  .9424E+02  .9312E+02  .5781E+02  .2262E+02  .6430E+00  .1371E+02  .1785E+02  .1592E+02  .2677E+02  .5712E+02  .8700E+02  .1040E+03  .1132E+03  .9793E+02  .5280E+02  .0000E+00  .1460E+03  .4763E+03  .8878E+03  .1071E+04  .1218E+04  .9746E+03  .6884E+03  .3747E+03  .3697E+03  .8488E+03  .7813E+03  .6793E+03  .5243E+03  .2555E+03  .1410E+03  .1965E+04  .2233E+04  .2233E+04  .2557E+04  .1955E+04  .6137E+04  .7712E+04  .7712E+04  .9877E+04  .6045E+04  .1618E+05  .2275E+05  .2231E+05  .2268E+05  .1870E+05  .8405E+04  .1280E+05  .2443E+05  .2443E+05  .2443E+05  .3560E+05  .0000E+00  .0000E+00  .0000E+00  
03:09           .7020E+03  .6294E+03  .5522E+03  .4710E+03  .2083E+03  .1256E+03  .2270E+03  .2630E+03  .3049E+03  .2810E+03  .2080E+03  .1489E+03  .1329E+03  .1379E+03  .1375E+03  .1174E+03  .7651E+02  .6465E+02  .9853E+02  .1226E+03  .1085E+03  .8640E+02  .7840E+02  .9789E+02  .1105E+03  .8902E+02  .6016E+02  .3003E+02  .2356E+02  .2642E+02  .5032E+02  .4021E+02  .5339E+02  .5339E+02  .4360E+01  .0000E+00  .1220E+03  .2063E+03  .1883E+03  .1883E+03  .1985E+03  .7140E+02  .5850E+03  .1168E+04  .2021E+04  .2376E+04  .2710E+04  .2872E+04  .2317E+04  .1425E+04  .3917E+04  .4826E+04  .4850E+04  .4970E+04  .4176E+04  .3394E+04  .4875E+04  .6941E+04  .7357E+04  .8373E+04  .5443E+04  .1857E+05  .1921E+05  .1921E+05  .2610E+05  .0000E+00  .4905E+05  .6423E+05  .5308E+05  .6048E+05  .3590E+05  .1200E+05  .5337E+05  .5743E+05  .5743E+05  .7945E+05  
03:10           .3803E+03  .3803E+03  .3803E+03  .8395E+02  .1490E+03  .3034E+03  .3956E+03  .4663E+03  .3621E+03  .2002E+03  .1318E+03  .1895E+03  .2224E+03  .1887E+03  .1180E+03  .9861E+02  .1348E+03  .1465E+03  .1175E+03  .6593E+02  .3109E+02  .3876E+02  .5419E+02  .5694E+02  .6241E+02  .8526E+02  .1223E+03  .1401E+03  .1501E+03  .1161E+03  .3560E+03  .4728E+03  .4186E+03  .4723E+03  .3580E+03  .3990E+03  .4187E+03  .4187E+03  .4187E+03  .2830E+03  .1735E+04  .2363E+04  .1925E+04  .2080E+04  .1656E+04  .1380E+03  .5745E+04  .7105E+04  .5529E+04  .5821E+04  .4161E+04  .2352E+04  .3283E+04  .2340E+04  .2424E+04  .2987E+04  .5377E+04  .8454E+04  .9150E+04  .8167E+04  .5621E+04  .3859E+04  .4491E+04  .2498E+05  .3255E+05  .2905E+05  .3458E+05  .2637E+05  .1260E+05  .2970E+05  .6410E+05  .6208E+05  .6208E+05  .6837E+05  .3840E+05  .0000E+00  
03:11           .4867E+03  .5014E+03  .4087E+03  .3174E+03  .2028E+03  .1841E+03  .2494E+03  .2837E+03  .2519E+03  .1881E+03  .1141E+03  .6974E+02  .8049E+02  .1228E+03  .1532E+03  .1502E+03  .1154E+03  .1067E+03  .1491E+03  .1708E+03  .1673E+03  .1355E+03  .3996E+02  .7160E+02  .1084E+03  .9492E+02  .1254E+03  .8285E+02  .9610E+02  .2834E+03  .4516E+03  .4076E+03  .5018E+03  .4270E+03  .1410E+03  .5400E+03  .6710E+03  .5395E+03  .5859E+03  .3384E+03  .1050E+04  .2123E+04  .2088E+04  .2088E+04  .2350E+04  .1074E+04  .1893E+04  .3062E+04  .2634E+04  .3208E+04  .2629E+04  .6840E+03  .4217E+04  .4640E+04  .4640E+04  .6017E+04  .2660E+04  .7540E+04  .1778E+05  .1915E+05  .1915E+05  .2300E+05  .1530E+05  .1879E+05  .2487E+05  .2098E+05  .2391E+05  .1552E+05  .5320E+04  .2361E+05  .3640E+05  .3499E+05  .4603E+05  .4360E+05  .5190E+05  .5190E+05  
03:12           .2854E+03  .7239E+03  .9293E+03  .1059E+04  .9537E+03  .7852E+03  .4098E+03  .2233E+03  .3582E+03  .3862E+03  .3857E+03  .3454E+03  .1628E+03  .8810E+02  .1615E+03  .1748E+03  .1969E+03  .1437E+03  .9782E+02  .7512E+02  .8912E+02  .1077E+03  .1211E+03  .8977E+02  .7412E+02  .9262E+02  .1795E+03  .2100E+03  .2578E+03  .2463E+03  .1390E+03  .1244E+03  .2474E+03  .2406E+03  .2940E+03  .2880E+03  .0000E+00  .8255E+03  .1193E+04  .1152E+04  .1270E+04  .1244E+04  .7875E+03  .2061E+04  .2089E+04  .2089E+04  .2437E+04  .1350E+04  .0000E+00  .2415E+04  .4115E+04  .3380E+04  .3852E+04  .3160E+04  .7298E+03  .1871E+05  .2699E+05  .2504E+05  .3245E+05  .2500E+05  .1219E+05  .2674E+05  .2655E+05  .3275E+05  .3365E+05  .0000E+00  .3200E+05  .4158E+05  .3192E+05  .3425E+05  .2278E+05  .2057E+05  .2707E+05  .8497E+05  .8497E+05  .8497E+05  
03:13           .0000E+00  .4465E+03  .4565E+03  .3655E+03  .3234E+03  .3506E+03  .4861E+03  .6120E+03  .5307E+03  .4374E+03  .2706E+03  .1480E+03  .2843E+03  .2938E+03  .2700E+03  .1780E+03  .9319E+02  .3221E+02  .5213E+02  .7220E+02  .7281E+02  .6017E+02  .4564E+02  .8377E+02  .1389E+03  .1594E+03  .1744E+03  .1426E+03  .5425E+02  .2142E+03  .3041E+03  .2746E+03  .3227E+03  .2779E+03  .9960E+02  .1174E+03  .1774E+03  .1774E+03  .2347E+03  .1770E+03  .3100E+02  .7437E+03  .1398E+04  .1470E+04  .1932E+04  .1907E+04  .1140E+04  .1473E+04  .2817E+04  .2651E+04  .3030E+04  .3027E+04  .2875E+04  .1062E+05  .1020E+05  .1020E+05  .1154E+05  .5020E+04  .1300E+05  .2823E+05  .3150E+05  .2491E+05  .2624E+05  .1573E+05  .4900E+03  .2025E+05  .2275E+05  .2275E+05  .2560E+05  .1930E+05  .7005E+05  .8545E+05  .6713E+05  .7222E+05  .4890E+05  .1360E+05  
03:14           .5894E+03  .5894E+03  .4878E+03  .1773E+03  .1681E+03  .1484E+03  .2184E+03  .3749E+03  .4909E+03  .4589E+03  .3119E+03  .1799E+03  .1401E+03  .1339E+03  .1321E+03  .8673E+02  .1559E+03  .2035E+03  .1848E+03  .1640E+03  .9639E+02  .5761E+02  .7340E+02  .8981E+02  .1001E+03  .9930E+02  .6290E+02  .4610E+02  .2077E+03  .2826E+03  .2555E+03  .3031E+03  .2502E+03  .9670E+02  .2595E+03  .2223E+03  .2223E+03  .2285E+03  .4310E+03  .5803E+03  .7260E+03  .8669E+03  .8788E+03  .9927E+03  .9790E+03  .8153E+03  .9306E+03  .1392E+04  .1478E+04  .1902E+04  .1549E+04  .2330E+04  .2330E+04  .2725E+04  .7838E+04  .1334E+05  .1164E+05  .1363E+05  .1085E+05  .3260E+04  .8960E+04  .1435E+05  .1223E+05  .1223E+05  .1206E+05  .1113E+05  .3173E+05  .3712E+05  .4027E+05  .4250E+05  .3573E+05  .2636E+05  .4777E+05  .4511E+05  .5380E+05  .4877E+05  
03:15           .1565E+03  .2315E+03  .5030E+03  .6380E+03  .6861E+03  .5645E+03  .3182E+03  .1058E+03  .2178E+03  .2543E+03  .1976E+03  .2157E+03  .8770E+02  .1029E+03  .1548E+03  .1998E+03  .1990E+03  .1467E+03  .1168E+03  .1079E+03  .1219E+03  .1085E+03  .8810E+02  .4817E+02  .3748E+02  .1210E+03  .1589E+03  .1589E+03  .1703E+03  .1288E+03  .2550E+02  .1845E+03  .3015E+03  .2577E+03  .2887E+03  .2541E+03  .2602E+03  .3963E+03  .4186E+03  .3617E+03  .3132E+03  .3114E+03  .5816E+03  .1036E+04  .1244E+04  .1266E+04  .1099E+04  .5482E+03  .2200E+04  .5090E+04  .5840E+04  .4864E+04  .4244E+04  .2996E+04  .2554E+04  .3823E+04  .3336E+04  .3894E+04  .4871E+04  .6255E+04  .5606E+04  .6790E+04  .5007E+04  .4827E+04  .5156E+04  .4079E+04  .4393E+04  .1331E+04  .3240E+02  .9680E+04  .3189E+05  .4446E+05  .4550E+05  .6521E+05  .6788E+05  .7617E+05  
03:16           .1307E+04  .8042E+03  .8042E+03  .3003E+03  .1020E+03  .3274E+03  .4226E+03  .4641E+03  .4201E+03  .3079E+03  .2161E+03  .2083E+03  .2120E+03  .1776E+03  .1413E+03  .7493E+02  .4028E+02  .6406E+02  .1055E+03  .1434E+03  .1636E+03  .1451E+03  .1167E+03  .8710E+02  .5620E+02  .7930E+02  .8025E+02  .6698E+02  .7207E+02  .3315E+02  .9039E+02  .1972E+03  .1958E+03  .2047E+03  .1872E+03  .9895E+02  .1549E+03  .1201E+03  .1809E+03  .2352E+03  .1437E+03  .5461E+03  .8883E+03  .7746E+03  .1019E+04  .6380E+03  .0000E+00  .2570E+04  .5537E+04  .6000E+04  .5170E+04  .5610E+04  .2760E+04  .4417E+04  .5432E+04  .4958E+04  .5715E+04  .4490E+04  .5350E+04  .4403E+04  .7198E+04  .8547E+04  .8119E+04  .8100E+04  .7033E+04  .7618E+04  .8997E+04  .1000E+05  .3195E+05  .5648E+05  .6017E+05  .6176E+05  .6000E+05  .4740E+05  .3600E+05  .0000E+00  
03:17           .3470E+03  .4414E+03  .5336E+03  .6080E+03  .5516E+03  .3643E+03  .2222E+03  .7777E+02  .1103E+03  .1933E+03  .1950E+03  .2116E+03  .1911E+03  .1747E+03  .1638E+03  .1489E+03  .1201E+03  .1035E+03  .9491E+02  .7417E+02  .7750E+02  .8744E+02  .9796E+02  .9980E+02  .7140E+02  .5205E+02  .3877E+02  .2710E+02  .3972E+02  .7458E+02  .6360E+02  .7437E+02  .6380E+02  .3467E+03  .4018E+03  .3165E+03  .3445E+03  .1961E+03  .1529E+03  .1890E+03  .2710E+03  .1730E+03  .3670E+03  .7742E+03  .7090E+03  .9495E+03  .9065E+03  .6300E+03  .1980E+04  .2886E+04  .2807E+04  .3388E+04  .3173E+04  .1690E+04  .0000E+00  .1361E+04  .2113E+04  .2113E+04  .4315E+04  .7173E+04  .1100E+05  .9822E+04  .1050E+05  .9315E+04  .0000E+00  .1370E+05  .2917E+05  .4112E+05  .3719E+05  .4408E+05  .3687E+05  .1950E+05  .1940E+05  .4050E+05  .4050E+05  .4050E+05  
03:18           .1277E+04  .1277E+04  .1277E+04  .5620E+03  .0000E+00  .2570E+02  .1079E+03  .1797E+03  .2591E+03  .3687E+03  .3926E+03  .3271E+03  .2286E+03  .1596E+03  .1162E+03  .9839E+02  .7667E+02  .6989E+02  .8819E+02  .9693E+02  .1008E+03  .1075E+03  .1113E+03  .9331E+02  .9256E+02  .6059E+02  .1064E+02  .7230E+02  .1096E+03  .1218E+03  .1356E+03  .1313E+03  .8467E+02  .1849E+03  .2213E+03  .1916E+03  .2139E+03  .1609E+03  .1418E+03  .2643E+03  .2325E+03  .2325E+03  .2090E+03  .0000E+00  .1671E+04  .3018E+04  .3317E+04  .3576E+04  .3219E+04  .2615E+04  .1821E+04  .1250E+03  .2475E+04  .1986E+04  .1986E+04  .3651E+04  .2750E+04  .9550E+04  .1115E+05  .9788E+04  .1135E+05  .6253E+04  .1586E+05  .1712E+05  .1359E+05  .1313E+05  .8722E+04  .8960E+04  .1740E+05  .2677E+05  .4381E+05  .4474E+05  .5170E+05  .5087E+05  .4080E+05  .0000E+00  
03:19           .2310E+03  .5500E+03  .8780E+03  .9643E+03  .1021E+04  .9936E+03  .7293E+03  .2640E+03  .2767E+03  .3248E+03  .3229E+03  .3067E+03  .1942E+03  .1148E+03  .7376E+02  .1055E+03  .1173E+03  .1209E+03  .9501E+02  .6794E+02  .6413E+02  .7827E+02  .9397E+02  .9483E+02  .7630E+02  .7890E+02  .9393E+02  .9611E+02  .8716E+02  .6342E+02  .5058E+02  .1806E+03  .2582E+03  .2681E+03  .2910E+03  .2535E+03  .2330E+03  .2559E+03  .1633E+03  .2374E+03  .2084E+03  .2599E+03  .6367E+03  .9545E+03  .1142E+04  .1426E+04  .7270E+03  .2565E+04  .3673E+04  .3389E+04  .4258E+04  .3430E+04  .0000E+00  .7235E+04  .1284E+05  .1310E+05  .1296E+05  .1194E+05  .6800E+04  .2059E+05  .2329E+05  .1947E+05  .2165E+05  .1064E+05  .3245E+05  .5315E+05  .5090E+05  .5770E+05  .5583E+05  .2130E+05  .6283E+05  .8130E+05  .7512E+05  .9230E+05  .6960E+05  .0000E+00  
03:20           .3870E+03  .3063E+03  .4121E+03  .5099E+03  .5520E+03  .4976E+03  .2498E+03  .1574E+03  .2496E+03  .3300E+03  .2918E+03  .2393E+03  .8801E+02  .7421E+02  .1538E+03  .1628E+03  .1713E+03  .1528E+03  .1081E+03  .5513E+02  .1201E+03  .1474E+03  .1469E+03  .1560E+03  .9610E+02  .9585E+02  .1687E+03  .1629E+03  .1622E+03  .1383E+03  .8323E+02  .8570E+02  .1552E+03  .1186E+03  .1186E+03  .9981E+02  .2636E+03  .4230E+03  .3589E+03  .4294E+03  .2173E+03  .0000E+00  .7500E+03  .1260E+04  .1249E+04  .1420E+04  .1427E+04  .8893E+03  .1714E+04  .1989E+04  .1940E+04  .1864E+04  .1113E+04  .1463E+04  .2341E+04  .2341E+04  .3373E+04  .1980E+04  .1349E+05  .1894E+05  .1753E+05  .2028E+05  .1690E+05  .0000E+00  .2345E+05  .3608E+05  .3985E+05  .3539E+05  .3381E+05  .1681E+05  .2365E+04  .9300E+04  .9300E+04  .1650E+05  .1650E+05  .0000E+00  
03:21           .4465E+03  .6870E+03  .7368E+03  .7390E+03  .5556E+03  .3024E+03  .1385E+03  .1394E+03  .2118E+03  .2373E+03  .2374E+03  .2030E+03  .1743E+03  .1711E+03  .1398E+03  .1126E+03  .9531E+02  .7169E+02  .5492E+02  .5016E+02  .7186E+02  .9446E+02  .9817E+02  .7439E+02  .4706E+02  .5237E+02  .8686E+02  .1029E+03  .1249E+03  .1145E+03  .6885E+02  .2651E+03  .3518E+03  .2999E+03  .3430E+03  .2653E+03  .1874E+03  .2867E+03  .2816E+03  .2939E+03  .2940E+03  .3113E+03  .2720E+03  .1230E+04  .1676E+04  .1419E+04  .1672E+04  .1243E+04  .8745E+03  .3710E+04  .3326E+04  .3326E+04  .3620E+04  .2095E+04  .4027E+04  .4842E+04  .4577E+04  .4296E+04  .3607E+04  .1195E+04  .4019E+04  .1035E+05  .1265E+05  .1718E+05  .1970E+05  .1370E+05  .1640E+05  .3093E+05  .3434E+05  .2599E+05  .2267E+05  .1394E+05  .1016E+05  .1115E+05  .1145E+05  .1760E+04  
03:22           .7285E+03  .1044E+04  .1051E+04  .1037E+04  .7680E+03  .4130E+03  .2023E+03  .7009E+02  .7552E+02  .8120E+02  .8879E+02  .9960E+02  .1286E+03  .1643E+03  .1834E+03  .1907E+03  .1659E+03  .1305E+03  .1089E+03  .1066E+03  .1123E+03  .1059E+03  .9038E+02  .5027E+02  .7530E+02  .6522E+02  .4835E+02  .3370E+02  .1944E+02  .4285E+02  .5497E+02  .5497E+02  .5718E+02  .2850E+01  .1530E+03  .3890E+03  .4574E+03  .3623E+03  .4038E+03  .2299E+03  .3280E+02  .9180E+03  .5565E+03  .5565E+03  .5565E+03  .3010E+03  .8920E+03  .1129E+04  .1854E+04  .3036E+04  .2930E+04  .3222E+04  .1861E+04  .2153E+04  .2655E+04  .2655E+04  .2730E+04  .2100E+04  .2100E+04  .2100E+04  .1220E+04  .7580E+04  .9708E+04  .9189E+04  .1034E+05  .8238E+04  .6929E+04  .7189E+04  .7080E+04  .9940E+04  .5420E+04  .3040E+05  .4993E+05  .5330E+05  .5330E+05  .5993E+05  
03:23           .1880E+03  .4197E+03  .4486E+03  .3657E+03  .3031E+03  .1632E+03  .1395E+03  .2680E+03  .4193E+03  .4503E+03  .4898E+03  .2753E+03  .1163E+03  .1530E+03  .1419E+03  .1698E+03  .1179E+03  .8105E+02  .1452E+03  .1536E+03  .1569E+03  .1038E+03  .4846E+02  .4713E+02  .7743E+02  .1258E+03  .1286E+03  .1283E+03  .1085E+03  .2851E+02  .2865E+03  .3657E+03  .3082E+03  .3736E+03  .2033E+03  .1660E+03  .3997E+03  .3496E+03  .3496E+03  .3670E+03  .3933E+03  .4208E+03  .4039E+03  .3267E+03  .2903E+03  .3225E+03  .0000E+00  .1900E+04  .2297E+04  .2424E+04  .2207E+04  .2023E+04  .2553E+04  .6841E+04  .9284E+04  .1247E+05  .1408E+05  .8640E+04  .3390E+04  .1580E+05  .1736E+05  .1586E+05  .1551E+05  .1127E+05  .1089E+05  .8830E+04  .1003E+05  .8375E+04  .7625E+04  .8583E+04  .8583E+04  .1377E+05  .2317E+05  .2266E+05  .2266E+05  .2343E+05  
03:24           .6787E+03  .5318E+03  .4332E+03  .2162E+03  .1861E+03  .2480E+03  .2880E+03  .2940E+03  .2424E+03  .1507E+03  .1060E+03  .1916E+03  .2481E+03  .2667E+03  .2003E+03  .1224E+03  .5287E+02  .5973E+02  .8804E+02  .1058E+03  .8496E+02  .5820E+02  .5503E+02  .1058E+03  .1124E+03  .1355E+03  .1139E+03  .3170E+02  .3120E+03  .4733E+03  .4870E+03  .4850E+03  .4703E+03  .3035E+03  .4020E+03  .7260E+03  .6838E+03  .6838E+03  .7297E+03  .3540E+03  .2080E+04  .3010E+04  .2713E+04  .3028E+04  .2677E+04  .1200E+04  .2748E+04  .4489E+04  .4018E+04  .4626E+04  .4027E+04  .1680E+04  .2850E+04  .4973E+04  .4405E+04  .4405E+04  .4315E+04  .5060E+04  .1899E+05  .2669E+05  .2361E+05  .2792E+05  .1716E+05  .1011E+05  .1220E+05  .1220E+05  .1676E+05  .8970E+04  .3330E+05  .2066E+05  .2066E+05  .2197E+05  .5580E+05  .7468E+05  .7468E+05  .9673E+05  
03:25           .1520E+04  .1261E+04  .9304E+03  .6072E+03  .2580E+03  .2965E+03  .3479E+03  .3084E+03  .2864E+03  .1333E+03  .9425E+02  .1824E+03  .2342E+03  .2891E+03  .2469E+03  .1550E+03  .7296E+02  .6167E+02  .9203E+02  .9916E+02  .1031E+03  .5867E+02  .3835E+02  .8294E+02  .9027E+02  .9246E+02  .8702E+02  .5702E+02  .1575E+03  .2512E+03  .2223E+03  .2630E+03  .1715E+03  .1300E+03  .3350E+03  .4450E+03  .3804E+03  .4348E+03  .3363E+03  .3560E+03  .9758E+03  .9292E+03  .1086E+04  .1071E+04  .4120E+03  .8700E+03  .2093E+04  .2000E+04  .2000E+04  .2256E+04  .2130E+04  .6636E+04  .7095E+04  .8332E+04  .9310E+04  .4630E+04  .6230E+04  .1474E+05  .1659E+05  .1659E+05  .2017E+05  .1480E+05  .1804E+05  .4297E+05  .4663E+05  .5496E+05  .6093E+05  .3850E+05  .2040E+05  .6177E+05  .7316E+05  .5450E+05  .5880E+05  .3758E+05  .3377E+05  .4985E+05  
03:26           .1073E+04  .7769E+03  .7769E+03  .4771E+03  .2731E+03  .4214E+03  .3881E+03  .3477E+03  .2495E+03  .1974E+03  .2655E+03  .2889E+03  .2463E+03  .1888E+03  .7358E+02  .4633E+02  .1141E+03  .1399E+03  .1568E+03  .1606E+03  .9963E+02  .7650E+02  .1246E+03  .1312E+03  .1386E+03  .1262E+03  .6947E+02  .1156E+03  .1099E+03  .9241E+02  .8719E+02  .3682E+02  .1919E+03  .3473E+03  .3374E+03  .3726E+03  .3166E+03  .2107E+03  .2330E+03  .1810E+03  .3850E+03  .3378E+03  .5122E+03  .7282E+03  .1232E+04  .2008E+04  .2306E+04  .2838E+04  .2580E+04  .3860E+03  .3652E+04  .6185E+04  .6744E+04  .7595E+04  .7295E+04  .4555E+04  .3430E+04  .8943E+04  .1263E+05  .1150E+05  .1414E+05  .1065E+05  .3523E+05  .5348E+05  .5583E+05  .6085E+05  .5643E+05  .3500E+05  .5000E+05  .8567E+05  .8288E+05  .8288E+05  .8947E+05  .5540E+05  .0000E+00  .0000E+00  
03:27           .1010E+04  .1010E+04  .1010E+04  .4015E+03  .5100E+03  .6006E+03  .5333E+03  .4450E+03  .3308E+03  .1351E+03  .1543E+03  .2432E+03  .2814E+03  .2855E+03  .2813E+03  .2102E+03  .8577E+02  .1594E+03  .1603E+03  .1405E+03  .1262E+03  .5892E+02  .7785E+02  .1537E+03  .1596E+03  .1713E+03  .1590E+03  .8945E+02  .2070E+03  .2560E+03  .2268E+03  .2465E+03  .1920E+03  .1670E+03  .5023E+03  .6858E+03  .6363E+03  .7830E+03  .6305E+03  .2130E+03  .1354E+04  .1937E+04  .1952E+04  .2396E+04  .2247E+04  .1277E+04  .3032E+04  .3407E+04  .4082E+04  .4527E+04  .3080E+04  .0000E+00  .9390E+04  .1350E+05  .1368E+05  .1235E+05  .1119E+05  .7417E+04  .4220E+04  .0000E+00  .0000E+00  .0000E+00  .4730E+04  .1194E+05  .1817E+05  .2630E+05  .4170E+05  .4270E+05  .4548E+05  .3657E+05  .1590E+05  .0000E+00  .0000E+00  .0000E+00  .0000E+00  .0000E+00  
03:28           .2557E+03  .5282E+03  .6553E+03  .7883E+03  .6734E+03  .4076E+03  .2586E+03  .2390E+03  .2854E+03  .2840E+03  .2141E+03  .1514E+03  .1084E+03  .9499E+02  .1010E+03  .1038E+03  .1068E+03  .1107E+03  .1329E+03  .1471E+03  .1286E+03  .9153E+02  .6284E+02  .4893E+02  .5008E+02  .3978E+02  .2215E+02  .3137E+02  .1159E+03  .1606E+03  .1757E+03  .1776E+03  .2023E+03  .3388E+03  .3964E+03  .4633E+03  .4375E+03  .7360E+02  .9360E+03  .1589E+04  .1569E+04  .1569E+04  .1710E+04  .1120E+04  .2485E+04  .3935E+04  .3938E+04  .4500E+04  .4407E+04  .2870E+04  .5565E+04  .9983E+04  .9487E+04  .1106E+05  .1040E+05  .7660E+04  .1988E+05  .1806E+05  .1806E+05  .1919E+05  .8770E+04  .2760E+05  .4143E+05  .5030E+05  .4882E+05  .5498E+05  .5240E+05  .3025E+05  .4610E+05  .4830E+05  .5526E+05  .5540E+05  .3885E+05  .7380E+05  .7380E+05  .7380E+05  
03:29           .1455E+03  .1996E+03  .3606E+03  .5250E+03  .5360E+03  .4404E+03  .2321E+03  .1629E+03  .2386E+03  .3000E+03  .2817E+03  .2426E+03  .1005E+03  .8678E+02  .1472E+03  .1582E+03  .1624E+03  .1313E+03  .1118E+03  .8869E+02  .9888E+02  .5965E+02  .2535E+02  .6256E+02  .8083E+02  .1127E+03  .1058E+03  .8093E+02  .6039E+02  .2368E+02  .0000E+00  .0000E+00  .9880E+02  .1093E+03  .1015E+03  .1678E+03  .3598E+03  .5161E+03  .6600E+03  .7177E+03  .9620E+03  .8247E+03  .8247E+03  .8247E+03  .4000E+03  .0000E+00  .1445E+04  .1883E+04  .1606E+04  .1724E+04  .1529E+04  .1587E+04  .3855E+04  .4190E+04  .5946E+04  .6514E+04  .6530E+04  .5850E+04  .4142E+04  .4568E+04  .5048E+04  .6170E+04  .3950E+04  .5860E+04  .1405E+05  .2605E+05  .3328E+05  .3470E+05  .3139E+05  .1991E+05  .9170E+04  .1635E+05  .2195E+05  .2195E+05  .3290E+05  .0000E+00  
03:30           .3216E+03  .6808E+03  .8722E+03  .1011E+04  .9040E+03  .6291E+03  .2853E+03  .1490E+03  .2007E+03  .2426E+03  .2308E+03  .1607E+03  .9054E+02  .1328E+03  .1647E+03  .1801E+03  .1604E+03  .1289E+03  .1214E+03  .1059E+03  .7821E+02  .5529E+02  .2313E+02  .4101E+02  .6230E+02  .1144E+03  .1647E+03  .1581E+03  .1661E+03  .8132E+02  .1984E+02  .1061E+02  .2159E+02  .2358E+02  .2358E+02  .2349E+02  .6463E+02  .1886E+03  .2174E+03  .4077E+03  .6464E+03  .7573E+03  .8944E+03  .7550E+03  .5180E+03  .0000E+00  .1760E+03  .3777E+03  .9726E+03  .1980E+04  .2575E+04  .3135E+04  .3000E+04  .2535E+04  .1835E+04  .7920E+04  .8178E+04  .8178E+04  .1038E+05  .4430E+04  .4980E+04  .6210E+04  .5434E+04  .5434E+04  .4950E+04  .3490E+04  .6070E+04  .1952E+05  .3309E+05  .3297E+05  .4118E+05  .3247E+05  .2940E+05  .4842E+05  .4842E+05  .6847E+05  
03:31           .8920E+03  .8920E+03  .8920E+03  .2805E+03  .3567E+03  .4234E+03  .4271E+03  .4561E+03  .3763E+03  .2863E+03  .2013E+03  .1641E+03  .1305E+03  .1355E+03  .9438E+02  .6083E+02  .1460E+03  .1700E+03  .1861E+03  .1399E+03  .7730E+02  .5706E+02  .5697E+02  .5579E+02  .4680E+02  .3100E+02  .2982E+02  .6394E+02  .1085E+03  .1460E+03  .1782E+03  .1717E+03  .9920E+02  .5829E+02  .2111E+03  .2216E+03  .2648E+03  .3043E+03  .1918E+03  .5836E+03  .7336E+03  .8594E+03  .8104E+03  .6756E+03  .3882E+03  .1240E+04  .2723E+04  .2358E+04  .2358E+04  .2457E+04  .1430E+04  .2040E+04  .2445E+04  .2445E+04  .2843E+04  .3467E+04  .5593E+04  .5473E+04  .6299E+04  .5652E+04  .5388E+04  .6765E+04  .1742E+05  .1438E+05  .1741E+05  .1337E+05  .0000E+00  .0000E+00  .0000E+00  .7145E+04  .1067E+05  .2162E+05  .5047E+05  .8134E+05  .1049E+06  .1220E+06  
03:32           .1190E+04  .8562E+03  .6988E+03  .4218E+03  .3165E+03  .2914E+03  .2114E+03  .2109E+03  .1746E+03  .2090E+03  .2104E+03  .2351E+03  .1990E+03  .1681E+03  .1302E+03  .8969E+02  .7776E+02  .5640E+02  .6603E+02  .6673E+02  .6621E+02  .8043E+02  .1044E+03  .1371E+03  .1252E+03  .1113E+03  .5780E+02  .2765E+02  .2133E+02  .1694E+02  .2023E+02  .1003E+03  .3633E+03  .3682E+03  .3037E+03  .2778E+03  .2051E+03  .1980E+03  .8300E+02  .3517E+03  .5192E+03  .7016E+03  .1099E+04  .1136E+04  .1443E+04  .1329E+04  .1399E+04  .1471E+04  .0000E+00  .0000E+00  .1180E+04  .6965E+03  .1714E+04  .3867E+04  .4767E+04  .4731E+04  .5015E+04  .6517E+04  .1022E+05  .1170E+05  .1246E+05  .1058E+05  .0000E+00  .0000E+00  .1725E+05  .3023E+05  .2982E+05  .2941E+05  .2261E+05  .1467E+05  .1579E+05  .1422E+05  .1565E+05  .1585E+05  .2560E+04  .0000E+00  
03:33           .3487E+03  .2568E+03  .2230E+03  .3003E+03  .4400E+03  .5010E+03  .4227E+03  .2384E+03  .1514E+03  .1729E+03  .1807E+03  .1640E+03  .1142E+03  .9344E+02  .1026E+03  .1150E+03  .1074E+03  .7509E+02  .6780E+02  .8567E+02  .1225E+03  .1308E+03  .1009E+03  .5703E+02  .2240E+02  .2132E+02  .5577E+02  .6999E+02  .8687E+02  .7006E+02  .1898E+02  .6403E+02  .1182E+03  .1595E+03  .2094E+03  .2094E+03  .2028E+03  .2363E+03  .4198E+03  .4198E+03  .5597E+03  .8200E+03  .1310E+04  .1910E+04  .1646E+04  .1319E+04  .1015E+04  .6654E+03  .6085E+03  .2162E+04  .6093E+04  .8180E+04  .1045E+05  .9101E+04  .7212E+04  .4893E+04  .4950E+04  .6660E+04  .0000E+00  .0000E+00  .9010E+04  .2304E+05  .2762E+05  .2382E+05  .2039E+05  .1357E+05  .6253E+04  .4510E+04  .2065E+05  .1958E+05  .1958E+05  .1632E+05  .2114E+05  .7965E+05  .7965E+05  .1270E+06  
03:34           .8843E+03  .6714E+03  .5715E+03  .3271E+03  .2737E+03  .2990E+03  .3147E+03  .2393E+03  .1189E+03  .9194E+02  .9180E+02  .1285E+03  .1660E+03  .1820E+03  .1804E+03  .1514E+03  .1214E+03  .9753E+02  .9110E+02  .8761E+02  .8073E+02  .6650E+02  .6670E+02  .9593E+02  .1099E+03  .1096E+03  .8755E+02  .6508E+02  .3450E+02  .1224E+03  .1903E+03  .1431E+03  .1767E+03  .8450E+02  .9633E+02  .3259E+03  .3437E+03  .3441E+03  .3232E+03  .1990E+03  .3563E+03  .7112E+03  .8230E+03  .1022E+04  .9338E+03  .4575E+03  .1600E+03  .1400E+04  .3840E+04  .5412E+04  .5826E+04  .6552E+04  .5990E+04  .3200E+04  .2130E+03  .2130E+03  .1527E+04  .1527E+04  .7720E+04  .6170E+04  .9266E+04  .9513E+04  .1077E+05  .9593E+04  .4535E+04  .3635E+04  .3635E+04  .3760E+04  .3760E+04  .1483E+05  .5367E+05  .7926E+05  .6417E+05  .6880E+05  .4267E+05  .1100E+05  
03:35           .9677E+03  .1019E+04  .8690E+03  .8134E+03  .5315E+03  .1927E+03  .3108E+03  .3601E+03  .4349E+03  .3890E+03  .2861E+03  .1898E+03  .1379E+03  .1315E+03  .1393E+03  .1607E+03  .1441E+03  .6093E+02  .1031E+03  .1203E+03  .1276E+03  .1085E+03  .7793E+02  .6451E+02  .7670E+02  .1219E+03  .1529E+03  .1424E+03  .1389E+03  .8184E+02  .5255E+01  .9520E+02  .2141E+03  .2551E+03  .2889E+03  .2650E+03  .2446E+03  .2837E+03  .3263E+03  .3594E+03  .3173E+03  .3250E+03  .4400E+03  .1473E+04  .2004E+04  .1976E+04  .2126E+04  .2733E+04  .4628E+04  .6380E+04  .6654E+04  .6203E+04  .3302E+04  .0000E+00  .5680E+04  .1489E+05  .1496E+05  .1253E+05  .1323E+05  .3839E+04  .7163E+04  .9518E+04  .8767E+04  .1093E+05  .8155E+04  .0000E+00  .3340E+05  .4805E+05  .4187E+05  .3995E+05  .2539E+05  .1337E+05  .1266E+05  .1657E+05  .7500E+04  .0000E+00  
03:36           .7550E+03  .7550E+03  .5423E+03  .1020E+03  .2036E+03  .2708E+03  .2914E+03  .2772E+03  .1579E+03  .1308E+03  .1521E+03  .2066E+03  .2227E+03  .1953E+03  .1726E+03  .1542E+03  .1600E+03  .1791E+03  .1515E+03  .1088E+03  .7065E+02  .1944E+02  .2862E+02  .3014E+02  .3140E+02  .4279E+02  .5516E+02  .7007E+02  .6841E+02  .6397E+02  .8684E+02  .1050E+03  .1199E+03  .1030E+03  .8582E+02  .7845E+02  .1340E+03  .3683E+03  .4498E+03  .3979E+03  .4115E+03  .4453E+03  .8425E+03  .8459E+03  .1085E+04  .8553E+03  .3040E+03  .1310E+04  .2207E+04  .1719E+04  .1902E+04  .1936E+04  .2803E+04  .4633E+04  .5861E+04  .6235E+04  .5923E+04  .3590E+04  .1170E+05  .7257E+04  .7257E+04  .5494E+04  .2256E+04  .7292E+04  .1686E+05  .2828E+05  .3681E+05  .3522E+05  .3058E+05  .1550E+05  .0000E+00  .0000E+00  .3220E+05  .6530E+05  .6530E+05  .6530E+05  
03:37           .6643E+03  .5300E+03  .4570E+03  .2923E+03  .2569E+03  .2260E+03  .1470E+03  .1280E+03  .1608E+03  .2153E+03  .2343E+03  .1842E+03  .1451E+03  .1058E+03  .1405E+03  .1777E+03  .1976E+03  .1449E+03  .9395E+02  .5028E+02  .5498E+02  .5844E+02  .5930E+02  .6831E+02  .6261E+02  .6096E+02  .8281E+02  .1325E+03  .1629E+03  .1892E+03  .1747E+03  .4875E+02  .2024E+03  .2361E+03  .2361E+03  .3173E+03  .1830E+03  .2319E+03  .4247E+03  .6051E+03  .7956E+03  .8100E+03  .8535E+03  .5870E+03  .3565E+03  .6713E+03  .9958E+03  .1455E+04  .1752E+04  .2083E+04  .1870E+04  .0000E+00  .2245E+04  .4460E+04  .7040E+04  .8436E+04  .9024E+04  .8816E+04  .1082E+05  .1195E+05  .1418E+05  .1470E+05  .3910E+04  .1310E+05  .1310E+05  .1310E+05  .1310E+05  .2240E+05  .5190E+05  .6930E+05  .8179E+05  .8720E+05  .8838E+05  .7497E+05  .4590E+05  .0000E+00  
03:38           .0000E+00  .0000E+00  .2070E+03  .7860E+03  .8978E+03  .7309E+03  .5787E+03  .2360E+03  .1387E+03  .2250E+03  .2484E+03  .2732E+03  .1773E+03  .6960E+02  .1628E+03  .2178E+03  .2601E+03  .2402E+03  .1880E+03  .1054E+03  .6683E+02  .5537E+02  .5412E+02  .2980E+02  .6070E+02  .1206E+03  .1935E+03  .2211E+03  .2226E+03  .2143E+03  .1418E+03  .1106E+03  .1904E+03  .1671E+03  .1863E+03  .1431E+03  .7100E+02  .4147E+03  .4648E+03  .4648E+03  .5937E+03  .5584E+03  .1460E+04  .1715E+04  .2340E+04  .2418E+04  .2470E+04  .2345E+04  .4830E+03  .1938E+04  .1913E+04  .1913E+04  .2470E+04  .0000E+00  .1703E+05  .2557E+05  .2599E+05  .2535E+05  .2345E+05  .1154E+05  .6507E+04  .1098E+05  .1098E+05  .1109E+05  .8216E+04  .2896E+04  .9138E+04  .2461E+05  .2565E+05  .3240E+05  .3253E+05  .1840E+05  .4335E+05  .3917E+05  .3917E+05  .4105E+05  
03:39           .3260E+03  .5390E+03  .6353E+03  .7531E+03  .7130E+03  .5088E+03  .2921E+03  .1344E+03  .9159E+02  .8956E+02  .8899E+02  .1336E+03  .1763E+03  .1963E+03  .1809E+03  .1534E+03  .1225E+03  .9174E+02  .6679E+02  .4085E+02  .6008E+02  .9819E+02  .1379E+03  .1389E+03  .1252E+03  .9173E+02  .3550E+02  .9500E+02  .1828E+03  .1908E+03  .2192E+03  .2363E+03  .1390E+03  .2423E+03  .3226E+03  .2982E+03  .3470E+03  .3065E+03  .2070E+03  .1825E+03  .2138E+03  .2420E+03  .2764E+03  .6867E+03  .1388E+04  .2241E+04  .2575E+04  .2743E+04  .2265E+04  .0000E+00  .2150E+04  .2070E+04  .2070E+04  .2240E+04  .2420E+04  .5570E+04  .7822E+04  .9216E+04  .1096E+05  .1033E+05  .7197E+04  .5315E+04  .3052E+04  .2470E+03  .0000E+00  .7290E+04  .1823E+05  .2028E+05  .2028E+05  .2497E+05  .1017E+05  .3705E+05  .6327E+05  .5956E+05  .7928E+05  .6960E+05  
03:40           .6570E+03  .4040E+03  .5018E+03  .5054E+03  .4360E+03  .3564E+03  .1893E+03  .1755E+03  .2999E+03  .4334E+03  .4336E+03  .4070E+03  .3033E+03  .8553E+02  .1229E+03  .1586E+03  .1680E+03  .1811E+03  .1559E+03  .6863E+02  .1366E+03  .1695E+03  .1629E+03  .1733E+03  .1224E+03  .2330E+02  .9460E+02  .1623E+03  .1757E+03  .1679E+03  .1671E+03  .8410E+02  .3060E+01  .3060E+01  .3060E+01  .3060E+01  .0000E+00  .3295E+03  .8073E+03  .9432E+03  .9893E+03  .1030E+04  .5493E+03  .1069E+04  .1720E+04  .1975E+04  .1992E+04  .1945E+04  .1282E+04  .3770E+03  .4980E+03  .4980E+03  .4980E+03  .3740E+03  .1291E+04  .1750E+04  .3662E+04  .9411E+04  .1497E+05  .1572E+05  .1573E+05  .1079E+05  .3870E+04  .0000E+00  .1640E+05  .2567E+05  .2135E+05  .2135E+05  .1385E+05  .5189E+05  .6175E+05  .6175E+05  .8503E+05  .4910E+05  .0000E+00  .0000E+00  
03:41           .1033E+04  .6259E+03  .5320E+03  .1335E+03  .1641E+03  .2548E+03  .2989E+03  .3242E+03  .3053E+03  .1093E+03  .1388E+03  .2101E+03  .2149E+03  .2211E+03  .1627E+03  .9749E+02  .8534E+02  .9763E+02  .9853E+02  .9596E+02  .7178E+02  .1018E+03  .1667E+03  .1530E+03  .1777E+03  .1538E+03  .4500E+02  .1108E+03  .1713E+03  .1439E+03  .1776E+03  .1310E+03  .4860E+01  .1780E+03  .3943E+03  .4874E+03  .4097E+03  .3934E+03  .3415E+03  .5842E+03  .6482E+03  .8472E+03  .7757E+03  .2270E+03  .4130E+03  .1904E+04  .2537E+04  .2365E+04  .2269E+04  .1799E+04  .1115E+04  .1650E+04  .2858E+04  .2682E+04  .2538E+04  .1968E+04  .2866E+04  .5315E+04  .6187E+04  .7546E+04  .7157E+04  .6400E+04  .2938E+05  .3943E+05  .3321E+05  .3819E+05  .2699E+05  .1073E+05  .1034E+05  .1359E+05  .1278E+05  .1522E+05  .1779E+05  .3962E+05  .3962E+05  .3962E+05  
03:42           .1340E+03  .2120E+03  .2864E+03  .3031E+03  .3626E+03  .4013E+03  .4371E+03  .4706E+03  .3851E+03  .3382E+03  .1828E+03  .1610E+03  .2915E+03  .2918E+03  .2866E+03  .1816E+03  .8905E+02  .5002E+02  .7313E+02  .9659E+02  .9919E+02  .9426E+02  .5963E+02  .4628E+02  .8368E+02  .9877E+02  .9883E+02  .9810E+02  .7563E+02  .5663E+02  .8763E+02  .1042E+03  .1044E+03  .1150E+03  .1295E+03  .2367E+03  .2274E+03  .3065E+03  .2650E+03  .0000E+00  .5930E+03  .9510E+03  .1191E+04  .1086E+04  .1194E+04  .1077E+04  .4500E+03  .5825E+03  .1319E+04  .1634E+04  .2125E+04  .2406E+04  .2507E+04  .2340E+04  .1300E+04  .8790E+04  .1529E+05  .1635E+05  .1773E+05  .1627E+05  .7840E+04  .3712E+04  .5724E+04  .5724E+04  .7480E+04  .5630E+04  .0000E+00  .3890E+05  .6563E+05  .4956E+05  .4956E+05  .4343E+05  .2255E+05  .5000E+05  .5000E+05  .5000E+05  
03:43           .1577E+04  .1179E+04  .1179E+04  .8143E+03  .1799E+03  .2654E+03  .3158E+03  .3153E+03  .2461E+03  .1457E+03  .1500E+03  .2683E+03  .3594E+03  .3491E+03  .3136E+03  .2100E+03  .6130E+02  .9500E+02  .1225E+03  .1328E+03  .1420E+03  .1263E+03  .1174E+03  .2758E+03  .2852E+03  .2886E+03  .2795E+03  .1589E+03  .6560E+02  .3772E+03  .5461E+03  .5017E+03  .6110E+03  .5127E+03  .2300E+03  .6313E+03  .7840E+03  .6639E+03  .7681E+03  .4548E+03  .0000E+00  .2285E+04  .3563E+04  .3278E+04  .3670E+04  .3433E+04  .1470E+04  .3345E+04  .3282E+04  .3836E+04  .4053E+04  .1230E+04  .6845E+04  .1007E+05  .7983E+04  .8808E+04  .6670E+04  .1400E+04  .1250E+05  .3103E+05  .3786E+05  .3274E+05  .3776E+05  .2366E+05  .2930E+05  .4993E+05  .5078E+05  .4148E+05  .4025E+05  .2658E+05  .2971E+05  .3666E+05  .3480E+05  .3163E+05  .2742E+05  .2410E+05  
03:44           .2873E+03  .2248E+03  .2145E+03  .2777E+03  .4924E+03  .6079E+03  .5580E+03  .3837E+03  .2701E+03  .2326E+03  .2027E+03  .1334E+03  .7204E+02  .6943E+02  .7141E+02  .7439E+02  .8143E+02  .8504E+02  .8859E+02  .8251E+02  .7976E+02  .1079E+03  .1305E+03  .1279E+03  .8967E+02  .5267E+02  .3373E+02  .2825E+02  .4950E+02  .7390E+02  .8997E+02  .8928E+02  .9170E+02  .1251E+03  .3292E+03  .4344E+03  .4211E+03  .4470E+03  .2812E+03  .1239E+03  .1490E+03  .1490E+03  .1690E+03  .4867E+03  .7340E+03  .7184E+03  .7254E+03  .6105E+03  .8488E+03  .9937E+03  .1100E+04  .1347E+04  .1460E+04  .1745E+04  .1925E+04  .1449E+04  .3361E+04  .6660E+04  .1145E+05  .1350E+05  .1486E+05  .1302E+05  .0000E+00  .3605E+05  .4590E+05  .3718E+05  .4015E+05  .2579E+05  .1004E+05  .1550E+05  .2615E+05  .3748E+05  .3731E+05  .4168E+05  .4143E+05  .2450E+05  
03:45           .8470E+03  .1394E+04  .1303E+04  .1275E+04  .1116E+04  .5160E+03  .2795E+03  .3485E+03  .3560E+03  .3127E+03  .2382E+03  .1245E+03  .1091E+03  .1563E+03  .1895E+03  .1771E+03  .1146E+03  .4686E+02  .7630E+02  .8463E+02  .9126E+02  .8534E+02  .4780E+02  .7915E+02  .1413E+03  .1385E+03  .1264E+03  .1013E+03  .4650E+02  .3510E+02  .8513E+02  .6414E+02  .6414E+02  .4383E+02  .2015E+03  .5073E+03  .6050E+03  .5753E+03  .5818E+03  .3703E+03  .3500E+02  .0000E+00  .6010E+03  .1180E+04  .1344E+04  .1453E+04  .2077E+04  .2584E+04  .3014E+04  .3262E+04  .3140E+04  .2080E+04  .3410E+04  .3315E+04  .3315E+04  .3670E+04  .2327E+04  .4490E+04  .3908E+04  .3733E+04  .3477E+04  .1926E+04  .1887E+04  .5232E+04  .1515E+05  .2244E+05  .2591E+05  .2786E+05  .1522E+05  .2200E+05  .1683E+05  .1408E+05  .1408E+05  .8700E+04  .0000E+00  .0000E+00  
03:46           .7403E+02  .2150E+03  .3302E+03  .4167E+03  .3947E+03  .3571E+03  .2990E+03  .2697E+03  .1917E+03  .8404E+02  .9593E+02  .1439E+03  .1986E+03  .2129E+03  .1690E+03  .1192E+03  .9720E+02  .1239E+03  .1607E+03  .1521E+03  .9845E+02  .5154E+02  .3656E+02  .7415E+02  .1024E+03  .1142E+03  .1141E+03  .8170E+02  .5990E+02  .1169E+03  .1421E+03  .1385E+03  .1184E+03  .9683E+02  .1715E+03  .2264E+03  .2436E+03  .2153E+03  .1255E+03  .1940E+02  .0000E+00  .0000E+00  .7140E+03  .7140E+03  .5483E+03  .1667E+04  .3031E+04  .3767E+04  .3932E+04  .3931E+04  .2785E+04  .8660E+03  .1510E+04  .5320E+04  .5778E+04  .5778E+04  .7157E+04  .8415E+04  .2170E+05  .2194E+05  .1715E+05  .1449E+05  .8222E+04  .1210E+05  .2006E+05  .2270E+05  .2752E+05  .2387E+05  .1640E+05  .2410E+04  .4027E+04  .8636E+04  .8636E+04  .1248E+05  .1950E+05  .0000E+00  
03:47           .4590E+02  .2123E+03  .3734E+03  .5040E+03  .6809E+03  .6734E+03  .5773E+03  .4204E+03  .3067E+03  .1985E+03  .1250E+03  .6182E+02  .4062E+02  .8027E+02  .9756E+02  .1186E+03  .1296E+03  .1389E+03  .1579E+03  .1482E+03  .1147E+03  .8728E+02  .4083E+02  .5343E+02  .6904E+02  .5747E+02  .5748E+02  .6600E+02  .1215E+03  .2003E+03  .2784E+03  .3196E+03  .3433E+03  .2570E+03  .1120E+03  .3473E+03  .2821E+03  .2821E+03  .2905E+03  .2452E+03  .8785E+03  .1047E+04  .9870E+03  .1027E+04  .6479E+03  .9770E+02  .2500E+04  .3590E+04  .3073E+04  .2847E+04  .2510E+04  .5810E+04  .1100E+05  .1183E+05  .1389E+05  .1185E+05  .2860E+04  .1082E+05  .1673E+05  .1555E+05  .1828E+05  .1575E+05  .2360E+05  .4717E+05  .5180E+05  .4124E+05  .4269E+05  .2111E+05  .1481E+05  .1977E+05  .1977E+05  .2467E+05  .2040E+05  .7940E+05  .7940E+05  .7940E+05  
03:48           .5000E+03  .4285E+03  .4328E+03  .4717E+03  .4586E+03  .5280E+03  .3416E+03  .8350E+02  .1244E+03  .1866E+03  .2549E+03  .2377E+03  .1676E+03  .9626E+02  .9526E+02  .1398E+03  .1535E+03  .1308E+03  .9807E+02  .4406E+02  .9693E+02  .1830E+03  .1620E+03  .1937E+03  .1595E+03  .3930E+02  .2970E+02  .2833E+02  .3840E+02  .1052E+03  .1859E+03  .3113E+03  .4120E+03  .3735E+03  .3646E+03  .2663E+03  .2580E+02  .0000E+00  .3830E+03  .3073E+03  .4592E+03  .6880E+03  .1064E+04  .1583E+04  .1756E+04  .1908E+04  .1893E+04  .1210E+04  .0000E+00  .0000E+00  .1750E+04  .7273E+04  .1128E+05  .1113E+05  .1005E+05  .8096E+04  .2993E+04  .8890E+02  .0000E+00  .1227E+05  .2146E+05  .2000E+05  .2269E+05  .2201E+05  .2618E+05  .4243E+05  .3411E+05  .3756E+05  .1902E+05  .0000E+00  .0000E+00  .0000E+00  .1985E+05  .3130E+05  .3130E+05  .3877E+05  
03:49           .9045E+03  .8610E+03  .7938E+03  .6571E+03  .3940E+03  .2920E+03  .2241E+03  .2410E+03  .2172E+03  .1534E+03  .7890E+02  .2008E+03  .3231E+03  .3412E+03  .3347E+03  .2569E+03  .1147E+03  .6047E+02  .5223E+02  .5736E+02  .2703E+02  .4700E+02  .7547E+02  .1313E+03  .1918E+03  .2176E+03  .2064E+03  .1611E+03  .1101E+03  .1107E+03  .8662E+02  .8662E+02  .5503E+02  .3144E+02  .8410E+02  .2323E+03  .2933E+03  .3962E+03  .4733E+03  .3390E+03  .0000E+00  .4715E+03  .6720E+03  .6720E+03  .8363E+03  .1573E+04  .3731E+04  .3416E+04  .3932E+04  .3707E+04  .6265E+03  .5561E+04  .8437E+04  .8748E+04  .8789E+04  .7164E+04  .3413E+04  .2779E+04  .6891E+04  .8966E+04  .1278E+05  .1560E+05  .0000E+00  .3775E+05  .4503E+05  .3996E+05  .4365E+05  .3230E+05  .3550E+05  .6675E+05  .6305E+05  .7208E+05  .7177E+05  .3070E+05  .0000E+00  .0000E+00  
03:50           .4455E+03  .7403E+03  .6972E+03  .5972E+03  .4730E+03  .1589E+03  .1304E+03  .2192E+03  .2856E+03  .3869E+03  .3864E+03  .2968E+03  .2138E+03  .7914E+02  .8712E+02  .1363E+03  .1454E+03  .1227E+03  .7419E+02  .4451E+02  .6913E+02  .1194E+03  .1312E+03  .1447E+03  .1241E+03  .3940E+02  .9820E+02  .1831E+03  .2126E+03  .1707E+03  .1647E+03  .1871E+03  .3313E+03  .3592E+03  .4412E+03  .3797E+03  .1500E+03  .0000E+00  .2415E+03  .1897E+03  .1897E+03  .1810E+03  .6970E+03  .2492E+04  .2841E+04  .2528E+04  .2868E+04  .2070E+04  .1580E+04  .5330E+04  .5950E+04  .4962E+04  .5413E+04  .2920E+04  .3630E+04  .1148E+05  .1475E+05  .1336E+05  .1548E+05  .9913E+04  .7863E+04  .8272E+04  .8272E+04  .9710E+04  .6090E+04  .0000E+00  .1759E+05  .3102E+05  .3441E+05  .3818E+05  .3713E+05  .2490E+05  .5473E+05  .5540E+05  .5540E+05  .6730E+05  
03:51           .6230E+03  .8965E+03  .8925E+03  .9071E+03  .7081E+03  .5586E+03  .4233E+03  .8980E+02  .1165E+03  .1695E+03  .1884E+03  .2369E+03  .2419E+03  .2424E+03  .2033E+03  .1870E+03  .1421E+03  .7220E+02  .1359E+02  .2539E+02  .5711E+02  .1289E+03  .1682E+03  .1837E+03  .1384E+03  .9278E+02  .4220E+02  .3247E+02  .3753E+02  .3753E+02  .4120E+02  .0000E+00  .1100E+03  .2853E+03  .4028E+03  .3442E+03  .4025E+03  .3198E+03  .3675E+03  .7683E+03  .6556E+03  .7683E+03  .5185E+03  .3810E+03  .1214E+04  .1808E+04  .1661E+04  .2003E+04  .1745E+04  .6560E+03  .3645E+04  .2855E+04  .2855E+04  .2792E+04  .2684E+04  .7489E+04  .9050E+04  .1157E+05  .1209E+05  .1051E+05  .8040E+04  .2710E+04  .5947E+04  .5680E+04  .5738E+04  .1661E+05  .4005E+05  .3722E+05  .4762E+05  .4163E+05  .1430E+05  .4420E+05  .7120E+05  .6330E+05  .6330E+05  .6095E+05  
03:52           .8360E+03  .8360E+03  .5803E+03  .5918E+03  .5145E+03  .4208E+03  .2524E+03  .1381E+03  .2147E+03  .2986E+03  .3557E+03  .3212E+03  .2763E+03  .1428E+03  .1494E+03  .1735E+03  .1605E+03  .1394E+03  .1060E+03  .8857E+02  .1142E+03  .1200E+03  .1224E+03  .1126E+03  .4775E+02  .1279E+03  .1663E+03  .1502E+03  .1748E+03  .1430E+03  .7305E+02  .2484E+03  .3446E+03  .3004E+03  .3517E+03  .2831E+03  .6230E+02  .0000E+00  .0000E+00  .0000E+00  .1530E+03  .5720E+03  .8132E+03  .8801E+03  .1079E+04  .1098E+04  .7950E+03  .1690E+02  .1522E+04  .1176E+04  .1176E+04  .1287E+04  .9455E+03  .2837E+04  .4072E+04  .4013E+04  .4830E+04  .3469E+04  .4025E+04  .4091E+04  .3496E+04  .4270E+04  .1132E+05  .1829E+05  .2211E+05  .2581E+05  .1651E+05  .9310E+04  .5547E+05  .8028E+05  .7323E+05  .8858E+05  .7507E+05  .3460E+05  .4340E+05  .4340E+05  
03:53           .3115E+03  .5345E+03  .5947E+03  .6951E+03  .6706E+03  .6026E+03  .5303E+03  .4457E+03  .3183E+03  .2226E+03  .1203E+03  .1142E+03  .1537E+03  .1843E+03  .1518E+03  .1010E+03  .7474E+02  .1052E+03  .1485E+03  .1456E+03  .1378E+03  .9133E+02  .2785E+02  .8087E+02  .6434E+02  .6434E+02  .6103E+02  .4543E+02  .1535E+03  .2320E+03  .2647E+03  .3114E+03  .2933E+03  .7539E+02  .6839E+02  .2059E+03  .3363E+03  .3815E+03  .4823E+03  .4187E+03  .8173E+03  .6415E+03  .6415E+03  .5510E+03  .0000E+00  .0000E+00  .6485E+03  .1304E+04  .1753E+04  .1956E+04  .2854E+04  .4919E+04  .6887E+04  .8406E+04  .6919E+04  .5693E+04  .3972E+04  .5350E+03  .1380E+05  .9393E+04  .7534E+04  .7534E+04  .5030E+04  .5130E+04  .3050E+05  .6270E+05  .7112E+05  .6107E+05  .5028E+05  .2472E+05  .1117E+05  .1445E+05  .1812E+05  .2207E+05  .2940E+05  .0000E+00  
03:54           .1484E+04  .1484E+04  .1128E+04  .4730E+03  .5120E+03  .4609E+03  .3627E+03  .2321E+03  .1593E+03  .1930E+03  .2284E+03  .2153E+03  .1551E+03  .9284E+02  .8257E+02  .8786E+02  .8993E+02  .8515E+02  .6425E+02  .9592E+02  .1506E+03  .2069E+03  .1922E+03  .1496E+03  .9344E+02  .3988E+02  .1897E+02  .6104E+02  .7769E+02  .9264E+02  .9343E+02  .1349E+03  .2525E+03  .2342E+03  .2920E+03  .2680E+03  .6010E+02  .2410E+02  .5906E+02  .5906E+02  .8707E+02  .1450E+03  .0000E+00  .1940E+04  .2793E+04  .3863E+04  .4703E+04  .5044E+04  .4580E+04  .4724E+04  .5314E+04  .5276E+04  .5251E+04  .4474E+04  .4303E+04  .4487E+04  .5165E+04  .9645E+04  .1020E+05  .1287E+05  .1172E+05  .3550E+04  .0000E+00  .0000E+00  .0000E+00  .0000E+00  .2356E+05  .5700E+05  .6532E+05  .7059E+05  .6532E+05  .5055E+05  .3630E+05  .0000E+00  .0000E+00  .0000E+00  
03:55           .1580E+04  .1421E+04  .1088E+04  .9250E+03  .3833E+03  .2058E+03  .2426E+03  .2144E+03  .2599E+03  .2523E+03  .2639E+03  .2624E+03  .1953E+03  .1415E+03  .9560E+02  .5858E+02  .5420E+02  .8368E+02  .1083E+03  .1450E+03  .1309E+03  .9939E+02  .8000E+02  .8489E+02  .9882E+02  .1090E+03  .9095E+02  .3470E+02  .7237E+02  .9182E+02  .8570E+02  .8919E+02  .1205E+03  .1445E+03  .1593E+03  .1600E+03  .1157E+03  .1120E+03  .0000E+00  .0000E+00  .0000E+00  .0000E+00  .0000E+00  .1618E+04  .3104E+04  .4689E+04  .6147E+04  .6761E+04  .5544E+04  .4297E+04  .7439E+04  .1131E+05  .1321E+05  .1438E+05  .8460E+04  .1168E+05  .1050E+05  .7775E+04  .7580E+04  .3500E+04  .7630E+04  .3193E+05  .3898E+05  .3321E+05  .3686E+05  .2760E+05  .8175E+04  .3548E+05  .5717E+05  .5443E+05  .7295E+05  .6115E+05  .5440E+05  .3555E+05  .3555E+05  .3555E+05  
03:56           .4913E+03  .4374E+03  .5426E+03  .6744E+03  .7311E+03  .6300E+03  .4209E+03  .2050E+03  .1920E+03  .1945E+03  .1765E+03  .1256E+03  .1292E+03  .2024E+03  .2230E+03  .1697E+03  .8623E+02  .4978E+02  .6421E+02  .8094E+02  .7306E+02  .6234E+02  .3843E+02  .9175E+01  .4105E+02  .9863E+02  .1116E+03  .1181E+03  .1140E+03  .6330E+02  .9513E+02  .2146E+03  .2299E+03  .2440E+03  .2338E+03  .1815E+03  .6310E+03  .6310E+03  .6310E+03  .6310E+03  .6490E+03  .2993E+04  .4760E+04  .5406E+04  .6220E+04  .5513E+04  .4293E+04  .3440E+04  .2643E+04  .1877E+04  .1187E+04  .8730E+03  .1140E+04  .1291E+04  .1400E+04  .1697E+04  .1110E+04  .1510E+03  .3504E+04  .3715E+04  .3715E+04  .4456E+04  .5164E+04  .6950E+04  .6950E+04  .8403E+04  .4310E+04  .7494E+04  .8560E+04  .1522E+05  .1534E+05  .1832E+05  .2135E+05  .3498E+05  .3498E+05  .3498E+05  
03:57           .0000E+00  .0000E+00  .1760E+03  .4313E+03  .4020E+03  .3476E+03  .3251E+03  .2934E+03  .3537E+03  .3789E+03  .3404E+03  .2560E+03  .1800E+03  .1323E+03  .1022E+03  .8957E+02  .9471E+02  .1064E+03  .1049E+03  .8284E+02  .6146E+02  .4663E+02  .5923E+02  .8369E+02  .9016E+02  .9774E+02  .7864E+02  .7065E+02  .8857E+02  .9413E+02  .1073E+03  .1358E+03  .5850E+02  .0000E+00  .0000E+00  .1740E+03  .1740E+03  .1740E+03  .1740E+03  .0000E+00  .1300E+04  .2690E+04  .3174E+04  .3403E+04  .4293E+04  .5120E+04  .6076E+04  .6821E+04  .6369E+04  .6090E+04  .5363E+04  .3280E+04  .4150E+04  .6385E+04  .6517E+04  .7492E+04  .7273E+04  .5300E+04  .1200E+05  .1867E+05  .1519E+05  .1519E+05  .1394E+05  .6330E+04  .0000E+00  .0000E+00  .0000E+00  .0000E+00  .0000E+00  .2447E+05  .5931E+05  .5671E+05  .6742E+05  .6743E+05  .2450E+05  .0000E+00  
03:58           .5390E+03  .5390E+03  .4450E+03  .2620E+03  .3676E+03  .3521E+03  .4169E+03  .4117E+03  .3897E+03  .3158E+03  .2050E+03  .1336E+03  .1016E+03  .1002E+03  .9480E+02  .1019E+03  .9801E+02  .8973E+02  .9776E+02  .1077E+03  .9720E+02  .7320E+02  .5430E+02  .2753E+02  .4856E+02  .5829E+02  .5860E+02  .4649E+02  .5487E+02  .1206E+03  .1691E+03  .2186E+03  .2247E+03  .1320E+03  .0000E+00  .6700E+01  .6700E+01  .6700E+01  .6700E+01  .1190E+03  .1290E+04  .1890E+04  .2031E+04  .2118E+04  .1923E+04  .1436E+04  .6070E+03  .1640E+04  .3457E+04  .5295E+04  .7001E+04  .7109E+04  .7086E+04  .5253E+04  .2430E+04  .3255E+04  .2346E+04  .2346E+04  .2929E+04  .1210E+05  .1207E+05  .1156E+05  .1403E+05  .1560E+05  .1730E+05  .2202E+05  .2492E+05  .2155E+05  .1867E+05  .9623E+04  .7730E+04  .9090E+04  .2470E+05  .5683E+05  .5683E+05  .7227E+05  
03:59           .5240E+03  .4524E+03  .3968E+03  .3382E+03  .3205E+03  .3587E+03  .4143E+03  .3089E+03  .1996E+03  .1205E+03  .1486E+03  .1814E+03  .1836E+03  .1470E+03  .8120E+02  .9723E+02  .1437E+03  .1678E+03  .1555E+03  .1221E+03  .4540E+02  .6257E+02  .7994E+02  .9167E+02  .9884E+02  .9796E+02  .9981E+02  .1066E+03  .1121E+03  .1117E+03  .9250E+02  .8380E+02  .7890E+02  .1881E+03  .1516E+03  .1516E+03  .1476E+03  .9660E+01  .2420E+03  .8390E+03  .1029E+04  .8798E+03  .1036E+04  .7027E+03  .2545E+04  .4037E+04  .4374E+04  .4605E+04  .4393E+04  .2291E+04  .2440E+04  .1302E+04  .1302E+04  .1302E+04  .2533E+04  .1622E+05  .2033E+05  .1856E+05  .2172E+05  .1723E+05  .5710E+04  .1002E+05  .1002E+05  .1002E+05  .1910E+05  .1815E+05  .1262E+05  .1135E+05  .1676E+05  .2096E+05  .2469E+05  .2935E+05  .2938E+05  .3088E+05  .3088E+05  .3170E+05  
04:00           .1870E+03  .5177E+03  .7786E+03  .7793E+03  .8150E+03  .6010E+03  .3604E+03  .2480E+03  .2063E+03  .1645E+03  .1470E+03  .1035E+03  .8350E+02  .7177E+02  .7978E+02  .4897E+02  .6847E+02  .1299E+03  .1411E+03  .1485E+03  .1395E+03  .8138E+02  .7068E+02  .1259E+03  .1063E+03  .1311E+03  .1032E+03  .7880E+02  .3337E+03  .4012E+03  .3516E+03  .3896E+03  .3067E+03  .1610E+03  .5470E+03  .5976E+03  .5285E+03  .5880E+03  .4283E+03  .7343E+03  .6054E+03  .6054E+03  .5547E+03  .2190E+03  .0000E+00  .0000E+00  .1030E+04  .1910E+04  .1847E+04  .2067E+04  .2033E+04  .1779E+04  .2519E+04  .7201E+04  .9106E+04  .1081E+05  .1222E+05  .9385E+04  .2677E+05  .2550E+05  .2550E+05  .2737E+05  .1590E+05  .2493E+05  .4632E+05  .4924E+05  .4968E+05  .4823E+05  .2760E+05  .3600E+05  .4123E+05  .3333E+05  .3692E+05  .2771E+05  .3800E+05  .3800E+05  
04:01           .1145E+04  .1165E+04  .9151E+03  .8661E+03  .5369E+03  .4800E+02  .2325E+03  .2955E+03  .3008E+03  .3229E+03  .2624E+03  .2227E+03  .1871E+03  .1564E+03  .1386E+03  .7075E+02  .6230E+02  .1381E+03  .1864E+03  .2250E+03  .2170E+03  .1425E+03  .7669E+02  .2618E+02  .1794E+02  .2085E+02  .2393E+02  .7806E+02  .1156E+03  .1156E+03  .1471E+03  .7960E+02  .1609E+03  .1809E+03  .1887E+03  .1956E+03  .1477E+03  .1240E+03  .4890E+03  .1180E+04  .9890E+03  .9890E+03  .1029E+04  .2060E+03  .1189E+04  .2490E+04  .3211E+04  .3189E+04  .3105E+04  .2664E+04  .3099E+04  .3343E+04  .4133E+04  .3310E+04  .1820E+04  .7247E+04  .7432E+04  .6232E+04  .7590E+04  .1561E+05  .2926E+05  .3481E+05  .3645E+05  .3230E+05  .1795E+05  .0000E+00  .0000E+00  .7390E+04  .7390E+04  .7390E+04  .7390E+04  .0000E+00  .1330E+05  .3207E+05  .3207E+05  .3207E+05  
04:02           .5870E+03  .6206E+03  .5680E+03  .4946E+03  .3869E+03  .3030E+03  .2516E+03  .2010E+03  .1439E+03  .1254E+03  .1307E+03  .1251E+03  .1300E+03  .1401E+03  .1325E+03  .1197E+03  .8920E+02  .6807E+02  .6994E+02  .6761E+02  .8907E+02  .1058E+03  .1041E+03  .9496E+02  .7571E+02  .8106E+02  .8090E+02  .8428E+02  .7087E+02  .4985E+02  .1299E+03  .1388E+03  .1388E+03  .1698E+03  .1152E+03  .4290E+03  .5484E+03  .5082E+03  .6310E+03  .4540E+03  .0000E+00  .6095E+03  .5585E+03  .4637E+03  .5959E+03  .1113E+04  .1108E+04  .1313E+04  .1128E+04  .2330E+03  .0000E+00  .2649E+04  .4627E+04  .4886E+04  .6976E+04  .1092E+05  .1318E+05  .1349E+05  .1189E+05  .6025E+04  .0000E+00  .7380E+04  .1723E+05  .1808E+05  .1918E+05  .3213E+05  .4053E+05  .3935E+05  .3809E+05  .2216E+05  .3370E+04  .6210E+04  .2797E+05  .2960E+05  .2960E+05  .3643E+05  
04:03           .7490E+03  .8182E+03  .7287E+03  .6783E+03  .4893E+03  .3613E+03  .2557E+03  .1638E+03  .8337E+02  .1168E+03  .2052E+03  .2716E+03  .2919E+03  .2499E+03  .1836E+03  .1363E+03  .8337E+02  .3933E+02  .3113E+02  .5597E+02  .7436E+02  .8049E+02  .6623E+02  .4940E+02  .7420E+02  .8761E+02  .9588E+02  .9573E+02  .9873E+02  .1023E+03  .1266E+03  .1110E+03  .7010E+02  .0000E+00  .1540E+03  .2297E+03  .3228E+03  .4826E+03  .5614E+03  .6492E+03  .6190E+03  .3470E+03  .0000E+00  .5305E+03  .1003E+04  .8844E+03  .1078E+04  .6477E+03  .2741E+04  .4532E+04  .6117E+04  .6921E+04  .7336E+04  .6213E+04  .2340E+04  .0000E+00  .0000E+00  .0000E+00  .1473E+05  .2069E+05  .2134E+05  .2048E+05  .1927E+05  .1159E+05  .2270E+05  .3077E+05  .2276E+05  .2276E+05  .1763E+05  .8490E+04  .0000E+00  .0000E+00  .0000E+00  .3760E+05  .3760E+05  .3760E+05  
04:04           .2535E+03  .4605E+03  .4610E+03  .4396E+03  .3669E+03  .2630E+03  .2761E+03  .2796E+03  .2291E+03  .1729E+03  .1071E+03  .1768E+03  .2396E+03  .2799E+03  .2277E+03  .1284E+03  .8257E+02  .7844E+02  .9687E+02  .1067E+03  .9680E+02  .1018E+03  .1218E+03  .1361E+03  .1336E+03  .1206E+03  .7320E+02  .6340E+02  .4647E+02  .4647E+02  .4647E+02  .2870E+02  .3900E+00  .3900E+00  .3900E+00  .4286E+02  .1141E+03  .1198E+03  .1525E+03  .1758E+03  .1963E+03  .3722E+03  .6102E+03  .6845E+03  .8022E+03  .4494E+03  .1730E+04  .3520E+04  .4216E+04  .3761E+04  .3997E+04  .4550E+04  .6747E+04  .7751E+04  .8268E+04  .6070E+04  .7420E+04  .6874E+04  .6874E+04  .7623E+04  .7155E+03  .4240E+04  .4087E+04  .5830E+04  .1050E+05  .1113E+05  .1677E+05  .4017E+05  .5210E+05  .5210E+05  .5823E+05  .2383E+05  .1697E+05  .1697E+05  .2110E+05  .0000E+00  
04:05           .6077E+03  .5868E+03  .4653E+03  .3358E+03  .2055E+03  .2063E+03  .2088E+03  .2403E+03  .2611E+03  .3060E+03  .3610E+03  .3033E+03  .2514E+03  .1261E+03  .8715E+02  .1252E+03  .1238E+03  .1235E+03  .1012E+03  .9086E+02  .1034E+03  .1183E+03  .1124E+03  .1048E+03  .8303E+02  .3600E+02  .8880E+02  .1002E+03  .9440E+02  .1235E+03  .1580E+03  .1977E+03  .2067E+03  .1873E+03  .1525E+03  .0000E+00  .1420E+03  .2577E+03  .3376E+03  .3141E+03  .3967E+03  .6809E+03  .1115E+04  .1270E+04  .1407E+04  .1135E+04  .3450E+03  .0000E+00  .6685E+03  .9690E+03  .1983E+04  .2512E+04  .3318E+04  .3737E+04  .2240E+04  .0000E+00  .0000E+00  .9725E+04  .2066E+05  .2501E+05  .2280E+05  .2279E+05  .1486E+05  .1127E+05  .1618E+05  .1665E+05  .1620E+05  .1620E+05  .1620E+05  .3295E+05  .6200E+05  .6420E+05  .5783E+05  .4909E+05  .3826E+05  .2783E+05  
04:06           .7463E+03  .6244E+03  .4919E+03  .3000E+03  .1806E+03  .2183E+03  .3131E+03  .4040E+03  .3906E+03  .2927E+03  .2081E+03  .1419E+03  .1165E+03  .8910E+02  .5052E+02  .4000E+02  .5622E+02  .7617E+02  .8183E+02  .6013E+02  .4825E+02  .5727E+02  .9259E+02  .1131E+03  .1243E+03  .1229E+03  .1149E+03  .1008E+03  .9270E+02  .4790E+02  .0000E+00  .2167E+02  .3668E+02  .5256E+02  .1306E+03  .2490E+03  .2853E+03  .3432E+03  .2419E+03  .0000E+00  .1003E+03  .2544E+03  .2239E+03  .2750E+03  .4710E+03  .1612E+04  .3347E+04  .4336E+04  .4765E+04  .4608E+04  .2995E+04  .6410E+04  .4010E+04  .4010E+04  .5307E+04  .6690E+04  .1113E+05  .1467E+05  .1711E+05  .1650E+05  .1237E+05  .6285E+04  .3720E+04  .3720E+04  .3720E+04  .3720E+04  .2130E+05  .4623E+05  .5086E+05  .4456E+05  .4750E+05  .2801E+05  .6652E+04  .1802E+04  .1802E+04  .1160E+03  
04:07           .9473E+03  .8418E+03  .7154E+03  .5221E+03  .4120E+03  .3999E+03  .4219E+03  .3924E+03  .2965E+03  .1796E+03  .1454E+03  .1763E+03  .2307E+03  .2304E+03  .1788E+03  .1233E+03  .8217E+02  .7451E+02  .6336E+02  .4945E+02  .5058E+02  .2434E+02  .6270E+02  .8842E+02  .8351E+02  .8007E+02  .6644E+02  .6023E+02  .5890E+02  .6170E+02  .4343E+02  .1273E+03  .1196E+03  .1196E+03  .1066E+03  .4318E+02  .5360E+01  .5360E+01  .0000E+00  .1243E+03  .2904E+03  .6033E+03  .1172E+04  .2000E+04  .2236E+04  .2420E+04  .2114E+04  .8320E+03  .0000E+00  .0000E+00  .1780E+04  .4350E+04  .3726E+04  .3148E+04  .3123E+04  .3392E+04  .4177E+04  .5703E+04  .4172E+04  .3549E+04  .2016E+04  .4590E+04  .1279E+05  .1302E+05  .1890E+05  .1430E+05  .1020E+04  .1117E+05  .1084E+05  .1084E+05  .1392E+05  .2510E+05  .4750E+05  .4744E+05  .5643E+05  .5955E+05  
04:08           .1518E+04  .1518E+04  .1518E+04  .4300E+03  .5913E+03  .5720E+03  .5330E+03  .3807E+03  .3047E+03  .2976E+03  .3047E+03  .2369E+03  .1438E+03  .8860E+02  .7174E+02  .8867E+02  .9283E+02  .8467E+02  .6756E+02  .6771E+02  .9987E+02  .1372E+03  .1508E+03  .1308E+03  .1070E+03  .6400E+02  .1270E+03  .2743E+03  .2854E+03  .2514E+03  .2701E+03  .1548E+03  .0000E+00  .4594E+02  .5870E+02  .5870E+02  .8400E+02  .0000E+00  .0000E+00  .7060E+03  .8875E+03  .8427E+03  .8546E+03  .9396E+03  .1113E+04  .1069E+04  .1072E+04  .1174E+04  .1450E+04  .1367E+04  .1809E+04  .3100E+04  .3918E+04  .4920E+04  .4957E+04  .2160E+04  .0000E+00  .2095E+04  .3665E+04  .5507E+04  .7280E+04  .9334E+04  .7845E+04  .5945E+04  .7362E+04  .7528E+04  .9920E+04  .2290E+05  .0000E+00  .0000E+00  .0000E+00  .4010E+05  .5875E+05  .5392E+05  .6210E+05  .5233E+05  
04:09           .3343E+03  .2346E+03  .2343E+03  .2559E+03  .3640E+03  .4346E+03  .4419E+03  .3483E+03  .2559E+03  .1857E+03  .1629E+03  .1839E+03  .1873E+03  .1480E+03  .1079E+03  .9519E+02  .1174E+03  .1495E+03  .1338E+03  .1191E+03  .6163E+02  .6797E+02  .1560E+03  .1686E+03  .1915E+03  .1808E+03  .1046E+03  .1716E+03  .2316E+03  .1897E+03  .2090E+03  .1580E+03  .1045E+03  .3967E+03  .4942E+03  .4290E+03  .4796E+03  .3800E+03  .3725E+03  .7903E+03  .6910E+03  .6910E+03  .6620E+03  .3405E+03  .1381E+04  .2076E+04  .1945E+04  .2503E+04  .2075E+04  .0000E+00  .3610E+04  .5550E+04  .7283E+04  .7013E+04  .7532E+04  .6137E+04  .3943E+04  .8980E+04  .1007E+05  .1169E+05  .1267E+05  .7960E+04  .1707E+05  .1631E+05  .1305E+05  .1204E+05  .1094E+05  .3659E+05  .5225E+05  .6203E+05  .6603E+05  .3845E+05  .0000E+00  .1610E+05  .1610E+05  .1610E+05  
04:10           .1303E+04  .9314E+03  .7813E+03  .4264E+03  .2522E+03  .3113E+03  .3547E+03  .2886E+03  .2154E+03  .1584E+03  .1760E+03  .2107E+03  .1969E+03  .1626E+03  .1138E+03  .1040E+03  .1142E+03  .1223E+03  .1151E+03  .9269E+02  .8507E+02  .8290E+02  .8181E+02  .7201E+02  .4115E+02  .2208E+02  .2583E+02  .5032E+02  .5773E+02  .6912E+02  .6573E+02  .3510E+02  .9000E+02  .2920E+03  .4210E+03  .3698E+03  .4467E+03  .3528E+03  .3127E+03  .7013E+03  .6114E+03  .6114E+03  .5953E+03  .2130E+03  .1520E+04  .3803E+04  .4452E+04  .4234E+04  .4286E+04  .2699E+04  .9084E+03  .2532E+04  .2315E+04  .2893E+04  .2555E+04  .7010E+04  .1107E+05  .1168E+05  .1119E+05  .1179E+05  .1062E+05  .8250E+04  .1749E+05  .2242E+05  .1829E+05  .2120E+05  .1089E+05  .3090E+04  .3440E+05  .5506E+05  .5541E+05  .5237E+05  .3791E+05  .2536E+05  .2571E+05  .3123E+05  
04:11           .1595E+04  .1040E+04  .8865E+03  .3214E+03  .1607E+03  .1864E+03  .2789E+03  .2658E+03  .2333E+03  .1594E+03  .9630E+02  .1017E+03  .1125E+03  .1341E+03  .1130E+03  .1004E+03  .9987E+02  .1300E+03  .1521E+03  .1510E+03  .1025E+03  .6033E+02  .4708E+02  .7318E+02  .7260E+02  .8548E+02  .5195E+02  .1074E+03  .1897E+03  .2546E+03  .3313E+03  .3338E+03  .3403E+03  .2900E+03  .2398E+03  .2398E+03  .2398E+03  .6540E+02  .2560E+03  .9883E+03  .1679E+04  .1858E+04  .1854E+04  .1734E+04  .9860E+03  .1758E+04  .2757E+04  .2553E+04  .3100E+04  .2240E+04  .5610E+04  .8483E+04  .1247E+05  .1229E+05  .1448E+05  .1447E+05  .6500E+04  .1161E+05  .1998E+05  .1821E+05  .2053E+05  .1964E+05  .1162E+05  .5613E+05  .6802E+05  .6701E+05  .7758E+05  .6993E+05  .5080E+05  .4300E+05  .5727E+05  .5680E+05  .5680E+05  .5797E+05  .5470E+05  .0000E+00  
04:12           .2700E+03  .2870E+03  .4528E+03  .4703E+03  .5024E+03  .3940E+03  .2461E+03  .2426E+03  .2379E+03  .2117E+03  .1595E+03  .1462E+03  .1511E+03  .1403E+03  .1053E+03  .8043E+02  .1024E+03  .1293E+03  .1286E+03  .1048E+03  .7547E+02  .5393E+02  .4710E+02  .4394E+02  .4403E+02  .3822E+02  .3730E+02  .4562E+02  .8078E+02  .1182E+03  .1258E+03  .1339E+03  .9377E+02  .1204E+03  .2416E+03  .2237E+03  .2799E+03  .2518E+03  .9840E+02  .3880E+03  .4096E+03  .8177E+03  .1111E+04  .1304E+04  .1514E+04  .1017E+04  .0000E+00  .4870E+03  .9723E+03  .2781E+04  .5101E+04  .8747E+04  .1258E+05  .1346E+05  .1164E+05  .8631E+04  .7369E+04  .7751E+04  .9006E+04  .1035E+05  .6360E+04  .1797E+05  .2979E+05  .3584E+05  .3599E+05  .3702E+05  .3067E+05  .2580E+05  .2963E+05  .2794E+05  .2246E+05  .1848E+05  .2107E+05  .2710E+05  .2980E+05  .3190E+05  
04:13           .9927E+03  .8450E+03  .8450E+03  .6300E+03  .4340E+03  .5610E+03  .5603E+03  .4966E+03  .3544E+03  .1947E+03  .1553E+03  .2043E+03  .2200E+03  .1953E+03  .1506E+03  .7003E+02  .6195E+02  .1052E+03  .1051E+03  .1048E+03  .8206E+02  .7363E+02  .8209E+02  .9828E+02  .1021E+03  .3745E+02  .6243E+02  .1049E+03  .1028E+03  .1163E+03  .1065E+03  .1373E+03  .1529E+03  .2067E+03  .2035E+03  .1995E+03  .2290E+03  .0000E+00  .0000E+00  .4090E+03  .3373E+03  .3373E+03  .2993E+03  .2223E+04  .3506E+04  .3305E+04  .4425E+04  .3605E+04  .0000E+00  .1260E+04  .1873E+04  .3346E+04  .5089E+04  .8546E+04  .9389E+04  .1010E+05  .5650E+04  .3284E+04  .6773E+04  .6889E+04  .8718E+04  .8426E+04  .1490E+05  .1811E+05  .2096E+05  .2137E+05  .1140E+05  .1430E+05  .3910E+05  .4240E+05  .3634E+05  .3997E+05  .2113E+05  .0000E+00  .0000E+00  .0000E+00  
04:14           .1083E+04  .9700E+03  .8266E+03  .5107E+03  .3045E+03  .2067E+03  .2780E+03  .3233E+03  .3194E+03  .2140E+03  .1291E+03  .9781E+02  .1316E+03  .2015E+03  .2361E+03  .2019E+03  .1274E+03  .6342E+02  .3973E+02  .5477E+02  .6140E+02  .6457E+02  .6437E+02  .6593E+02  .6134E+02  .5540E+02  .4020E+02  .3221E+02  .3080E+02  .3678E+02  .5593E+02  .8493E+02  .1005E+03  .8860E+02  .6595E+02  .1790E+02  .1790E+02  .0000E+00  .0000E+00  .2732E+03  .7166E+03  .8477E+03  .1114E+04  .1219E+04  .1207E+04  .1212E+04  .9621E+03  .9367E+03  .5183E+03  .1570E+04  .3330E+04  .4916E+04  .5647E+04  .5987E+04  .6060E+04  .4770E+04  .1965E+04  .4820E+04  .4632E+04  .4364E+04  .5766E+04  .6140E+04  .1218E+05  .1602E+05  .1927E+05  .2293E+05  .1140E+05  .0000E+00  .4690E+05  .6513E+05  .6390E+05  .5399E+05  .4866E+05  .5393E+05  .6086E+05  .8120E+05  
04:15           .2910E+03  .2910E+03  .2815E+03  .4050E+03  .4990E+03  .5181E+03  .5734E+03  .5481E+03  .4919E+03  .3700E+03  .2208E+03  .1408E+03  .6663E+02  .3709E+02  .8621E+02  .1127E+03  .1430E+03  .1423E+03  .1240E+03  .1170E+03  .1349E+03  .1530E+03  .1407E+03  .1411E+03  .8665E+02  .6826E+02  .1331E+03  .1409E+03  .1506E+03  .1421E+03  .7643E+02  .1877E+03  .3372E+03  .4049E+03  .4362E+03  .4428E+03  .2371E+03  .1180E+03  .2670E+03  .2536E+03  .2151E+03  .1911E+03  .2709E+03  .4284E+03  .7081E+03  .7846E+03  .8098E+03  .7597E+03  .1134E+04  .3281E+04  .4502E+04  .4697E+04  .5192E+04  .4393E+04  .1380E+04  .4030E+04  .1314E+05  .1721E+05  .1739E+05  .1664E+05  .1414E+05  .9560E+04  .2180E+04  .1150E+05  .1150E+05  .1150E+05  .1290E+05  .3467E+05  .4738E+05  .4089E+05  .4828E+05  .2286E+05  .8597E+04  .3045E+04  .4790E+04  .0000E+00  
04:16           .8607E+02  .2166E+03  .3265E+03  .6040E+03  .7530E+03  .6711E+03  .4718E+03  .2321E+03  .1300E+03  .1034E+03  .6720E+02  .6090E+02  .1065E+03  .1674E+03  .1865E+03  .1614E+03  .1129E+03  .8116E+02  .8824E+02  .9893E+02  .9079E+02  .8718E+02  .6630E+02  .4660E+02  .1263E+03  .1264E+03  .1370E+03  .1339E+03  .1087E+03  .7622E+02  .5530E+02  .4860E+02  .6745E+02  .1349E+03  .4018E+03  .3795E+03  .4430E+03  .4177E+03  .2070E+03  .0000E+00  .5970E+03  .9950E+03  .1533E+04  .1832E+04  .2263E+04  .2314E+04  .2721E+04  .3079E+04  .3498E+04  .4017E+04  .2280E+04  .2820E+04  .8113E+04  .8546E+04  .8546E+04  .1040E+05  .8545E+04  .2320E+05  .2102E+05  .2102E+05  .2253E+05  .8700E+04  .2730E+05  .4687E+05  .4392E+05  .3711E+05  .3549E+05  .1528E+05  .4197E+05  .5166E+05  .4534E+05  .5136E+05  .3983E+05  .5200E+05  .8730E+05  .8730E+05  
04:17           .9345E+03  .1222E+04  .1080E+04  .8518E+03  .6305E+03  .1881E+03  .1895E+03  .2328E+03  .2110E+03  .1908E+03  .1077E+03  .1361E+03  .2339E+03  .2593E+03  .2739E+03  .2208E+03  .1319E+03  .6558E+02  .1180E+03  .1256E+03  .1273E+03  .9563E+02  .5165E+02  .5921E+02  .9951E+02  .1130E+03  .1289E+03  .9827E+02  .3285E+02  .4608E+02  .3984E+02  .4085E+02  .5364E+02  .5630E+01  .0000E+00  .4735E+02  .4613E+02  .4613E+02  .5117E+02  .2548E+03  .1291E+04  .1677E+04  .1593E+04  .1559E+04  .1230E+04  .5257E+03  .0000E+00  .3065E+04  .6133E+04  .7278E+04  .6976E+04  .7150E+04  .5017E+04  .4253E+04  .7265E+04  .7265E+04  .8820E+04  .7070E+04  .0000E+00  .1391E+05  .1705E+05  .1912E+05  .2093E+05  .2030E+05  .1739E+05  .1176E+05  .9078E+04  .1553E+05  .1862E+05  .2245E+05  .2923E+05  .3593E+05  .4918E+05  .4770E+05  .5778E+05  .5400E+05  
04:18           .9290E+03  .9290E+03  .4754E+03  .5178E+03  .6387E+03  .6260E+03  .5455E+03  .2821E+03  .1758E+03  .2327E+03  .2850E+03  .2260E+03  .1537E+03  .8032E+02  .8773E+02  .1249E+03  .1519E+03  .1240E+03  .1060E+03  .4510E+02  .8930E+02  .1579E+03  .1613E+03  .1866E+03  .1456E+03  .6267E+02  .1148E+03  .1422E+03  .1481E+03  .1627E+03  .1264E+03  .1250E+03  .2707E+03  .2378E+03  .2378E+03  .2490E+03  .0000E+00  .2875E+03  .7563E+03  .6197E+03  .7386E+03  .5930E+03  .7645E+03  .1950E+04  .2754E+04  .3876E+04  .3805E+04  .3594E+04  .2723E+04  .9880E+03  .2800E+04  .1702E+04  .1702E+04  .1423E+04  .4192E+04  .1072E+05  .1745E+05  .2693E+05  .2583E+05  .2488E+05  .1634E+05  .2720E+04  .0000E+00  .7810E+04  .7810E+04  .7810E+04  .7810E+04  .2590E+05  .5757E+05  .6786E+05  .5529E+05  .5986E+05  .4037E+05  .1030E+05  .0000E+00  .0000E+00  
04:19           .3177E+03  .2990E+03  .4239E+03  .5119E+03  .6301E+03  .6331E+03  .4754E+03  .3723E+03  .2248E+03  .1386E+03  .1067E+03  .7099E+02  .3652E+02  .4976E+02  .7231E+02  .9520E+02  .1139E+03  .1248E+03  .1356E+03  .1399E+03  .1072E+03  .9554E+02  .5077E+02  .1729E+02  .3734E+02  .7456E+02  .9080E+02  .8961E+02  .7714E+02  .3790E+02  .6777E+02  .1889E+03  .2463E+03  .2860E+03  .3490E+03  .3080E+03  .0000E+00  .0000E+00  .0000E+00  .2380E+03  .1101E+04  .2095E+04  .2622E+04  .3181E+04  .2801E+04  .1730E+04  .1183E+04  .2258E+04  .4614E+04  .5821E+04  .5890E+04  .5415E+04  .3015E+04  .3630E+04  .7973E+04  .8874E+04  .8874E+04  .1062E+05  .5860E+04  .1326E+05  .1577E+05  .1577E+05  .1559E+05  .1314E+05  .1139E+05  .2735E+05  .3454E+05  .3396E+05  .3574E+05  .2224E+05  .1100E+05  .6527E+05  .7642E+05  .6682E+05  .7978E+05  .4455E+05  
04:20           .1970E+03  .3840E+03  .4004E+03  .4364E+03  .4666E+03  .3756E+03  .3176E+03  .2700E+03  .2837E+03  .2989E+03  .2389E+03  .1553E+03  .1096E+03  .9934E+02  .1014E+03  .1125E+03  .1127E+03  .1318E+03  .1604E+03  .1509E+03  .1126E+03  .6213E+02  .4612E+02  .6159E+02  .6575E+02  .6883E+02  .4591E+02  .3002E+02  .4060E+02  .6836E+02  .1039E+03  .1113E+03  .1293E+03  .1145E+03  .4460E+02  .0000E+00  .0000E+00  .0000E+00  .0000E+00  .6710E+03  .1016E+04  .1392E+04  .1760E+04  .1663E+04  .1662E+04  .1630E+04  .6623E+04  .1704E+05  .2116E+05  .2496E+05  .2276E+05  .1827E+05  .1593E+05  .1483E+05  .1457E+05  .9995E+04  .0000E+00  .0000E+00  .0000E+00  .0000E+00  .0000E+00  .0000E+00  .0000E+00  .0000E+00  .0000E+00  .0000E+00  .0000E+00  .0000E+00  .0000E+00  .0000E+00  .3055E+05  .3150E+05  .3305E+05  .4827E+05  .5438E+05  .7107E+05  
04:21           .7893E+03  .6922E+03  .5673E+03  .3427E+03  .3553E+03  .3922E+03  .4604E+03  .4096E+03  .2804E+03  .2006E+03  .1609E+03  .1275E+03  .9650E+02  .1121E+03  .1285E+03  .1284E+03  .1250E+03  .1308E+03  .1356E+03  .1106E+03  .8547E+02  .7397E+02  .9438E+02  .9126E+02  .9093E+02  .7417E+02  .7174E+02  .9089E+02  .8087E+02  .9525E+02  .9400E+02  .0000E+00  .3365E+03  .1837E+03  .1763E+03  .1717E+03  .9770E+02  .1470E+03  .4220E+03  .1770E+03  .1770E+03  .1823E+03  .4198E+03  .6242E+03  .8703E+03  .1719E+04  .3460E+04  .6936E+04  .9067E+04  .9397E+04  .9030E+04  .3420E+04  .1168E+05  .1971E+05  .2158E+05  .2205E+05  .1979E+05  .1264E+05  .1530E+04  .0000E+00  .0000E+00  .0000E+00  .0000E+00  .7725E+04  .1939E+05  .2046E+05  .2086E+05  .2627E+05  .1531E+05  .2013E+05  .2092E+05  .2330E+05  .3167E+05  .3582E+05  .4600E+05  .4030E+05  
04:22           .8620E+03  .1234E+04  .1146E+04  .9659E+03  .7234E+03  .4541E+03  .3506E+03  .3030E+03  .3035E+03  .1960E+03  .1066E+03  .1823E+03  .2299E+03  .2854E+03  .2737E+03  .2135E+03  .1355E+03  .7465E+02  .5919E+02  .5653E+02  .5793E+02  .7100E+02  .5909E+02  .1753E+03  .2308E+03  .2376E+03  .2138E+03  .1873E+03  .1059E+03  .2080E+02  .0000E+00  .9160E+02  .1839E+03  .1548E+03  .1548E+03  .1604E+03  .3130E+02  .3130E+02  .3335E+02  .2592E+03  .1009E+04  .1408E+04  .1492E+04  .1406E+04  .1017E+04  .9343E+03  .1719E+04  .2664E+04  .3369E+04  .2919E+04  .2597E+04  .1736E+04  .5358E+04  .1265E+05  .1265E+05  .1591E+05  .1605E+05  .7260E+04  .0000E+00  .0000E+00  .3015E+04  .2511E+04  .2511E+04  .2584E+04  .2072E+04  .9223E+04  .1713E+05  .1572E+05  .2077E+05  .1868E+05  .3080E+05  .2807E+05  .3675E+05  .4219E+05  .4072E+05  .9050E+05  
04:23           .2479E+03  .2999E+03  .3462E+03  .4843E+03  .4927E+03  .4563E+03  .3934E+03  .1686E+03  .2224E+03  .2033E+03  .2049E+03  .1830E+03  .1519E+03  .1667E+03  .1833E+03  .1751E+03  .1437E+03  .9059E+02  .5439E+02  .5515E+02  .6130E+02  .5372E+02  .5589E+02  .9326E+02  .1469E+03  .1945E+03  .1709E+03  .1429E+03  .8465E+02  .8293E+02  .2453E+03  .3366E+03  .2916E+03  .3265E+03  .1894E+03  .0000E+00  .0000E+00  .0000E+00  .0000E+00  .0000E+00  .4710E+03  .1374E+04  .2236E+04  .3083E+04  .3866E+04  .3722E+04  .3321E+04  .1845E+04  .3797E+04  .3742E+04  .3176E+04  .2829E+04  .4184E+04  .9700E+04  .1737E+05  .2067E+05  .2249E+05  .2009E+05  .8870E+04  .0000E+00  .3360E+05  .2400E+05  .2086E+05  .2092E+05  .2906E+05  .4801E+05  .6601E+05  .6937E+05  .6465E+05  .4810E+05  .4710E+05  .7083E+05  .7448E+05  .6334E+05  .6319E+05  .3783E+05  
04:24           .1670E+03  .5303E+03  .5750E+03  .4418E+03  .4393E+03  .2701E+03  .2510E+03  .2562E+03  .2271E+03  .2174E+03  .2494E+03  .2767E+03  .2369E+03  .1789E+03  .1404E+03  .1128E+03  .8511E+02  .7737E+02  .8559E+02  .9103E+02  .1037E+03  .1150E+03  .1173E+03  .1181E+03  .9210E+02  .8094E+02  .4923E+02  .1480E+02  .2600E+02  .2507E+02  .4430E+02  .1195E+03  .2396E+03  .2369E+03  .2806E+03  .1877E+03  .4600E+02  .0000E+00  .0000E+00  .0000E+00  .6925E+03  .1019E+04  .1363E+04  .1623E+04  .1994E+04  .2081E+04  .1801E+04  .1754E+04  .8453E+03  .1877E+04  .3230E+04  .6779E+04  .1690E+05  .2830E+05  .3217E+05  .3424E+05  .2853E+05  .1480E+05  .0000E+00  .0000E+00  .2450E+04  .2925E+05  .5045E+05  .6456E+05  .8619E+05  .8247E+05  .6616E+05  .5193E+05  .4756E+05  .4447E+05  .3646E+05  .3018E+05  .2353E+05  .3060E+05  .0000E+00  .0000E+00  
04:25           .4430E+03  .5026E+03  .6719E+03  .6856E+03  .6783E+03  .4693E+03  .3242E+03  .2521E+03  .2355E+03  .1357E+03  .9927E+02  .1299E+03  .1549E+03  .1419E+03  .1159E+03  .7883E+02  .9144E+02  .1151E+03  .1386E+03  .1170E+03  .1002E+03  .7797E+02  .4337E+02  .9865E+02  .8320E+02  .8173E+02  .9145E+02  .1551E+03  .2174E+03  .2746E+03  .2509E+03  .2171E+03  .1351E+03  .0000E+00  .0000E+00  .0000E+00  .0000E+00  .0000E+00  .0000E+00  .4340E+03  .5163E+03  .7704E+03  .1190E+04  .1572E+04  .1535E+04  .1398E+04  .1745E+04  .2757E+04  .3430E+04  .3900E+04  .3443E+04  .5957E+04  .7568E+04  .7247E+04  .8252E+04  .7620E+04  .2700E+04  .5473E+04  .5473E+04  .5473E+04  .6260E+04  .1134E+05  .1721E+05  .2384E+05  .2228E+05  .1968E+05  .2526E+05  .4127E+05  .4027E+05  .4017E+05  .2395E+05  .9550E+04  .4000E+04  .0000E+00  .0000E+00  .0000E+00  
04:26           .6680E+03  .1029E+04  .9472E+03  .7690E+03  .6075E+03  .2918E+03  .1699E+03  .2773E+03  .3082E+03  .3137E+03  .2420E+03  .1335E+03  .9218E+02  .1076E+03  .1366E+03  .1293E+03  .1214E+03  .1212E+03  .1398E+03  .1381E+03  .1457E+03  .8265E+02  .3092E+02  .4956E+02  .5194E+02  .7036E+02  .7695E+02  .8098E+02  .8853E+02  .1723E+03  .1810E+03  .1391E+03  .1398E+03  .7370E+02  .2410E+02  .0000E+00  .0000E+00  .0000E+00  .0000E+00  .3680E+03  .1599E+04  .2356E+04  .2811E+04  .3994E+04  .4523E+04  .4900E+04  .4646E+04  .3513E+04  .2309E+04  .1345E+04  .8113E+03  .9540E+03  .2870E+04  .4317E+04  .3516E+04  .3756E+04  .4411E+04  .5066E+04  .6577E+04  .7390E+04  .9877E+04  .1201E+05  .1201E+05  .1373E+05  .1870E+05  .4173E+05  .3886E+05  .3886E+05  .4347E+05  .2517E+05  .3105E+05  .3105E+05  .3600E+05  .2420E+05  .0000E+00  .0000E+00  
04:27           .8460E+03  .8460E+03  .6605E+03  .3310E+03  .5446E+03  .5219E+03  .4902E+03  .3348E+03  .1297E+03  .1230E+03  .1774E+03  .2129E+03  .1794E+03  .1226E+03  .7330E+02  .6387E+02  .8030E+02  .1064E+03  .1315E+03  .1215E+03  .8884E+02  .8384E+02  .9596E+02  .1061E+03  .1020E+03  .7497E+02  .5420E+02  .2033E+03  .2720E+03  .2321E+03  .2057E+03  .1090E+03  .5173E+02  .5663E+02  .9760E+02  .0000E+00  .0000E+00  .0000E+00  .0000E+00  .0000E+00  .2770E+03  .4055E+03  .8787E+03  .1901E+04  .3312E+04  .4460E+04  .4116E+04  .3805E+04  .2688E+04  .1777E+04  .4423E+04  .4742E+04  .6597E+04  .9859E+04  .1056E+05  .1011E+05  .6375E+04  .4180E+04  .3958E+04  .4895E+04  .0000E+00  .0000E+00  .1980E+05  .5880E+05  .7278E+05  .6453E+05  .5676E+05  .3738E+05  .3590E+05  .4461E+05  .5466E+05  .5623E+05  .3560E+05  .0000E+00  .0000E+00  .0000E+00  
04:28           .7900E+02  .6577E+03  .8806E+03  .8650E+03  .8850E+03  .5744E+03  .3906E+03  .1830E+03  .1105E+03  .1010E+03  .8897E+02  .8888E+02  .1283E+03  .1645E+03  .1921E+03  .1635E+03  .1064E+03  .7037E+02  .7809E+02  .1048E+03  .1097E+03  .1137E+03  .6368E+02  .6985E+02  .1390E+03  .1620E+03  .1831E+03  .1864E+03  .1298E+03  .1072E+03  .1133E+03  .1347E+03  .1447E+03  .1488E+03  .1617E+03  .9100E+02  .0000E+00  .0000E+00  .3850E+03  .3850E+03  .3850E+03  .3555E+03  .7543E+03  .1605E+04  .2661E+04  .4017E+04  .4434E+04  .3807E+04  .2957E+04  .1975E+04  .1565E+04  .0000E+00  .6725E+04  .8470E+04  .7452E+04  .7016E+04  .6744E+04  .9044E+04  .1267E+05  .1310E+05  .1165E+05  .8412E+04  .6815E+04  .6360E+04  .2740E+05  .3860E+05  .3514E+05  .3247E+05  .3090E+05  .3510E+05  .3371E+05  .3047E+05  .2062E+05  .8800E+04  .2550E+04  .0000E+00  
04:29           .0000E+00  .1330E+03  .4160E+03  .4586E+03  .4196E+03  .4180E+03  .3576E+03  .3926E+03  .3899E+03  .3469E+03  .2383E+03  .1201E+03  .1228E+03  .1475E+03  .1751E+03  .1741E+03  .1524E+03  .1123E+03  .9319E+02  .9899E+02  .1200E+03  .1138E+03  .8437E+02  .7140E+02  .5928E+02  .7317E+02  .5320E+02  .1057E+03  .1047E+03  .1047E+03  .1075E+03  .1572E+03  .2733E+03  .2336E+03  .2908E+03  .1905E+03  .0000E+00  .1840E+03  .3137E+03  .6280E+03  .7843E+03  .1129E+04  .1369E+04  .1537E+04  .2081E+04  .2586E+04  .3124E+04  .3461E+04  .2844E+04  .2679E+04  .2624E+04  .1847E+04  .2384E+04  .2384E+04  .1447E+04  .1970E+04  .4500E+04  .1395E+05  .2133E+05  .1931E+05  .2245E+05  .1571E+05  .3030E+04  .3444E+05  .5147E+05  .5098E+05  .4659E+05  .3038E+05  .1135E+05  .7033E+04  .7908E+04  .1310E+05  .1181E+05  .1302E+05  .1333E+05  .3190E+04  
04:30           .0000E+00  .0000E+00  .3079E+03  .6315E+03  .7171E+03  .6914E+03  .5267E+03  .2629E+03  .1537E+03  .1578E+03  .1417E+03  .1168E+03  .7966E+02  .1107E+03  .1677E+03  .2064E+03  .1877E+03  .1660E+03  .9507E+02  .2502E+02  .2209E+02  .3687E+02  .8149E+02  .1602E+03  .1880E+03  .2232E+03  .1930E+03  .9510E+02  .1171E+03  .9812E+02  .7914E+02  .5240E+02  .2657E+02  .8590E+02  .8672E+02  .8672E+02  .8672E+02  .4750E+01  .4870E+03  .9190E+03  .1121E+04  .1278E+04  .1377E+04  .1491E+04  .1773E+04  .2137E+04  .2212E+04  .1620E+04  .1166E+04  .4601E+03  .7930E+02  .0000E+00  .1310E+03  .8154E+04  .9852E+04  .8206E+04  .8171E+04  .5725E+04  .9897E+04  .1276E+05  .1512E+05  .1617E+05  .8730E+04  .3072E+05  .3335E+05  .3335E+05  .4213E+05  .2480E+05  .0000E+00  .1120E+05  .2570E+05  .1839E+05  .1839E+05  .1611E+05  .3530E+04  .0000E+00  
04:31           .8183E+03  .6054E+03  .5157E+03  .3170E+03  .3047E+03  .3921E+03  .4376E+03  .4420E+03  .3621E+03  .2473E+03  .1517E+03  .1043E+03  .5041E+02  .1021E+03  .1632E+03  .1827E+03  .1633E+03  .1160E+03  .9796E+02  .1260E+03  .1414E+03  .1545E+03  .1385E+03  .5460E+02  .1462E+03  .1821E+03  .1621E+03  .1846E+03  .1474E+03  .5720E+02  .3520E+03  .4388E+03  .3870E+03  .4278E+03  .3165E+03  .0000E+00  .0000E+00  .0000E+00  .3500E+03  .4373E+03  .3375E+03  .2973E+03  .2956E+03  .4790E+03  .1286E+04  .4484E+04  .1212E+05  .2267E+05  .3007E+05  .2830E+05  .2570E+05  .1773E+05  .6800E+04  .0000E+00  .0000E+00  .0000E+00  .0000E+00  .0000E+00  .0000E+00  .2070E+04  .1696E+05  .2265E+05  .1870E+05  .2199E+05  .1522E+05  .2093E+05  .4157E+05  .4090E+05  .4090E+05  .4080E+05  .3340E+05  .2445E+05  .3535E+05  .3687E+05  .4174E+05  .4153E+05  
04:32           .4285E+03  .8468E+03  .8557E+03  .9113E+03  .7329E+03  .4260E+03  .2969E+03  .2359E+03  .3134E+03  .3133E+03  .2190E+03  .1175E+03  .5199E+02  .8358E+02  .1404E+03  .1705E+03  .1466E+03  .1059E+03  .8152E+02  .1069E+03  .1305E+03  .1362E+03  .1303E+03  .6757E+02  .2327E+02  .4046E+02  .3987E+02  .5232E+02  .5195E+02  .2270E+02  .6970E+02  .6493E+02  .6493E+02  .7470E+02  .0000E+00  .0000E+00  .0000E+00  .7860E+02  .3012E+03  .5451E+03  .6068E+03  .8591E+03  .1365E+04  .2234E+04  .3107E+04  .3610E+04  .3746E+04  .4163E+04  .5384E+04  .6639E+04  .6271E+04  .6060E+04  .4603E+04  .1150E+04  .1530E+04  .1128E+05  .1148E+05  .1148E+05  .1419E+05  .7980E+04  .2489E+05  .2380E+05  .2380E+05  .2815E+05  .0000E+00  .1378E+05  .1232E+05  .1232E+05  .1407E+05  .2221E+05  .2511E+05  .2840E+05  .2840E+05  .1964E+05  .2545E+05  .1590E+05  
04:33           .4743E+03  .3669E+03  .3669E+03  .2161E+03  .4190E+03  .4893E+03  .5287E+03  .4471E+03  .3323E+03  .2169E+03  .1620E+03  .1583E+03  .1760E+03  .2036E+03  .1826E+03  .1297E+03  .7270E+02  .7061E+02  .8773E+02  .7788E+02  .6269E+02  .4141E+02  .8474E+02  .1284E+03  .1408E+03  .1457E+03  .1105E+03  .8940E+02  .2813E+03  .3322E+03  .2933E+03  .3343E+03  .2235E+03  .0000E+00  .0000E+00  .0000E+00  .0000E+00  .0000E+00  .0000E+00  .6735E+03  .9718E+03  .1048E+04  .1389E+04  .1627E+04  .1619E+04  .1699E+04  .9693E+03  .8183E+03  .1081E+04  .1114E+04  .1616E+04  .2429E+04  .3341E+04  .3960E+04  .3964E+04  .3735E+04  .2003E+04  .1705E+04  .2246E+04  .3438E+04  .3370E+04  .4134E+04  .2703E+04  .3226E+04  .5827E+04  .1572E+05  .2189E+05  .2762E+05  .3037E+05  .1159E+05  .9257E+04  .7265E+04  .7265E+04  .6745E+04  .0000E+00  .0000E+00  
04:34           .2620E+03  .1344E+03  .1623E+03  .3860E+03  .5443E+03  .6120E+03  .5989E+03  .3899E+03  .2150E+03  .1205E+03  .1191E+03  .1923E+03  .2317E+03  .1959E+03  .1333E+03  .6877E+02  .5395E+02  .6606E+02  .9526E+02  .1165E+03  .1184E+03  .9283E+02  .8029E+02  .8134E+02  .8080E+02  .8408E+02  .5747E+02  .2290E+02  .8755E+02  .1603E+03  .1561E+03  .1836E+03  .1756E+03  .9380E+02  .0000E+00  .0000E+00  .0000E+00  .0000E+00  .1292E+04  .1584E+04  .1285E+04  .1357E+04  .1035E+04  .2400E+03  .1952E+04  .3153E+04  .3789E+04  .4926E+04  .4307E+04  .3437E+04  .2131E+04  .1307E+04  .1151E+04  .1990E+04  .9587E+04  .7824E+04  .7824E+04  .7987E+04  .4260E+04  .0000E+00  .1030E+05  .2533E+05  .3200E+05  .3023E+05  .2873E+05  .1917E+05  .1190E+05  .8138E+04  .1962E+05  .2117E+05  .2117E+05  .3165E+05  .0000E+00  .4465E+05  .4465E+05  .4465E+05  
04:35           .1960E+03  .1960E+03  .2200E+03  .5253E+03  .7332E+03  .6791E+03  .6013E+03  .3684E+03  .1758E+03  .2108E+03  .3256E+03  .3434E+03  .3742E+03  .2409E+03  .6495E+02  .5262E+02  .6469E+02  .8734E+02  .8161E+02  .7888E+02  .6202E+02  .6457E+02  .7049E+02  .8541E+02  .7479E+02  .7347E+02  .8313E+02  .1433E+03  .1665E+03  .2062E+03  .2190E+03  .1000E+03  .0000E+00  .0000E+00  .0000E+00  .0000E+00  .0000E+00  .1898E+03  .4116E+03  .4553E+03  .6231E+03  .7870E+03  .7973E+03  .8217E+03  .1035E+04  .1296E+04  .1541E+04  .2019E+04  .2070E+04  .2410E+04  .2770E+04  .1910E+04  .8030E+04  .9472E+04  .8754E+04  .8649E+04  .5890E+04  .4691E+04  .4929E+04  .6651E+04  .7475E+04  .8638E+04  .8135E+04  .2220E+04  .2644E+05  .3112E+05  .2382E+05  .2751E+05  .1272E+05  .2490E+04  .0000E+00  .7010E+04  .6025E+04  .6025E+04  .6593E+04  .1150E+04  
04:36           .6153E+03  .4774E+03  .3979E+03  .2269E+03  .1765E+03  .3466E+03  .3716E+03  .4109E+03  .3173E+03  .2434E+03  .1268E+03  .7078E+02  .1300E+03  .1475E+03  .1891E+03  .1583E+03  .1120E+03  .8127E+02  .8084E+02  .1021E+03  .9926E+02  .7359E+02  .4099E+02  .2487E+02  .3672E+02  .5449E+02  .8153E+02  .8157E+02  .7469E+02  .5169E+02  .4700E+02  .1323E+03  .1963E+03  .2378E+03  .3030E+03  .0000E+00  .0000E+00  .0000E+00  .6625E+03  .1261E+04  .1651E+04  .1707E+04  .1525E+04  .1069E+04  .8387E+03  .8055E+03  .8363E+03  .7917E+03  .1347E+04  .2896E+04  .4156E+04  .5559E+04  .6826E+04  .7067E+04  .8096E+04  .8384E+04  .7247E+04  .5835E+04  .4350E+04  .6763E+04  .9853E+04  .7566E+04  .7566E+04  .3138E+04  .0000E+00  .0000E+00  .1390E+05  .4357E+05  .5832E+05  .5009E+05  .4928E+05  .2837E+05  .1367E+05  .1409E+05  .1603E+05  .2263E+05  
04:37           .7823E+03  .5724E+03  .4791E+03  .2596E+03  .1504E+03  .2293E+03  .3529E+03  .3228E+03  .2779E+03  .1537E+03  .1542E+03  .1898E+03  .2363E+03  .1985E+03  .1214E+03  .7138E+02  .2883E+02  .6385E+02  .1093E+03  .1493E+03  .1432E+03  .9816E+02  .6563E+02  .7996E+02  .8943E+02  .1104E+03  .7544E+02  .7732E+02  .1045E+03  .1349E+03  .1661E+03  .1530E+03  .1590E+03  .1121E+03  .0000E+00  .0000E+00  .1360E+02  .1605E+03  .1401E+03  .1699E+03  .5612E+03  .1164E+04  .1740E+04  .2306E+04  .2260E+04  .1674E+04  .1122E+04  .1154E+04  .1580E+04  .1929E+04  .2393E+04  .2084E+04  .2204E+04  .3106E+04  .4474E+04  .5748E+04  .6967E+04  .7913E+04  .1380E+05  .1536E+05  .1643E+05  .1670E+05  .1445E+05  .2040E+04  .3235E+05  .5137E+05  .4686E+05  .6168E+05  .4835E+05  .0000E+00  .6350E+05  .7938E+05  .7938E+05  .9237E+05  .7750E+05  .0000E+00  
04:38           .3010E+03  .2685E+03  .5868E+03  .8106E+03  .7570E+03  .6571E+03  .5060E+03  .2370E+03  .1803E+03  .2276E+03  .2319E+03  .2134E+03  .1674E+03  .1424E+03  .1633E+03  .1839E+03  .1732E+03  .1127E+03  .7200E+02  .4110E+02  .5350E+02  .1246E+03  .1468E+03  .1558E+03  .1741E+03  .1489E+03  .1032E+03  .6435E+02  .2952E+02  .1840E+02  .1970E+02  .0000E+00  .2610E+02  .2610E+02  .2610E+02  .2645E+02  .1589E+03  .1972E+03  .1714E+03  .1829E+03  .2209E+03  .2363E+03  .3199E+03  .3279E+03  .7018E+03  .1927E+04  .2416E+04  .2747E+04  .2866E+04  .3231E+04  .5089E+04  .6146E+04  .6137E+04  .4678E+04  .2225E+04  .6962E+03  .1175E+04  .2272E+04  .2715E+04  .5930E+04  .6761E+04  .7881E+04  .1253E+05  .1318E+05  .1392E+05  .1255E+05  .8513E+04  .9030E+04  .0000E+00  .2775E+05  .6713E+05  .6370E+05  .6468E+05  .5305E+05  .3432E+05  .3186E+05  
04:39           .1273E+04  .1527E+04  .1239E+04  .1303E+04  .9783E+03  .2585E+03  .4047E+03  .4526E+03  .3851E+03  .4122E+03  .2480E+03  .1778E+03  .2346E+03  .2290E+03  .2076E+03  .1374E+03  .9541E+02  .9404E+02  .1111E+03  .9910E+02  .8514E+02  .5188E+02  .6155E+02  .1101E+03  .1152E+03  .1214E+03  .8016E+02  .4565E+02  .6431E+02  .9738E+02  .1338E+03  .1630E+03  .8890E+02  .0000E+00  .0000E+00  .0000E+00  .0000E+00  .1320E+03  .6033E+03  .1144E+04  .1380E+04  .1713E+04  .1524E+04  .1040E+04  .1009E+04  .1267E+04  .1500E+04  .1564E+04  .2041E+04  .3293E+04  .5374E+04  .7057E+04  .6857E+04  .6703E+04  .4390E+04  .2900E+04  .3303E+04  .5964E+04  .1009E+05  .1037E+05  .1229E+05  .7893E+04  .9605E+04  .1131E+05  .1131E+05  .1317E+05  .4020E+04  .1211E+05  .1324E+05  .1285E+05  .1457E+05  .1295E+05  .1690E+05  .0000E+00  .0000E+00  .0000E+00  
04:40           .9360E+03  .1129E+04  .1057E+04  .9513E+03  .7179E+03  .4580E+03  .3190E+03  .2779E+03  .2560E+03  .2081E+03  .1471E+03  .1213E+03  .1396E+03  .1673E+03  .1726E+03  .1494E+03  .1050E+03  .5398E+02  .6448E+02  .7557E+02  .8656E+02  .9697E+02  .9413E+02  .1092E+03  .1028E+03  .1118E+03  .9428E+02  .8603E+02  .1336E+03  .1376E+03  .1436E+03  .1303E+03  .8165E+02  .0000E+00  .0000E+00  .0000E+00  .4640E+03  .8245E+03  .9263E+03  .1010E+04  .9910E+03  .1070E+04  .1600E+04  .2717E+04  .3707E+04  .3863E+04  .2971E+04  .1802E+04  .1042E+04  .2093E+04  .2843E+04  .2739E+04  .3239E+04  .2740E+04  .3387E+04  .4500E+04  .6965E+04  .1746E+05  .2276E+05  .2547E+05  .2895E+05  .2395E+05  .0000E+00  .1970E+05  .2950E+05  .3424E+05  .3046E+05  .3216E+05  .3283E+05  .7555E+05  .1109E+06  .9382E+05  .1062E+06  .5381E+05  .0000E+00  .0000E+00  
04:41           .1036E+04  .8848E+03  .6710E+03  .5598E+03  .1882E+03  .1637E+03  .3294E+03  .3549E+03  .4171E+03  .3583E+03  .2466E+03  .1551E+03  .1047E+03  .1211E+03  .1531E+03  .1482E+03  .1089E+03  .7317E+02  .7186E+02  .9026E+02  .8269E+02  .7018E+02  .7122E+02  .6603E+02  .6928E+02  .6344E+02  .1328E+02  .1043E+02  .3020E+02  .6102E+02  .1247E+03  .1614E+03  .1901E+03  .2121E+03  .6340E+02  .3830E+03  .5650E+03  .5460E+03  .4649E+03  .3946E+03  .1863E+03  .7810E+02  .1290E+03  .2366E+03  .1258E+04  .2100E+04  .2553E+04  .3062E+04  .2046E+04  .2528E+04  .2873E+04  .2873E+04  .3843E+04  .3637E+04  .4282E+04  .5060E+04  .5606E+04  .6720E+04  .5740E+04  .0000E+00  .1410E+05  .3460E+05  .4696E+05  .5920E+05  .7010E+05  .5759E+05  .4958E+05  .2534E+05  .4610E+04  .0000E+00  .0000E+00  .2720E+05  .9140E+05  .8608E+05  .8608E+05  .1021E+06  
04:42           .9107E+03  .8570E+03  .7953E+03  .5725E+03  .4147E+03  .3299E+03  .3350E+03  .3064E+03  .2653E+03  .1690E+03  .1405E+03  .1070E+03  .1010E+03  .1206E+03  .1406E+03  .1269E+03  .1061E+03  .9161E+02  .1130E+03  .1412E+03  .1391E+03  .1263E+03  .7717E+02  .6185E+02  .6572E+02  .8887E+02  .7310E+02  .5400E+01  .4517E+02  .7530E+02  .6156E+02  .6607E+02  .4602E+02  .2045E+02  .1570E+02  .3660E+03  .6187E+03  .8712E+03  .9937E+03  .1267E+04  .1279E+04  .1193E+04  .1126E+04  .1044E+04  .9637E+03  .8623E+03  .1215E+04  .1162E+04  .1933E+04  .2163E+04  .3970E+04  .5221E+04  .6987E+04  .7140E+04  .7526E+04  .6973E+04  .2230E+04  .1227E+05  .1108E+05  .1056E+05  .1372E+05  .1932E+05  .3214E+05  .4619E+05  .5644E+05  .5646E+05  .4807E+05  .3945E+05  .2345E+05  .0000E+00  .0000E+00  .0000E+00  .0000E+00  .0000E+00  .0000E+00  .0000E+00  
04:43           .3310E+03  .5634E+03  .7026E+03  .7667E+03  .6268E+03  .3971E+03  .2560E+03  .3126E+03  .3121E+03  .2417E+03  .1650E+03  .6896E+02  .1349E+03  .2049E+03  .2101E+03  .1674E+03  .9686E+02  .5443E+02  .8497E+02  .1099E+03  .1267E+03  .1410E+03  .1296E+03  .1142E+03  .7029E+02  .2869E+02  .9217E+01  .9065E+02  .1063E+03  .7160E+02  .6041E+02  .3018E+02  .2863E+02  .3740E+02  .2550E+03  .2550E+03  .2550E+03  .2230E+03  .5873E+03  .1012E+04  .1435E+04  .2230E+04  .2764E+04  .2801E+04  .2200E+04  .1782E+04  .1129E+04  .3980E+03  .1710E+04  .6447E+04  .8988E+04  .8216E+04  .8661E+04  .6312E+04  .4665E+04  .4245E+04  .6020E+04  .1491E+05  .1403E+05  .1403E+05  .1591E+05  .6330E+04  .0000E+00  .0000E+00  .0000E+00  .1130E+05  .3493E+05  .5008E+05  .4093E+05  .4828E+05  .2685E+05  .1948E+05  .4130E+05  .3975E+05  .5253E+05  .4820E+05  
04:44           .1178E+04  .1087E+04  .8777E+03  .8707E+03  .3378E+03  .6358E+03  .8006E+03  .8449E+03  .6584E+03  .4778E+03  .1703E+03  .8120E+02  .2034E+03  .2184E+03  .2129E+03  .1685E+03  .1082E+03  .9750E+02  .1169E+03  .1040E+03  .1074E+03  .6110E+02  .6315E+02  .1205E+03  .1272E+03  .1355E+03  .1290E+03  .5505E+02  .1724E+02  .6034E+02  .5061E+02  .7279E+02  .6647E+02  .0000E+00  .0000E+00  .3470E+03  .9280E+03  .1325E+04  .1579E+04  .2057E+04  .2394E+04  .2797E+04  .3223E+04  .3223E+04  .2444E+04  .1920E+04  .7303E+03  .6501E+03  .7761E+03  .7761E+03  .9920E+03  .6680E+03  .2653E+04  .2362E+04  .2362E+04  .2735E+04  .0000E+00  .0000E+00  .0000E+00  .0000E+00  .0000E+00  .5410E+04  .1417E+05  .2560E+05  .2337E+05  .2959E+05  .2764E+05  .1892E+05  .2430E+05  .2433E+05  .1952E+05  .1952E+05  .1568E+05  .5255E+04  .4140E+04  .4140E+04  
04:45           .1612E+03  .3689E+03  .4964E+03  .5913E+03  .6191E+03  .4380E+03  .3508E+03  .1706E+03  .6647E+02  .8570E+02  .1496E+03  .1917E+03  .1799E+03  .1482E+03  .1005E+03  .1357E+03  .1699E+03  .1536E+03  .1520E+03  .8875E+02  .7115E+02  .1183E+03  .1084E+03  .1298E+03  .1107E+03  .5095E+02  .1309E+03  .1706E+03  .1520E+03  .1534E+03  .1104E+03  .5080E+02  .0000E+00  .0000E+00  .0000E+00  .0000E+00  .1260E+03  .5013E+03  .9588E+03  .1456E+04  .2428E+04  .3339E+04  .4056E+04  .4087E+04  .3243E+04  .2690E+04  .1647E+04  .5610E+03  .0000E+00  .0000E+00  .1030E+04  .9360E+03  .1826E+04  .1910E+04  .2302E+04  .3625E+04  .6610E+04  .9599E+04  .1154E+05  .1222E+05  .1039E+05  .1470E+05  .1763E+05  .1590E+05  .1590E+05  .1465E+05  .0000E+00  .3670E+05  .5667E+05  .7640E+05  .6894E+05  .7804E+05  .6953E+05  .4565E+05  .7190E+05  .7190E+05  
04:46           .0000E+00  .3910E+03  .8193E+03  .6866E+03  .6866E+03  .6917E+03  .1344E+03  .1122E+03  .1061E+03  .1458E+03  .1833E+03  .1986E+03  .2151E+03  .1770E+03  .1817E+03  .1886E+03  .1917E+03  .1802E+03  .1347E+03  .8411E+02  .3989E+02  .2694E+02  .1230E+02  .5249E+02  .9700E+02  .8153E+02  .8803E+02  .1077E+03  .1907E+03  .2364E+03  .2586E+03  .2035E+03  .1460E+03  .7900E+02  .3170E+03  .6220E+03  .9172E+03  .1038E+04  .1091E+04  .1086E+04  .8403E+03  .4170E+03  .0000E+00  .1490E+03  .2777E+03  .8466E+03  .1923E+04  .4745E+04  .7377E+04  .8238E+04  .8710E+04  .5970E+04  .0000E+00  .1000E+04  .6467E+04  .1068E+05  .1177E+05  .1163E+05  .1008E+05  .4487E+04  .8987E+04  .2534E+05  .2638E+05  .3546E+05  .3473E+05  .1278E+05  .7537E+04  .5979E+04  .5979E+04  .5369E+04  .2137E+05  .6330E+05  .8122E+05  .1219E+06  .1368E+06  .1433E+06  
04:47           .1470E+03  .2200E+03  .2200E+03  .2500E+03  .3653E+03  .5110E+03  .6369E+03  .5544E+03  .3836E+03  .2129E+03  .1451E+03  .1569E+03  .1571E+03  .5053E+02  .5525E+02  .7270E+02  .1210E+03  .1723E+03  .2043E+03  .1794E+03  .1370E+03  .1160E+03  .1548E+03  .1593E+03  .1926E+03  .1531E+03  .7580E+02  .1586E+03  .1378E+03  .1378E+03  .1451E+03  .3040E+02  .0000E+00  .0000E+00  .0000E+00  .0000E+00  .1160E+03  .4220E+03  .9772E+03  .1411E+04  .1930E+04  .1806E+04  .1616E+04  .1090E+04  .6587E+03  .1869E+04  .3155E+04  .5220E+04  .7254E+04  .6870E+04  .6638E+04  .4563E+04  .2035E+04  .1803E+04  .3748E+04  .8834E+04  .1251E+05  .1424E+05  .1465E+05  .1543E+05  .1543E+05  .1852E+05  .1529E+05  .7840E+04  .1321E+05  .1321E+05  .1321E+05  .1590E+05  .2603E+05  .4824E+05  .5066E+05  .5556E+05  .5063E+05  .4130E+05  .4025E+05  .0000E+00  
04:48           .9953E+03  .7534E+03  .6513E+03  .3987E+03  .2153E+03  .1756E+03  .1619E+03  .1609E+03  .1517E+03  .1571E+03  .1771E+03  .1753E+03  .1541E+03  .1114E+03  .9950E+02  .1184E+03  .1484E+03  .1516E+03  .1206E+03  .9419E+02  .6990E+02  .6311E+02  .8631E+02  .1057E+03  .1080E+03  .9585E+02  .8027E+02  .4855E+02  .7750E+01  .8238E+02  .1162E+03  .1162E+03  .1620E+03  .1380E+03  .0000E+00  .7395E+03  .1065E+04  .1093E+04  .1130E+04  .9610E+03  .6429E+03  .3964E+03  .3375E+03  .8067E+03  .3069E+04  .7638E+04  .1217E+05  .1467E+05  .1398E+05  .1041E+05  .7311E+04  .5117E+04  .2174E+04  .0000E+00  .0000E+00  .0000E+00  .0000E+00  .0000E+00  .1190E+05  .1643E+05  .1383E+05  .1383E+05  .1150E+05  .0000E+00  .1500E+04  .1500E+04  .1500E+04  .1500E+04  .0000E+00  .2220E+04  .7410E+04  .2101E+05  .1750E+05  .2132E+05  .2724E+05  .0000E+00  
04:49           .2900E+03  .5263E+03  .6418E+03  .6397E+03  .5294E+03  .3796E+03  .1551E+03  .1471E+03  .2423E+03  .2577E+03  .2869E+03  .2387E+03  .1781E+03  .1643E+03  .1604E+03  .1569E+03  .1500E+03  .1243E+03  .1141E+03  .9433E+02  .7144E+02  .5502E+02  .2114E+02  .1643E+02  .4733E+02  .6554E+02  .6941E+02  .6169E+02  .5529E+02  .6420E+02  .7992E+02  .8595E+02  .5290E+02  .5290E+02  .0000E+00  .6140E+03  .1085E+04  .1547E+04  .1858E+04  .2281E+04  .2319E+04  .1963E+04  .1505E+04  .1526E+04  .2471E+04  .3868E+04  .5174E+04  .7650E+04  .1316E+05  .1826E+05  .1823E+05  .1791E+05  .1191E+05  .3640E+04  .0000E+00  .0000E+00  .0000E+00  .0000E+00  .0000E+00  .1420E+05  .4287E+05  .5664E+05  .5674E+05  .5847E+05  .5068E+05  .3020E+05  .0000E+00  .0000E+00  .0000E+00  .0000E+00  .0000E+00  .5390E+05  .7390E+05  .5830E+05  .5830E+05  .5003E+05  
04:50           .7150E+03  .7150E+03  .5303E+03  .5723E+03  .5558E+03  .5483E+03  .3765E+03  .2219E+03  .2146E+03  .2549E+03  .2597E+03  .2036E+03  .1138E+03  .8571E+02  .8767E+02  .9156E+02  .1057E+03  .6990E+02  .1314E+03  .1411E+03  .1597E+03  .1597E+03  .1181E+03  .1081E+03  .7247E+02  .3043E+02  .3480E+02  .4400E+02  .1137E+03  .2606E+03  .2930E+03  .3640E+03  .3353E+03  .1270E+03  .0000E+00  .0000E+00  .0000E+00  .1301E+03  .3918E+03  .7129E+03  .1160E+04  .1795E+04  .2383E+04  .2826E+04  .2548E+04  .2411E+04  .1865E+04  .5940E+03  .8910E+03  .1756E+04  .3655E+04  .6321E+04  .7809E+04  .9124E+04  .8433E+04  .4310E+04  .4340E+04  .2997E+04  .3020E+04  .4012E+04  .6420E+04  .1258E+05  .2479E+05  .2984E+05  .2972E+05  .2621E+05  .3861E+05  .3612E+05  .4284E+05  .3657E+05  .2015E+05  .3840E+05  .3840E+05  .3840E+05  .0000E+00  .0000E+00  
04:51           .8890E+03  .8890E+03  .5694E+03  .1542E+03  .1197E+03  .1370E+03  .1680E+03  .2651E+03  .3553E+03  .3820E+03  .3530E+03  .2534E+03  .1933E+03  .1451E+03  .1229E+03  .1114E+03  .1114E+03  .8485E+02  .5118E+02  .6750E+02  .5094E+02  .5088E+02  .2920E+02  .4290E+02  .1240E+03  .2134E+03  .2753E+03  .3295E+03  .2790E+03  .0000E+00  .4950E+02  .3733E+02  .3733E+02  .4640E+02  .0000E+00  .2740E+03  .4060E+03  .4842E+03  .6124E+03  .1093E+04  .1918E+04  .2609E+04  .2703E+04  .2240E+04  .1734E+04  .1248E+04  .2288E+04  .3666E+04  .3225E+04  .3908E+04  .3217E+04  .5843E+04  .5034E+04  .4390E+04  .4935E+04  .1057E+05  .1277E+05  .1753E+05  .1379E+05  .6485E+04  .7065E+04  .2691E+05  .4034E+05  .3259E+05  .3066E+05  .1690E+05  .1548E+05  .1724E+05  .2563E+05  .1650E+05  .0000E+00  .6660E+04  .3095E+05  .6657E+05  .6657E+05  .1042E+06  
04:52           .3105E+03  .2423E+03  .2808E+03  .3780E+03  .3699E+03  .3866E+03  .2797E+03  .2597E+03  .3583E+03  .3899E+03  .4484E+03  .2907E+03  .1324E+03  .1693E+03  .1840E+03  .1969E+03  .1361E+03  .7525E+02  .2842E+02  .4500E+02  .5956E+02  .7394E+02  .8963E+02  .8550E+02  .1202E+03  .1592E+03  .1658E+03  .1589E+03  .1208E+03  .5208E+02  .0000E+00  .0000E+00  .0000E+00  .0000E+00  .0000E+00  .3990E+03  .7423E+03  .1037E+04  .1538E+04  .2657E+04  .3541E+04  .3514E+04  .3430E+04  .2530E+04  .1310E+04  .0000E+00  .5730E+03  .1734E+04  .3059E+04  .2885E+04  .3592E+04  .3400E+04  .1130E+04  .0000E+00  .0000E+00  .3030E+04  .1830E+04  .1473E+04  .2936E+04  .9218E+04  .2224E+05  .3386E+05  .4272E+05  .4653E+05  .2920E+05  .5935E+04  .5935E+04  .5935E+04  .9130E+04  .0000E+00  .2678E+05  .3806E+05  .3071E+05  .2728E+05  .1724E+05  .9993E+04  
04:53           .1037E+04  .1309E+04  .1093E+04  .1178E+04  .7099E+03  .2974E+03  .3243E+03  .3285E+03  .3289E+03  .2181E+03  .1618E+03  .7729E+02  .3910E+02  .1125E+03  .1028E+03  .1057E+03  .7857E+02  .8573E+02  .1235E+03  .1465E+03  .1327E+03  .9261E+02  .5537E+02  .5290E+02  .6659E+02  .7434E+02  .9044E+02  .1147E+03  .1152E+03  .1315E+03  .1610E+03  .1821E+03  .2118E+03  .2580E+03  .0000E+00  .1540E+03  .6087E+03  .1007E+04  .1444E+04  .2651E+04  .4046E+04  .4561E+04  .4284E+04  .3548E+04  .1707E+04  .0000E+00  .0000E+00  .0000E+00  .0000E+00  .3155E+04  .9502E+04  .1477E+05  .1900E+05  .1927E+05  .1826E+05  .1344E+05  .6020E+04  .0000E+00  .0000E+00  .0000E+00  .0000E+00  .0000E+00  .0000E+00  .0000E+00  .3499E+05  .8224E+05  .1028E+06  .1098E+06  .1168E+06  .9693E+05  .5080E+05  .0000E+00  .6170E+04  .6170E+04  .6170E+04  .6170E+04  
04:54           .4425E+03  .3900E+03  .5250E+03  .6744E+03  .6943E+03  .6834E+03  .4448E+03  .2966E+03  .1972E+03  .2461E+03  .2614E+03  .2071E+03  .1403E+03  .7056E+02  .8996E+02  .1127E+03  .1132E+03  .8381E+02  .4382E+02  .5041E+02  .7662E+02  .1321E+03  .1450E+03  .1163E+03  .9488E+02  .3213E+02  .4330E+02  .7617E+02  .7272E+02  .6720E+02  .7560E+02  .7608E+02  .9273E+02  .1440E+03  .0000E+00  .1970E+03  .6720E+03  .9012E+03  .1129E+04  .1763E+04  .2221E+04  .2053E+04  .1998E+04  .1329E+04  .2995E+03  .4610E+03  .7388E+03  .1195E+04  .1969E+04  .3373E+04  .4476E+04  .4451E+04  .4817E+04  .6902E+04  .1031E+05  .1040E+05  .1211E+05  .6365E+04  .0000E+00  .2850E+04  .7180E+04  .7180E+04  .7180E+04  .8390E+04  .1630E+05  .1470E+05  .1470E+05  .1550E+05  .3890E+05  .7387E+05  .9292E+05  .7549E+05  .7282E+05  .4923E+05  .2730E+05  .2410E+05  
04:55           .1036E+04  .1018E+04  .8042E+03  .7968E+03  .4010E+03  .1820E+03  .2794E+03  .3264E+03  .3980E+03  .3660E+03  .2670E+03  .1741E+03  .1225E+03  .7980E+02  .4019E+02  .6451E+02  .9968E+02  .1414E+03  .1827E+03  .2141E+03  .2124E+03  .1676E+03  .1423E+03  .8147E+02  .1310E+02  .6455E+02  .1285E+03  .1161E+03  .1334E+03  .1259E+03  .8970E+02  .1107E+03  .1107E+03  .8520E+02  .0000E+00  .0000E+00  .5620E+03  .1139E+04  .1482E+04  .1903E+04  .2344E+04  .2464E+04  .2113E+04  .1475E+04  .9559E+03  .7902E+03  .1031E+04  .1173E+04  .1205E+04  .1255E+04  .0000E+00  .5220E+03  .1479E+04  .4461E+04  .7715E+04  .1277E+05  .1471E+05  .1324E+05  .1085E+05  .5505E+04  .1320E+05  .3100E+05  .3790E+05  .3489E+05  .3403E+05  .2659E+05  .1348E+05  .0000E+00  .0000E+00  .4110E+05  .8763E+05  .8500E+05  .6759E+05  .6644E+05  .3573E+05  .1470E+05  
04:56           .0000E+00  .0000E+00  .2970E+03  .5087E+03  .4324E+03  .3658E+03  .3564E+03  .3477E+03  .3547E+03  .2628E+03  .1910E+03  .6968E+02  .7362E+02  .1178E+03  .1552E+03  .1671E+03  .1650E+03  .1637E+03  .1590E+03  .1740E+03  .1081E+03  .6510E+02  .1249E+03  .1358E+03  .1409E+03  .1062E+03  .6746E+02  .4233E+02  .1790E+02  .0000E+00  .1450E+03  .1577E+03  .1577E+03  .1577E+03  .1710E+03  .1800E+02  .1800E+02  .1800E+02  .3070E+03  .1929E+04  .3243E+04  .3519E+04  .3564E+04  .3260E+04  .2030E+04  .6210E+03  .0000E+00  .0000E+00  .1030E+04  .1181E+04  .2200E+04  .2587E+04  .5171E+04  .9853E+04  .1584E+05  .2320E+05  .2949E+05  .2933E+05  .2535E+05  .2060E+05  .8540E+04  .0000E+00  .0000E+00  .0000E+00  .0000E+00  .0000E+00  .3970E+05  .6393E+05  .6080E+05  .5776E+05  .5067E+05  .4524E+05  .2852E+05  .2692E+05  .3040E+05  .2610E+05  
04:57           .1173E+04  .1647E+04  .1613E+04  .1467E+04  .9780E+03  .6032E+03  .2675E+03  .1900E+03  .2290E+03  .2420E+03  .2611E+03  .2309E+03  .1821E+03  .1354E+03  .9607E+02  .7689E+02  .8189E+02  .1190E+03  .1446E+03  .1291E+03  .1074E+03  .6280E+02  .6172E+02  .6734E+02  .6734E+02  .7677E+02  .2930E+02  .1090E+03  .1953E+03  .1343E+03  .1343E+03  .1161E+03  .4170E+01  .0000E+00  .0000E+00  .5225E+03  .7380E+03  .1052E+04  .1530E+04  .2033E+04  .1971E+04  .1916E+04  .1490E+04  .4390E+03  .1430E+03  .1121E+04  .1299E+04  .1069E+04  .1121E+04  .1412E+04  .5769E+04  .1259E+05  .2192E+05  .2794E+05  .2746E+05  .2047E+05  .1568E+05  .1033E+05  .3590E+04  .0000E+00  .0000E+00  .0000E+00  .9940E+04  .9940E+04  .1197E+05  .3584E+05  .5020E+05  .3934E+05  .4214E+05  .2423E+05  .8780E+03  .0000E+00  .8065E+05  .1216E+06  .1216E+06  .1437E+06  
04:58           .5947E+03  .7378E+03  .7896E+03  .8571E+03  .6509E+03  .4318E+03  .3131E+03  .3468E+03  .4231E+03  .3843E+03  .2941E+03  .1721E+03  .9526E+02  .7079E+02  .9291E+02  .1274E+03  .1521E+03  .1217E+03  .9933E+02  .8961E+02  .1158E+03  .1359E+03  .1179E+03  .8120E+02  .3946E+02  .5803E+02  .7694E+02  .1049E+03  .1166E+03  .4990E+02  .0000E+00  .0000E+00  .0000E+00  .0000E+00  .1160E+03  .8320E+03  .1131E+04  .1124E+04  .1344E+04  .1526E+04  .1656E+04  .1645E+04  .1580E+04  .8905E+03  .0000E+00  .0000E+00  .7940E+03  .1825E+04  .2509E+04  .2936E+04  .3694E+04  .3510E+04  .2779E+04  .2246E+04  .3967E+04  .1021E+05  .1970E+05  .2727E+05  .3017E+05  .2553E+05  .2069E+05  .1506E+05  .1364E+05  .1495E+05  .0000E+00  .3300E+05  .6157E+05  .5434E+05  .5434E+05  .5600E+05  .2270E+05  .0000E+00  .0000E+00  .6835E+05  .6835E+05  .6835E+05  
04:59           .1251E+04  .8144E+03  .6310E+03  .2646E+03  .3007E+03  .3849E+03  .3412E+03  .2491E+03  .1481E+03  .1055E+03  .1103E+03  .1292E+03  .2867E+03  .3975E+03  .4257E+03  .3127E+03  .1657E+03  .3741E+02  .3057E+02  .5354E+02  .6651E+02  .7303E+02  .6589E+02  .6949E+02  .9187E+02  .1062E+03  .1216E+03  .1230E+03  .1160E+03  .0000E+00  .0000E+00  .0000E+00  .0000E+00  .0000E+00  .2735E+03  .4435E+03  .4043E+03  .4582E+03  .4498E+03  .1295E+04  .2552E+04  .2690E+04  .2697E+04  .2444E+04  .1591E+04  .6920E+03  .0000E+00  .0000E+00  .1150E+04  .2087E+04  .2202E+04  .2896E+04  .4417E+04  .4985E+04  .5888E+04  .3246E+04  .1368E+05  .2369E+05  .2319E+05  .2964E+05  .2763E+05  .1360E+05  .0000E+00  .0000E+00  .0000E+00  .1720E+05  .2993E+05  .3054E+05  .3523E+05  .4616E+05  .4859E+05  .4510E+05  .3555E+05  .1631E+05  .0000E+00  .0000E+00  
05:00           .9920E+03  .6822E+03  .6063E+03  .3345E+03  .2245E+03  .2270E+03  .1120E+03  .2103E+03  .1876E+03  .1861E+03  .1944E+03  .2061E+03  .2291E+03  .2357E+03  .2156E+03  .2079E+03  .2196E+03  .1984E+03  .1577E+03  .1431E+03  .9857E+02  .3658E+02  .7586E+02  .9058E+02  .1048E+03  .9213E+02  .7658E+02  .4963E+02  .1753E+02  .1804E+02  .1804E+02  .0000E+00  .0000E+00  .0000E+00  .0000E+00  .0000E+00  .3944E+03  .1207E+04  .1921E+04  .2567E+04  .2870E+04  .2322E+04  .1424E+04  .7565E+03  .4176E+03  .4441E+03  .5801E+03  .7732E+03  .7797E+03  .1150E+04  .2480E+04  .1249E+05  .2894E+05  .4777E+05  .7219E+05  .7579E+05  .6331E+05  .4472E+05  .1719E+05  .0000E+00  .0000E+00  .0000E+00  .0000E+00  .0000E+00  .0000E+00  .0000E+00  .0000E+00  .0000E+00  .0000E+00  .0000E+00  .0000E+00  .0000E+00  .8260E+04  .8260E+04  .8260E+04  .8260E+04  
05:01           .6280E+03  .7394E+03  .7779E+03  .6623E+03  .5897E+03  .4143E+03  .2855E+03  .2945E+03  .1472E+03  .1329E+03  .2874E+03  .3143E+03  .3373E+03  .2395E+03  .1218E+03  .7910E+02  .9384E+02  .1225E+03  .1109E+03  .8687E+02  .4847E+02  .3074E+02  .4450E+02  .5743E+02  .5422E+02  .4718E+02  .7054E+02  .1088E+03  .1122E+03  .1298E+03  .8650E+02  .0000E+00  .0000E+00  .0000E+00  .4190E+03  .1106E+04  .1450E+04  .1541E+04  .1679E+04  .1358E+04  .1066E+04  .9344E+03  .1168E+04  .1616E+04  .2020E+04  .3394E+04  .6649E+04  .1061E+05  .1140E+05  .1203E+05  .9277E+04  .2970E+04  .1660E+04  .1285E+05  .2439E+05  .2957E+05  .3357E+05  .3416E+05  .2647E+05  .1360E+05  .0000E+00  .0000E+00  .0000E+00  .4810E+04  .4810E+04  .4810E+04  .4810E+04  .0000E+00  .0000E+00  .0000E+00  .4470E+05  .4470E+05  .4470E+05  .4470E+05  .0000E+00  .0000E+00  
05:02           .8443E+03  .9226E+03  .9251E+03  .9916E+03  .8500E+03  .5932E+03  .3210E+03  .8690E+02  .3610E+02  .2993E+02  .4454E+02  .1124E+03  .1334E+03  .1637E+03  .1636E+03  .1623E+03  .1887E+03  .1742E+03  .1586E+03  .1047E+03  .6456E+02  .8436E+02  .1172E+03  .1377E+03  .1504E+03  .1293E+03  .7800E+02  .0000E+00  .2120E+02  .1141E+03  .1220E+03  .1220E+03  .1543E+03  .8200E+02  .2740E+03  .7840E+03  .1082E+04  .1230E+04  .1402E+04  .1144E+04  .9632E+03  .6353E+03  .3070E+03  .0000E+00  .9910E+03  .2016E+04  .2860E+04  .3877E+04  .6403E+04  .9200E+04  .1131E+05  .1065E+05  .9566E+04  .7077E+04  .3570E+04  .1150E+05  .1673E+05  .1576E+05  .1283E+05  .1070E+05  .7896E+04  .5328E+04  .5941E+04  .7820E+03  .7820E+03  .0000E+00  .1490E+04  .9897E+04  .9897E+04  .9897E+04  .2270E+05  .0000E+00  .5945E+05  .7850E+05  .7850E+05  .9380E+05  
05:03           .1953E+03  .1953E+03  .1658E+03  .2198E+03  .4427E+03  .5049E+03  .6000E+03  .5639E+03  .4522E+03  .3938E+03  .2067E+03  .3010E+02  .6305E+02  .1127E+03  .1759E+03  .2111E+03  .1950E+03  .1524E+03  .1193E+03  .1142E+03  .9898E+02  .8571E+02  .4192E+02  .3910E+01  .4004E+02  .4382E+02  .5893E+02  .1040E+03  .1275E+03  .1256E+03  .1153E+03  .7217E+02  .2560E+02  .0000E+00  .3750E+03  .6870E+03  .7807E+03  .8360E+03  .7057E+03  .4886E+03  .3827E+03  .3140E+03  .3723E+03  .6812E+03  .1088E+04  .1048E+04  .1165E+04  .7887E+03  .1337E+04  .4310E+04  .5525E+04  .5927E+04  .5370E+04  .3644E+04  .3673E+04  .1486E+05  .3713E+05  .5463E+05  .5335E+05  .4831E+05  .2775E+05  .6450E+04  .0000E+00  .0000E+00  .0000E+00  .0000E+00  .0000E+00  .2430E+05  .2030E+05  .2030E+05  .2080E+05  .1822E+05  .1302E+05  .1302E+05  .1536E+05  .0000E+00  
05:04           .0000E+00  .0000E+00  .1680E+03  .4453E+03  .6140E+03  .6091E+03  .5717E+03  .3634E+03  .1925E+03  .9653E+02  .6355E+02  .1520E+03  .1606E+03  .1273E+03  .1158E+03  .5243E+02  .2759E+02  .2813E+02  .7347E+02  .2000E+03  .2363E+03  .2746E+03  .2135E+03  .1308E+03  .7422E+02  .5458E+02  .6065E+02  .6885E+02  .0000E+00  .2208E+03  .2208E+03  .2208E+03  .3460E+03  .2410E+03  .4717E+03  .7088E+03  .9234E+03  .1260E+04  .1379E+04  .1140E+04  .9756E+03  .6693E+03  .2050E+03  .4910E+01  .2186E+03  .3352E+03  .9408E+03  .2978E+04  .5161E+04  .6319E+04  .6021E+04  .4820E+04  .3559E+04  .3325E+04  .5615E+04  .1114E+05  .1377E+05  .1764E+05  .2056E+05  .2131E+05  .2362E+05  .2317E+05  .1640E+05  .0000E+00  .0000E+00  .0000E+00  .3000E+05  .8073E+05  .9438E+05  .8457E+05  .9830E+05  .6410E+05  .4380E+05  .2627E+05  .2627E+05  .2627E+05  
05:05           .7823E+03  .5990E+03  .5094E+03  .4050E+03  .4337E+03  .4479E+03  .3491E+03  .2086E+03  .1046E+03  .1388E+03  .2171E+03  .2426E+03  .2144E+03  .1387E+03  .8655E+02  .5650E+02  .1127E+03  .1305E+03  .1523E+03  .1569E+03  .1591E+03  .1445E+03  .1302E+03  .9822E+02  .7108E+02  .4157E+02  .1438E+03  .2269E+03  .2665E+03  .3168E+03  .3258E+03  .2725E+03  .0000E+00  .2550E+03  .4170E+03  .6032E+03  .8751E+03  .1363E+04  .1599E+04  .1362E+04  .1149E+04  .5190E+03  .1440E+03  .3338E+03  .6484E+03  .8023E+03  .1054E+04  .2969E+04  .1481E+05  .2839E+05  .3869E+05  .3592E+05  .3001E+05  .1656E+05  .6070E+04  .0000E+00  .0000E+00  .0000E+00  .1600E+05  .1600E+05  .1600E+05  .2250E+05  .0000E+00  .0000E+00  .1340E+05  .1340E+05  .1340E+05  .1340E+05  .2040E+05  .8797E+04  .9123E+04  .2242E+05  .4311E+05  .4958E+05  .6280E+05  .5540E+05  
05:06           .0000E+00  .5130E+03  .1012E+04  .1213E+04  .1305E+04  .1162E+04  .7676E+03  .4562E+03  .3009E+03  .1677E+03  .0000E+00  .6640E+02  .1915E+03  .2805E+03  .2958E+03  .3070E+03  .2195E+03  .1140E+03  .4729E+02  .2946E+02  .2224E+02  .4220E+01  .1422E+02  .3564E+02  .5834E+02  .8956E+02  .1252E+03  .1285E+03  .1311E+03  .1016E+03  .0000E+00  .0000E+00  .0000E+00  .0000E+00  .0000E+00  .1003E+04  .1606E+04  .2159E+04  .2863E+04  .3314E+04  .3066E+04  .2296E+04  .1372E+04  .8186E+03  .8800E+03  .1562E+04  .2461E+04  .2545E+04  .2638E+04  .1967E+04  .2044E+04  .2825E+04  .2413E+04  .4115E+04  .5881E+04  .6556E+04  .6364E+04  .6244E+04  .4874E+04  .5340E+04  .6490E+04  .3900E+04  .3860E+04  .0000E+00  .0000E+00  .3010E+04  .1497E+05  .1222E+05  .1250E+05  .2955E+05  .4615E+05  .5000E+05  .6193E+05  .5015E+05  .0000E+00  .0000E+00  
05:07           .1260E+03  .1260E+03  .4127E+03  .5918E+03  .5278E+03  .4797E+03  .3779E+03  .4259E+03  .4861E+03  .4488E+03  .3683E+03  .1814E+03  .1689E+03  .2110E+03  .2323E+03  .1704E+03  .9539E+02  .8053E+02  .1036E+03  .1116E+03  .9183E+02  .6903E+02  .6972E+02  .7299E+02  .7814E+02  .4127E+02  .0000E+00  .0000E+00  .0000E+00  .0000E+00  .0000E+00  .0000E+00  .0000E+00  .2780E+03  .6105E+03  .7653E+03  .9434E+03  .9547E+03  .8716E+03  .1064E+04  .1591E+04  .2219E+04  .2623E+04  .2667E+04  .2689E+04  .2601E+04  .2216E+04  .1984E+04  .9583E+03  .0000E+00  .0000E+00  .1110E+04  .1119E+05  .2303E+05  .2609E+05  .2954E+05  .2474E+05  .1864E+05  .1607E+05  .1685E+05  .1709E+05  .8670E+04  .0000E+00  .0000E+00  .0000E+00  .0000E+00  .0000E+00  .1320E+05  .9333E+05  .1168E+06  .1151E+06  .1185E+06  .8245E+05  .6267E+05  .2840E+05  .0000E+00  
05:08           .6143E+03  .5722E+03  .7124E+03  .7784E+03  .7536E+03  .7282E+03  .3550E+03  .1405E+03  .1437E+03  .1361E+03  .1401E+03  .1545E+03  .1894E+03  .1937E+03  .1735E+03  .1219E+03  .8236E+02  .7679E+02  .8726E+02  .9160E+02  .8744E+02  .7760E+02  .3320E+02  .4757E+02  .4244E+02  .5049E+02  .4738E+02  .9230E+01  .1070E+03  .7420E+02  .7420E+02  .7420E+02  .0000E+00  .0000E+00  .0000E+00  .0000E+00  .0000E+00  .5365E+03  .1216E+04  .1871E+04  .2773E+04  .3813E+04  .4466E+04  .4517E+04  .3667E+04  .3156E+04  .1815E+04  .1440E+04  .2654E+04  .4775E+04  .1154E+05  .1784E+05  .2017E+05  .2161E+05  .1477E+05  .0000E+00  .0000E+00  .1060E+05  .1400E+05  .1299E+05  .1299E+05  .1319E+05  .7360E+04  .2340E+05  .1833E+05  .1816E+05  .1930E+05  .1603E+05  .1679E+05  .2367E+05  .2932E+05  .2549E+05  .1940E+05  .8014E+04  .4417E+04  .6530E+04  
05:09           .3390E+03  .4897E+03  .5894E+03  .5389E+03  .6056E+03  .6580E+03  .6553E+03  .7817E+03  .1207E+04  .1462E+04  .1429E+04  .1113E+04  .5152E+03  .1574E+03  .0000E+00  .0000E+00  .0000E+00  .0000E+00  .0000E+00  .4830E+02  .1064E+03  .1285E+03  .1207E+03  .1112E+03  .9106E+02  .6110E+02  .5915E+02  .1082E+03  .8057E+02  .8057E+02  .6278E+02  .8250E+01  .0000E+00  .0000E+00  .3635E+03  .5178E+03  .6313E+03  .8219E+03  .1094E+04  .1358E+04  .1676E+04  .1897E+04  .2034E+04  .2077E+04  .1695E+04  .1278E+04  .1473E+04  .1980E+04  .2300E+04  .3214E+04  .6924E+04  .1184E+05  .1482E+05  .1700E+05  .1385E+05  .0000E+00  .0000E+00  .9541E+04  .2820E+05  .4125E+05  .4913E+05  .4970E+05  .4400E+05  .2445E+05  .2320E+05  .2320E+05  .2320E+05  .2320E+05  .0000E+00  .0000E+00  .0000E+00  .0000E+00  .0000E+00  .2030E+05  .2030E+05  .2030E+05  
05:10           .3360E+04  .2788E+04  .2100E+04  .1501E+04  .7523E+03  .2610E+03  .0000E+00  .1147E+03  .1848E+03  .1862E+03  .1964E+03  .2106E+03  .2240E+03  .2231E+03  .1894E+03  .1459E+03  .1355E+03  .1415E+03  .1203E+03  .9526E+02  .6343E+02  .2020E+02  .2610E+02  .6647E+02  .6647E+02  .6647E+02  .7905E+02  .3050E+02  .3050E+02  .3050E+02  .2260E+02  .0000E+00  .0000E+00  .0000E+00  .0000E+00  .0000E+00  .1936E+03  .5095E+03  .7114E+03  .8414E+03  .9129E+03  .9533E+03  .1426E+04  .2233E+04  .2883E+04  .3173E+04  .3393E+04  .3741E+04  .4050E+04  .3996E+04  .3910E+04  .7884E+04  .1759E+05  .2846E+05  .3219E+05  .2834E+05  .2135E+05  .9305E+04  .0000E+00  .4505E+04  .7105E+04  .7105E+04  .9113E+04  .8710E+04  .0000E+00  .0000E+00  .0000E+00  .0000E+00  .0000E+00  .0000E+00  .1770E+05  .1225E+05  .1749E+05  .1879E+05  .2348E+05  .2905E+05  
05:11           .1101E+04  .7874E+03  .7874E+03  .3261E+03  .3334E+03  .5673E+03  .5389E+03  .5219E+03  .3107E+03  .1334E+03  .1027E+03  .1237E+03  .1176E+03  .1020E+03  .9173E+02  .1129E+03  .1356E+03  .1258E+03  .1093E+03  .5365E+02  .5908E+02  .1089E+03  .1085E+03  .1178E+03  .9931E+02  .7111E+02  .6934E+02  .6419E+02  .1269E+02  .1590E+02  .1590E+02  .1590E+02  .0000E+00  .9460E+02  .9127E+02  .2596E+03  .4920E+03  .8079E+03  .9479E+03  .7834E+03  .5799E+03  .5421E+03  .8386E+03  .1454E+04  .2196E+04  .3396E+04  .4583E+04  .5294E+04  .4764E+04  .4266E+04  .3207E+04  .1210E+04  .2430E+04  .2793E+04  .2041E+04  .3385E+04  .1114E+05  .2960E+05  .3944E+05  .4253E+05  .4166E+05  .3013E+05  .1820E+05  .0000E+00  .1081E+05  .1383E+05  .1475E+05  .1670E+05  .1600E+05  .1870E+05  .0000E+00  .0000E+00  .0000E+00  .4300E+05  .4300E+05  .4300E+05  
05:12           .4430E+04  .3480E+04  .3480E+04  .1530E+04  .0000E+00  .4640E+03  .5510E+03  .4952E+03  .4674E+03  .4744E+03  .4990E+03  .5030E+03  .4066E+03  .2717E+03  .1944E+03  .1859E+03  .2041E+03  .1780E+03  .1308E+03  .9167E+02  .5059E+02  .1050E+03  .1050E+03  .1050E+03  .1030E+03  .0000E+00  .6955E+02  .1483E+03  .1682E+03  .1960E+03  .2233E+03  .1510E+03  .2330E+03  .1217E+03  .1217E+03  .1308E+03  .2983E+03  .6994E+03  .9939E+03  .1476E+04  .1746E+04  .1687E+04  .1576E+04  .1689E+04  .2211E+04  .3201E+04  .3697E+04  .3403E+04  .2495E+04  .1857E+04  .2195E+04  .4997E+04  .1033E+05  .1287E+05  .1292E+05  .1061E+05  .4029E+04  .4345E+04  .4345E+04  .7660E+04  .0000E+00  .0000E+00  .0000E+00  .0000E+00  .0000E+00  .0000E+00  .0000E+00  .0000E+00  .0000E+00  .0000E+00  .2034E+05  .2452E+05  .3968E+05  .7079E+05  .8878E+05  .1177E+06  
05:13           .0000E+00  .0000E+00  .8700E+03  .1140E+04  .1160E+04  .1042E+04  .1043E+04  .8587E+03  .4230E+03  .5227E+03  .5774E+03  .5443E+03  .5034E+03  .3396E+03  .1985E+03  .1023E+03  .5621E+02  .7341E+02  .1033E+03  .1080E+03  .9143E+02  .5770E+02  .5298E+02  .6563E+02  .4585E+02  .3980E+02  .6780E+02  .9000E+02  .1169E+03  .1344E+03  .1263E+03  .1645E+03  .8023E+03  .9762E+03  .8136E+03  .9436E+03  .5927E+03  .2720E+03  .6530E+02  .6530E+02  .6205E+02  .1565E+03  .1869E+03  .1869E+03  .6035E+03  .2636E+04  .3580E+04  .3335E+04  .4090E+04  .2770E+04  .7410E+04  .1035E+05  .1315E+05  .2029E+05  .2294E+05  .2558E+05  .2547E+05  .1720E+05  .0000E+00  .0000E+00  .1127E+05  .1234E+05  .1105E+05  .1241E+05  .2036E+05  .2975E+05  .4183E+05  .4897E+05  .5251E+05  .4441E+05  .4218E+05  .3057E+05  .1100E+04  .2502E+05  .2502E+05  .2502E+05  
05:14           .5850E+03  .6490E+03  .5577E+03  .5716E+03  .5626E+03  .7116E+03  .8346E+03  .7590E+03  .5386E+03  .3094E+03  .1798E+03  .6810E+02  .7120E+02  .2031E+03  .2318E+03  .2187E+03  .2020E+03  .1323E+03  .7667E+02  .5174E+02  .4167E+02  .1500E+02  .5990E+02  .3600E+02  .3600E+02  .3098E+02  .4085E+02  .1158E+03  .1547E+03  .2084E+03  .2513E+03  .2040E+03  .0000E+00  .0000E+00  .3999E+03  .1147E+04  .1567E+04  .1939E+04  .2074E+04  .1726E+04  .1348E+04  .1128E+04  .1158E+04  .1207E+04  .1058E+04  .1017E+04  .1642E+04  .2668E+04  .2984E+04  .2883E+04  .2848E+04  .7438E+04  .1354E+05  .1923E+05  .2018E+05  .1898E+05  .1240E+05  .2420E+05  .4158E+05  .4420E+05  .4485E+05  .4423E+05  .2855E+05  .0000E+00  .0000E+00  .0000E+00  .0000E+00  .0000E+00  .0000E+00  .0000E+00  .0000E+00  .0000E+00  .0000E+00  .5885E+05  .5885E+05  .5885E+05  
05:15           .1743E+04  .1496E+04  .1292E+04  .8646E+03  .5175E+03  .3005E+03  .2623E+03  .3356E+03  .3849E+03  .3366E+03  .2981E+03  .2891E+03  .2560E+03  .2571E+03  .1419E+03  .1970E+02  .2260E+02  .3292E+02  .2905E+02  .2639E+02  .3783E+02  .5897E+02  .6413E+02  .7407E+02  .4551E+02  .3028E+02  .3170E+02  .3948E+02  .1106E+03  .1558E+03  .1849E+03  .2233E+03  .1630E+03  .6370E+03  .7778E+03  .7020E+03  .5761E+03  .3809E+03  .2051E+03  .5219E+03  .1270E+04  .2538E+04  .3343E+04  .3106E+04  .2335E+04  .1317E+04  .3947E+03  .5155E+03  .6370E+03  .1343E+04  .2240E+04  .4463E+04  .6180E+04  .7246E+04  .8237E+04  .5780E+04  .1111E+05  .1163E+05  .9043E+04  .8872E+04  .5187E+04  .1940E+04  .0000E+00  .0000E+00  .0000E+00  .0000E+00  .0000E+00  .0000E+00  .0000E+00  .2620E+05  .6407E+05  .7804E+05  .8439E+05  .9746E+05  .9504E+05  .9590E+05  
05:16           .2721E+03  .4403E+03  .3595E+03  .3631E+03  .2111E+03  .2131E+03  .2959E+03  .3436E+03  .2781E+03  .1402E+03  .5209E+02  .2701E+02  .7115E+02  .1298E+03  .1264E+03  .1472E+03  .1652E+03  .1662E+03  .1570E+03  .1106E+03  .6007E+02  .5964E+02  .7623E+02  .1135E+03  .1404E+03  .1445E+03  .1525E+03  .1242E+03  .7560E+02  .8370E+02  .8370E+02  .8370E+02  .0000E+00  .0000E+00  .1770E+03  .1506E+03  .1257E+03  .1756E+03  .5538E+03  .1118E+04  .1697E+04  .2476E+04  .3151E+04  .3863E+04  .4287E+04  .4239E+04  .3779E+04  .3897E+04  .6490E+04  .1265E+05  .2051E+05  .2466E+05  .2544E+05  .2254E+05  .1627E+05  .1450E+05  .9360E+04  .2710E+04  .0000E+00  .0000E+00  .0000E+00  .0000E+00  .0000E+00  .0000E+00  .0000E+00  .0000E+00  .0000E+00  .0000E+00  .2710E+05  .6200E+05  .6258E+05  .5392E+05  .5625E+05  .2860E+05  .0000E+00  .0000E+00  
05:17           .1560E+03  .1560E+03  .2535E+03  .6210E+03  .9024E+03  .7413E+03  .8022E+03  .5403E+03  .1162E+03  .1472E+03  .1393E+03  .1361E+03  .1218E+03  .1596E+03  .2228E+03  .2461E+03  .1980E+03  .1476E+03  .6670E+02  .8325E+02  .1246E+03  .1361E+03  .1703E+03  .1500E+03  .1473E+03  .1204E+03  .3130E+02  .0000E+00  .1140E+03  .1140E+03  .1140E+03  .1140E+03  .1310E+03  .5153E+03  .7972E+03  .8867E+03  .9221E+03  .7500E+03  .4924E+03  .1889E+03  .2040E+03  .7093E+03  .1164E+04  .1553E+04  .2199E+04  .2236E+04  .2139E+04  .2773E+04  .7834E+04  .1892E+05  .3010E+05  .3263E+05  .2799E+05  .1958E+05  .7260E+04  .0000E+00  .0000E+00  .0000E+00  .0000E+00  .0000E+00  .0000E+00  .0000E+00  .0000E+00  .4860E+04  .1072E+05  .1072E+05  .9375E+04  .2874E+05  .3455E+05  .3455E+05  .4393E+05  .2120E+05  .2059E+05  .5159E+05  .5159E+05  .6670E+05  
05:18           .0000E+00  .1330E+03  .8500E+03  .1224E+04  .1293E+04  .1352E+04  .9896E+03  .5966E+03  .3883E+03  .3123E+03  .2222E+03  .1754E+03  .8307E+02  .1490E+02  .0000E+00  .1660E+02  .8653E+02  .1939E+03  .2354E+03  .2625E+03  .2245E+03  .1436E+03  .5060E+02  .0000E+00  .1020E+02  .2490E+02  .5283E+02  .5324E+02  .6400E+02  .7995E+02  .0000E+00  .0000E+00  .0000E+00  .1610E+03  .3543E+03  .5770E+03  .7164E+03  .8933E+03  .8850E+03  .7693E+03  .7436E+03  .1036E+04  .1747E+04  .2489E+04  .2659E+04  .2184E+04  .1792E+04  .2201E+04  .3729E+04  .4787E+04  .5201E+04  .4470E+04  .3695E+04  .3323E+04  .1490E+05  .1966E+05  .1638E+05  .1893E+05  .1346E+05  .2870E+04  .0000E+00  .0000E+00  .0000E+00  .0000E+00  .0000E+00  .1856E+05  .3588E+05  .4362E+05  .4598E+05  .4845E+05  .3625E+05  .0000E+00  .1418E+05  .1315E+05  .1315E+05  .1475E+05  
05:19           .1190E+04  .9012E+03  .7524E+03  .3691E+03  .1361E+03  .1050E+03  .1342E+03  .1148E+03  .1740E+03  .2748E+03  .3210E+03  .3650E+03  .2667E+03  .2068E+03  .6428E+02  .2385E+02  .4800E+02  .4556E+02  .6060E+02  .4038E+02  .2725E+02  .6740E+02  .9543E+02  .1635E+03  .2006E+03  .2029E+03  .1710E+03  .1302E+03  .7040E+02  .1909E+03  .1398E+03  .1398E+03  .1804E+03  .1250E+03  .7490E+03  .1349E+04  .1688E+04  .2166E+04  .2067E+04  .1676E+04  .1291E+04  .1070E+04  .8781E+03  .8653E+03  .7381E+03  .7328E+03  .7733E+03  .1690E+03  .0000E+00  .0000E+00  .0000E+00  .1971E+04  .2858E+04  .2967E+04  .3352E+04  .4190E+04  .7917E+04  .1018E+05  .1127E+05  .1125E+05  .1811E+05  .2639E+05  .3093E+05  .3385E+05  .2265E+05  .0000E+00  .0000E+00  .0000E+00  .2510E+04  .1266E+05  .4135E+05  .7768E+05  .1233E+06  .1547E+06  .1636E+06  .1543E+06  
05:20           .1008E+04  .7933E+03  .7933E+03  .2553E+03  .1610E+03  .1610E+03  .1310E+03  .1623E+03  .1952E+03  .2391E+03  .2610E+03  .2234E+03  .1458E+03  .7199E+02  .5154E+02  .6789E+02  .9564E+02  .1156E+03  .1441E+03  .1627E+03  .1817E+03  .1976E+03  .1914E+03  .1612E+03  .1095E+03  .7806E+02  .4077E+02  .1050E+02  .0000E+00  .0000E+00  .0000E+00  .0000E+00  .0000E+00  .0000E+00  .7270E+02  .5922E+03  .1065E+04  .1342E+04  .1887E+04  .2203E+04  .2461E+04  .2733E+04  .3216E+04  .3851E+04  .4306E+04  .3947E+04  .2753E+04  .1908E+04  .7907E+03  .4470E+03  .0000E+00  .0000E+00  .3295E+04  .8473E+04  .1300E+05  .1622E+05  .1891E+05  .2437E+05  .3283E+05  .3747E+05  .4196E+05  .3777E+05  .2240E+05  .0000E+00  .0000E+00  .0000E+00  .2190E+05  .1727E+05  .1303E+05  .1303E+05  .8680E+04  .4355E+04  .3580E+05  .4326E+05  .4326E+05  .5720E+05  
05:21           .5830E+03  .8250E+03  .8660E+03  .9070E+03  .9099E+03  .7353E+03  .4747E+03  .2864E+03  .1134E+03  .3311E+02  .3905E+02  .6067E+02  .9502E+02  .1170E+03  .1710E+03  .1886E+03  .1677E+03  .1139E+03  .7048E+02  .5705E+02  .6139E+02  .6612E+02  .4623E+02  .6280E+02  .1119E+03  .1003E+03  .1163E+03  .1265E+03  .1274E+03  .1495E+03  .1270E+03  .1438E+03  .3936E+03  .5958E+03  .9183E+03  .1329E+04  .1460E+04  .1233E+04  .1040E+04  .4592E+03  .1405E+03  .1886E+03  .4290E+03  .8436E+03  .1097E+04  .1283E+04  .1225E+04  .8560E+03  .0000E+00  .0000E+00  .3560E+04  .2590E+04  .2590E+04  .2590E+04  .0000E+00  .3080E+04  .6775E+04  .7785E+04  .7918E+04  .7953E+04  .4605E+04  .5470E+04  .3850E+04  .4640E+04  .4640E+04  .4364E+04  .1060E+05  .0000E+00  .0000E+00  .0000E+00  .0000E+00  .0000E+00  .0000E+00  .0000E+00  .0000E+00  .0000E+00  
05:22           .0000E+00  .0000E+00  .1410E+03  .2907E+03  .3566E+03  .3946E+03  .4999E+03  .4660E+03  .3691E+03  .2497E+03  .1258E+03  .3873E+02  .3070E+02  .4340E+02  .3517E+02  .4054E+02  .2487E+02  .3782E+02  .1111E+03  .1057E+03  .1377E+03  .1029E+03  .8003E+02  .1202E+03  .1279E+03  .1502E+03  .1389E+03  .1365E+03  .9840E+02  .0000E+00  .0000E+00  .0000E+00  .1500E+03  .4737E+03  .8922E+03  .1133E+04  .1363E+04  .1151E+04  .6967E+03  .5266E+03  .8666E+03  .1501E+04  .2030E+04  .2199E+04  .1809E+04  .1582E+04  .1180E+04  .4610E+03  .0000E+00  .7200E+04  .9750E+04  .9310E+04  .8658E+04  .7188E+04  .3475E+04  .0000E+00  .0000E+00  .0000E+00  .0000E+00  .0000E+00  .1212E+05  .2893E+05  .3302E+05  .3302E+05  .3353E+05  .1690E+05  .0000E+00  .9860E+04  .2999E+05  .5157E+05  .5399E+05  .5985E+05  .5685E+05  .3160E+05  .0000E+00  .0000E+00  
05:23           .1004E+04  .5281E+03  .5281E+03  .5143E+03  .3370E+03  .5370E+03  .6876E+03  .8136E+03  .7931E+03  .5716E+03  .3703E+03  .1768E+03  .1646E+03  .1656E+03  .1505E+03  .1038E+03  .8584E+02  .9316E+02  .8829E+02  .6059E+02  .6439E+02  .1113E+03  .1742E+03  .1837E+03  .1805E+03  .1419E+03  .5170E+02  .0000E+00  .1580E+03  .1580E+03  .1580E+03  .1362E+03  .2409E+03  .3163E+03  .4246E+03  .5520E+03  .7466E+03  .1046E+04  .1337E+04  .1424E+04  .1184E+04  .7940E+03  .4404E+03  .2861E+03  .2997E+03  .3192E+03  .3803E+03  .1254E+04  .2797E+04  .3376E+04  .4164E+04  .4661E+04  .6155E+04  .1378E+05  .3472E+05  .5109E+05  .5873E+05  .5208E+05  .3919E+05  .1698E+05  .0000E+00  .0000E+00  .0000E+00  .0000E+00  .0000E+00  .0000E+00  .2150E+05  .2150E+05  .2150E+05  .1730E+05  .8193E+04  .6544E+04  .6544E+04  .4663E+04  .6290E+04  .0000E+00  
05:24           .0000E+00  .2950E+03  .6923E+03  .6224E+03  .6224E+03  .6673E+03  .2757E+03  .4515E+03  .4332E+03  .4139E+03  .3173E+03  .1790E+03  .1207E+03  .9787E+02  .1428E+03  .1662E+03  .1625E+03  .1116E+03  .7714E+02  .7417E+02  .7327E+02  .7000E+02  .3815E+02  .6875E+02  .1282E+03  .1118E+03  .1367E+03  .1088E+03  .6675E+02  .1030E+03  .1030E+03  .1030E+03  .0000E+00  .0000E+00  .7440E+03  .1312E+04  .1595E+04  .1937E+04  .2264E+04  .2509E+04  .2717E+04  .2454E+04  .2322E+04  .1840E+04  .9110E+03  .1580E+03  .1113E+03  .3591E+03  .1378E+04  .3002E+04  .3320E+04  .3424E+04  .4576E+04  .6861E+04  .7057E+04  .7724E+04  .5680E+04  .1462E+05  .2646E+05  .2252E+05  .2610E+05  .1515E+05  .1030E+05  .1498E+05  .1203E+05  .1378E+05  .7703E+04  .2370E+04  .0000E+00  .0000E+00  .3040E+05  .7803E+05  .8592E+05  .8592E+05  .1055E+06  .6950E+05  
05:25           .0000E+00  .3220E+03  .9743E+03  .1283E+04  .1109E+04  .1017E+04  .5700E+03  .2493E+03  .1206E+03  .0000E+00  .0000E+00  .0000E+00  .4855E+02  .1238E+03  .1560E+03  .1813E+03  .2144E+03  .2046E+03  .1863E+03  .1549E+03  .1111E+03  .6770E+02  .1143E+03  .1749E+03  .1563E+03  .1525E+03  .1257E+03  .1686E+03  .2773E+03  .3133E+03  .3501E+03  .2938E+03  .4260E+01  .9560E+02  .3369E+03  .4457E+03  .4499E+03  .5686E+03  .8543E+03  .1451E+04  .2092E+04  .2410E+04  .2303E+04  .2059E+04  .1947E+04  .2023E+04  .2039E+04  .1974E+04  .2134E+04  .2257E+04  .2127E+04  .2090E+04  .1250E+04  .0000E+00  .8200E+04  .1023E+05  .1147E+05  .1159E+05  .9759E+04  .1079E+05  .2231E+05  .3940E+05  .4530E+05  .4962E+05  .3917E+05  .1740E+05  .0000E+00  .0000E+00  .0000E+00  .1820E+05  .2923E+05  .2932E+05  .2932E+05  .3233E+05  .2140E+05  .0000E+00  
05:26           .1503E+04  .1464E+04  .1282E+04  .1256E+04  .7360E+03  .0000E+00  .1096E+03  .1493E+03  .1505E+03  .1909E+03  .2597E+03  .3333E+03  .3441E+03  .2662E+03  .1612E+03  .9329E+02  .8929E+02  .9767E+02  .9836E+02  .8421E+02  .6464E+02  .6204E+02  .7520E+02  .1209E+03  .1609E+03  .1457E+03  .1430E+03  .9807E+02  .5844E+02  .8455E+02  .8455E+02  .1310E+03  .0000E+00  .2920E+03  .5850E+03  .9010E+03  .1188E+04  .1633E+04  .1857E+04  .1869E+04  .1666E+04  .1295E+04  .8268E+03  .5195E+03  .2448E+03  .3390E+01  .0000E+00  .8375E+03  .1094E+04  .1806E+04  .2869E+04  .3307E+04  .3093E+04  .2539E+04  .1969E+04  .2787E+04  .4882E+04  .4279E+04  .5501E+04  .2484E+04  .1099E+05  .2517E+05  .3127E+05  .3469E+05  .3527E+05  .2451E+05  .5240E+04  .0000E+00  .1140E+04  .1558E+05  .4193E+05  .5218E+05  .5566E+05  .5724E+05  .3323E+05  .1270E+05  
05:27           .2141E+04  .2141E+04  .2141E+04  .5840E+03  .2170E+03  .5113E+03  .6030E+03  .5424E+03  .4854E+03  .3277E+03  .2390E+03  .2226E+03  .1910E+03  .1341E+03  .7059E+02  .3561E+02  .8587E+02  .1242E+03  .1720E+03  .1696E+03  .1284E+03  .9004E+02  .7716E+02  .7020E+02  .7356E+02  .8839E+02  .1263E+03  .1429E+03  .1589E+03  .1378E+03  .8330E+02  .0000E+00  .0000E+00  .5520E+02  .3607E+03  .6072E+03  .7866E+03  .1145E+04  .1390E+04  .1375E+04  .1067E+04  .7362E+03  .4640E+03  .9727E+03  .1676E+04  .2617E+04  .2797E+04  .2270E+04  .2136E+04  .1645E+04  .1861E+04  .2007E+04  .7859E+04  .2098E+05  .3349E+05  .5441E+05  .6506E+05  .5774E+05  .5038E+05  .3480E+05  .1350E+05  .0000E+00  .0000E+00  .0000E+00  .4110E+05  .7045E+05  .6792E+05  .7690E+05  .7657E+05  .3830E+05  .0000E+00  .0000E+00  .0000E+00  .4840E+05  .4840E+05  .4840E+05  
05:28           .2887E+04  .2260E+04  .1741E+04  .8334E+03  .3861E+03  .2983E+03  .4310E+03  .4546E+03  .4076E+03  .2586E+03  .1726E+03  .1755E+03  .2143E+03  .1160E+03  .0000E+00  .1680E+02  .1920E+02  .3760E+02  .5782E+02  .6602E+02  .9487E+02  .3889E+02  .6883E+02  .1285E+03  .1799E+03  .2837E+03  .3374E+03  .2916E+03  .2642E+03  .1704E+03  .4220E+02  .0000E+00  .0000E+00  .2378E+03  .4771E+03  .7198E+03  .1112E+04  .1592E+04  .2066E+04  .2471E+04  .2740E+04  .2561E+04  .2081E+04  .1609E+04  .6920E+03  .0000E+00  .1700E+03  .1700E+03  .1700E+03  .1780E+04  .9663E+04  .1166E+05  .1366E+05  .2067E+05  .2650E+05  .2786E+05  .2433E+05  .1861E+05  .7475E+04  .0000E+00  .0000E+00  .0000E+00  .2720E+05  .2800E+05  .2298E+05  .2303E+05  .2446E+05  .2518E+05  .3213E+05  .2650E+05  .0000E+00  .0000E+00  .0000E+00  .6290E+05  .6290E+05  .6290E+05  
05:29           .1623E+04  .1280E+04  .9550E+03  .5089E+03  .2739E+03  .3654E+03  .4189E+03  .3455E+03  .2386E+03  .5344E+02  .3579E+02  .4633E+02  .4633E+02  .5685E+02  .9183E+02  .1565E+03  .1632E+03  .1711E+03  .1398E+03  .8779E+02  .6489E+02  .5570E+02  .4411E+02  .4262E+02  .3337E+02  .2169E+02  .2445E+02  .2975E+02  .7278E+02  .1527E+03  .1793E+03  .2560E+03  .2990E+03  .3540E+03  .8300E+03  .1188E+04  .1347E+04  .1631E+04  .1617E+04  .1397E+04  .1125E+04  .9193E+03  .5685E+03  .0000E+00  .0000E+00  .0000E+00  .3590E+03  .1526E+04  .1910E+04  .2784E+04  .6014E+04  .1078E+05  .1706E+05  .2043E+05  .1791E+05  .1612E+05  .1026E+05  .3190E+04  .0000E+00  .0000E+00  .0000E+00  .0000E+00  .0000E+00  .0000E+00  .0000E+00  .3865E+05  .3715E+05  .3715E+05  .3310E+05  .2973E+05  .4632E+05  .4632E+05  .6233E+05  .5910E+05  .0000E+00  .0000E+00  
05:30           .6654E+03  .8498E+03  .6867E+03  .6721E+03  .3597E+03  .3519E+03  .4908E+03  .6541E+03  .6551E+03  .5140E+03  .3504E+03  .2516E+03  .2243E+03  .1999E+03  .1528E+03  .1230E+03  .1151E+03  .1154E+03  .1027E+03  .8024E+02  .7230E+02  .9180E+02  .1928E+03  .1835E+03  .1835E+03  .1997E+03  .1100E+03  .5815E+02  .6497E+02  .6497E+02  .7277E+02  .6050E+02  .0000E+00  .9398E+02  .3872E+03  .7715E+03  .1247E+04  .1727E+04  .1869E+04  .1600E+04  .1403E+04  .1112E+04  .6770E+03  .0000E+00  .5460E+03  .1992E+04  .4341E+04  .6029E+04  .7750E+04  .7367E+04  .5823E+04  .4492E+04  .4177E+04  .4620E+04  .6070E+04  .8778E+04  .6650E+04  .7418E+04  .4887E+04  .1900E+04  .0000E+00  .0000E+00  .1688E+05  .2647E+05  .2579E+05  .2520E+05  .2175E+05  .1135E+05  .4010E+05  .2358E+05  .2358E+05  .2358E+05  .8350E+04  .0000E+00  .0000E+00  .0000E+00  
05:31           .3913E+03  .3818E+03  .4743E+03  .6749E+03  .7989E+03  .8040E+03  .7238E+03  .3990E+03  .9200E+02  .1940E+03  .2688E+03  .2726E+03  .2949E+03  .2559E+03  .1854E+03  .1669E+03  .1078E+03  .5165E+02  .5346E+02  .5346E+02  .4789E+02  .6384E+02  .1094E+03  .1258E+03  .1385E+03  .1103E+03  .8224E+02  .5579E+02  .5864E+02  .5173E+02  .1640E+02  .0000E+00  .2413E+03  .5372E+03  .6954E+03  .8763E+03  .8907E+03  .6809E+03  .4311E+03  .4062E+03  .6882E+03  .1235E+04  .1821E+04  .2373E+04  .2537E+04  .2226E+04  .1684E+04  .1163E+04  .1105E+04  .1045E+04  .1091E+04  .9690E+03  .4570E+03  .3430E+04  .1018E+05  .1191E+05  .1193E+05  .1284E+05  .9987E+04  .8830E+04  .5410E+04  .0000E+00  .1363E+05  .2592E+05  .2816E+05  .3086E+05  .3087E+05  .2310E+05  .2145E+05  .1679E+05  .2070E+04  .7780E+05  .1459E+06  .1401E+06  .1401E+06  .1522E+06  
05:32           .9510E+03  .9510E+03  .9510E+03  .2040E+03  .3333E+03  .4552E+03  .5373E+03  .5174E+03  .3976E+03  .3006E+03  .3127E+03  .3510E+03  .3200E+03  .2234E+03  .1574E+03  .1381E+03  .1544E+03  .1483E+03  .1326E+03  .1190E+03  .9755E+02  .7860E+02  .4180E+02  .4093E+02  .4093E+02  .4093E+02  .3525E+02  .8767E+02  .9366E+02  .9366E+02  .1111E+03  .8030E+02  .0000E+00  .2175E+03  .3220E+03  .4605E+03  .7263E+03  .1258E+04  .2056E+04  .2816E+04  .3230E+04  .3006E+04  .2257E+04  .1333E+04  .8307E+03  .3912E+03  .4670E+02  .0000E+00  .2540E+04  .5597E+04  .6778E+04  .6870E+04  .7013E+04  .5081E+04  .4014E+04  .2587E+04  .1610E+04  .8340E+04  .1632E+05  .1663E+05  .1713E+05  .1609E+05  .1319E+05  .1472E+05  .1520E+05  .1110E+05  .8390E+04  .8390E+04  .8390E+04  .8390E+04  .0000E+00  .2230E+05  .5020E+05  .7412E+05  .7412E+05  .9927E+05  
05:33           .1753E+04  .1269E+04  .1061E+04  .5450E+03  .2568E+03  .2440E+03  .2150E+03  .1378E+03  .8610E+02  .1508E+03  .2714E+03  .3417E+03  .3286E+03  .2384E+03  .1256E+03  .5813E+02  .3112E+02  .4487E+02  .9150E+02  .1278E+03  .1641E+03  .1771E+03  .1713E+03  .1388E+03  .1086E+03  .7425E+02  .8917E+02  .9461E+02  .1194E+03  .1034E+03  .4220E+02  .0000E+00  .2435E+03  .4228E+03  .5572E+03  .7949E+03  .1266E+04  .1981E+04  .2731E+04  .3137E+04  .2866E+04  .2064E+04  .1169E+04  .5726E+03  .3731E+03  .3472E+03  .3989E+03  .7470E+03  .0000E+00  .0000E+00  .0000E+00  .2670E+04  .1700E+04  .1700E+04  .1700E+04  .7920E+04  .1754E+05  .2161E+05  .2384E+05  .2275E+05  .1873E+05  .1186E+05  .3690E+04  .3690E+04  .3690E+04  .6566E+04  .8004E+04  .8004E+04  .1540E+05  .6500E+05  .9900E+05  .1200E+06  .1320E+06  .1630E+06  .1746E+06  .1843E+06  
05:34           .0000E+00  .0000E+00  .0000E+00  .1279E+03  .1279E+03  .1279E+03  .1750E+03  .0000E+00  .0000E+00  .1094E+03  .2070E+03  .2095E+03  .1965E+03  .1565E+03  .1277E+03  .1632E+03  .1834E+03  .1699E+03  .1286E+03  .1069E+03  .1238E+03  .1170E+03  .1182E+03  .9563E+02  .3673E+02  .4428E+02  .6360E+02  .8747E+02  .9153E+02  .9920E+02  .7000E+02  .3290E+02  .0000E+00  .1379E+03  .3234E+03  .5643E+03  .9683E+03  .1735E+04  .2803E+04  .3789E+04  .4320E+04  .3826E+04  .2904E+04  .3120E+04  .4446E+04  .5011E+04  .5764E+04  .4717E+04  .1690E+04  .0000E+00  .0000E+00  .0000E+00  .0000E+00  .4380E+04  .5517E+04  .4784E+04  .4010E+04  .3237E+04  .5673E+04  .5370E+05  .1172E+06  .1236E+06  .1366E+06  .1299E+06  .5035E+05  .0000E+00  .0000E+00  .0000E+00  .0000E+00  .0000E+00  .0000E+00  .0000E+00  .0000E+00  .0000E+00  .0000E+00  .0000E+00  
05:35           .2080E+04  .1686E+04  .1350E+04  .1004E+04  .7980E+03  .8469E+03  .7939E+03  .6001E+03  .3784E+03  .2892E+03  .2160E+03  .9805E+02  .7103E+02  .6860E+02  .7183E+02  .8943E+02  .1328E+03  .1787E+03  .1991E+03  .1701E+03  .1280E+03  .1133E+03  .1117E+03  .1104E+03  .1035E+03  .3998E+02  .0000E+00  .0000E+00  .7270E+02  .7270E+02  .7270E+02  .7270E+02  .0000E+00  .2440E+03  .4615E+03  .7060E+03  .1083E+04  .1967E+04  .3589E+04  .5391E+04  .6229E+04  .5297E+04  .3662E+04  .2041E+04  .4274E+03  .8810E+01  .8810E+01  .8810E+01  .0000E+00  .0000E+00  .1781E+04  .1781E+04  .1781E+04  .3470E+04  .0000E+00  .5620E+04  .7223E+04  .7223E+04  .8920E+04  .6350E+04  .0000E+00  .0000E+00  .1046E+05  .3415E+05  .5359E+05  .5797E+05  .6796E+05  .5880E+05  .2050E+05  .0000E+00  .0000E+00  .0000E+00  .0000E+00  .0000E+00  .0000E+00  .0000E+00  
05:36           .1923E+04  .1632E+04  .1383E+04  .8629E+03  .6141E+03  .3384E+03  .3661E+03  .5042E+03  .4416E+03  .3990E+03  .2780E+03  .2190E+03  .1685E+03  .1469E+03  .8201E+02  .1076E+03  .1666E+03  .1553E+03  .1711E+03  .1607E+03  .1487E+03  .1211E+03  .9434E+02  .5657E+02  .1030E+02  .1171E+03  .2025E+03  .1772E+03  .2050E+03  .1753E+03  .9490E+02  .0000E+00  .0000E+00  .1500E+03  .6587E+03  .1107E+04  .1425E+04  .2191E+04  .3207E+04  .4424E+04  .5120E+04  .4639E+04  .3179E+04  .2048E+04  .1071E+04  .4700E+03  .0000E+00  .0000E+00  .4530E+04  .1261E+05  .2271E+05  .2412E+05  .2428E+05  .1599E+05  .5702E+04  .1935E+04  .8773E+03  .7130E+03  .0000E+00  .0000E+00  .0000E+00  .0000E+00  .0000E+00  .0000E+00  .0000E+00  .3430E+05  .7195E+05  .7972E+05  .8117E+05  .8380E+05  .4910E+05  .0000E+00  .0000E+00  .0000E+00  .0000E+00  .0000E+00  
05:37           .6020E+03  .6698E+03  .6764E+03  .6277E+03  .5540E+03  .4320E+03  .1089E+03  .1212E+03  .1851E+03  .2729E+03  .2980E+03  .2703E+03  .2257E+03  .1794E+03  .1697E+03  .1464E+03  .1265E+03  .1347E+03  .1212E+03  .1135E+03  .8010E+02  .3400E+02  .9807E+02  .1346E+03  .1894E+03  .2401E+03  .2362E+03  .2398E+03  .1840E+03  .0000E+00  .0000E+00  .0000E+00  .0000E+00  .2700E+02  .7977E+03  .1371E+04  .1675E+04  .2330E+04  .2780E+04  .3426E+04  .4081E+04  .4043E+04  .3470E+04  .2698E+04  .1355E+04  .0000E+00  .2400E+03  .3177E+04  .4980E+04  .4536E+04  .5652E+04  .4740E+04  .1730E+04  .1840E+04  .2220E+04  .5955E+04  .9536E+04  .1194E+05  .1554E+05  .1494E+05  .1504E+05  .9880E+04  .0000E+00  .0000E+00  .0000E+00  .0000E+00  .0000E+00  .0000E+00  .5425E+05  .8713E+05  .9725E+05  .9427E+05  .7646E+05  .5616E+05  .4768E+05  .5473E+05  
05:38           .9990E+01  .7780E+03  .1045E+04  .1148E+04  .1427E+04  .1416E+04  .1307E+04  .1000E+04  .6032E+03  .2672E+03  .1580E+03  .1867E+03  .1983E+03  .1728E+03  .1585E+03  .1923E+03  .2030E+03  .1896E+03  .1511E+03  .1157E+03  .1128E+03  .7833E+02  .3490E+02  .0000E+00  .7360E+00  .8101E+02  .1390E+03  .1731E+03  .2039E+03  .2124E+03  .1664E+03  .7850E+02  .9523E+02  .9523E+02  .8898E+02  .3985E+03  .7402E+03  .7803E+03  .9707E+03  .1325E+04  .2113E+04  .2894E+04  .3183E+04  .2564E+04  .2036E+04  .1400E+04  .4510E+03  .1955E+04  .2558E+04  .1987E+04  .1974E+04  .2255E+04  .2568E+04  .3000E+04  .3645E+04  .4330E+04  .4330E+04  .4330E+04  .4330E+04  .9780E+04  .2553E+05  .3864E+05  .5144E+05  .6834E+05  .6650E+05  .6405E+05  .3855E+05  .0000E+00  .0000E+00  .0000E+00  .1698E+05  .1675E+05  .1345E+05  .1455E+05  .4853E+04  .0000E+00  
05:39           .4033E+03  .4000E+03  .4905E+03  .6767E+03  .7334E+03  .7633E+03  .5489E+03  .3667E+03  .2514E+03  .1672E+03  .1906E+03  .2383E+03  .2657E+03  .2209E+03  .1427E+03  .8316E+02  .5972E+02  .4986E+02  .5622E+02  .1220E+03  .1400E+03  .1444E+03  .1391E+03  .9753E+02  .6515E+02  .1645E+03  .2365E+03  .2731E+03  .2838E+03  .2930E+03  .1845E+03  .0000E+00  .0000E+00  .0000E+00  .9120E+01  .9120E+01  .9120E+01  .9120E+01  .5005E+03  .1170E+04  .2030E+04  .3138E+04  .4163E+04  .4597E+04  .4349E+04  .3364E+04  .2946E+04  .2153E+04  .6800E+03  .1300E+04  .1760E+04  .1116E+04  .9777E+03  .1154E+04  .1203E+04  .1490E+04  .1850E+04  .0000E+00  .7350E+04  .1238E+05  .2029E+05  .3188E+05  .4396E+05  .4657E+05  .4593E+05  .2775E+05  .0000E+00  .1120E+05  .3647E+05  .5030E+05  .5364E+05  .5191E+05  .3972E+05  .2380E+05  .9750E+04  .2900E+04  
05:40           .5620E+03  .5620E+03  .5620E+03  .0000E+00  .0000E+00  .1280E+03  .1790E+03  .2728E+03  .3304E+03  .3686E+03  .3139E+03  .2145E+03  .1592E+03  .1951E+03  .2297E+03  .2341E+03  .1918E+03  .1246E+03  .8364E+02  .6904E+02  .8566E+02  .8843E+02  .7204E+02  .6492E+02  .1668E+03  .1897E+03  .2030E+03  .1927E+03  .1054E+03  .2870E+02  .0000E+00  .0000E+00  .0000E+00  .4550E+03  .7195E+03  .7708E+03  .7213E+03  .5441E+03  .4294E+03  .6481E+03  .1124E+04  .1336E+04  .1146E+04  .7291E+03  .4131E+03  .3101E+03  .3548E+03  .2962E+03  .4838E+03  .2199E+04  .7748E+04  .2059E+05  .3932E+05  .5069E+05  .4653E+05  .3364E+05  .1936E+05  .6615E+04  .0000E+00  .0000E+00  .0000E+00  .0000E+00  .0000E+00  .0000E+00  .0000E+00  .0000E+00  .0000E+00  .0000E+00  .3730E+04  .3730E+04  .3730E+04  .3320E+04  .2160E+05  .3634E+05  .3634E+05  .5210E+05  
05:41           .2630E+02  .6231E+03  .8699E+03  .9785E+03  .1253E+04  .1122E+04  .8427E+03  .6458E+03  .3480E+03  .1020E+03  .1470E+02  .9320E+02  .1225E+03  .1146E+03  .1440E+03  .1089E+03  .6660E+02  .9405E+02  .1380E+03  .1968E+03  .2289E+03  .2037E+03  .1393E+03  .1073E+03  .9079E+02  .1069E+03  .8647E+02  .4125E+02  .5370E+02  .5370E+02  .0000E+00  .0000E+00  .3280E+03  .6010E+03  .6553E+03  .6144E+03  .5890E+03  .3883E+03  .1130E+03  .0000E+00  .5900E+03  .1633E+04  .3302E+04  .4844E+04  .6841E+04  .7623E+04  .6360E+04  .5444E+04  .4190E+04  .2130E+04  .0000E+00  .1655E+04  .2153E+04  .3217E+04  .6986E+04  .1054E+05  .1344E+05  .1550E+05  .8510E+04  .2017E+05  .5714E+05  .9710E+05  .1438E+06  .1438E+06  .1355E+06  .9223E+05  .2950E+05  .4500E+04  .1460E+05  .1460E+05  .1460E+05  .2510E+05  .0000E+00  .0000E+00  .0000E+00  .0000E+00  
05:42           .0000E+00  .2870E+03  .6767E+03  .6486E+03  .5081E+03  .3623E+03  .1907E+03  .2051E+03  .2777E+03  .2791E+03  .2244E+03  .2023E+03  .2323E+03  .2664E+03  .2291E+03  .1552E+03  .1056E+03  .5305E+02  .7888E+02  .1090E+03  .1001E+03  .1017E+03  .6404E+02  .4962E+02  .3710E+02  .1560E+02  .0000E+00  .0000E+00  .2690E+02  .2690E+02  .2690E+02  .2690E+02  .1470E+03  .5940E+03  .9264E+03  .1062E+04  .1170E+04  .8933E+03  .6426E+03  .3347E+03  .2580E+03  .8940E+03  .1554E+04  .2273E+04  .3680E+04  .4556E+04  .4519E+04  .4537E+04  .6056E+04  .7853E+04  .7684E+04  .7586E+04  .3448E+04  .3510E+04  .4445E+04  .5393E+04  .5836E+04  .5447E+04  .6320E+04  .1210E+05  .2183E+05  .1756E+05  .1756E+05  .1680E+05  .6817E+04  .1481E+05  .1134E+05  .1354E+05  .8360E+04  .4110E+03  .0000E+00  .6490E+05  .6490E+05  .6490E+05  .6490E+05  .0000E+00  
05:43           .1412E+04  .1135E+04  .9370E+03  .5706E+03  .3539E+03  .2619E+03  .1603E+03  .1876E+03  .3584E+03  .3699E+03  .3754E+03  .2741E+03  .1770E+03  .1443E+03  .1526E+03  .1663E+03  .5614E+02  .6749E+02  .9290E+02  .1016E+03  .1253E+03  .1286E+03  .1107E+03  .1060E+03  .7988E+02  .8478E+02  .9226E+02  .7593E+02  .9329E+02  .8528E+02  .1167E+03  .2020E+03  .0000E+00  .0000E+00  .0000E+00  .3560E+03  .9287E+03  .1379E+04  .1639E+04  .1977E+04  .1805E+04  .1405E+04  .1244E+04  .1256E+04  .1447E+04  .2464E+04  .4537E+04  .7356E+04  .1006E+05  .1061E+05  .9312E+04  .8043E+04  .4240E+04  .7503E+04  .1142E+05  .1272E+05  .1373E+05  .1382E+05  .8785E+04  .0000E+00  .0000E+00  .0000E+00  .0000E+00  .5510E+04  .8440E+04  .7203E+04  .6344E+04  .1120E+05  .2312E+05  .2367E+05  .2566E+05  .2138E+05  .1052E+05  .1486E+06  .1486E+06  .1486E+06  
05:44           .8947E+03  .6821E+03  .5749E+03  .2589E+03  .3258E+03  .2867E+03  .2791E+03  .1776E+03  .1282E+03  .1314E+03  .1746E+03  .2180E+03  .1954E+03  .1693E+03  .9018E+02  .5111E+02  .9070E+02  .7283E+02  .6780E+02  .3852E+02  .3397E+02  .3660E+02  .5223E+02  .4940E+02  .1525E+03  .1959E+03  .2185E+03  .2465E+03  .2395E+03  .2125E+03  .0000E+00  .0000E+00  .0000E+00  .2150E+03  .5367E+03  .8400E+03  .1026E+04  .1258E+04  .1206E+04  .9641E+03  .7850E+03  .7994E+03  .9930E+03  .1281E+04  .1491E+04  .1550E+04  .1554E+04  .1135E+04  .1552E+04  .1891E+04  .1891E+04  .2322E+04  .1615E+04  .4008E+04  .8272E+04  .1394E+05  .2079E+05  .2104E+05  .2098E+05  .1700E+05  .6600E+04  .4545E+05  .9948E+05  .1287E+06  .1360E+06  .1275E+06  .9695E+05  .4190E+05  .0000E+00  .0000E+00  .0000E+00  .0000E+00  .0000E+00  .0000E+00  .0000E+00  .0000E+00  
05:45           .5903E+03  .8422E+03  .8601E+03  .8334E+03  .5909E+03  .2722E+03  .1282E+03  .3109E+03  .3948E+03  .4583E+03  .3635E+03  .2660E+03  .1161E+03  .2320E+02  .4810E+02  .8630E+02  .1049E+03  .1204E+03  .1089E+03  .9622E+02  .7070E+02  .2240E+02  .7673E+02  .9924E+02  .7959E+02  .9159E+02  .5865E+02  .6338E+02  .1403E+03  .1403E+03  .1700E+03  .1970E+03  .4280E+03  .8030E+03  .9218E+03  .8270E+03  .7504E+03  .5606E+03  .2432E+03  .1294E+04  .2547E+04  .3253E+04  .4007E+04  .3503E+04  .2298E+04  .1581E+04  .1861E+04  .2260E+04  .2678E+04  .2700E+04  .1630E+04  .1890E+04  .4510E+04  .5592E+04  .7379E+04  .1310E+05  .1762E+05  .1754E+05  .1740E+05  .9650E+04  .1403E+05  .5821E+05  .9972E+05  .1435E+06  .1376E+06  .1235E+06  .7347E+05  .2070E+05  .0000E+00  .0000E+00  .0000E+00  .0000E+00  .0000E+00  .3247E+05  .3247E+05  .3247E+05  
05:46           .7190E+03  .6138E+03  .6023E+03  .5788E+03  .6349E+03  .6153E+03  .5111E+03  .5027E+03  .5407E+03  .5136E+03  .3456E+03  .1657E+03  .8843E+02  .8633E+02  .1153E+03  .1464E+03  .1415E+03  .1235E+03  .8213E+02  .9130E+02  .1077E+03  .1069E+03  .9410E+02  .5492E+02  .3640E+02  .7220E+02  .7220E+02  .9140E+02  .9140E+02  .9140E+02  .9140E+02  .0000E+00  .4255E+03  .5320E+03  .4725E+03  .4513E+03  .4977E+03  .7544E+03  .1274E+04  .2061E+04  .3226E+04  .4320E+04  .4667E+04  .3777E+04  .3017E+04  .1805E+04  .5160E+03  .0000E+00  .0000E+00  .0000E+00  .0000E+00  .3210E+04  .6617E+04  .8830E+04  .1139E+05  .1620E+05  .1524E+05  .1557E+05  .1165E+05  .1150E+04  .0000E+00  .0000E+00  .1940E+05  .3293E+05  .4834E+05  .5664E+05  .5753E+05  .5896E+05  .4317E+05  .1620E+05  .3200E+05  .3200E+05  .3200E+05  .3937E+05  .4305E+05  .4305E+05  
05:47           .1835E+04  .1136E+04  .9632E+03  .2682E+03  .2542E+03  .3180E+03  .3447E+03  .2696E+03  .2122E+03  .1699E+03  .1650E+03  .1747E+03  .1476E+03  .1337E+03  .1145E+03  .9796E+02  .1224E+03  .1600E+03  .1786E+03  .1521E+03  .1085E+03  .8077E+02  .6434E+02  .6214E+02  .4417E+02  .2925E+02  .7193E+02  .1034E+03  .8893E+02  .1059E+03  .8223E+02  .1120E+02  .0000E+00  .0000E+00  .4050E+03  .9050E+03  .1248E+04  .1597E+04  .1881E+04  .1877E+04  .1709E+04  .1754E+04  .2991E+04  .5879E+04  .8394E+04  .8526E+04  .8202E+04  .5703E+04  .2630E+04  .0000E+00  .0000E+00  .0000E+00  .0000E+00  .1168E+05  .1777E+05  .1829E+05  .1589E+05  .1461E+05  .8280E+04  .1790E+04  .0000E+00  .0000E+00  .1890E+05  .2147E+05  .2147E+05  .2147E+05  .1650E+05  .3225E+05  .3225E+05  .3225E+05  .4640E+05  .7480E+05  .1789E+06  .2424E+06  .2424E+06  .3163E+06  
05:48           .2510E+04  .2122E+04  .1859E+04  .1268E+04  .8650E+03  .6250E+03  .2501E+03  .1532E+03  .1239E+03  .1239E+03  .6873E+02  .1439E+03  .1793E+03  .2177E+03  .2327E+03  .2097E+03  .1820E+03  .1499E+03  .1392E+03  .1098E+03  .7266E+02  .2230E+02  .6006E+02  .8863E+02  .6972E+02  .8498E+02  .5329E+02  .9540E+01  .6530E+02  .6015E+02  .5506E+02  .1593E+03  .4721E+03  .6114E+03  .6856E+03  .7066E+03  .5237E+03  .2647E+03  .7050E+03  .9567E+03  .1259E+04  .1606E+04  .2223E+04  .3480E+04  .4459E+04  .4069E+04  .3777E+04  .2198E+04  .2430E+03  .0000E+00  .0000E+00  .0000E+00  .0000E+00  .0000E+00  .0000E+00  .8000E+04  .8948E+04  .8405E+04  .1083E+05  .1810E+05  .2692E+05  .2963E+05  .3134E+05  .2377E+05  .1400E+05  .4190E+04  .2153E+05  .4764E+05  .6346E+05  .9189E+05  .1095E+06  .1303E+06  .1534E+06  .1546E+06  .1593E+06  .1368E+06  
05:49           .1602E+03  .3146E+03  .4824E+03  .7197E+03  .9776E+03  .9906E+03  .8547E+03  .6695E+03  .3025E+03  .2360E+02  .6547E+02  .7562E+02  .1064E+03  .1826E+03  .2740E+03  .3550E+03  .3609E+03  .2858E+03  .1711E+03  .9840E+02  .3933E+02  .3130E+02  .2860E+02  .2860E+02  .3185E+02  .2480E+02  .2990E+02  .3447E+02  .9227E+02  .1824E+03  .2229E+03  .2748E+03  .2190E+03  .4085E+03  .7010E+03  .9023E+03  .1113E+04  .1273E+04  .1209E+04  .1025E+04  .8850E+03  .5700E+03  .0000E+00  .5860E+03  .1328E+04  .2432E+04  .3317E+04  .3121E+04  .3062E+04  .1313E+04  .2616E+04  .1185E+05  .1844E+05  .2459E+05  .2432E+05  .2007E+05  .9095E+04  .4910E+04  .6200E+04  .6200E+04  .7237E+04  .6810E+04  .0000E+00  .2870E+05  .6073E+05  .5634E+05  .5634E+05  .6137E+05  .2990E+05  .0000E+00  .0000E+00  .0000E+00  .0000E+00  .0000E+00  .0000E+00  .0000E+00  
05:50           .2327E+04  .1875E+04  .1469E+04  .9263E+03  .5381E+03  .4494E+03  .5317E+03  .5833E+03  .6070E+03  .5037E+03  .3171E+03  .2290E+03  .2173E+03  .1938E+03  .1329E+03  .7190E+02  .3337E+02  .3835E+02  .3105E+02  .2074E+02  .2074E+02  .2182E+02  .3870E+01  .4360E+02  .5907E+02  .4204E+02  .4204E+02  .2476E+02  .3320E+01  .6120E+01  .6656E+02  .2233E+03  .2212E+03  .2363E+03  .3814E+03  .6389E+03  .9384E+03  .1153E+04  .1244E+04  .1193E+04  .9546E+03  .8384E+03  .5607E+03  .2700E+03  .6750E+03  .1652E+04  .1841E+04  .1841E+04  .2317E+04  .1010E+04  .1670E+04  .1930E+04  .2260E+04  .5640E+04  .9276E+04  .1027E+05  .1036E+05  .1052E+05  .1761E+05  .2087E+05  .1990E+05  .1759E+05  .9657E+04  .3000E+04  .0000E+00  .0000E+00  .0000E+00  .0000E+00  .3510E+04  .3510E+04  .3510E+04  .3510E+04  .0000E+00  .3940E+05  .3940E+05  .3940E+05  
05:51           .1810E+03  .4957E+03  .6976E+03  .7494E+03  .8460E+03  .7093E+03  .5081E+03  .3316E+03  .2712E+03  .2891E+03  .3071E+03  .3302E+03  .2560E+03  .6364E+02  .7973E+02  .9182E+02  .1033E+03  .1089E+03  .9329E+02  .8159E+02  .8257E+02  .6757E+02  .7596E+02  .7677E+02  .1229E+03  .1809E+03  .1630E+03  .1337E+03  .7351E+02  .3292E+02  .1230E+02  .6720E+01  .4810E+03  .1060E+04  .1544E+04  .1739E+04  .1913E+04  .1614E+04  .1139E+04  .8216E+03  .6616E+03  .5404E+03  .4598E+03  .3607E+03  .3370E+03  .0000E+00  .0000E+00  .0000E+00  .0000E+00  .0000E+00  .1910E+04  .6627E+04  .8956E+04  .7703E+04  .7892E+04  .5720E+04  .9708E+04  .1531E+05  .1906E+05  .1677E+05  .1318E+05  .7763E+04  .3630E+04  .0000E+00  .0000E+00  .1845E+05  .2195E+05  .2195E+05  .2470E+05  .1467E+05  .5508E+05  .8265E+05  .8002E+05  .7814E+05  .6160E+05  .3433E+05  
05:52           .0000E+00  .0000E+00  .1494E+03  .2740E+03  .2905E+03  .3679E+03  .4129E+03  .4617E+03  .5261E+03  .5106E+03  .4439E+03  .3254E+03  .2049E+03  .1463E+03  .1173E+03  .1032E+03  .8216E+02  .6220E+02  .5667E+02  .5302E+02  .5705E+02  .4125E+02  .0000E+00  .8150E+02  .7027E+02  .1272E+03  .1658E+03  .1762E+03  .1654E+03  .9455E+02  .3661E+02  .3139E+02  .6763E+02  .4666E+03  .1023E+04  .1275E+04  .1486E+04  .1343E+04  .1065E+04  .4137E+03  .6470E+03  .8862E+03  .1546E+04  .4380E+04  .8704E+04  .1219E+05  .1167E+05  .1068E+05  .6997E+04  .1780E+04  .0000E+00  .0000E+00  .0000E+00  .0000E+00  .4730E+04  .5110E+04  .5110E+04  .5110E+04  .3300E+04  .0000E+00  .0000E+00  .0000E+00  .0000E+00  .0000E+00  .0000E+00  .0000E+00  .2506E+05  .4346E+05  .3778E+05  .4603E+05  .3465E+05  .0000E+00  .0000E+00  .2480E+05  .2480E+05  .2480E+05  
05:53           .1453E+04  .1129E+04  .9481E+03  .7700E+03  .6419E+03  .5224E+03  .3502E+03  .1707E+03  .2420E+03  .3555E+03  .4451E+03  .3776E+03  .3332E+03  .1373E+03  .8086E+02  .8620E+02  .1033E+03  .1205E+03  .1332E+03  .1319E+03  .1241E+03  .8375E+02  .6735E+02  .8640E+02  .7678E+02  .7282E+02  .5583E+02  .2945E+02  .0000E+00  .0000E+00  .0000E+00  .4165E+03  .1081E+04  .1539E+04  .1995E+04  .2183E+04  .1849E+04  .1312E+04  .7850E+03  .5470E+03  .4310E+03  .1638E+04  .5599E+04  .8242E+04  .1054E+05  .9024E+04  .6994E+04  .3156E+04  .3280E+03  .0000E+00  .0000E+00  .0000E+00  .0000E+00  .0000E+00  .0000E+00  .0000E+00  .0000E+00  .0000E+00  .0000E+00  .4960E+04  .1592E+05  .2013E+05  .2114E+05  .2504E+05  .2440E+05  .1980E+05  .1070E+05  .2133E+05  .2053E+05  .2053E+05  .2315E+05  .4690E+05  .2950E+05  .2950E+05  .2950E+05  .0000E+00  
05:54           .7283E+03  .7020E+03  .6290E+03  .5697E+03  .5004E+03  .4610E+03  .3660E+03  .2509E+03  .1134E+03  .1069E+03  .1962E+03  .3279E+03  .4226E+03  .4667E+03  .4369E+03  .3460E+03  .2401E+03  .1535E+03  .8958E+02  .7681E+02  .3936E+02  .5301E+02  .7110E+02  .7110E+02  .7505E+02  .3427E+02  .3339E+02  .3339E+02  .3148E+02  .6620E+02  .0000E+00  .0000E+00  .0000E+00  .6660E+02  .9197E+02  .1426E+03  .2641E+03  .5474E+03  .1005E+04  .1559E+04  .2080E+04  .2649E+04  .4021E+04  .6297E+04  .7927E+04  .7457E+04  .6794E+04  .4520E+04  .1770E+04  .0000E+00  .0000E+00  .4800E+04  .1063E+05  .1340E+05  .1483E+05  .1403E+05  .1139E+05  .6380E+04  .0000E+00  .0000E+00  .0000E+00  .0000E+00  .0000E+00  .0000E+00  .0000E+00  .0000E+00  .0000E+00  .1540E+05  .5570E+05  .8242E+05  .8651E+05  .9966E+05  .8306E+05  .7028E+05  .6107E+05  .2830E+05  
05:55           .1350E+04  .1294E+04  .1193E+04  .9886E+03  .6639E+03  .4954E+03  .1828E+03  .8250E+02  .1804E+03  .2794E+03  .3640E+03  .3707E+03  .3180E+03  .2756E+03  .2259E+03  .1798E+03  .1115E+03  .6813E+02  .5832E+02  .1161E+03  .1854E+03  .2536E+03  .2413E+03  .1792E+03  .1186E+03  .7420E+02  .6422E+02  .4349E+02  .0000E+00  .0000E+00  .0000E+00  .0000E+00  .1410E+03  .4890E+03  .8194E+03  .1010E+04  .1204E+04  .1022E+04  .6354E+03  .3697E+03  .7344E+03  .1933E+04  .3597E+04  .4724E+04  .4817E+04  .4510E+04  .3155E+04  .0000E+00  .0000E+00  .0000E+00  .0000E+00  .1239E+05  .2132E+05  .2416E+05  .2330E+05  .1714E+05  .9599E+04  .5299E+04  .5227E+04  .8890E+04  .0000E+00  .0000E+00  .0000E+00  .0000E+00  .0000E+00  .0000E+00  .3480E+05  .3250E+05  .2718E+05  .2967E+05  .4640E+05  .5947E+05  .7432E+05  .7760E+05  .4200E+05  .0000E+00  
05:56           .3410E+03  .3290E+03  .3746E+03  .4749E+03  .5944E+03  .6619E+03  .5894E+03  .3965E+03  .2374E+03  .1925E+03  .2480E+03  .2840E+03  .2390E+03  .1594E+03  .1080E+03  .1263E+03  .1639E+03  .1913E+03  .2047E+03  .1750E+03  .1396E+03  .1016E+03  .6825E+02  .6469E+02  .3564E+02  .0000E+00  .0000E+00  .0000E+00  .0000E+00  .3609E+02  .5697E+02  .1126E+03  .2387E+03  .4838E+03  .7431E+03  .8526E+03  .7901E+03  .6274E+03  .6380E+03  .9887E+03  .1822E+04  .3081E+04  .4374E+04  .5037E+04  .4514E+04  .4066E+04  .3053E+04  .1720E+04  .0000E+00  .0000E+00  .0000E+00  .0000E+00  .0000E+00  .0000E+00  .0000E+00  .0000E+00  .0000E+00  .0000E+00  .0000E+00  .0000E+00  .6780E+04  .1603E+05  .2044E+05  .1948E+05  .2015E+05  .2745E+05  .6360E+05  .1111E+06  .1200E+06  .1276E+06  .9197E+05  .1390E+05  .0000E+00  .6330E+05  .6330E+05  .6330E+05  
05:57           .0000E+00  .0000E+00  .4060E+03  .6833E+03  .7892E+03  .7727E+03  .7893E+03  .6560E+03  .5517E+03  .4197E+03  .2836E+03  .1846E+03  .1714E+03  .2031E+03  .2078E+03  .1903E+03  .7428E+02  .1842E+02  .3394E+02  .4091E+02  .3863E+02  .3391E+02  .3381E+02  .6993E+02  .1093E+03  .1231E+03  .1279E+03  .9983E+02  .5850E+02  .0000E+00  .0000E+00  .9390E+02  .2756E+03  .4644E+03  .6264E+03  .9154E+03  .1157E+04  .1414E+04  .1701E+04  .1913E+04  .1914E+04  .1667E+04  .1295E+04  .9210E+03  .7090E+03  .4020E+03  .0000E+00  .0000E+00  .0000E+00  .0000E+00  .6050E+04  .1605E+05  .2211E+05  .2088E+05  .2472E+05  .2203E+05  .1140E+05  .0000E+00  .2340E+03  .4238E+04  .1040E+05  .1424E+05  .2132E+05  .2357E+05  .2378E+05  .2317E+05  .1590E+05  .9740E+04  .9740E+04  .9740E+04  .9740E+04  .0000E+00  .0000E+00  .0000E+00  .0000E+00  .0000E+00  
05:58           .6025E+03  .7440E+03  .6408E+03  .7066E+03  .5467E+03  .2370E+03  .3827E+03  .3354E+03  .3354E+03  .3430E+03  .1840E+03  .4777E+03  .5068E+03  .4018E+03  .4058E+03  .2483E+03  .6745E+02  .2143E+03  .2834E+03  .3029E+03  .3459E+03  .3393E+03  .3293E+03  .3286E+03  .2789E+03  .1958E+03  .1131E+03  .4860E+02  .2525E+02  .0000E+00  .2940E+03  .5490E+03  .6474E+03  .6751E+03  .8334E+03  .1053E+04  .1359E+04  .1593E+04  .1604E+04  .1449E+04  .1181E+04  .8743E+03  .5890E+03  .3896E+03  .2465E+03  .5995E+03  .7310E+03  .7310E+03  .9735E+03  .0000E+00  .4380E+03  .4746E+04  .6688E+04  .6030E+04  .7310E+04  .5923E+04  .1895E+04  .7490E+04  .6444E+04  .6444E+04  .6950E+04  .2760E+04  .0000E+00  .0000E+00  .0000E+00  .0000E+00  .1480E+05  .4267E+05  .5362E+05  .4207E+05  .4677E+05  .2919E+05  .1760E+04  .0000E+00  .0000E+00  .0000E+00  
05:59           .5050E+03  .9350E+03  .9560E+03  .8399E+03  .6721E+03  .3963E+03  .2564E+03  .2597E+03  .3491E+03  .3716E+03  .3082E+03  .2313E+03  .2087E+03  .2163E+03  .2560E+03  .2274E+03  .8115E+02  .1480E+03  .1540E+03  .1477E+03  .1275E+03  .8100E+02  .4623E+02  .3360E+02  .4041E+02  .4838E+02  .5533E+02  .3480E+02  .0000E+00  .0000E+00  .2790E+03  .7270E+03  .8962E+03  .9236E+03  .1043E+04  .9547E+03  .8157E+03  .6963E+03  .6311E+03  .6513E+03  .9007E+03  .1303E+04  .1601E+04  .1729E+04  .1545E+04  .1875E+04  .5753E+04  .1677E+05  .2772E+05  .2884E+05  .2903E+05  .1865E+05  .4650E+04  .0000E+00  .0000E+00  .0000E+00  .0000E+00  .0000E+00  .0000E+00  .0000E+00  .0000E+00  .0000E+00  .0000E+00  .0000E+00  .0000E+00  .0000E+00  .0000E+00  .9700E+04  .2337E+05  .1984E+05  .1984E+05  .2050E+05  .4310E+04  .8720E+04  .8720E+04  .8720E+04  
06:00           .0000E+00  .0000E+00  .0000E+00  .2000E+03  .2780E+03  .4025E+03  .4535E+03  .4421E+03  .4011E+03  .2909E+03  .2664E+03  .2791E+03  .2750E+03  .2386E+03  .1981E+03  .1666E+03  .1611E+03  .1603E+03  .1283E+03  .1157E+03  .7247E+02  .2950E+02  .0000E+00  .7535E+02  .1439E+03  .1411E+03  .1715E+03  .1695E+03  .0000E+00  .1536E+03  .3906E+03  .5257E+03  .5981E+03  .6490E+03  .7499E+03  .1070E+04  .1479E+04  .1619E+04  .1323E+04  .9221E+03  .8364E+03  .9011E+03  .1120E+04  .1211E+04  .1127E+04  .1453E+04  .1224E+04  .1813E+04  .4139E+04  .8186E+04  .1179E+05  .1251E+05  .1231E+05  .8525E+04  .0000E+00  .1810E+04  .1810E+04  .1810E+04  .5867E+04  .8265E+04  .8265E+04  .1016E+05  .2970E+04  .0000E+00  .2410E+05  .3168E+05  .2705E+05  .2966E+05  .2522E+05  .2410E+05  .3680E+05  .0000E+00  .1850E+05  .6027E+05  .6027E+05  .6027E+05  
06:01           .5717E+03  .5002E+03  .5710E+03  .5543E+03  .5710E+03  .4424E+03  .2829E+03  .1848E+03  .5860E+02  .6685E+02  .1592E+03  .2221E+03  .3039E+03  .3479E+03  .3060E+03  .2150E+03  .1239E+03  .8039E+02  .7289E+02  .8094E+02  .1111E+03  .1371E+03  .1354E+03  .1025E+03  .5315E+02  .2640E+02  .1770E+02  .0000E+00  .0000E+00  .0000E+00  .0000E+00  .0000E+00  .2735E+03  .5653E+03  .7100E+03  .7597E+03  .6095E+03  .3976E+03  .3245E+03  .7033E+03  .9551E+03  .1043E+04  .9527E+03  .1101E+04  .1814E+04  .2814E+04  .2961E+04  .3065E+04  .2496E+04  .8170E+03  .2265E+04  .3998E+04  .5237E+04  .5606E+04  .6198E+04  .5610E+04  .2780E+04  .1329E+05  .1850E+05  .1691E+05  .1605E+05  .1237E+05  .8678E+04  .7040E+04  .0000E+00  .0000E+00  .0000E+00  .2040E+05  .2040E+05  .2040E+05  .1708E+05  .2510E+03  .4171E+04  .4171E+04  .8090E+04  .8090E+04  
06:02           .0000E+00  .0000E+00  .2910E+03  .1990E+03  .2984E+03  .4373E+03  .6001E+03  .5989E+03  .5782E+03  .3933E+03  .1220E+03  .1895E+03  .1993E+03  .2066E+03  .1650E+03  .1081E+03  .6413E+02  .3466E+02  .1991E+02  .1092E+02  .1033E+02  .9923E+01  .2158E+02  .8455E+02  .9996E+02  .1118E+03  .9111E+02  .5747E+02  .1108E+03  .2166E+03  .2857E+03  .3830E+03  .4070E+03  .2083E+03  .5284E+03  .8039E+03  .1044E+04  .1131E+04  .9269E+03  .6053E+03  .3302E+03  .2223E+03  .5003E+03  .2614E+04  .5307E+04  .7474E+04  .7105E+04  .6197E+04  .3548E+04  .8640E+03  .0000E+00  .0000E+00  .0000E+00  .0000E+00  .3660E+04  .5103E+04  .5103E+04  .6307E+04  .5100E+04  .0000E+00  .1240E+05  .1643E+05  .2186E+05  .3026E+05  .4177E+05  .4468E+05  .4688E+05  .3540E+05  .3370E+05  .9023E+05  .1117E+06  .1040E+06  .1026E+06  .7805E+05  .5885E+05  .5120E+05  
06:03           .1383E+04  .1146E+04  .9494E+03  .6017E+03  .4259E+03  .3934E+03  .3811E+03  .4050E+03  .2910E+03  .1928E+03  .2428E+03  .2087E+03  .2410E+03  .1807E+03  .6310E+02  .0000E+00  .1493E+03  .2699E+03  .3149E+03  .3035E+03  .2611E+03  .1313E+03  .8495E+02  .1291E+03  .1598E+03  .1370E+03  .9622E+02  .4368E+02  .4410E+02  .5426E+02  .0000E+00  .5590E+03  .8000E+03  .7436E+03  .6749E+03  .7009E+03  .9164E+03  .1355E+04  .1696E+04  .1648E+04  .1170E+04  .7428E+03  .6653E+03  .1889E+04  .3423E+04  .4236E+04  .4888E+04  .4333E+04  .1770E+04  .1250E+04  .6973E+04  .1312E+05  .1686E+05  .1973E+05  .1669E+05  .1095E+05  .5778E+04  .3290E+04  .3460E+04  .1269E+05  .1401E+05  .1162E+05  .1272E+05  .7960E+04  .3930E+04  .0000E+00  .5460E+04  .3572E+05  .4463E+05  .4088E+05  .5018E+05  .3500E+05  .0000E+00  .0000E+00  .0000E+00  .0000E+00  
06:04           .0000E+00  .3880E+03  .9660E+03  .1280E+04  .1391E+04  .1476E+04  .1208E+04  .8503E+03  .6163E+03  .4930E+03  .3774E+03  .2370E+03  .1306E+03  .8156E+02  .6751E+02  .7767E+02  .1133E+03  .1649E+03  .1943E+03  .2007E+03  .1739E+03  .1323E+03  .1259E+03  .1165E+03  .1327E+03  .1525E+03  .0000E+00  .0000E+00  .0000E+00  .0000E+00  .0000E+00  .1390E+03  .4130E+03  .5852E+03  .7024E+03  .9220E+03  .9784E+03  .9361E+03  .8441E+03  .7377E+03  .6076E+03  .5226E+03  .1039E+04  .2413E+04  .3912E+04  .4241E+04  .4298E+04  .3260E+04  .1270E+04  .0000E+00  .0000E+00  .3370E+04  .1116E+05  .1601E+05  .1504E+05  .1598E+05  .1242E+05  .8567E+04  .8130E+04  .4710E+04  .0000E+00  .0000E+00  .0000E+00  .0000E+00  .0000E+00  .0000E+00  .0000E+00  .1438E+05  .1411E+05  .1139E+05  .1180E+05  .5894E+04  .4870E+03  .0000E+00  .0000E+00  .0000E+00  
06:05           .4215E+03  .1023E+04  .1067E+04  .9629E+03  .8857E+03  .3868E+03  .3976E+03  .5124E+03  .4125E+03  .2909E+03  .1358E+03  .8480E+02  .1626E+03  .2429E+03  .3173E+03  .3059E+03  .2299E+03  .1439E+03  .6548E+02  .3362E+02  .6369E+02  .8134E+02  .1038E+03  .1112E+03  .6260E+02  .8750E+02  .8782E+02  .8782E+02  .1008E+03  .5817E+02  .6938E+02  .6938E+02  .7877E+02  .2291E+03  .8327E+03  .1102E+04  .1185E+04  .1373E+04  .1356E+04  .1077E+04  .8220E+03  .5386E+03  .2014E+03  .2056E+03  .4250E+03  .5678E+03  .6482E+03  .7750E+03  .3035E+03  .2873E+04  .4964E+04  .6874E+04  .8831E+04  .7746E+04  .6673E+04  .8159E+04  .9638E+04  .1343E+05  .2445E+05  .6737E+05  .7352E+05  .6491E+05  .5987E+05  .4220E+05  .2250E+05  .0000E+00  .0000E+00  .0000E+00  .0000E+00  .0000E+00  .0000E+00  .0000E+00  .1730E+02  .5227E+05  .5227E+05  .5227E+05  
06:06           .1139E+04  .1130E+04  .1143E+04  .1161E+04  .1119E+04  .9260E+03  .6764E+03  .4445E+03  .2316E+03  .2880E+02  .5060E+02  .6958E+02  .8999E+02  .1203E+03  .1195E+03  .1137E+03  .1214E+03  .1255E+03  .1093E+03  .7508E+02  .3608E+02  .6855E+02  .9866E+02  .1063E+03  .1093E+03  .7442E+02  .1611E+03  .1931E+03  .1931E+03  .2115E+03  .8650E+02  .4340E+02  .2045E+03  .3809E+03  .5489E+03  .8350E+03  .1030E+04  .1123E+04  .1109E+04  .1109E+04  .1151E+04  .9851E+03  .9700E+03  .7533E+03  .1970E+03  .1990E+03  .7673E+03  .2132E+04  .6195E+04  .1555E+05  .2437E+05  .2556E+05  .2561E+05  .1831E+05  .8030E+04  .0000E+00  .0000E+00  .0000E+00  .0000E+00  .0000E+00  .0000E+00  .0000E+00  .1307E+05  .1831E+05  .1654E+05  .1899E+05  .1513E+05  .0000E+00  .0000E+00  .0000E+00  .0000E+00  .0000E+00  .0000E+00  .0000E+00  .0000E+00  .0000E+00  
06:07           .1917E+04  .1938E+04  .1920E+04  .1590E+04  .1186E+04  .6141E+03  .2978E+03  .1399E+03  .6487E+02  .1694E+03  .2218E+03  .2914E+03  .3257E+03  .2627E+03  .2282E+03  .1421E+03  .1820E+02  .1720E+02  .8023E+02  .1287E+03  .1664E+03  .2317E+03  .2337E+03  .1770E+03  .1355E+03  .6642E+02  .9370E+01  .0000E+00  .0000E+00  .0000E+00  .0000E+00  .1060E+03  .2063E+03  .3190E+03  .4593E+03  .7179E+03  .9290E+03  .1094E+04  .1447E+04  .3076E+04  .6340E+04  .9456E+04  .1022E+05  .8793E+04  .6515E+04  .3200E+04  .0000E+00  .0000E+00  .0000E+00  .0000E+00  .0000E+00  .0000E+00  .0000E+00  .2330E+04  .1363E+04  .1363E+04  .1363E+04  .3520E+04  .3520E+04  .3520E+04  .3520E+04  .0000E+00  .0000E+00  .0000E+00  .0000E+00  .1150E+05  .2363E+05  .2722E+05  .2722E+05  .3543E+05  .2160E+05  .0000E+00  .0000E+00  .0000E+00  .0000E+00  .0000E+00  
06:08           .1557E+04  .1109E+04  .1109E+04  .5058E+03  .3228E+03  .3192E+03  .2398E+03  .2249E+03  .8770E+02  .1490E+03  .3613E+03  .3965E+03  .4219E+03  .3172E+03  .1654E+03  .8327E+02  .6120E+02  .6795E+02  .1097E+03  .1248E+03  .1158E+03  .9313E+02  .4755E+02  .8950E+01  .5700E+02  .9433E+02  .8950E+02  .8950E+02  .9450E+02  .0000E+00  .0000E+00  .0000E+00  .1913E+03  .4184E+03  .6756E+03  .1064E+04  .1468E+04  .1667E+04  .1629E+04  .1460E+04  .1367E+04  .1387E+04  .1373E+04  .1126E+04  .7784E+03  .4998E+03  .2797E+03  .3720E+03  .0000E+00  .1300E+04  .4213E+04  .6462E+04  .6446E+04  .7551E+04  .8933E+04  .8844E+04  .1033E+05  .1043E+05  .4190E+04  .5215E+04  .9008E+04  .9008E+04  .1092E+05  .1450E+05  .0000E+00  .0000E+00  .0000E+00  .1910E+05  .3477E+05  .3538E+05  .3434E+05  .5779E+05  .9781E+05  .1250E+06  .1501E+06  .1429E+06  
06:09           .4340E+03  .5367E+03  .3904E+03  .3229E+03  .2891E+03  .3818E+03  .5100E+03  .5406E+03  .4794E+03  .3661E+03  .3027E+03  .2663E+03  .2384E+03  .1922E+03  .1291E+03  .8937E+02  .8116E+02  .7234E+02  .7068E+02  .7547E+02  .1125E+03  .1425E+03  .1714E+03  .1617E+03  .1296E+03  .1143E+03  .8813E+02  .4330E+02  .0000E+00  .0000E+00  .0000E+00  .8455E+02  .9143E+02  .9143E+02  .1175E+03  .7003E+02  .2021E+03  .2448E+03  .2670E+03  .2888E+03  .2215E+03  .3860E+03  .1007E+04  .1746E+04  .2087E+04  .2241E+04  .2255E+04  .1551E+04  .2471E+04  .4896E+04  .7154E+04  .1245E+05  .1569E+05  .1418E+05  .1305E+05  .7817E+04  .7900E+03  .0000E+00  .0000E+00  .0000E+00  .0000E+00  .0000E+00  .3400E+05  .6183E+05  .6842E+05  .6476E+05  .6334E+05  .5018E+05  .4235E+05  .3430E+05  .1723E+05  .3557E+05  .3165E+05  .3660E+05  .3477E+05  .6620E+04  
06:10           .6190E+03  .7835E+03  .7897E+03  .7520E+03  .5952E+03  .4490E+03  .2370E+03  .0000E+00  .2110E+02  .5885E+02  .8790E+02  .1071E+03  .1198E+03  .1248E+03  .1203E+03  .1022E+03  .8100E+02  .4923E+02  .7092E+02  .1008E+03  .1293E+03  .1427E+03  .1307E+03  .1156E+03  .1187E+03  .1806E+03  .2685E+03  .2994E+03  .2750E+03  .2038E+03  .1026E+03  .1510E+03  .1101E+03  .1185E+03  .1910E+03  .3724E+03  .5957E+03  .7473E+03  .7699E+03  .7531E+03  .9193E+03  .1327E+04  .1637E+04  .1429E+04  .1279E+04  .5789E+03  .1526E+04  .5622E+04  .9444E+04  .1356E+05  .1282E+05  .1161E+05  .6813E+04  .1650E+04  .0000E+00  .0000E+00  .0000E+00  .0000E+00  .0000E+00  .0000E+00  .8860E+04  .5697E+04  .6438E+04  .7577E+04  .8416E+04  .1048E+05  .8550E+04  .0000E+00  .0000E+00  .5205E+05  .4048E+05  .4048E+05  .4048E+05  .5430E+04  .0000E+00  .0000E+00  
06:11           .9110E+03  .8394E+03  .8023E+03  .5966E+03  .4709E+03  .3549E+03  .2930E+03  .2569E+03  .2304E+03  .1377E+03  .3675E+02  .1131E+03  .1098E+03  .9320E+02  .8727E+02  .7511E+02  .1039E+03  .1363E+03  .1571E+03  .1387E+03  .1123E+03  .7750E+02  .6130E+02  .4770E+02  .4110E+02  .4960E+02  .4960E+02  .6030E+02  .2640E+02  .6220E+02  .9785E+02  .9147E+02  .8567E+02  .1229E+03  .3547E+03  .8516E+03  .1420E+04  .1824E+04  .1940E+04  .1976E+04  .2174E+04  .2350E+04  .2247E+04  .1738E+04  .1347E+04  .9117E+03  .6800E+03  .8520E+03  .8520E+03  .2402E+04  .1634E+05  .3044E+05  .4153E+05  .4424E+05  .4316E+05  .3113E+05  .1430E+05  .0000E+00  .0000E+00  .0000E+00  .0000E+00  .0000E+00  .0000E+00  .0000E+00  .0000E+00  .0000E+00  .0000E+00  .1136E+05  .1351E+05  .2299E+05  .3275E+05  .3539E+05  .3915E+05  .2221E+05  .0000E+00  .0000E+00  
06:12           .6580E+03  .6580E+03  .5617E+03  .5988E+03  .4837E+03  .4033E+03  .2848E+03  .1523E+03  .1960E+03  .5020E+02  .9640E+02  .9222E+02  .9167E+02  .1032E+03  .1038E+03  .1133E+03  .1028E+03  .8493E+02  .5295E+02  .3317E+02  .1466E+02  .2515E+02  .5935E+02  .9874E+02  .1297E+03  .1210E+03  .1114E+03  .9433E+02  .3600E+02  .0000E+00  .0000E+00  .1255E+03  .2348E+03  .3253E+03  .6279E+03  .1239E+04  .1989E+04  .2537E+04  .2566E+04  .2035E+04  .1359E+04  .8189E+03  .5317E+03  .4004E+03  .3473E+03  .2166E+03  .0000E+00  .0000E+00  .0000E+00  .0000E+00  .0000E+00  .1769E+05  .6299E+05  .9716E+05  .1210E+06  .1212E+06  .1095E+06  .7817E+05  .3660E+05  .0000E+00  .0000E+00  .0000E+00  .0000E+00  .0000E+00  .0000E+00  .0000E+00  .0000E+00  .0000E+00  .0000E+00  .0000E+00  .0000E+00  .0000E+00  .1580E+05  .1197E+05  .1197E+05  .1197E+05  
06:13           .2268E+03  .4691E+03  .6861E+03  .8464E+03  .8539E+03  .6437E+03  .4024E+03  .2225E+03  .1827E+03  .1125E+03  .3650E+02  .8605E+02  .1570E+03  .2087E+03  .2540E+03  .2619E+03  .2277E+03  .1670E+03  .1186E+03  .7728E+02  .5280E+02  .3750E+02  .1189E+02  .1740E+02  .1740E+02  .1740E+02  .4440E+01  .4440E+01  .4440E+01  .8172E+02  .3610E+03  .4098E+03  .3479E+03  .3118E+03  .3327E+03  .5744E+03  .9084E+03  .1159E+04  .1339E+04  .1750E+04  .2933E+04  .5076E+04  .7404E+04  .8446E+04  .7660E+04  .5670E+04  .3271E+04  .2321E+04  .1436E+04  .5720E+02  .4620E+03  .1576E+05  .4032E+05  .5411E+05  .6799E+05  .5606E+05  .4221E+05  .2135E+05  .2940E+04  .0000E+00  .0000E+00  .0000E+00  .0000E+00  .0000E+00  .0000E+00  .0000E+00  .0000E+00  .0000E+00  .0000E+00  .0000E+00  .0000E+00  .1290E+05  .1290E+05  .1290E+05  .1290E+05  .0000E+00  
06:14           .2457E+04  .1662E+04  .1662E+04  .8030E+03  .2000E+03  .7335E+02  .8645E+02  .8830E+02  .1195E+03  .1836E+03  .2634E+03  .3071E+03  .2766E+03  .1962E+03  .1212E+03  .7860E+02  .3196E+02  .1449E+02  .3272E+02  .5023E+02  .7256E+02  .8519E+02  .7361E+02  .8327E+02  .1170E+03  .1576E+03  .1690E+03  .1401E+03  .1072E+03  .7280E+02  .2421E+03  .5873E+03  .7312E+03  .8726E+03  .9263E+03  .9079E+03  .8976E+03  .9077E+03  .9307E+03  .9516E+03  .9699E+03  .1086E+04  .1636E+04  .2768E+04  .3707E+04  .3384E+04  .3102E+04  .1796E+04  .2180E+03  .0000E+00  .8000E+04  .1963E+05  .2412E+05  .2096E+05  .2353E+05  .1811E+05  .7230E+04  .0000E+00  .0000E+00  .0000E+00  .1516E+05  .3501E+05  .4340E+05  .4444E+05  .4646E+05  .3620E+05  .1210E+05  .0000E+00  .0000E+00  .1760E+05  .1177E+05  .1039E+05  .9370E+04  .7030E+04  .6450E+04  .0000E+00  
06:15           .0000E+00  .0000E+00  .2970E+03  .4793E+03  .5537E+03  .5914E+03  .5327E+03  .4445E+03  .1949E+03  .1086E+03  .1422E+03  .1511E+03  .1793E+03  .1994E+03  .2044E+03  .1873E+03  .1481E+03  .1029E+03  .6560E+02  .5145E+02  .4550E+02  .7568E+02  .1184E+03  .1820E+03  .2301E+03  .2288E+03  .2326E+03  .2020E+03  .6300E+02  .2217E+03  .3766E+03  .4192E+03  .5066E+03  .5400E+03  .6237E+03  .8547E+03  .1137E+04  .1408E+04  .1666E+04  .1910E+04  .2069E+04  .2050E+04  .1605E+04  .1341E+04  .9175E+03  .9250E+02  .0000E+00  .0000E+00  .0000E+00  .0000E+00  .0000E+00  .0000E+00  .5110E+04  .6885E+04  .6650E+04  .6827E+04  .5355E+04  .4405E+04  .2880E+04  .0000E+00  .0000E+00  .1430E+05  .3310E+05  .3290E+05  .3290E+05  .3723E+05  .2220E+05  .2100E+04  .3360E+05  .5838E+05  .8941E+05  .1458E+06  .1630E+06  .1523E+06  .1264E+06  .6225E+05  
06:16           .1212E+04  .1004E+04  .8990E+03  .6507E+03  .5407E+03  .3710E+03  .2885E+03  .1419E+03  .1406E+03  .2218E+03  .2680E+03  .3516E+03  .3730E+03  .3414E+03  .2432E+03  .1448E+03  .8661E+02  .6691E+02  .8019E+02  .8714E+02  .8395E+02  .8627E+02  .3624E+02  .5937E+02  .1164E+03  .1359E+03  .1671E+03  .1473E+03  .1182E+03  .7530E+02  .0000E+00  .2200E+03  .5900E+03  .8180E+03  .8656E+03  .9143E+03  .7211E+03  .5509E+03  .6651E+03  .1145E+04  .1829E+04  .2384E+04  .2693E+04  .3016E+04  .4443E+04  .7379E+04  .9307E+04  .9453E+04  .8703E+04  .4805E+04  .0000E+00  .0000E+00  .0000E+00  .0000E+00  .0000E+00  .0000E+00  .0000E+00  .0000E+00  .0000E+00  .0000E+00  .0000E+00  .0000E+00  .0000E+00  .0000E+00  .7490E+04  .1470E+05  .2384E+05  .2120E+05  .2550E+05  .1603E+05  .7947E+04  .6620E+04  .1200E+05  .0000E+00  .0000E+00  .0000E+00  
06:17           .0000E+00  .2740E+03  .4165E+03  .4736E+03  .6249E+03  .6817E+03  .7307E+03  .6941E+03  .6224E+03  .5251E+03  .4070E+03  .3357E+03  .1774E+03  .4040E+02  .7232E+02  .9122E+02  .1525E+03  .2153E+03  .2400E+03  .2065E+03  .1230E+03  .8116E+02  .8473E+02  .9620E+02  .1125E+03  .9280E+02  .3540E+02  .2530E+02  .1458E+03  .2665E+03  .3583E+03  .3979E+03  .4244E+03  .3350E+03  .1570E+03  .2743E+03  .3677E+03  .6313E+03  .1176E+04  .1900E+04  .2646E+04  .3129E+04  .3143E+04  .2600E+04  .1818E+04  .1433E+04  .1775E+04  .2861E+04  .3530E+04  .3360E+04  .3033E+04  .1546E+04  .0000E+00  .3280E+04  .6927E+04  .6395E+04  .6395E+04  .7015E+04  .0000E+00  .0000E+00  .0000E+00  .0000E+00  .0000E+00  .0000E+00  .0000E+00  .1660E+05  .3407E+05  .2760E+05  .2760E+05  .2415E+05  .0000E+00  .0000E+00  .0000E+00  .3665E+05  .3665E+05  .3665E+05  
06:18           .0000E+00  .5780E+03  .6618E+03  .5358E+03  .5538E+03  .4143E+03  .1505E+03  .3727E+03  .4438E+03  .4563E+03  .4949E+03  .4576E+03  .3799E+03  .3041E+03  .2413E+03  .1286E+03  .3870E+02  .8243E+02  .8890E+02  .8786E+02  .1232E+03  .1602E+03  .1703E+03  .1570E+03  .9790E+02  .5392E+02  .5662E+02  .5662E+02  .6447E+02  .1582E+02  .1908E+02  .1908E+02  .8820E+02  .2514E+03  .3264E+03  .4629E+03  .6927E+03  .1062E+04  .1614E+04  .2193E+04  .2571E+04  .2683E+04  .2676E+04  .2893E+04  .4096E+04  .5693E+04  .5739E+04  .6052E+04  .4597E+04  .1300E+04  .0000E+00  .0000E+00  .0000E+00  .0000E+00  .0000E+00  .0000E+00  .0000E+00  .0000E+00  .0000E+00  .0000E+00  .0000E+00  .0000E+00  .0000E+00  .9930E+04  .1691E+05  .2287E+05  .2803E+05  .2822E+05  .2893E+05  .2282E+05  .2470E+04  .0000E+00  .0000E+00  .0000E+00  .0000E+00  .0000E+00  
06:19           .7690E+03  .7376E+03  .7673E+03  .8670E+03  .7844E+03  .8158E+03  .6657E+03  .1124E+03  .7538E+02  .9908E+02  .1393E+03  .1614E+03  .1724E+03  .1727E+03  .1766E+03  .1721E+03  .1606E+03  .1991E+03  .2661E+03  .2910E+03  .2339E+03  .1400E+03  .5680E+02  .4177E+02  .4528E+02  .4440E+02  .1815E+02  .8910E+01  .8910E+01  .0000E+00  .0000E+00  .0000E+00  .3030E+03  .8415E+03  .1409E+04  .2052E+04  .2490E+04  .2373E+04  .2087E+04  .2130E+04  .2474E+04  .2611E+04  .2236E+04  .1414E+04  .9213E+03  .5055E+03  .4560E+02  .0000E+00  .0000E+00  .0000E+00  .0000E+00  .0000E+00  .1667E+05  .4289E+05  .5531E+05  .5996E+05  .4968E+05  .3649E+05  .1699E+05  .3670E+03  .0000E+00  .0000E+00  .0000E+00  .0000E+00  .0000E+00  .0000E+00  .0000E+00  .0000E+00  .1150E+05  .2347E+05  .2890E+05  .4201E+05  .5357E+05  .5120E+05  .5030E+05  .3160E+05  
06:20           .3320E+03  .3320E+03  .3320E+03  .2089E+03  .4294E+03  .5513E+03  .6477E+03  .6089E+03  .4288E+03  .3049E+03  .1902E+03  .4967E+02  .5840E+02  .6100E+02  .7187E+02  .1070E+03  .1457E+03  .1801E+03  .1920E+03  .1559E+03  .1107E+03  .7574E+02  .5463E+02  .7274E+02  .9839E+02  .1088E+03  .1206E+03  .1174E+03  .1118E+03  .1136E+03  .1039E+03  .9780E+02  .0000E+00  .0000E+00  .0000E+00  .2960E+03  .7033E+03  .1132E+04  .1857E+04  .2859E+04  .3851E+04  .4607E+04  .4796E+04  .3900E+04  .3403E+04  .2338E+04  .6330E+03  .0000E+00  .0000E+00  .0000E+00  .0000E+00  .1729E+04  .5917E+04  .1344E+05  .2267E+05  .2763E+05  .2645E+05  .2130E+05  .8695E+04  .0000E+00  .0000E+00  .0000E+00  .0000E+00  .0000E+00  .1330E+04  .1330E+04  .1330E+04  .1330E+04  .0000E+00  .0000E+00  .0000E+00  .0000E+00  .0000E+00  .0000E+00  .0000E+00  .0000E+00  
06:21           .1998E+04  .1998E+04  .1998E+04  .6940E+03  .0000E+00  .2390E+03  .3173E+03  .2932E+03  .2454E+03  .1635E+03  .8733E+02  .3272E+02  .6015E+02  .1044E+03  .1435E+03  .1670E+03  .1631E+03  .1424E+03  .1154E+03  .7760E+02  .5002E+02  .5172E+02  .1017E+03  .1516E+03  .1959E+03  .1826E+03  .1376E+03  .9365E+02  .4330E+02  .0000E+00  .0000E+00  .0000E+00  .0000E+00  .3700E+03  .5553E+03  .6727E+03  .8974E+03  .1364E+04  .2266E+04  .3490E+04  .4384E+04  .4267E+04  .3254E+04  .1852E+04  .1105E+04  .6353E+03  .2150E+03  .0000E+00  .0000E+00  .0000E+00  .1900E+04  .7560E+04  .1214E+05  .1241E+05  .1317E+05  .1176E+05  .5465E+04  .0000E+00  .0000E+00  .0000E+00  .0000E+00  .0000E+00  .0000E+00  .0000E+00  .0000E+00  .0000E+00  .0000E+00  .0000E+00  .2860E+05  .4200E+05  .5037E+05  .6697E+05  .7066E+05  .6289E+05  .5393E+05  .2141E+05  
06:22           .9730E+03  .9730E+03  .7920E+03  .5670E+03  .6688E+03  .5890E+03  .4014E+03  .3084E+03  .3769E+03  .5037E+03  .4996E+03  .3485E+03  .2001E+03  .1738E+03  .2024E+03  .2173E+03  .1844E+03  .1069E+03  .7600E+02  .4290E+02  .6053E+02  .8510E+02  .8039E+02  .7712E+02  .5125E+02  .3307E+02  .2671E+02  .3440E+02  .3840E+02  .0000E+00  .0000E+00  .0000E+00  .4200E+02  .3207E+03  .6490E+03  .9721E+03  .1552E+04  .2214E+04  .3031E+04  .3781E+04  .4007E+04  .3366E+04  .2418E+04  .1552E+04  .6990E+03  .0000E+00  .1550E+03  .7470E+03  .8390E+03  .8390E+03  .1090E+04  .6295E+03  .8750E+03  .8750E+03  .0000E+00  .3570E+04  .3787E+04  .3787E+04  .4545E+04  .0000E+00  .0000E+00  .6070E+04  .1007E+05  .1686E+05  .1993E+05  .2426E+05  .2504E+05  .2540E+05  .3320E+05  .3510E+05  .4043E+05  .3645E+05  .0000E+00  .0000E+00  .0000E+00  .0000E+00  
06:23           .3595E+03  .4808E+03  .4565E+03  .4537E+03  .4463E+03  .3993E+03  .4059E+03  .4343E+03  .4476E+03  .4226E+03  .3225E+03  .2074E+03  .1837E+03  .2314E+03  .2258E+03  .2221E+03  .1605E+03  .4367E+02  .8135E+02  .7665E+02  .8976E+02  .8850E+02  .5285E+02  .8697E+02  .7164E+02  .7129E+02  .5720E+02  .5505E+02  .8860E+02  .1069E+03  .1259E+03  .1540E+03  .2710E+02  .2404E+03  .3458E+03  .3530E+03  .4130E+03  .6186E+03  .1516E+04  .2704E+04  .3203E+04  .2716E+04  .2026E+04  .2629E+04  .4286E+04  .5201E+04  .6151E+04  .8059E+04  .1040E+05  .1081E+05  .1078E+05  .8067E+04  .3390E+04  .0000E+00  .0000E+00  .0000E+00  .8215E+04  .2501E+05  .2957E+05  .2865E+05  .2995E+05  .1828E+05  .7550E+04  .0000E+00  .2240E+05  .1256E+05  .1256E+05  .1256E+05  .2700E+04  .3310E+04  .3310E+04  .3310E+04  .1230E+06  .2730E+06  .2730E+06  .2730E+06  
06:24           .1310E+04  .1041E+04  .9798E+03  .7797E+03  .7123E+03  .6271E+03  .4586E+03  .3730E+03  .4044E+03  .3643E+03  .2594E+03  .1097E+03  .1478E+03  .1194E+03  .1257E+03  .1234E+03  .1589E+03  .1639E+03  .1420E+03  .1062E+03  .5533E+02  .4710E+02  .1748E+03  .2047E+03  .1811E+03  .1549E+03  .1107E+03  .5847E+02  .1865E+03  .3725E+03  .4003E+03  .4093E+03  .3223E+03  .2279E+03  .3368E+03  .6858E+03  .1099E+04  .1488E+04  .1854E+04  .2271E+04  .2644E+04  .2850E+04  .2987E+04  .3041E+04  .2739E+04  .2630E+04  .2140E+04  .1070E+04  .0000E+00  .0000E+00  .0000E+00  .0000E+00  .0000E+00  .0000E+00  .5990E+04  .1813E+05  .2364E+05  .2164E+05  .2118E+05  .1614E+05  .6175E+04  .0000E+00  .2130E+05  .1933E+05  .2030E+05  .1700E+05  .1562E+05  .1029E+05  .0000E+00  .0000E+00  .0000E+00  .0000E+00  .0000E+00  .7094E+05  .7094E+05  .7094E+05  
06:25           .3810E+03  .5597E+03  .6976E+03  .7849E+03  .7390E+03  .7278E+03  .5237E+03  .2143E+03  .3273E+03  .2857E+03  .2990E+03  .2719E+03  .2894E+03  .3497E+03  .4224E+03  .4053E+03  .4190E+03  .2759E+03  .4131E+02  .1459E+02  .2769E+02  .3745E+02  .4600E+02  .5865E+02  .0000E+00  .0000E+00  .1230E+03  .6650E+02  .6757E+02  .6520E+02  .5075E+02  .4896E+02  .1039E+03  .2276E+03  .3757E+03  .7877E+03  .1378E+04  .2282E+04  .3381E+04  .4357E+04  .4869E+04  .4527E+04  .3527E+04  .2860E+04  .2100E+04  .1280E+04  .0000E+00  .0000E+00  .0000E+00  .0000E+00  .0000E+00  .0000E+00  .0000E+00  .0000E+00  .0000E+00  .0000E+00  .1061E+05  .1826E+05  .2122E+05  .2730E+05  .3850E+05  .4909E+05  .5510E+05  .5135E+05  .4415E+05  .2910E+05  .0000E+00  .7590E+04  .2720E+05  .2532E+05  .2532E+05  .3060E+05  .0000E+00  .6375E+05  .6375E+05  .6375E+05  
06:26           .5097E+04  .4514E+04  .3483E+04  .2925E+04  .1521E+04  .3510E+03  .7820E+02  .1205E+03  .2014E+03  .2559E+03  .2923E+03  .2736E+03  .2211E+03  .1871E+03  .1288E+03  .8345E+02  .3740E+02  .1190E+02  .1049E+02  .1049E+02  .1049E+02  .3533E+02  .1172E+03  .1892E+03  .2116E+03  .1886E+03  .1523E+03  .5713E+02  .8590E+01  .2780E+01  .2780E+01  .6689E+02  .2627E+03  .3172E+03  .3603E+03  .5136E+03  .7984E+03  .1527E+04  .2724E+04  .3904E+04  .4509E+04  .4163E+04  .3197E+04  .2123E+04  .1346E+04  .1003E+04  .7583E+03  .7520E+03  .0000E+00  .0000E+00  .0000E+00  .0000E+00  .3800E+04  .3800E+04  .3800E+04  .2385E+04  .4946E+04  .8631E+04  .1169E+05  .1452E+05  .1593E+05  .1190E+05  .0000E+00  .0000E+00  .0000E+00  .0000E+00  .0000E+00  .0000E+00  .9140E+04  .3805E+05  .4701E+05  .4372E+05  .5290E+05  .3945E+05  .0000E+00  .0000E+00  
06:27           .1283E+04  .1584E+04  .1481E+04  .1443E+04  .1044E+04  .7936E+03  .7287E+03  .6471E+03  .4627E+03  .2893E+03  .1210E+03  .7618E+02  .7963E+02  .1150E+03  .6815E+02  .1328E+03  .1907E+03  .1950E+03  .1884E+03  .1621E+03  .8325E+02  .4200E+02  .4216E+02  .4099E+02  .5116E+02  .8756E+02  .1038E+03  .1240E+03  .1193E+03  .3390E+02  .3795E+03  .6478E+03  .7655E+03  .9240E+03  .1003E+04  .1075E+04  .1445E+04  .2277E+04  .3329E+04  .3786E+04  .3297E+04  .2048E+04  .1189E+04  .4818E+03  .5390E+01  .0000E+00  .0000E+00  .0000E+00  .0000E+00  .0000E+00  .0000E+00  .0000E+00  .0000E+00  .0000E+00  .0000E+00  .5935E+04  .1794E+05  .3174E+05  .4653E+05  .5287E+05  .4477E+05  .2896E+05  .2266E+05  .2453E+05  .2550E+05  .2710E+05  .1524E+05  .0000E+00  .0000E+00  .0000E+00  .0000E+00  .0000E+00  .7410E+05  .1304E+06  .1304E+06  .1304E+06  
06:28           .0000E+00  .5680E+03  .1109E+04  .1284E+04  .1183E+04  .1005E+04  .7646E+03  .4177E+03  .1400E+03  .0000E+00  .6150E+02  .1448E+03  .2103E+03  .2298E+03  .2679E+03  .2503E+03  .2284E+03  .2254E+03  .2061E+03  .1899E+03  .1656E+03  .1394E+03  .1111E+03  .8750E+02  .5150E+02  .1410E+02  .0000E+00  .0000E+00  .0000E+00  .0000E+00  .0000E+00  .1890E+03  .2277E+03  .2854E+03  .3843E+03  .7139E+03  .1411E+04  .2514E+04  .3720E+04  .4526E+04  .4593E+04  .3904E+04  .2947E+04  .2221E+04  .1843E+04  .1714E+04  .1458E+04  .1240E+04  .7450E+03  .0000E+00  .0000E+00  .0000E+00  .0000E+00  .0000E+00  .2810E+04  .2810E+04  .2810E+04  .5430E+04  .0000E+00  .0000E+00  .0000E+00  .0000E+00  .0000E+00  .0000E+00  .2234E+05  .4679E+05  .5581E+05  .5870E+05  .6353E+05  .4520E+05  .3400E+05  .3083E+05  .2238E+05  .2140E+05  .1000E+05  .3290E+04  
06:29           .6213E+03  .4719E+03  .4247E+03  .3039E+03  .2921E+03  .3745E+03  .2580E+03  .0000E+00  .1639E+03  .2609E+03  .2184E+03  .2473E+03  .2032E+03  .3660E+02  .4920E+02  .8985E+02  .9265E+02  .8929E+02  .7987E+02  .6147E+02  .8240E+02  .1089E+03  .1097E+03  .9803E+02  .5839E+02  .3650E+02  .5872E+02  .1374E+03  .1460E+03  .1857E+03  .1648E+03  .4600E+02  .1649E+03  .3601E+03  .5295E+03  .7707E+03  .9634E+03  .1293E+04  .1733E+04  .2077E+04  .2069E+04  .1909E+04  .1751E+04  .1631E+04  .1413E+04  .1117E+04  .6245E+03  .0000E+00  .0000E+00  .0000E+00  .0000E+00  .0000E+00  .0000E+00  .0000E+00  .0000E+00  .0000E+00  .4580E+04  .9660E+04  .8048E+04  .8048E+04  .8330E+04  .2346E+05  .5017E+05  .4861E+05  .6046E+05  .5710E+05  .2340E+05  .0000E+00  .0000E+00  .0000E+00  .0000E+00  .2090E+05  .2090E+05  .2090E+05  .2090E+05  .0000E+00  
06:30           .0000E+00  .6185E+03  .1184E+04  .1311E+04  .1280E+04  .9639E+03  .5162E+03  .2118E+03  .8705E+02  .5010E+02  .8180E+02  .8378E+02  .7247E+02  .8181E+02  .7527E+02  .1128E+03  .1661E+03  .2116E+03  .2260E+03  .1724E+03  .1366E+03  .7993E+02  .2137E+02  .2425E+02  .3208E+02  .5441E+02  .6730E+02  .8380E+02  .8617E+02  .5670E+02  .6870E+03  .9160E+03  .9115E+03  .8964E+03  .8209E+03  .9307E+03  .1329E+04  .1829E+04  .2127E+04  .2193E+04  .1947E+04  .1426E+04  .1017E+04  .4563E+03  .2068E+03  .1037E+03  .0000E+00  .0000E+00  .0000E+00  .0000E+00  .0000E+00  .0000E+00  .8620E+04  .1061E+05  .9908E+04  .8510E+04  .6894E+04  .4477E+04  .1260E+04  .1410E+04  .1694E+05  .2370E+05  .2081E+05  .2682E+05  .1703E+05  .0000E+00  .1270E+05  .2407E+05  .2696E+05  .3391E+05  .5540E+05  .7737E+05  .8691E+05  .8896E+05  .8193E+05  .4710E+05  
06:31           .1090E+04  .6860E+03  .6860E+03  .1559E+03  .1559E+03  .2970E+02  .2970E+02  .4180E+01  .1064E+03  .1636E+03  .1922E+03  .2449E+03  .2150E+03  .1471E+03  .7639E+02  .5465E+02  .1072E+03  .1734E+03  .2056E+03  .1682E+03  .1334E+03  .8107E+02  .2250E+02  .0000E+00  .0000E+00  .0000E+00  .0000E+00  .2650E+02  .2697E+02  .2697E+02  .3250E+02  .4560E+03  .7360E+03  .8576E+03  .8787E+03  .9533E+03  .1046E+04  .1531E+04  .2490E+04  .3526E+04  .4261E+04  .4429E+04  .4133E+04  .3363E+04  .2521E+04  .1809E+04  .7870E+03  .0000E+00  .0000E+00  .0000E+00  .0000E+00  .0000E+00  .0000E+00  .3730E+03  .3730E+03  .3730E+03  .3730E+03  .0000E+00  .0000E+00  .0000E+00  .0000E+00  .0000E+00  .0000E+00  .0000E+00  .0000E+00  .0000E+00  .0000E+00  .5390E+04  .9530E+04  .9530E+04  .9530E+04  .1190E+05  .0000E+00  .0000E+00  .0000E+00  .0000E+00  
06:32           .2440E+03  .6647E+03  .1023E+04  .1191E+04  .1483E+04  .1490E+04  .1243E+04  .8996E+03  .5879E+03  .3383E+03  .1531E+03  .2570E+01  .6709E+02  .1249E+03  .1689E+03  .2439E+03  .2523E+03  .1906E+03  .1473E+03  .5598E+02  .4440E+02  .7909E+02  .7060E+02  .7269E+02  .5223E+02  .3803E+02  .3805E+02  .3305E+02  .3305E+02  .3305E+02  .4860E+02  .4365E+03  .9008E+03  .1246E+04  .1637E+04  .1897E+04  .1947E+04  .2100E+04  .2593E+04  .3201E+04  .3516E+04  .3199E+04  .2255E+04  .1693E+04  .1036E+04  .3170E+03  .0000E+00  .1510E+04  .1043E+05  .2016E+05  .2401E+05  .2677E+05  .2670E+05  .1966E+05  .9190E+04  .0000E+00  .0000E+00  .0000E+00  .0000E+00  .0000E+00  .0000E+00  .0000E+00  .0000E+00  .0000E+00  .0000E+00  .0000E+00  .0000E+00  .0000E+00  .0000E+00  .0000E+00  .0000E+00  .0000E+00  .0000E+00  .0000E+00  .0000E+00  .0000E+00  
06:33           .3240E+04  .2446E+04  .2048E+04  .1086E+04  .7997E+03  .5995E+03  .3415E+03  .1521E+03  .1936E+03  .1734E+03  .1934E+03  .2510E+03  .2841E+03  .3416E+03  .3360E+03  .9485E+02  .4637E+02  .7482E+02  .1059E+03  .1451E+03  .1541E+03  .1264E+03  .8747E+02  .6910E+02  .5217E+02  .5618E+02  .7090E+02  .1233E+03  .1162E+03  .1259E+03  .1086E+03  .2691E+03  .4706E+03  .5791E+03  .8674E+03  .1081E+04  .1508E+04  .2160E+04  .2853E+04  .3159E+04  .2753E+04  .1766E+04  .1130E+04  .3865E+03  .3310E+03  .3997E+03  .3997E+03  .8000E+03  .0000E+00  .0000E+00  .0000E+00  .0000E+00  .0000E+00  .3710E+04  .7905E+04  .8040E+04  .9364E+04  .9940E+04  .4920E+04  .0000E+00  .0000E+00  .6910E+04  .1714E+05  .1527E+05  .1527E+05  .1705E+05  .3450E+04  .1470E+05  .4713E+05  .8048E+05  .8251E+05  .8973E+05  .8053E+05  .3855E+05  .0000E+00  .0000E+00  
06:34           .0000E+00  .1115E+04  .1570E+04  .1667E+04  .1503E+04  .1415E+04  .7615E+03  .2905E+03  .2336E+03  .2336E+03  .2174E+03  .2857E+02  .5558E+02  .1133E+03  .1304E+03  .1535E+03  .1257E+03  .1036E+03  .1226E+03  .1744E+03  .2166E+03  .2131E+03  .1779E+03  .1194E+03  .8972E+02  .6887E+02  .3260E+02  .0000E+00  .0000E+00  .0000E+00  .0000E+00  .1320E+03  .3133E+03  .5932E+03  .8494E+03  .1382E+04  .2054E+04  .2714E+04  .3096E+04  .2977E+04  .2268E+04  .1392E+04  .8146E+03  .5129E+03  .5050E+03  .4753E+03  .7333E+03  .1476E+04  .2089E+04  .2713E+04  .2640E+04  .2409E+04  .1254E+04  .0000E+00  .0000E+00  .0000E+00  .0000E+00  .0000E+00  .0000E+00  .0000E+00  .3410E+04  .3410E+04  .3410E+04  .5740E+04  .0000E+00  .9280E+04  .9280E+04  .9990E+04  .2685E+05  .4254E+05  .3904E+05  .3580E+05  .2752E+05  .1507E+05  .1080E+05  .0000E+00  
06:35           .1200E+04  .8824E+03  .8824E+03  .4903E+03  .3230E+03  .4528E+03  .4250E+03  .4389E+03  .3314E+03  .2597E+03  .1929E+03  .1473E+03  .1621E+03  .2010E+03  .2168E+03  .1728E+03  .1201E+03  .8990E+02  .8488E+02  .8597E+02  .5337E+02  .1224E+03  .1326E+03  .1227E+03  .1329E+03  .1009E+03  .0000E+00  .0000E+00  .0000E+00  .0000E+00  .0000E+00  .6620E+02  .3044E+03  .5618E+03  .8342E+03  .1417E+04  .2090E+04  .3013E+04  .3954E+04  .4447E+04  .4479E+04  .4610E+04  .5261E+04  .5626E+04  .5348E+04  .4715E+04  .2790E+04  .0000E+00  .0000E+00  .0000E+00  .0000E+00  .0000E+00  .0000E+00  .0000E+00  .0000E+00  .0000E+00  .0000E+00  .0000E+00  .0000E+00  .1140E+06  .2240E+06  .2370E+06  .1885E+06  .1462E+06  .5179E+05  .2003E+05  .1552E+05  .1618E+05  .1675E+05  .6605E+04  .1468E+05  .2571E+05  .5211E+05  .6832E+05  .8713E+05  .9415E+05  
06:36           .7480E+03  .8385E+03  .7632E+03  .8346E+03  .6610E+03  .4490E+03  .6113E+03  .7828E+03  .8241E+03  .8850E+03  .7094E+03  .4581E+03  .2834E+03  .2189E+03  .2209E+03  .2464E+03  .2166E+03  .1856E+03  .1634E+03  .1092E+03  .8270E+02  .4828E+02  .4698E+02  .4796E+02  .5737E+02  .5408E+02  .5607E+02  .4690E+02  .1190E+02  .1190E+02  .7373E+02  .4028E+03  .6602E+03  .8617E+03  .9661E+03  .8960E+03  .9603E+03  .1360E+04  .2006E+04  .2453E+04  .2487E+04  .2161E+04  .1726E+04  .1321E+04  .1127E+04  .7585E+03  .0000E+00  .0000E+00  .0000E+00  .0000E+00  .1707E+04  .3631E+04  .5112E+04  .5678E+04  .6745E+04  .5995E+04  .4220E+03  .4220E+03  .4220E+03  .4220E+03  .4560E+03  .7382E+04  .7382E+04  .7382E+04  .1820E+05  .0000E+00  .0000E+00  .0000E+00  .0000E+00  .0000E+00  .0000E+00  .0000E+00  .0000E+00  .0000E+00  .0000E+00  .0000E+00  
06:37           .5707E+03  .8104E+03  .9174E+03  .9153E+03  .9016E+03  .6460E+03  .2380E+03  .1380E+03  .2560E+03  .3020E+03  .2963E+03  .2781E+03  .1944E+03  .1245E+03  .1155E+03  .1449E+03  .1554E+03  .1396E+03  .1187E+03  .1022E+03  .9757E+02  .1044E+03  .1308E+03  .1734E+03  .1851E+03  .1644E+03  .1380E+03  .1044E+03  .1038E+03  .8163E+02  .3050E+02  .0000E+00  .3200E+03  .1113E+04  .1560E+04  .1664E+04  .2037E+04  .2421E+04  .2873E+04  .3033E+04  .2486E+04  .1953E+04  .1165E+04  .4250E+03  .0000E+00  .0000E+00  .0000E+00  .0000E+00  .0000E+00  .0000E+00  .0000E+00  .0000E+00  .0000E+00  .0000E+00  .0000E+00  .0000E+00  .0000E+00  .0000E+00  .1450E+04  .4413E+04  .7068E+04  .6233E+04  .1070E+05  .3359E+05  .5311E+05  .6100E+05  .7086E+05  .9400E+05  .1308E+06  .1560E+06  .1407E+06  .1188E+06  .8233E+05  .4090E+05  .0000E+00  .0000E+00  
06:38           .9980E+03  .7962E+03  .7539E+03  .7174E+03  .7507E+03  .7886E+03  .6551E+03  .5062E+03  .4248E+03  .2270E+03  .1200E+03  .2353E+03  .2402E+03  .1952E+03  .1670E+03  .7232E+02  .4872E+02  .5002E+02  .6643E+02  .9386E+02  .1079E+03  .1032E+03  .8099E+02  .4978E+02  .4280E+02  .6350E+02  .1810E+03  .1978E+03  .1793E+03  .1746E+03  .1494E+03  .3063E+03  .7861E+03  .1416E+04  .1895E+04  .1909E+04  .1508E+04  .1050E+04  .7810E+03  .7213E+03  .9186E+03  .1570E+04  .2748E+04  .3679E+04  .3822E+04  .3723E+04  .2340E+04  .0000E+00  .0000E+00  .0000E+00  .4260E+04  .2553E+04  .2553E+04  .2553E+04  .1140E+04  .0000E+00  .0000E+00  .0000E+00  .0000E+00  .0000E+00  .0000E+00  .0000E+00  .1370E+05  .2087E+05  .3612E+05  .3524E+05  .4296E+05  .3545E+05  .4418E+05  .8010E+05  .8429E+05  .8093E+05  .6942E+05  .4003E+05  .1240E+05  .0000E+00  
06:39           .6453E+03  .6812E+03  .6271E+03  .5697E+03  .3533E+03  .2074E+03  .1174E+03  .1368E+03  .2281E+03  .2814E+03  .3228E+03  .2168E+03  .1106E+03  .1223E+03  .1044E+03  .1076E+03  .1213E+03  .1616E+03  .1956E+03  .1668E+03  .1315E+03  .7910E+02  .1309E+02  .6359E+02  .9895E+02  .1337E+03  .2024E+03  .2194E+03  .2358E+03  .2200E+03  .1330E+03  .0000E+00  .2140E+03  .5013E+03  .7258E+03  .9013E+03  .1317E+04  .1854E+04  .2594E+04  .3406E+04  .4277E+04  .5337E+04  .6479E+04  .6817E+04  .5471E+04  .4515E+04  .2545E+04  .3750E+03  .0000E+00  .0000E+00  .0000E+00  .0000E+00  .0000E+00  .0000E+00  .0000E+00  .0000E+00  .0000E+00  .0000E+00  .8680E+04  .1523E+05  .1760E+05  .1629E+05  .1801E+05  .1458E+05  .0000E+00  .5020E+04  .5020E+04  .5020E+04  .5020E+04  .1920E+05  .1727E+05  .2038E+05  .2197E+05  .2911E+05  .3288E+05  .3693E+05  
06:40           .0000E+00  .0000E+00  .0000E+00  .0000E+00  .7740E+02  .1131E+03  .1269E+03  .1692E+03  .2627E+03  .2934E+03  .2583E+03  .2106E+03  .9070E+02  .1293E+03  .2179E+03  .2190E+03  .2417E+03  .2096E+03  .1566E+03  .1417E+03  .1081E+03  .3510E+02  .2705E+02  .2668E+02  .2854E+02  .4670E+02  .9838E+02  .9917E+02  .1095E+03  .1443E+03  .4241E+03  .6712E+03  .8333E+03  .6996E+03  .5175E+03  .2828E+03  .1117E+03  .3703E+03  .4506E+03  .3671E+03  .4027E+03  .2766E+03  .1934E+03  .8147E+03  .6373E+03  .6373E+03  .7831E+03  .3321E+04  .6526E+04  .7493E+04  .1301E+05  .2158E+05  .2963E+05  .3094E+05  .3066E+05  .2387E+05  .1240E+05  .0000E+00  .0000E+00  .0000E+00  .0000E+00  .0000E+00  .0000E+00  .0000E+00  .0000E+00  .0000E+00  .0000E+00  .1320E+05  .1220E+05  .3238E+05  .5373E+05  .6612E+05  .8430E+05  .7010E+05  .0000E+00  .0000E+00  
06:41           .1199E+04  .8038E+03  .6553E+03  .2787E+03  .2644E+03  .2757E+03  .1870E+03  .1660E+03  .2777E+03  .3860E+03  .4291E+03  .5020E+03  .4879E+03  .4099E+03  .3174E+03  .2151E+03  .1231E+03  .7739E+02  .5970E+02  .5700E+02  .2850E+02  .1010E+03  .1846E+03  .2152E+03  .2287E+03  .2243E+03  .1526E+03  .6970E+02  .0000E+00  .6370E+02  .1546E+03  .1251E+03  .1016E+03  .2741E+03  .9649E+03  .1288E+04  .1863E+04  .2240E+04  .2509E+04  .2687E+04  .2424E+04  .1879E+04  .1346E+04  .5570E+03  .0000E+00  .0000E+00  .0000E+00  .0000E+00  .0000E+00  .3800E+03  .5940E+04  .1110E+05  .1229E+05  .1484E+05  .1195E+05  .9528E+04  .7347E+04  .2910E+04  .0000E+00  .0000E+00  .0000E+00  .0000E+00  .1590E+05  .3215E+05  .2698E+05  .3209E+05  .2665E+05  .1950E+04  .2670E+05  .2670E+05  .2670E+05  .2670E+05  .0000E+00  .0000E+00  .0000E+00  .0000E+00  
06:42           .2900E+03  .3397E+03  .2742E+03  .2742E+03  .1989E+03  .5490E+02  .6210E+02  .8174E+02  .1107E+03  .1773E+03  .2676E+03  .3077E+03  .2754E+03  .1880E+03  .9504E+02  .7231E+02  .8759E+02  .9546E+02  .1094E+03  .1127E+03  .1102E+03  .9799E+02  .7960E+02  .6821E+02  .7290E+02  .8677E+02  .5330E+02  .0000E+00  .5360E+02  .1212E+03  .2655E+03  .4202E+03  .6261E+03  .6716E+03  .5270E+03  .3190E+03  .3534E+03  .7624E+03  .1340E+04  .1780E+04  .1887E+04  .1791E+04  .1743E+04  .1776E+04  .1707E+04  .1481E+04  .1307E+04  .1072E+04  .9850E+03  .0000E+00  .0000E+00  .4975E+04  .5955E+04  .4918E+04  .5372E+04  .3159E+04  .0000E+00  .2090E+04  .8813E+04  .9940E+04  .8640E+04  .9950E+04  .5550E+04  .0000E+00  .0000E+00  .0000E+00  .2810E+05  .6937E+05  .7940E+05  .6940E+05  .6563E+05  .4520E+05  .2225E+05  .0000E+00  .0000E+00  .0000E+00  
06:43           .1773E+04  .1784E+04  .1539E+04  .1029E+04  .6301E+03  .1934E+03  .2925E+03  .4634E+03  .6357E+03  .6277E+03  .4861E+03  .3209E+03  .1834E+03  .1026E+03  .4848E+02  .4167E+02  .7343E+02  .8416E+02  .1074E+03  .1097E+03  .1124E+03  .9897E+02  .6967E+02  .4442E+02  .4075E+02  .5971E+02  .1032E+03  .1046E+03  .1153E+03  .9643E+02  .2130E+02  .1880E+03  .5513E+03  .1125E+04  .1512E+04  .1937E+04  .1849E+04  .1503E+04  .1466E+04  .2947E+04  .6120E+04  .9200E+04  .1009E+05  .7552E+04  .5372E+04  .2324E+04  .1100E+02  .0000E+00  .0000E+00  .0000E+00  .0000E+00  .0000E+00  .0000E+00  .0000E+00  .0000E+00  .0000E+00  .0000E+00  .0000E+00  .1840E+04  .9280E+04  .8065E+04  .8065E+04  .9162E+04  .5860E+03  .0000E+00  .1600E+05  .1399E+05  .1439E+05  .2464E+05  .3319E+05  .3796E+05  .4690E+05  .3400E+05  .0000E+00  .0000E+00  .0000E+00  
06:44           .1270E+03  .3773E+03  .5818E+03  .6234E+03  .6774E+03  .4967E+03  .2824E+03  .1688E+03  .1047E+03  .1744E+03  .2993E+03  .3195E+03  .3334E+03  .2478E+03  .1305E+03  .6956E+02  .9030E+02  .1514E+03  .1940E+03  .1713E+03  .1218E+03  .6800E+02  .8317E+02  .8473E+02  .1076E+03  .1031E+03  .3740E+02  .0000E+00  .0000E+00  .2600E+03  .7427E+03  .9836E+03  .9461E+03  .8854E+03  .6116E+03  .5134E+03  .7049E+03  .9987E+03  .1262E+04  .1566E+04  .2173E+04  .2953E+04  .3234E+04  .2703E+04  .1732E+04  .1473E+04  .2485E+04  .3167E+04  .3830E+04  .3650E+04  .1350E+04  .0000E+00  .0000E+00  .0000E+00  .0000E+00  .9460E+03  .9460E+03  .9460E+03  .9460E+03  .0000E+00  .0000E+00  .0000E+00  .0000E+00  .0000E+00  .0000E+00  .1670E+05  .2707E+05  .2498E+05  .2498E+05  .2520E+05  .3460E+05  .4893E+05  .4587E+05  .5302E+05  .4450E+05  .3750E+05  
06:45           .4203E+03  .3079E+03  .3322E+03  .2752E+03  .3250E+03  .3423E+03  .4480E+03  .9050E+03  .8662E+03  .7554E+03  .5699E+03  .2968E+03  .1247E+03  .5079E+02  .7258E+02  .1254E+03  .1612E+03  .1851E+03  .2024E+03  .2117E+03  .2091E+03  .1763E+03  .1549E+03  .1520E+03  .1386E+03  .1460E+03  .1037E+03  .3500E+02  .0000E+00  .0000E+00  .0000E+00  .4485E+03  .9818E+03  .1306E+04  .1528E+04  .1385E+04  .1021E+04  .5596E+03  .8464E+03  .1392E+04  .2019E+04  .2223E+04  .1944E+04  .1477E+04  .9541E+03  .1132E+04  .3196E+04  .3474E+04  .3712E+04  .3405E+04  .1918E+04  .8830E+03  .0000E+00  .0000E+00  .0000E+00  .0000E+00  .0000E+00  .6670E+04  .3079E+05  .5221E+05  .6240E+05  .6861E+05  .6930E+05  .5357E+05  .2490E+05  .0000E+00  .0000E+00  .0000E+00  .0000E+00  .0000E+00  .0000E+00  .0000E+00  .0000E+00  .0000E+00  .0000E+00  .0000E+00  
06:46           .7323E+03  .5606E+03  .4713E+03  .1550E+03  .8174E+02  .1765E+03  .1711E+03  .1557E+03  .1294E+03  .1033E+03  .1280E+03  .1583E+03  .1090E+03  .1685E+03  .2163E+03  .2085E+03  .1999E+03  .1576E+03  .1289E+03  .1285E+03  .1161E+03  .1187E+03  .9377E+02  .3230E+02  .5170E+01  .5170E+01  .1608E+02  .9429E+02  .1240E+03  .1240E+03  .2390E+03  .0000E+00  .6125E+03  .1204E+04  .1668E+04  .2110E+04  .2339E+04  .2066E+04  .1495E+04  .9219E+03  .5157E+03  .3153E+03  .2848E+03  .3090E+03  .1300E+03  .1324E+04  .2944E+04  .3680E+04  .4298E+04  .4615E+04  .2955E+04  .0000E+00  .0000E+00  .0000E+00  .3082E+04  .1372E+05  .2184E+05  .2390E+05  .2870E+05  .2440E+05  .1030E+05  .0000E+00  .0000E+00  .0000E+00  .0000E+00  .2120E+05  .2400E+05  .1843E+05  .1718E+05  .1321E+05  .2610E+05  .4226E+05  .4484E+05  .4842E+05  .3454E+05  .9050E+03  
06:47           .2290E+04  .1669E+04  .1669E+04  .9135E+03  .2093E+03  .1424E+03  .2149E+03  .2653E+03  .2899E+03  .2519E+03  .1440E+03  .1082E+03  .6549E+02  .1159E+03  .1611E+03  .1556E+03  .1135E+03  .6475E+02  .2994E+02  .2304E+02  .2868E+02  .4179E+02  .4780E+02  .4780E+02  .6215E+02  .4820E+02  .9173E+02  .8483E+02  .8483E+02  .1497E+03  .3990E+03  .3726E+03  .3573E+03  .4771E+03  .7933E+03  .1239E+04  .1441E+04  .1225E+04  .8318E+03  .4527E+03  .1399E+03  .0000E+00  .0000E+00  .1576E+03  .1576E+03  .2307E+03  .9738E+03  .1701E+04  .1566E+04  .1930E+04  .1611E+04  .5910E+04  .1280E+05  .1798E+05  .2090E+05  .2541E+05  .2416E+05  .2005E+05  .1631E+05  .1056E+05  .0000E+00  .0000E+00  .0000E+00  .0000E+00  .0000E+00  .0000E+00  .0000E+00  .0000E+00  .0000E+00  .0000E+00  .1420E+05  .3193E+05  .2110E+05  .2110E+05  .1627E+05  .3590E+04  
06:48           .2017E+04  .3286E+04  .3314E+04  .3062E+04  .2020E+04  .1104E+04  .2778E+03  .3455E+02  .3130E+02  .3130E+02  .0000E+00  .0000E+00  .6060E+02  .1712E+03  .2619E+03  .2821E+03  .3333E+03  .3481E+03  .3491E+03  .3631E+03  .3784E+03  .3056E+03  .2934E+03  .2381E+03  .8020E+02  .0000E+00  .0000E+00  .0000E+00  .0000E+00  .0000E+00  .1763E+03  .5711E+03  .8308E+03  .1047E+04  .1194E+04  .1147E+04  .1103E+04  .1015E+04  .7973E+03  .4890E+03  .2150E+03  .7978E+02  .5275E+02  .5300E+02  .0000E+00  .1240E+03  .1240E+03  .1240E+03  .1240E+03  .0000E+00  .0000E+00  .3940E+04  .4963E+04  .4963E+04  .4963E+04  .4310E+04  .0000E+00  .0000E+00  .3030E+05  .9063E+05  .1230E+06  .1203E+06  .1126E+06  .9266E+05  .5443E+05  .1920E+05  .0000E+00  .0000E+00  .0000E+00  .0000E+00  .0000E+00  .4225E+05  .4220E+05  .3513E+05  .3634E+05  .1847E+05  
06:49           .3238E+03  .5444E+03  .8063E+03  .9850E+03  .9489E+03  .7606E+03  .4999E+03  .3667E+03  .2939E+03  .2300E+03  .2207E+03  .2347E+03  .2316E+03  .1991E+03  .1506E+03  .1484E+03  .1345E+03  .9343E+02  .8200E+02  .4068E+02  .4732E+02  .5395E+02  .7286E+02  .7734E+02  .8354E+02  .9363E+02  .5895E+02  .6883E+02  .1309E+03  .3338E+03  .6952E+03  .9129E+03  .8297E+03  .5808E+03  .3060E+03  .4327E+03  .6443E+03  .8694E+03  .9141E+03  .8020E+03  .6219E+03  .7927E+03  .1190E+04  .1364E+04  .1601E+04  .1331E+04  .5730E+03  .0000E+00  .0000E+00  .0000E+00  .0000E+00  .4420E+04  .1047E+05  .1022E+05  .1022E+05  .1163E+05  .5880E+04  .0000E+00  .0000E+00  .0000E+00  .0000E+00  .0000E+00  .0000E+00  .4385E+04  .4385E+04  .4385E+04  .6550E+04  .1625E+05  .3037E+05  .5135E+05  .6494E+05  .7788E+05  .8563E+05  .5090E+05  .0000E+00  .0000E+00  
06:50           .8210E+03  .9940E+03  .1174E+04  .1372E+04  .1731E+04  .1834E+04  .1690E+04  .1311E+04  .8796E+03  .6283E+03  .4779E+03  .3940E+03  .3354E+03  .2536E+03  .1812E+03  .1342E+03  .9950E+02  .7909E+02  .1002E+03  .1589E+03  .2108E+03  .2223E+03  .1710E+03  .1205E+03  .6410E+02  .2370E+02  .4690E+02  .9057E+02  .9057E+02  .9057E+02  .9780E+02  .0000E+00  .1570E+03  .6313E+03  .1249E+04  .1869E+04  .2810E+04  .3401E+04  .3580E+04  .3529E+04  .3207E+04  .2450E+04  .2026E+04  .1274E+04  .5520E+03  .0000E+00  .3330E+04  .6495E+04  .8363E+04  .1111E+05  .1346E+05  .1198E+05  .1067E+05  .9918E+04  .1025E+05  .1135E+05  .1354E+05  .5920E+04  .0000E+00  .0000E+00  .0000E+00  .0000E+00  .0000E+00  .0000E+00  .0000E+00  .0000E+00  .0000E+00  .0000E+00  .0000E+00  .0000E+00  .1160E+05  .4163E+05  .4820E+05  .4820E+05  .6160E+05  .4590E+05  
06:51           .1600E+04  .1272E+04  .1083E+04  .7893E+03  .7093E+03  .6889E+03  .5486E+03  .4465E+03  .1974E+03  .5989E+02  .4163E+02  .4163E+02  .3624E+02  .4564E+02  .1063E+03  .1064E+03  .1180E+03  .1056E+03  .1162E+03  .1250E+03  .1135E+03  .1082E+03  .1430E+03  .1986E+03  .2084E+03  .1941E+03  .1080E+03  .8590E+02  .8590E+02  .8590E+02  .0000E+00  .2824E+03  .7275E+03  .9950E+03  .1296E+04  .1683E+04  .2137E+04  .2700E+04  .2960E+04  .2793E+04  .2483E+04  .1705E+04  .0000E+00  .0000E+00  .3100E+04  .9725E+04  .1582E+05  .2034E+05  .2227E+05  .2163E+05  .1470E+05  .0000E+00  .0000E+00  .6440E+04  .7293E+04  .7293E+04  .8463E+04  .5390E+04  .0000E+00  .0000E+00  .0000E+00  .0000E+00  .0000E+00  .0000E+00  .6500E+05  .1677E+06  .2060E+06  .1986E+06  .1917E+06  .1303E+06  .7885E+05  .5053E+05  .2655E+05  .1730E+05  .1730E+05  .1730E+05  
06:52           .2373E+04  .2076E+04  .1774E+04  .1217E+04  .7922E+03  .5358E+03  .2910E+03  .5575E+02  .5975E+02  .9000E+02  .1435E+03  .1983E+03  .2200E+03  .1863E+03  .1330E+03  .1119E+03  .1576E+03  .2133E+03  .2457E+03  .2291E+03  .1660E+03  .1351E+03  .9910E+02  .4930E+02  .0000E+00  .0000E+00  .7280E+02  .1403E+03  .1397E+03  .1397E+03  .1559E+03  .9870E+02  .0000E+00  .6175E+03  .1491E+04  .2036E+04  .2459E+04  .2623E+04  .2270E+04  .1797E+04  .1312E+04  .9027E+03  .5436E+03  .3986E+03  .3540E+03  .4185E+03  .1722E+04  .2837E+04  .2771E+04  .2886E+04  .3775E+04  .1317E+05  .2206E+05  .2351E+05  .2251E+05  .1612E+05  .6180E+04  .0000E+00  .0000E+00  .0000E+00  .0000E+00  .0000E+00  .0000E+00  .0000E+00  .0000E+00  .0000E+00  .0000E+00  .0000E+00  .0000E+00  .2220E+05  .2390E+05  .2262E+05  .2104E+05  .2008E+05  .1787E+05  .1420E+05  
06:53           .2700E+03  .5988E+03  .7875E+03  .9914E+03  .1021E+04  .8043E+03  .4985E+03  .3135E+03  .3203E+03  .4257E+03  .4480E+03  .3363E+03  .2063E+03  .1323E+03  .1230E+03  .1247E+03  .1121E+03  .1071E+03  .1254E+03  .1299E+03  .1084E+03  .8166E+02  .5191E+02  .4232E+02  .4805E+02  .2980E+02  .0000E+00  .0000E+00  .1280E+03  .1303E+03  .9156E+02  .1060E+03  .2291E+03  .4312E+03  .4977E+03  .5439E+03  .5920E+03  .7657E+03  .9726E+03  .1096E+04  .1153E+04  .1394E+04  .2090E+04  .4014E+04  .7353E+04  .9834E+04  .9610E+04  .9086E+04  .6110E+04  .2860E+04  .2780E+03  .7846E+04  .1429E+05  .1618E+05  .1815E+05  .1338E+05  .9114E+04  .4757E+04  .1650E+04  .0000E+00  .0000E+00  .0000E+00  .0000E+00  .0000E+00  .0000E+00  .0000E+00  .0000E+00  .0000E+00  .0000E+00  .0000E+00  .0000E+00  .0000E+00  .0000E+00  .0000E+00  .0000E+00  .0000E+00  
06:54           .1740E+04  .1730E+04  .1602E+04  .1523E+04  .1222E+04  .9507E+03  .6767E+03  .4259E+03  .2369E+03  .1652E+03  .8999E+02  .1055E+03  .1080E+03  .1001E+03  .5959E+02  .4921E+02  .7086E+02  .1009E+03  .1181E+03  .1057E+03  .8011E+02  .5472E+02  .6634E+02  .9679E+02  .1230E+03  .1267E+03  .9947E+02  .9186E+02  .7310E+02  .2900E+02  .0000E+00  .0000E+00  .3725E+03  .1059E+04  .2056E+04  .3373E+04  .4547E+04  .4737E+04  .3799E+04  .2593E+04  .1691E+04  .1191E+04  .1054E+04  .7480E+03  .0000E+00  .0000E+00  .0000E+00  .2790E+04  .2813E+04  .2542E+04  .4003E+04  .3986E+04  .5194E+04  .5397E+04  .1995E+04  .1485E+04  .1485E+04  .1485E+04  .0000E+00  .0000E+00  .0000E+00  .0000E+00  .0000E+00  .0000E+00  .0000E+00  .0000E+00  .0000E+00  .0000E+00  .0000E+00  .0000E+00  .3490E+05  .4707E+05  .3744E+05  .3744E+05  .3193E+05  .1220E+05  
06:55           .9267E+03  .8164E+03  .7930E+03  .6317E+03  .4814E+03  .3949E+03  .3096E+03  .2953E+03  .2926E+03  .2566E+03  .2819E+03  .3011E+03  .2924E+03  .2596E+03  .2002E+03  .1496E+03  .1157E+03  .2227E+03  .3157E+03  .3072E+03  .2342E+03  .1326E+03  .2675E+02  .7545E+01  .1380E+02  .1380E+02  .0000E+00  .0000E+00  .0000E+00  .1480E+03  .1793E+03  .1793E+03  .1793E+03  .5350E+03  .2006E+04  .3054E+04  .4094E+04  .4657E+04  .4034E+04  .2765E+04  .1678E+04  .9673E+03  .3845E+03  .0000E+00  .0000E+00  .1570E+04  .4247E+04  .5044E+04  .4304E+04  .4554E+04  .5806E+04  .6637E+04  .8472E+04  .8833E+04  .4100E+04  .0000E+00  .0000E+00  .0000E+00  .0000E+00  .0000E+00  .0000E+00  .0000E+00  .0000E+00  .0000E+00  .0000E+00  .1510E+05  .1618E+05  .1618E+05  .1783E+05  .1290E+05  .0000E+00  .0000E+00  .0000E+00  .0000E+00  .0000E+00  .0000E+00  
06:56           .8120E+03  .1279E+04  .1312E+04  .1407E+04  .1102E+04  .6645E+03  .4121E+03  .3292E+03  .4174E+03  .4457E+03  .3501E+03  .2219E+03  .1401E+03  .1219E+03  .1300E+03  .1258E+03  .1040E+03  .5002E+02  .6460E+02  .8160E+02  .8267E+02  .7782E+02  .3152E+02  .1090E+02  .1004E+02  .1004E+02  .3642E+02  .8093E+02  .7262E+02  .7966E+02  .8128E+02  .8157E+02  .9760E+02  .7037E+03  .1638E+04  .2367E+04  .3361E+04  .3607E+04  .3059E+04  .2264E+04  .1462E+04  .1099E+04  .7617E+03  .2830E+03  .0000E+00  .0000E+00  .0000E+00  .0000E+00  .0000E+00  .0000E+00  .0000E+00  .0000E+00  .0000E+00  .3000E+04  .5997E+04  .5997E+04  .7767E+04  .7340E+04  .2698E+05  .5703E+05  .7688E+05  .9559E+05  .8181E+05  .6453E+05  .3552E+05  .9170E+04  .0000E+00  .0000E+00  .0000E+00  .0000E+00  .0000E+00  .0000E+00  .0000E+00  .0000E+00  .0000E+00  .0000E+00  
06:57           .1717E+04  .1640E+04  .1403E+04  .1104E+04  .6477E+03  .3903E+03  .2154E+03  .1608E+03  .1530E+03  .1532E+03  .1382E+03  .1673E+03  .2381E+03  .2760E+03  .2521E+03  .2257E+03  .2257E+03  .2136E+03  .1769E+03  .1122E+03  .6226E+02  .3787E+02  .3358E+02  .4435E+02  .5223E+02  .6757E+02  .1210E+03  .0000E+00  .0000E+00  .0000E+00  .1686E+03  .2668E+03  .2153E+03  .2600E+03  .2441E+03  .1126E+04  .1840E+04  .2591E+04  .3104E+04  .2883E+04  .2179E+04  .1381E+04  .8214E+03  .4820E+03  .1961E+03  .0000E+00  .0000E+00  .0000E+00  .1817E+04  .5031E+04  .6142E+04  .6338E+04  .6968E+04  .7836E+04  .3011E+05  .4069E+05  .4376E+05  .4824E+05  .4050E+05  .1960E+05  .0000E+00  .0000E+00  .0000E+00  .0000E+00  .0000E+00  .0000E+00  .0000E+00  .0000E+00  .0000E+00  .0000E+00  .0000E+00  .0000E+00  .1991E+05  .5066E+05  .5066E+05  .6670E+05  
06:58           .9463E+03  .7310E+03  .5879E+03  .3983E+03  .2761E+03  .2733E+03  .2881E+03  .2689E+03  .3177E+03  .3656E+03  .3943E+03  .3686E+03  .2543E+03  .1562E+03  .1042E+03  .1028E+03  .9627E+02  .8984E+02  .1160E+03  .1497E+03  .1813E+03  .1599E+03  .1554E+03  .1150E+03  .6420E+02  .0000E+00  .0000E+00  .4740E+02  .1411E+03  .1411E+03  .1411E+03  .2340E+03  .8415E+03  .1673E+04  .2084E+04  .2397E+04  .2423E+04  .2196E+04  .2224E+04  .2474E+04  .2456E+04  .1837E+04  .1394E+04  .6499E+03  .7260E+02  .0000E+00  .0000E+00  .0000E+00  .0000E+00  .0000E+00  .0000E+00  .2640E+04  .5607E+04  .1424E+05  .3160E+05  .5705E+05  .6863E+05  .6615E+05  .5280E+05  .2865E+05  .0000E+00  .0000E+00  .0000E+00  .0000E+00  .0000E+00  .0000E+00  .0000E+00  .0000E+00  .0000E+00  .0000E+00  .0000E+00  .7600E+04  .1329E+06  .3033E+06  .3033E+06  .4650E+06  
06:59           .1830E+04  .1830E+04  .1238E+04  .1907E+03  .3394E+03  .5140E+03  .6734E+03  .6036E+03  .5286E+03  .2721E+03  .6693E+02  .1414E+03  .1871E+03  .2416E+03  .2387E+03  .1999E+03  .1469E+03  .4787E+02  .1093E+03  .1792E+03  .1766E+03  .1734E+03  .1152E+03  .6566E+02  .5522E+02  .6703E+02  .7640E+02  .0000E+00  .0000E+00  .9780E+02  .4943E+03  .6604E+03  .6465E+03  .7114E+03  .6964E+03  .8549E+03  .1301E+04  .1907E+04  .2424E+04  .2470E+04  .2008E+04  .1351E+04  .8176E+03  .5930E+03  .5436E+03  .4860E+03  .4120E+03  .0000E+00  .0000E+00  .3250E+04  .3250E+04  .3250E+04  .3250E+04  .0000E+00  .0000E+00  .0000E+00  .0000E+00  .5350E+03  .4485E+04  .4723E+04  .4723E+04  .5933E+04  .3160E+04  .2130E+05  .1733E+05  .1571E+05  .1478E+05  .9994E+04  .9710E+04  .8318E+04  .9560E+04  .1580E+04  .0000E+00  .6000E+05  .6000E+05  .6000E+05  
07:00           .1561E+04  .1165E+04  .9850E+03  .6110E+03  .6007E+03  .6150E+03  .5303E+03  .3553E+03  .1596E+03  .6612E+02  .7265E+02  .1186E+03  .1895E+03  .2521E+03  .2523E+03  .2037E+03  .1166E+03  .6276E+02  .7030E+02  .7846E+02  .9608E+02  .9150E+02  .2075E+02  .8000E+01  .8000E+01  .8000E+01  .2670E+02  .1139E+03  .1237E+03  .1528E+03  .3884E+03  .6880E+03  .9207E+03  .9763E+03  .9089E+03  .9389E+03  .1041E+04  .1098E+04  .1100E+04  .1177E+04  .1396E+04  .1691E+04  .1844E+04  .1551E+04  .1395E+04  .9880E+03  .1840E+03  .0000E+00  .0000E+00  .0000E+00  .0000E+00  .0000E+00  .0000E+00  .0000E+00  .5695E+04  .7978E+04  .7595E+04  .9623E+04  .1597E+05  .2357E+05  .2330E+05  .2337E+05  .1459E+05  .6670E+03  .0000E+00  .0000E+00  .0000E+00  .0000E+00  .2410E+05  .1306E+05  .1306E+05  .1306E+05  .1870E+04  .0000E+00  .0000E+00  .0000E+00  
07:01           .4670E+03  .1169E+04  .1134E+04  .9790E+03  .8379E+03  .4613E+03  .3519E+03  .2241E+03  .9580E+02  .1593E+03  .1477E+03  .1730E+03  .1694E+03  .1665E+03  .1468E+03  .9882E+02  .4062E+02  .3282E+02  .6891E+02  .1085E+03  .1432E+03  .1576E+03  .1513E+03  .1620E+03  .1422E+03  .1459E+03  .1162E+03  .4450E+02  .0000E+00  .7150E+02  .2648E+03  .5167E+03  .7705E+03  .1267E+04  .1749E+04  .2190E+04  .2666E+04  .3323E+04  .3809E+04  .3546E+04  .2884E+04  .2019E+04  .8220E+03  .0000E+00  .0000E+00  .0000E+00  .0000E+00  .0000E+00  .0000E+00  .0000E+00  .5840E+03  .5840E+03  .5840E+03  .5840E+03  .0000E+00  .0000E+00  .0000E+00  .0000E+00  .0000E+00  .0000E+00  .1280E+05  .1262E+05  .1262E+05  .1262E+05  .7860E+04  .0000E+00  .1650E+05  .3883E+05  .5370E+05  .7107E+05  .1032E+06  .1099E+06  .1169E+06  .1044E+06  .6030E+05  .0000E+00  
07:02           .1837E+04  .1630E+04  .1346E+04  .9513E+03  .6420E+03  .2463E+03  .2290E+03  .2612E+03  .2557E+03  .2225E+03  .1467E+03  .9309E+02  .1044E+03  .1389E+03  .1401E+03  .1187E+03  .1070E+03  .1232E+03  .1311E+03  .9591E+02  .5702E+02  .3222E+02  .3326E+02  .4397E+02  .8320E+02  .7715E+02  .7422E+02  .7422E+02  .6303E+02  .2506E+02  .8520E+01  .2298E+03  .9120E+03  .1167E+04  .1225E+04  .1484E+04  .2201E+04  .3984E+04  .5837E+04  .6077E+04  .6120E+04  .4520E+04  .2050E+04  .0000E+00  .0000E+00  .0000E+00  .4690E+03  .4690E+03  .4690E+03  .4690E+03  .0000E+00  .0000E+00  .0000E+00  .0000E+00  .0000E+00  .0000E+00  .0000E+00  .4740E+04  .6400E+04  .6400E+04  .6400E+04  .5490E+04  .0000E+00  .2760E+04  .1615E+05  .1634E+05  .1634E+05  .2135E+05  .0000E+00  .0000E+00  .0000E+00  .0000E+00  .1260E+05  .6627E+05  .6627E+05  .6627E+05  
07:03           .1663E+04  .1418E+04  .1229E+04  .8093E+03  .5271E+03  .3299E+03  .2241E+03  .1665E+03  .1007E+03  .6944E+02  .7374E+02  .1659E+03  .2192E+03  .2933E+03  .2601E+03  .1923E+03  .1036E+03  .6359E+02  .8989E+02  .8903E+02  .9664E+02  .4693E+02  .1882E+02  .1123E+02  .1750E+02  .0000E+00  .0000E+00  .0000E+00  .2690E+03  .7577E+03  .1027E+04  .9436E+03  .8451E+03  .5039E+03  .3676E+03  .7133E+03  .1328E+04  .1923E+04  .2260E+04  .2239E+04  .2001E+04  .1677E+04  .1477E+04  .1574E+04  .2100E+04  .2941E+04  .2919E+04  .3045E+04  .2429E+04  .4660E+03  .0000E+00  .0000E+00  .0000E+00  .1780E+04  .1923E+04  .1923E+04  .1923E+04  .1180E+04  .0000E+00  .0000E+00  .0000E+00  .0000E+00  .0000E+00  .0000E+00  .0000E+00  .0000E+00  .0000E+00  .3600E+05  .5995E+05  .7240E+05  .8494E+05  .7704E+05  .6990E+05  .5127E+05  .1990E+05  .0000E+00  
07:04           .0000E+00  .0000E+00  .0000E+00  .0000E+00  .0000E+00  .0000E+00  .0000E+00  .0000E+00  .0000E+00  .0000E+00  .9265E+02  .1458E+03  .1597E+03  .1731E+03  .1714E+03  .1238E+03  .1076E+03  .7226E+02  .3680E+01  .2930E+02  .1134E+03  .1501E+03  .1340E+03  .1330E+03  .9627E+02  .3454E+02  .0000E+00  .0000E+00  .0000E+00  .0000E+00  .6220E+02  .5963E+02  .1279E+03  .6249E+03  .1428E+04  .2604E+04  .3583E+04  .3896E+04  .3384E+04  .2632E+04  .1968E+04  .1090E+04  .0000E+00  .1910E+04  .5857E+04  .9014E+04  .8963E+04  .8610E+04  .7134E+04  .3823E+04  .1150E+04  .0000E+00  .0000E+00  .0000E+00  .0000E+00  .0000E+00  .0000E+00  .0000E+00  .0000E+00  .0000E+00  .0000E+00  .1740E+05  .8270E+04  .8270E+04  .8270E+04  .6610E+03  .0000E+00  .0000E+00  .0000E+00  .1930E+05  .4243E+05  .3255E+05  .3255E+05  .3560E+05  .5200E+05  .5200E+05  
07:05           .3660E+03  .4550E+03  .5293E+03  .6784E+03  .7796E+03  .7547E+03  .5721E+03  .3400E+03  .2134E+03  .1826E+03  .1768E+03  .1446E+03  .9397E+02  .4940E+02  .9203E+02  .1254E+03  .1283E+03  .1456E+03  .1536E+03  .1633E+03  .1774E+03  .1651E+03  .1258E+03  .1128E+03  .1057E+03  .1164E+03  .1325E+03  .8750E+02  .0000E+00  .1490E+03  .3140E+03  .3722E+03  .3911E+03  .4801E+03  .5626E+03  .7817E+03  .1142E+04  .1593E+04  .1999E+04  .2270E+04  .2346E+04  .2217E+04  .1893E+04  .1449E+04  .1141E+04  .6370E+03  .0000E+00  .0000E+00  .0000E+00  .0000E+00  .0000E+00  .0000E+00  .0000E+00  .0000E+00  .2250E+04  .3390E+04  .2730E+04  .2730E+04  .2670E+04  .1915E+04  .5072E+04  .5072E+04  .7363E+04  .1330E+05  .0000E+00  .0000E+00  .0000E+00  .0000E+00  .2760E+05  .5007E+05  .3801E+05  .3801E+05  .2741E+05  .6615E+04  .6890E+04  .6890E+04  
07:06           .1369E+04  .1301E+04  .1205E+04  .1074E+04  .8313E+03  .6449E+03  .4407E+03  .3799E+03  .3584E+03  .3366E+03  .2911E+03  .1924E+03  .1944E+03  .1883E+03  .1821E+03  .1358E+03  .1107E+03  .8747E+02  .7126E+02  .5477E+02  .3535E+02  .1229E+03  .1421E+03  .1296E+03  .1487E+03  .1054E+03  .1128E+03  .1744E+03  .1581E+03  .1765E+03  .2053E+03  .1957E+03  .2338E+03  .1174E+03  .1311E+03  .4245E+03  .1011E+04  .2043E+04  .3397E+04  .4344E+04  .4517E+04  .4169E+04  .3604E+04  .2561E+04  .2173E+04  .1238E+04  .9370E+02  .0000E+00  .0000E+00  .3890E+04  .5670E+04  .5030E+04  .5702E+04  .4757E+04  .2560E+04  .0000E+00  .0000E+00  .0000E+00  .0000E+00  .0000E+00  .0000E+00  .1220E+04  .1877E+04  .5202E+04  .5202E+04  .8217E+04  .1665E+05  .1777E+05  .1356E+05  .1545E+05  .1229E+05  .1198E+05  .2437E+05  .2417E+05  .2417E+05  .2816E+05  
07:07           .3300E+04  .2161E+04  .2161E+04  .1022E+04  .1940E+03  .1614E+03  .2922E+03  .3891E+03  .4334E+03  .3753E+03  .2777E+03  .1624E+03  .1634E+03  .1590E+03  .1472E+03  .9453E+02  .9753E+02  .1381E+03  .1357E+03  .1219E+03  .7208E+02  .6205E+02  .5387E+02  .6394E+02  .4870E+02  .1310E+02  .8870E+02  .8470E+02  .8470E+02  .9135E+02  .2800E+03  .5407E+03  .6544E+03  .6467E+03  .6174E+03  .5324E+03  .6907E+03  .1205E+04  .1904E+04  .2690E+04  .3601E+04  .4443E+04  .4910E+04  .4320E+04  .3880E+04  .2960E+04  .1430E+04  .0000E+00  .0000E+00  .0000E+00  .0000E+00  .0000E+00  .0000E+00  .0000E+00  .0000E+00  .6590E+04  .1122E+05  .1026E+05  .1165E+05  .1092E+05  .4460E+04  .8920E+04  .8920E+04  .8920E+04  .8920E+04  .0000E+00  .0000E+00  .0000E+00  .0000E+00  .0000E+00  .0000E+00  .3480E+05  .2370E+05  .3380E+05  .3380E+05  .3330E+05  
07:08           .1303E+04  .1206E+04  .1098E+04  .7429E+03  .5121E+03  .2319E+03  .1266E+03  .1386E+03  .1880E+03  .6990E+02  .5934E+02  .1427E+03  .1731E+03  .2004E+03  .1991E+03  .1877E+03  .1999E+03  .2113E+03  .1853E+03  .1210E+03  .6283E+02  .4700E+02  .9603E+02  .1748E+03  .1885E+03  .2097E+03  .1692E+03  .3450E+02  .0000E+00  .1640E+01  .1042E+03  .1042E+03  .1042E+03  .1955E+03  .5933E+03  .1122E+04  .1587E+04  .2389E+04  .3044E+04  .3461E+04  .3487E+04  .2819E+04  .2415E+04  .1592E+04  .5660E+03  .0000E+00  .0000E+00  .0000E+00  .0000E+00  .0000E+00  .0000E+00  .0000E+00  .0000E+00  .0000E+00  .3530E+04  .1284E+05  .1809E+05  .1930E+05  .2070E+05  .1923E+05  .1571E+05  .9330E+04  .0000E+00  .0000E+00  .1566E+05  .3683E+05  .4529E+05  .5441E+05  .5360E+05  .4960E+05  .4370E+05  .2900E+05  .0000E+00  .0000E+00  .0000E+00  .0000E+00  
07:09           .0000E+00  .0000E+00  .0000E+00  .3800E+03  .5573E+03  .5945E+03  .5561E+03  .4646E+03  .3757E+03  .3097E+03  .2763E+03  .1827E+03  .8091E+02  .5402E+02  .5339E+02  .7422E+02  .9000E+02  .9776E+02  .1182E+03  .1300E+03  .1183E+03  .1087E+03  .8409E+02  .9516E+02  .1146E+03  .8180E+02  .8660E+02  .7810E+02  .7810E+02  .1096E+03  .2120E+03  .5697E+03  .7918E+03  .9527E+03  .1342E+04  .1790E+04  .2269E+04  .2457E+04  .2230E+04  .1723E+04  .1234E+04  .8671E+03  .6276E+03  .6117E+03  .5535E+03  .6618E+03  .6159E+03  .1380E+02  .0000E+00  .2210E+04  .1172E+04  .1172E+04  .9367E+03  .4179E+04  .4769E+04  .4769E+04  .6460E+04  .3200E+04  .0000E+00  .0000E+00  .0000E+00  .1392E+05  .1686E+05  .1644E+05  .2530E+05  .4593E+05  .5930E+05  .6189E+05  .5673E+05  .2372E+05  .0000E+00  .0000E+00  .0000E+00  .0000E+00  .0000E+00  .0000E+00  
07:10           .1001E+04  .9904E+03  .8499E+03  .6276E+03  .3661E+03  .3241E+03  .4251E+03  .4684E+03  .4301E+03  .3119E+03  .2586E+03  .2354E+03  .1996E+03  .1809E+03  .1346E+03  .1007E+03  .7551E+02  .6237E+02  .5963E+02  .7626E+02  .1054E+03  .1239E+03  .1169E+03  .8379E+02  .2515E+02  .9720E+02  .1579E+03  .1501E+03  .1642E+03  .2871E+03  .4935E+03  .5951E+03  .5792E+03  .4286E+03  .1547E+03  .5581E+03  .1210E+04  .2388E+04  .4034E+04  .5174E+04  .5234E+04  .4477E+04  .3653E+04  .2455E+04  .0000E+00  .0000E+00  .4285E+04  .5793E+04  .5378E+04  .6018E+04  .5275E+04  .0000E+00  .0000E+00  .0000E+00  .0000E+00  .8040E+04  .1061E+05  .1040E+05  .1062E+05  .1964E+05  .4280E+05  .6849E+05  .7447E+05  .7670E+05  .5850E+05  .2240E+05  .0000E+00  .0000E+00  .0000E+00  .0000E+00  .0000E+00  .0000E+00  .0000E+00  .0000E+00  .0000E+00  .0000E+00  
07:11           .0000E+00  .0000E+00  .4235E+03  .6608E+03  .5950E+03  .5404E+03  .4083E+03  .2268E+03  .2177E+03  .1522E+03  .1629E+03  .2103E+03  .1747E+03  .1479E+03  .9004E+02  .8047E+02  .7830E+02  .7058E+02  .4947E+02  .5685E+02  .7864E+02  .1051E+03  .1222E+03  .1149E+03  .9981E+02  .6832E+02  .4222E+02  .9031E+02  .1996E+03  .2489E+03  .3083E+03  .2545E+03  .1390E+03  .4373E+03  .8444E+03  .1332E+04  .2193E+04  .2953E+04  .3550E+04  .3899E+04  .3884E+04  .3346E+04  .2611E+04  .1942E+04  .1164E+04  .0000E+00  .0000E+00  .0000E+00  .0000E+00  .0000E+00  .0000E+00  .3540E+04  .5217E+04  .9450E+04  .1239E+05  .1711E+05  .1897E+05  .1695E+05  .1544E+05  .8933E+04  .5130E+04  .5130E+04  .5130E+04  .0000E+00  .0000E+00  .0000E+00  .0000E+00  .0000E+00  .0000E+00  .0000E+00  .0000E+00  .9910E+04  .9910E+04  .9910E+04  .9910E+04  .0000E+00  
07:12           .3337E+04  .2788E+04  .2267E+04  .1374E+04  .7530E+03  .3563E+03  .2270E+03  .9333E+02  .4580E+02  .0000E+00  .4900E+02  .1173E+03  .1648E+03  .1811E+03  .2043E+03  .1880E+03  .1611E+03  .1480E+03  .1554E+03  .1556E+03  .1262E+03  .1122E+03  .6903E+02  .1610E+02  .0000E+00  .0000E+00  .0000E+00  .0000E+00  .0000E+00  .1580E+03  .5340E+03  .9044E+03  .1095E+04  .1366E+04  .1299E+04  .1208E+04  .1395E+04  .1918E+04  .2641E+04  .3329E+04  .3661E+04  .3404E+04  .2559E+04  .1411E+04  .7592E+03  .2204E+03  .1546E+03  .2180E+03  .3180E+03  .0000E+00  .0000E+00  .0000E+00  .0000E+00  .2830E+04  .2830E+04  .2830E+04  .2830E+04  .2420E+04  .1679E+04  .1679E+04  .1679E+04  .7160E+03  .0000E+00  .0000E+00  .0000E+00  .0000E+00  .4390E+05  .7433E+05  .6554E+05  .5490E+05  .3772E+05  .1778E+05  .1011E+05  .4923E+05  .5897E+05  .5897E+05  
07:13           .0000E+00  .5610E+02  .3000E+03  .6500E+03  .7143E+03  .7763E+03  .5501E+03  .3146E+03  .2850E+03  .3099E+03  .2549E+03  .1923E+03  .6051E+02  .4030E+01  .4740E+02  .1138E+03  .1497E+03  .1618E+03  .1806E+03  .1620E+03  .1586E+03  .1591E+03  .1654E+03  .1514E+03  .1121E+03  .9136E+02  .4323E+02  .2890E+02  .2006E+03  .2870E+03  .2544E+03  .3096E+03  .2427E+03  .1160E+03  .1996E+03  .5753E+03  .1124E+04  .1977E+04  .3147E+04  .4177E+04  .4869E+04  .4831E+04  .3774E+04  .3138E+04  .1940E+04  .5890E+03  .0000E+00  .0000E+00  .0000E+00  .0000E+00  .0000E+00  .0000E+00  .2960E+04  .2880E+04  .2880E+04  .3117E+04  .1810E+04  .0000E+00  .0000E+00  .0000E+00  .0000E+00  .0000E+00  .0000E+00  .0000E+00  .0000E+00  .0000E+00  .0000E+00  .0000E+00  .3255E+05  .7728E+05  .1005E+06  .1125E+06  .1156E+06  .9423E+05  .8292E+05  .7960E+05  
07:14           .3116E+03  .2774E+03  .4029E+03  .3261E+03  .3818E+03  .3220E+03  .2465E+03  .3302E+03  .3294E+03  .3631E+03  .3650E+03  .3569E+03  .3176E+03  .2529E+03  .1804E+03  .1404E+03  .1212E+03  .1166E+03  .1769E+03  .2379E+03  .2663E+03  .2307E+03  .1554E+03  .1101E+03  .6260E+02  .4990E+02  .3525E+02  .3667E+02  .9200E+02  .2313E+03  .2313E+03  .3487E+03  .3300E+03  .0000E+00  .2665E+03  .8607E+03  .1554E+04  .2551E+04  .3697E+04  .4360E+04  .4486E+04  .4306E+04  .4501E+04  .5276E+04  .5764E+04  .5478E+04  .5015E+04  .3170E+04  .0000E+00  .0000E+00  .0000E+00  .0000E+00  .0000E+00  .0000E+00  .0000E+00  .5320E+04  .5320E+04  .5320E+04  .5320E+04  .0000E+00  .0000E+00  .0000E+00  .0000E+00  .0000E+00  .0000E+00  .0000E+00  .0000E+00  .5010E+04  .5010E+04  .5010E+04  .3815E+04  .3554E+05  .5398E+05  .5759E+05  .7234E+05  .7153E+05  
07:15           .2123E+04  .1518E+04  .1283E+04  .5850E+03  .3434E+03  .2823E+03  .2742E+03  .1884E+03  .9327E+02  .8412E+02  .1019E+03  .2206E+03  .3518E+03  .3221E+03  .2784E+03  .1775E+03  .7800E+02  .6923E+02  .8693E+02  .9957E+02  .9974E+02  .9354E+02  .9954E+02  .1308E+03  .1656E+03  .1856E+03  .1754E+03  .1626E+03  .1188E+03  .3980E+03  .7113E+03  .6950E+03  .5917E+03  .5803E+03  .6584E+03  .9969E+03  .1492E+04  .2024E+04  .2496E+04  .2766E+04  .2631E+04  .2024E+04  .1394E+04  .8708E+03  .3765E+03  .0000E+00  .0000E+00  .2170E+04  .6480E+04  .8468E+04  .7900E+04  .9615E+04  .7730E+04  .0000E+00  .0000E+00  .0000E+00  .0000E+00  .0000E+00  .0000E+00  .7620E+04  .7637E+04  .1134E+05  .1094E+05  .1292E+05  .1335E+05  .0000E+00  .0000E+00  .0000E+00  .0000E+00  .3780E+04  .2696E+05  .7158E+05  .1084E+06  .1490E+06  .1752E+06  .1693E+06  
07:16           .4687E+03  .6198E+03  .7913E+03  .9016E+03  .8859E+03  .5837E+03  .2863E+03  .1749E+03  .2478E+03  .3666E+03  .4191E+03  .3676E+03  .2512E+03  .1550E+03  .1091E+03  .9964E+02  .8207E+02  .5071E+02  .1648E+02  .2100E+02  .6598E+02  .1058E+03  .1249E+03  .1284E+03  .5173E+02  .3630E+02  .4192E+02  .4032E+02  .4338E+02  .4115E+02  .0000E+00  .8870E+02  .1268E+03  .1982E+03  .3599E+03  .6177E+03  .9141E+03  .1145E+04  .1351E+04  .1637E+04  .2053E+04  .2426E+04  .2629E+04  .2821E+04  .2697E+04  .2748E+04  .2677E+04  .1700E+04  .1103E+04  .2249E+04  .3306E+04  .4451E+04  .5333E+04  .5275E+04  .4975E+04  .4190E+04  .6670E+04  .1172E+05  .1041E+05  .1041E+05  .1009E+05  .0000E+00  .0000E+00  .0000E+00  .0000E+00  .0000E+00  .0000E+00  .1620E+04  .1717E+05  .1490E+05  .1490E+05  .1729E+05  .5640E+03  .4920E+05  .4920E+05  .4920E+05  
07:17           .1001E+04  .7698E+03  .6596E+03  .3559E+03  .2544E+03  .1962E+03  .1597E+03  .1570E+03  .1714E+03  .2856E+03  .2566E+03  .2807E+03  .2092E+03  .2250E+03  .2838E+03  .3526E+03  .3420E+03  .2757E+03  .1901E+03  .1346E+03  .6360E+02  .6830E+02  .7556E+02  .6405E+02  .5722E+02  .2344E+02  .0000E+00  .0000E+00  .8200E+02  .1970E+03  .3404E+03  .4293E+03  .6021E+03  .6949E+03  .8177E+03  .1087E+04  .1530E+04  .2107E+04  .2471E+04  .2391E+04  .1765E+04  .1321E+04  .7680E+03  .8790E+02  .0000E+00  .0000E+00  .0000E+00  .0000E+00  .0000E+00  .7130E+03  .7130E+03  .7130E+03  .7580E+03  .9817E+03  .9817E+03  .9817E+03  .4353E+04  .1340E+05  .1552E+05  .1560E+05  .1408E+05  .1043E+05  .8413E+04  .7650E+04  .0000E+00  .0000E+00  .0000E+00  .0000E+00  .0000E+00  .0000E+00  .0000E+00  .0000E+00  .0000E+00  .0000E+00  .0000E+00  .0000E+00  
07:18           .5280E+03  .6292E+03  .6586E+03  .7929E+03  .7730E+03  .6461E+03  .4481E+03  .2918E+03  .2978E+03  .4007E+03  .4167E+03  .2982E+03  .1725E+03  .9180E+02  .8898E+02  .8946E+02  .1050E+03  .1251E+03  .1411E+03  .1320E+03  .1252E+03  .1597E+03  .2029E+03  .2131E+03  .2049E+03  .1107E+03  .0000E+00  .1410E+03  .4170E+03  .6328E+03  .6603E+03  .6806E+03  .5029E+03  .2806E+03  .2230E+03  .3910E+03  .8646E+03  .1576E+04  .2260E+04  .2680E+04  .2649E+04  .2134E+04  .1847E+04  .1358E+04  .7450E+03  .0000E+00  .0000E+00  .0000E+00  .0000E+00  .0000E+00  .0000E+00  .8160E+03  .8160E+03  .8160E+03  .8160E+03  .0000E+00  .2850E+04  .2162E+04  .2162E+04  .1710E+04  .3955E+03  .3560E+03  .1253E+05  .7460E+05  .1190E+06  .1297E+06  .1328E+06  .1233E+06  .8180E+05  .4160E+05  .0000E+00  .0000E+00  .0000E+00  .0000E+00  .0000E+00  .0000E+00  
07:19           .1243E+04  .1016E+04  .8493E+03  .5357E+03  .3676E+03  .2793E+03  .1175E+03  .3577E+03  .4718E+03  .4603E+03  .4639E+03  .3553E+03  .2584E+03  .1980E+03  .1535E+03  .1077E+03  .8870E+02  .7736E+02  .6492E+02  .5295E+02  .2292E+02  .1448E+02  .1970E+01  .1970E+01  .0000E+00  .0000E+00  .9310E+02  .8423E+02  .1033E+03  .1527E+03  .2829E+03  .4120E+03  .5044E+03  .5740E+03  .6337E+03  .7740E+03  .1018E+04  .1361E+04  .1670E+04  .1694E+04  .1304E+04  .1013E+04  .5757E+03  .1310E+03  .0000E+00  .9040E+03  .3388E+04  .9933E+04  .1512E+05  .1947E+05  .1714E+05  .1344E+05  .6462E+04  .9870E+03  .0000E+00  .0000E+00  .0000E+00  .1530E+05  .3607E+05  .3996E+05  .3537E+05  .3920E+05  .2500E+05  .0000E+00  .0000E+00  .0000E+00  .0000E+00  .0000E+00  .0000E+00  .0000E+00  .0000E+00  .2600E+05  .2600E+05  .2600E+05  .2600E+05  .0000E+00  
07:20           .9270E+03  .8448E+03  .8101E+03  .7844E+03  .7281E+03  .5751E+03  .4177E+03  .2477E+03  .2436E+03  .2530E+03  .1352E+03  .2716E+03  .3081E+03  .3257E+03  .3024E+03  .2577E+03  .2421E+03  .2181E+03  .1770E+03  .1287E+03  .1071E+03  .1015E+03  .9151E+02  .7672E+02  .6563E+02  .5115E+02  .9840E+02  .1928E+03  .1856E+03  .1856E+03  .2055E+03  .2340E+03  .4100E+03  .4888E+03  .5344E+03  .6864E+03  .1035E+04  .1802E+04  .2823E+04  .3573E+04  .3447E+04  .2728E+04  .1977E+04  .8185E+03  .0000E+00  .0000E+00  .0000E+00  .7290E+04  .1786E+05  .2384E+05  .2253E+05  .2209E+05  .1771E+05  .6820E+04  .0000E+00  .0000E+00  .0000E+00  .0000E+00  .0000E+00  .0000E+00  .0000E+00  .0000E+00  .1041E+05  .9151E+04  .9151E+04  .1050E+05  .6950E+03  .0000E+00  .0000E+00  .0000E+00  .0000E+00  .0000E+00  .0000E+00  .0000E+00  .0000E+00  .0000E+00  
07:21           .1997E+04  .1522E+04  .1057E+04  .3194E+03  .3373E+03  .4791E+03  .4706E+03  .3560E+03  .2513E+03  .2063E+03  .2410E+03  .2563E+03  .2317E+03  .1993E+03  .1791E+03  .1535E+03  .1411E+03  .8347E+02  .3997E+02  .3523E+02  .3523E+02  .4490E+02  .7823E+02  .7186E+02  .7186E+02  .7393E+02  .5106E+02  .1784E+03  .2695E+03  .3687E+03  .4014E+03  .4024E+03  .3517E+03  .2010E+03  .1320E+03  .5457E+03  .1083E+04  .1564E+04  .2301E+04  .2757E+04  .2937E+04  .2730E+04  .2086E+04  .1702E+04  .1000E+04  .2160E+03  .0000E+00  .0000E+00  .0000E+00  .0000E+00  .2120E+04  .7727E+04  .9916E+04  .9123E+04  .9813E+04  .9213E+04  .8352E+04  .9540E+04  .6433E+04  .4523E+04  .4523E+04  .4523E+04  .6790E+04  .0000E+00  .0000E+00  .0000E+00  .0000E+00  .0000E+00  .2930E+05  .7100E+05  .9240E+05  .8533E+05  .9006E+05  .6864E+05  .5562E+05  .5483E+05  
07:22           .3380E+03  .7887E+03  .1027E+04  .1099E+04  .1185E+04  .9874E+03  .7114E+03  .5149E+03  .4017E+03  .3219E+03  .2424E+03  .1565E+03  .1025E+03  .7468E+02  .8478E+02  .1290E+03  .1582E+03  .1611E+03  .1463E+03  .1072E+03  .8492E+02  .8028E+02  .6075E+02  .0000E+00  .6710E+02  .3412E+02  .2898E+02  .7691E+02  .1907E+03  .3650E+03  .5243E+03  .5546E+03  .4791E+03  .3606E+03  .2725E+03  .2243E+03  .2422E+03  .7710E+03  .1521E+04  .2266E+04  .2353E+04  .1908E+04  .1332E+04  .5835E+03  .0000E+00  .5420E+03  .1561E+04  .1345E+04  .1345E+04  .1427E+04  .3010E+03  .0000E+00  .1480E+05  .4680E+05  .7608E+05  .8777E+05  .9359E+05  .9218E+05  .6830E+05  .2990E+05  .0000E+00  .0000E+00  .0000E+00  .0000E+00  .0000E+00  .0000E+00  .0000E+00  .0000E+00  .0000E+00  .0000E+00  .0000E+00  .0000E+00  .0000E+00  .1310E+04  .1310E+04  .1310E+04  
07:23           .2627E+04  .2894E+04  .2667E+04  .2361E+04  .1480E+04  .7434E+03  .3726E+03  .2561E+03  .2753E+03  .2736E+03  .2179E+03  .1606E+03  .8165E+02  .1040E+02  .3617E+02  .5646E+02  .7876E+02  .1200E+03  .1609E+03  .2004E+03  .1777E+03  .1745E+03  .1256E+03  .5690E+01  .0000E+00  .0000E+00  .3020E+02  .9753E+02  .2021E+03  .2615E+03  .3653E+03  .4744E+03  .5727E+03  .7061E+03  .7947E+03  .8074E+03  .8867E+03  .1221E+04  .1826E+04  .2326E+04  .2153E+04  .1993E+04  .1381E+04  .3740E+03  .0000E+00  .0000E+00  .0000E+00  .9555E+03  .9555E+03  .9555E+03  .1780E+04  .6085E+04  .9568E+04  .8447E+04  .9600E+04  .8303E+04  .3310E+04  .0000E+00  .0000E+00  .0000E+00  .0000E+00  .0000E+00  .0000E+00  .1650E+05  .2683E+05  .2546E+05  .2680E+05  .2445E+05  .2279E+05  .2148E+05  .9440E+04  .0000E+00  .0000E+00  .0000E+00  .0000E+00  .0000E+00  
07:24           .1200E+04  .1773E+04  .1792E+04  .1637E+04  .1404E+04  .9293E+03  .5922E+03  .3835E+03  .1856E+03  .0000E+00  .0000E+00  .2000E+02  .9137E+02  .1316E+03  .1380E+03  .1774E+03  .2106E+03  .2360E+03  .2547E+03  .2264E+03  .1709E+03  .1371E+03  .7180E+02  .0000E+00  .0000E+00  .0000E+00  .0000E+00  .0000E+00  .1620E+03  .3890E+03  .5870E+03  .6013E+03  .6269E+03  .4504E+03  .3530E+03  .5579E+03  .1118E+04  .1854E+04  .2350E+04  .2271E+04  .1659E+04  .1057E+04  .8873E+03  .1057E+04  .1592E+04  .2407E+04  .2569E+04  .2940E+04  .2693E+04  .7205E+03  .4980E+04  .9148E+04  .1141E+05  .1452E+05  .1364E+05  .1033E+05  .7695E+04  .3989E+04  .0000E+00  .0000E+00  .0000E+00  .0000E+00  .0000E+00  .0000E+00  .2830E+05  .3183E+05  .3568E+05  .3361E+05  .3510E+05  .3297E+05  .1940E+05  .0000E+00  .0000E+00  .0000E+00  .0000E+00  .0000E+00  
07:25           .4960E+04  .3400E+04  .2593E+04  .9413E+03  .4863E+03  .3655E+03  .2310E+03  .0000E+00  .0000E+00  .0000E+00  .0000E+00  .0000E+00  .0000E+00  .0000E+00  .0000E+00  .0000E+00  .8005E+01  .2100E+02  .4403E+02  .5537E+02  .6227E+02  .8335E+02  .9628E+02  .1256E+03  .1492E+03  .8860E+02  .5140E+02  .1005E+03  .9652E+02  .1152E+03  .3380E+03  .5338E+03  .6504E+03  .7210E+03  .4400E+03  .3460E+03  .1099E+04  .1959E+04  .3319E+04  .4111E+04  .3971E+04  .3046E+04  .2066E+04  .1368E+04  .1101E+04  .1038E+04  .7350E+03  .0000E+00  .0000E+00  .1270E+03  .4102E+04  .7661E+04  .6987E+04  .9048E+04  .6993E+04  .6385E+04  .7923E+04  .7923E+04  .8945E+04  .0000E+00  .0000E+00  .0000E+00  .0000E+00  .0000E+00  .0000E+00  .0000E+00  .8450E+04  .7327E+04  .7327E+04  .7327E+04  .3560E+04  .0000E+00  .0000E+00  .0000E+00  .0000E+00  .0000E+00  
07:26           .6580E+03  .5012E+03  .5012E+03  .4337E+03  .3400E+02  .1780E+03  .1780E+03  .1212E+03  .1188E+03  .1435E+03  .2449E+03  .3913E+03  .4524E+03  .4330E+03  .3383E+03  .2329E+03  .1801E+03  .1247E+03  .3983E+02  .1130E+03  .1488E+03  .1494E+03  .1542E+03  .1349E+03  .8120E+02  .3140E+02  .3085E+02  .5038E+02  .1226E+03  .2477E+03  .3543E+03  .3773E+03  .3171E+03  .2299E+03  .2416E+03  .3559E+03  .6513E+03  .1091E+04  .1566E+04  .1926E+04  .1917E+04  .1456E+04  .1174E+04  .6463E+03  .2590E+03  .1080E+04  .2043E+04  .2218E+04  .2103E+04  .2274E+04  .1844E+04  .1467E+04  .1427E+04  .1783E+04  .2226E+04  .2451E+04  .2342E+04  .1897E+04  .2300E+04  .1795E+05  .3712E+05  .5498E+05  .6419E+05  .6485E+05  .5875E+05  .3045E+05  .0000E+00  .0000E+00  .0000E+00  .0000E+00  .0000E+00  .0000E+00  .2620E+05  .3247E+05  .3247E+05  .3247E+05  
07:27           .0000E+00  .0000E+00  .0000E+00  .3640E+03  .5918E+03  .6743E+03  .6961E+03  .6036E+03  .4669E+03  .5131E+03  .7454E+03  .8579E+03  .7037E+03  .5444E+03  .1337E+03  .2893E+02  .2724E+02  .3453E+02  .2080E+02  .1140E+02  .4287E+02  .3916E+02  .3916E+02  .4450E+02  .2030E+02  .0000E+00  .3835E+02  .3550E+02  .3550E+02  .3835E+02  .3480E+03  .5460E+03  .6132E+03  .6869E+03  .7307E+03  .8300E+03  .1087E+04  .1451E+04  .1741E+04  .1797E+04  .1711E+04  .1666E+04  .1826E+04  .2004E+04  .1885E+04  .1785E+04  .1175E+04  .2710E+03  .2710E+03  .2710E+03  .2710E+03  .5320E+03  .7223E+03  .1191E+04  .2981E+04  .5083E+04  .6932E+04  .8590E+04  .4910E+04  .0000E+00  .0000E+00  .0000E+00  .0000E+00  .0000E+00  .0000E+00  .1131E+05  .3808E+05  .5427E+05  .6121E+05  .6277E+05  .5150E+05  .3010E+05  .0000E+00  .0000E+00  .0000E+00  .0000E+00  
07:28           .6010E+03  .6947E+03  .6542E+03  .6277E+03  .5003E+03  .3698E+03  .2398E+03  .2308E+03  .3045E+03  .3030E+03  .2660E+03  .1800E+03  .1376E+03  .1481E+03  .1636E+03  .1921E+03  .1947E+03  .1959E+03  .1609E+03  .6043E+02  .5925E+02  .4753E+02  .4644E+02  .3909E+02  .3904E+02  .4817E+02  .6445E+02  .6155E+02  .6155E+02  .6155E+02  .0000E+00  .9525E+02  .2424E+03  .3808E+03  .5063E+03  .5789E+03  .6314E+03  .9159E+03  .1612E+04  .2561E+04  .3377E+04  .3613E+04  .3070E+04  .2275E+04  .1575E+04  .6900E+03  .0000E+00  .0000E+00  .0000E+00  .0000E+00  .6560E+04  .7023E+04  .5685E+04  .5233E+04  .3353E+04  .2464E+04  .2230E+04  .3452E+04  .4013E+04  .4429E+04  .3964E+04  .2263E+04  .2210E+04  .1050E+05  .1440E+05  .9583E+04  .9583E+04  .6405E+04  .6760E+03  .0000E+00  .0000E+00  .0000E+00  .0000E+00  .0000E+00  .0000E+00  .0000E+00  
07:29           .0000E+00  .1130E+03  .3950E+03  .1167E+04  .2732E+04  .4468E+04  .4879E+04  .3744E+04  .1743E+04  .5887E+03  .3016E+03  .2107E+03  .1797E+03  .1079E+03  .1970E+02  .0000E+00  .0000E+00  .0000E+00  .0000E+00  .0000E+00  .0000E+00  .1490E+03  .8047E+02  .8047E+02  .8047E+02  .1080E+02  .0000E+00  .0000E+00  .0000E+00  .2080E+03  .2003E+03  .1992E+03  .1776E+03  .1674E+03  .1470E+03  .1379E+03  .6393E+03  .1280E+04  .1853E+04  .2593E+04  .2774E+04  .2416E+04  .1921E+04  .1586E+04  .1204E+04  .1058E+04  .7560E+03  .1710E+03  .0000E+00  .0000E+00  .0000E+00  .0000E+00  .0000E+00  .0000E+00  .0000E+00  .6575E+04  .9263E+04  .7011E+04  .7710E+04  .4517E+04  .3553E+04  .8743E+04  .2928E+05  .7831E+05  .1018E+06  .1025E+06  .9578E+05  .5663E+05  .1084E+05  .1986E+05  .2580E+05  .2637E+05  .2719E+05  .2344E+05  .1438E+05  .0000E+00  
07:30           .2020E+03  .3043E+03  .2636E+03  .2636E+03  .2760E+03  .7410E+02  .2647E+03  .5191E+03  .6262E+03  .7106E+03  .6593E+03  .4579E+03  .2517E+03  .1175E+03  .6844E+02  .6170E+02  .6806E+02  .9353E+02  .1388E+03  .1761E+03  .1744E+03  .1261E+03  .7067E+02  .5356E+02  .5857E+02  .7486E+02  .7112E+02  .9562E+02  .9075E+02  .9075E+02  .1007E+03  .2114E+03  .2781E+03  .3048E+03  .3749E+03  .4657E+03  .7399E+03  .1191E+04  .1594E+04  .1673E+04  .1395E+04  .9651E+03  .6794E+03  .7670E+03  .1206E+04  .1876E+04  .4707E+04  .1287E+05  .2350E+05  .2811E+05  .2643E+05  .2050E+05  .8240E+04  .0000E+00  .0000E+00  .0000E+00  .0000E+00  .0000E+00  .0000E+00  .0000E+00  .0000E+00  .1570E+04  .4596E+05  .1010E+06  .1241E+06  .1383E+06  .1405E+06  .9953E+05  .3560E+05  .6375E+05  .7960E+05  .7960E+05  .9897E+05  .6290E+05  .0000E+00  .0000E+00  
07:31           .7950E+03  .9010E+03  .7762E+03  .7051E+03  .5274E+03  .4267E+03  .3689E+03  .3289E+03  .1549E+03  .4830E+02  .2415E+02  .2846E+02  .8133E+02  .1736E+03  .2597E+03  .2723E+03  .2046E+03  .1605E+03  .1765E+03  .2123E+03  .2049E+03  .1421E+03  .7411E+02  .6281E+02  .9787E+02  .8992E+02  .1389E+03  .1587E+03  .1663E+03  .1873E+03  .1160E+03  .0000E+00  .1880E+03  .2983E+03  .3883E+03  .5436E+03  .7930E+03  .1200E+04  .1628E+04  .1771E+04  .1620E+04  .1265E+04  .8713E+03  .7678E+03  .6183E+03  .3420E+03  .0000E+00  .0000E+00  .1211E+04  .1668E+04  .1668E+04  .3505E+04  .1397E+05  .3024E+05  .3741E+05  .4730E+05  .4481E+05  .3587E+05  .2745E+05  .1665E+05  .0000E+00  .0000E+00  .4110E+05  .1347E+06  .1702E+06  .1548E+06  .1347E+06  .9632E+05  .4354E+05  .5720E+04  .0000E+00  .0000E+00  .0000E+00  .0000E+00  .0000E+00  .0000E+00  
07:32           .1695E+04  .1710E+04  .1344E+04  .1139E+04  .7093E+03  .4689E+03  .4538E+03  .2785E+03  .1106E+03  .9541E+02  .8443E+02  .2731E+02  .2973E+02  .3784E+02  .3910E+02  .4263E+02  .8598E+02  .1615E+03  .2025E+03  .2030E+03  .1497E+03  .8936E+02  .8150E+02  .1043E+03  .1184E+03  .1352E+03  .9050E+02  .1710E+03  .2458E+03  .2645E+03  .2911E+03  .3169E+03  .3586E+03  .4384E+03  .5033E+03  .5196E+03  .5989E+03  .9284E+03  .1573E+04  .2250E+04  .2634E+04  .2469E+04  .1790E+04  .1393E+04  .8677E+03  .2520E+03  .0000E+00  .0000E+00  .0000E+00  .0000E+00  .7980E+03  .7439E+04  .1534E+05  .1995E+05  .2567E+05  .2343E+05  .1695E+05  .1142E+05  .4490E+04  .0000E+00  .0000E+00  .0000E+00  .7990E+03  .1532E+05  .4295E+05  .6882E+05  .9814E+05  .9377E+05  .7620E+05  .6708E+05  .1466E+06  .2094E+06  .2292E+06  .2317E+06  .1588E+06  .5250E+05  
07:33           .2865E+03  .3745E+03  .4243E+03  .3664E+03  .3336E+03  .1641E+03  .1310E+03  .1120E+03  .1360E+02  .2275E+02  .4580E+02  .7553E+02  .9327E+02  .1441E+03  .1863E+03  .1914E+03  .1604E+03  .9811E+02  .7854E+02  .1096E+03  .1484E+03  .1623E+03  .1549E+03  .1724E+03  .2231E+03  .2707E+03  .2488E+03  .2308E+03  .1583E+03  .3690E+02  .1880E+03  .2493E+03  .2285E+03  .1879E+03  .1231E+03  .1256E+03  .4522E+03  .9946E+03  .1778E+04  .2360E+04  .2473E+04  .2069E+04  .1495E+04  .1249E+04  .1057E+04  .1137E+04  .1147E+04  .3510E+03  .0000E+00  .0000E+00  .4725E+04  .8363E+04  .8940E+04  .1054E+05  .1092E+05  .9720E+04  .1098E+05  .1582E+05  .2175E+05  .2320E+05  .2392E+05  .1474E+05  .0000E+00  .0000E+00  .5310E+05  .9080E+05  .9803E+05  .9291E+05  .8104E+05  .1109E+06  .1713E+06  .2074E+06  .2017E+06  .1542E+06  .7795E+05  .0000E+00  
07:34           .1830E+04  .1734E+04  .1607E+04  .1377E+04  .9563E+03  .7808E+03  .5113E+03  .2560E+03  .1013E+03  .2386E+03  .3206E+03  .3980E+03  .3841E+03  .2663E+03  .1299E+03  .4098E+02  .1525E+02  .2019E+02  .4269E+02  .9481E+02  .1211E+03  .1356E+03  .1066E+03  .8002E+02  .5803E+02  .4560E+02  .1255E+03  .1579E+03  .1579E+03  .1940E+03  .2170E+03  .1740E+03  .2723E+03  .3882E+03  .5344E+03  .8326E+03  .1177E+04  .1660E+04  .2329E+04  .3014E+04  .3597E+04  .4260E+04  .5324E+04  .6210E+04  .5829E+04  .4145E+04  .2275E+04  .5801E+03  .1894E+03  .8757E+02  .1730E+02  .0000E+00  .0000E+00  .0000E+00  .0000E+00  .0000E+00  .0000E+00  .0000E+00  .0000E+00  .0000E+00  .0000E+00  .0000E+00  .0000E+00  .0000E+00  .0000E+00  .6585E+05  .9393E+05  .8798E+05  .8412E+05  .7308E+05  .3740E+05  .0000E+00  .0000E+00  .6630E+03  .6630E+03  .6630E+03  
07:35           .0000E+00  .0000E+00  .0000E+00  .0000E+00  .3255E+03  .4833E+03  .5617E+03  .6487E+03  .6599E+03  .5709E+03  .4073E+03  .2663E+03  .1546E+03  .1494E+03  .1655E+03  .1952E+03  .2003E+03  .9940E+02  .1740E+03  .1962E+03  .1976E+03  .1976E+03  .1461E+03  .1181E+03  .7680E+02  .2630E+02  .0000E+00  .0000E+00  .0000E+00  .0000E+00  .5890E+02  .1295E+03  .1995E+03  .3224E+03  .4676E+03  .6953E+03  .1068E+04  .1532E+04  .1923E+04  .2021E+04  .1791E+04  .2166E+04  .4390E+04  .7567E+04  .8823E+04  .9744E+04  .8073E+04  .3950E+04  .0000E+00  .0000E+00  .0000E+00  .0000E+00  .0000E+00  .0000E+00  .0000E+00  .0000E+00  .0000E+00  .0000E+00  .0000E+00  .0000E+00  .0000E+00  .0000E+00  .0000E+00  .0000E+00  .6250E+04  .4930E+04  .1127E+05  .5960E+05  .1338E+06  .1831E+06  .1895E+06  .1837E+06  .1248E+06  .3530E+05  .0000E+00  .0000E+00  
07:36           .0000E+00  .0000E+00  .3850E+02  .5382E+03  .7365E+03  .7075E+03  .7256E+03  .4866E+03  .3109E+03  .2239E+03  .1783E+03  .1680E+03  .1647E+03  .1407E+03  .1369E+03  .8757E+02  .1361E+02  .2951E+02  .2716E+02  .2716E+02  .3240E+02  .3550E+02  .4660E+02  .4660E+02  .4660E+02  .3880E+02  .0000E+00  .3960E+02  .5210E+02  .5195E+02  .6778E+02  .1101E+03  .1382E+03  .1521E+03  .1374E+03  .2049E+03  .6274E+03  .1232E+04  .2077E+04  .2671E+04  .2890E+04  .2850E+04  .2574E+04  .2001E+04  .1430E+04  .7632E+03  .4223E+03  .3804E+03  .1285E+04  .6150E+04  .1013E+05  .1118E+05  .1222E+05  .1005E+05  .6424E+04  .4888E+04  .4150E+04  .2130E+04  .0000E+00  .0000E+00  .0000E+00  .0000E+00  .0000E+00  .1832E+05  .3774E+05  .3621E+05  .3400E+05  .3016E+05  .1583E+05  .1410E+05  .0000E+00  .0000E+00  .0000E+00  .5420E+05  .5420E+05  .5420E+05  
07:37           .3560E+04  .2315E+04  .1794E+04  .8350E+03  .8717E+03  .8697E+03  .7320E+03  .3434E+03  .2407E+03  .2736E+03  .2990E+03  .2216E+03  .1152E+03  .5642E+02  .3100E+02  .7387E+02  .1296E+03  .1105E+03  .1035E+03  .8599E+02  .6918E+02  .7498E+02  .5850E+02  .1282E+03  .1108E+03  .1108E+03  .1038E+03  .1230E+03  .1230E+03  .1230E+03  .7390E+02  .8520E+02  .1897E+03  .3028E+03  .4810E+03  .6159E+03  .7653E+03  .1040E+04  .1493E+04  .1971E+04  .2139E+04  .1876E+04  .1426E+04  .1003E+04  .5715E+03  .0000E+00  .2750E+02  .2750E+02  .2750E+02  .2868E+03  .3672E+04  .7423E+04  .1063E+05  .1420E+05  .1602E+05  .1590E+05  .1030E+05  .0000E+00  .0000E+00  .0000E+00  .2560E+03  .2560E+03  .1088E+04  .4439E+04  .5833E+04  .5833E+04  .9930E+04  .0000E+00  .4690E+04  .4690E+04  .9945E+04  .3342E+05  .4488E+05  .4488E+05  .5433E+05  .2920E+05  
07:38           .1167E+04  .8811E+03  .7194E+03  .1318E+03  .1653E+03  .3223E+03  .5553E+03  .6596E+03  .5351E+03  .4242E+03  .1700E+03  .4338E+02  .1643E+03  .1826E+03  .1578E+03  .1481E+03  .1265E+03  .1321E+03  .1580E+03  .1830E+03  .1944E+03  .1906E+03  .1704E+03  .1411E+03  .1002E+03  .1580E+02  .1580E+02  .1580E+02  .1580E+02  .0000E+00  .1602E+02  .4293E+02  .7862E+02  .1394E+03  .2735E+03  .5663E+03  .1064E+04  .1690E+04  .2214E+04  .2461E+04  .2383E+04  .2096E+04  .1817E+04  .1495E+04  .1192E+04  .1131E+04  .1521E+04  .2207E+04  .2728E+04  .3190E+04  .2720E+04  .0000E+00  .1223E+05  .1282E+05  .1085E+05  .1125E+05  .6700E+04  .0000E+00  .1425E+05  .1090E+05  .1090E+05  .1060E+05  .2900E+04  .0000E+00  .0000E+00  .0000E+00  .1100E+04  .1100E+04  .1100E+04  .1100E+04  .2580E+05  .2347E+05  .2604E+05  .2420E+05  .2443E+05  .2240E+05  
07:39           .5590E+03  .3764E+03  .3810E+03  .4651E+03  .6519E+03  .6496E+03  .5223E+03  .2896E+03  .3671E+03  .4400E+03  .4690E+03  .3378E+03  .1930E+03  .9110E+02  .8710E+02  .1287E+03  .1527E+03  .1248E+03  .8521E+02  .6001E+02  .5759E+02  .6172E+02  .6765E+02  .8733E+02  .8330E+02  .9288E+02  .5325E+02  .0000E+00  .0000E+00  .1301E+03  .3778E+03  .5164E+03  .6201E+03  .6533E+03  .5356E+03  .4547E+03  .6227E+03  .1147E+04  .1985E+04  .2884E+04  .3417E+04  .3127E+04  .2452E+04  .1735E+04  .6548E+03  .4045E+04  .8573E+04  .1120E+05  .1204E+05  .1136E+05  .9038E+04  .4075E+04  .0000E+00  .4320E+03  .4320E+03  .4320E+03  .4320E+03  .0000E+00  .0000E+00  .0000E+00  .0000E+00  .0000E+00  .0000E+00  .0000E+00  .8150E+04  .9200E+04  .2420E+05  .4131E+05  .4816E+05  .5808E+05  .4837E+05  .4620E+04  .0000E+00  .0000E+00  .0000E+00  .0000E+00  
07:40           .0000E+00  .0000E+00  .0000E+00  .0000E+00  .4990E+03  .7560E+03  .7485E+03  .7604E+03  .5851E+03  .3848E+03  .2224E+03  .1364E+03  .1609E+03  .1877E+03  .1696E+03  .1278E+03  .7611E+02  .1004E+03  .9638E+02  .1041E+03  .8072E+02  .3193E+02  .4880E+02  .9493E+02  .8635E+02  .8635E+02  .8930E+02  .0000E+00  .6450E+02  .1655E+03  .2305E+03  .2004E+03  .2368E+03  .1540E+03  .2330E+03  .7280E+03  .1244E+04  .2093E+04  .2731E+04  .2999E+04  .3003E+04  .2846E+04  .2607E+04  .2239E+04  .2196E+04  .3527E+04  .6524E+04  .9951E+04  .1178E+05  .1077E+05  .8190E+04  .5935E+04  .3180E+04  .0000E+00  .0000E+00  .0000E+00  .0000E+00  .0000E+00  .0000E+00  .0000E+00  .0000E+00  .0000E+00  .0000E+00  .0000E+00  .0000E+00  .0000E+00  .3090E+04  .5393E+04  .5393E+04  .5393E+04  .7770E+04  .0000E+00  .4130E+05  .8033E+05  .8033E+05  .8033E+05  
07:41           .3835E+03  .3835E+03  .3835E+03  .6630E+03  .6180E+02  .1326E+03  .2216E+03  .3180E+03  .4280E+03  .3936E+03  .3615E+03  .1913E+03  .1614E+03  .1659E+03  .1659E+03  .1672E+03  .5075E+02  .1330E+03  .1964E+03  .2086E+03  .2234E+03  .1873E+03  .1683E+03  .1887E+03  .1984E+03  .1683E+03  .1077E+03  .6580E+02  .5193E+02  .7740E+02  .2800E+03  .3100E+03  .3990E+03  .5443E+03  .8246E+03  .1227E+04  .1739E+04  .2276E+04  .2711E+04  .3009E+04  .3266E+04  .3377E+04  .2977E+04  .2231E+04  .2167E+04  .4787E+04  .1001E+05  .1503E+05  .1636E+05  .1286E+05  .8398E+04  .3572E+04  .1329E+04  .3690E+03  .0000E+00  .0000E+00  .0000E+00  .0000E+00  .0000E+00  .1860E+05  .3517E+05  .3365E+05  .3365E+05  .3615E+05  .0000E+00  .0000E+00  .0000E+00  .9955E+05  .1230E+06  .1063E+06  .1169E+06  .8180E+05  .0000E+00  .0000E+00  .0000E+00  .0000E+00  
07:42           .1640E+04  .1548E+04  .1076E+04  .8756E+03  .3785E+03  .3448E+03  .3393E+03  .3171E+03  .2631E+03  .2580E+03  .3379E+03  .3649E+03  .3041E+03  .2187E+03  .1118E+03  .8526E+02  .1147E+03  .1434E+03  .1360E+03  .1074E+03  .8104E+02  .2799E+02  .4482E+02  .4920E+02  .6050E+02  .8417E+02  .8929E+02  .1034E+03  .1002E+03  .1914E+03  .2320E+03  .2320E+03  .2647E+03  .1038E+03  .3489E+03  .7193E+03  .1107E+04  .1799E+04  .2381E+04  .2684E+04  .2741E+04  .2641E+04  .2533E+04  .3129E+04  .6004E+04  .1164E+05  .1749E+05  .2023E+05  .1708E+05  .1431E+05  .9743E+04  .3920E+04  .0000E+00  .0000E+00  .0000E+00  .0000E+00  .0000E+00  .0000E+00  .0000E+00  .0000E+00  .0000E+00  .0000E+00  .3368E+05  .1021E+06  .1572E+06  .2062E+06  .2544E+06  .2679E+06  .2483E+06  .1894E+06  .1516E+06  .8327E+05  .1070E+05  .0000E+00  .0000E+00  .0000E+00  
07:43           .8770E+04  .6800E+04  .5387E+04  .2804E+04  .1571E+04  .8707E+03  .6210E+03  .4255E+03  .4393E+03  .4660E+03  .4167E+03  .2535E+03  .1422E+03  .1084E+03  .1038E+03  .8337E+02  .1220E+03  .1764E+03  .2054E+03  .2151E+03  .1652E+03  .3581E+02  .6084E+02  .8370E+02  .6934E+02  .8338E+02  .4845E+02  .1723E+02  .3843E+02  .4594E+02  .4790E+02  .8292E+02  .2034E+03  .3592E+03  .5669E+03  .8567E+03  .1346E+04  .1998E+04  .2566E+04  .2730E+04  .2424E+04  .1841E+04  .1288E+04  .1703E+04  .5488E+04  .1346E+05  .2166E+05  .2549E+05  .2155E+05  .1769E+05  .1202E+05  .5360E+04  .0000E+00  .0000E+00  .0000E+00  .0000E+00  .0000E+00  .0000E+00  .0000E+00  .0000E+00  .0000E+00  .0000E+00  .0000E+00  .0000E+00  .4170E+05  .1793E+06  .2992E+06  .3755E+06  .3790E+06  .2912E+06  .1795E+06  .7205E+05  .0000E+00  .0000E+00  .0000E+00  .0000E+00  
07:44           .0000E+00  .8750E+02  .3335E+03  .5305E+03  .4858E+03  .5056E+03  .3359E+03  .9810E+02  .7388E+02  .8740E+02  .7002E+02  .1956E+03  .2345E+03  .2512E+03  .2713E+03  .1232E+03  .5193E+02  .1004E+03  .1150E+03  .1260E+03  .9841E+02  .6866E+02  .7861E+02  .1019E+03  .1171E+03  .1266E+03  .1099E+03  .1075E+03  .1333E+03  .2976E+03  .4489E+03  .5796E+03  .5826E+03  .4259E+03  .3007E+03  .2201E+03  .5799E+03  .1179E+04  .1917E+04  .2380E+04  .2443E+04  .2207E+04  .1816E+04  .2126E+04  .6867E+04  .1521E+05  .2166E+05  .2146E+05  .1924E+05  .1290E+05  .5110E+04  .0000E+00  .0000E+00  .0000E+00  .0000E+00  .0000E+00  .0000E+00  .0000E+00  .0000E+00  .0000E+00  .0000E+00  .0000E+00  .0000E+00  .0000E+00  .0000E+00  .0000E+00  .6520E+05  .1604E+06  .2238E+06  .2157E+06  .2212E+06  .1867E+06  .9295E+05  .0000E+00  .0000E+00  .0000E+00  
07:45           .7380E+03  .1129E+04  .1268E+04  .1433E+04  .1088E+04  .8233E+03  .4655E+03  .6537E+02  .3708E+02  .5246E+02  .1158E+03  .2109E+03  .2544E+03  .2460E+03  .1660E+03  .9914E+02  .8643E+02  .1508E+03  .2359E+03  .2707E+03  .2212E+03  .1749E+03  .7568E+02  .9130E+02  .1009E+03  .1015E+03  .8880E+02  .5105E+02  .2780E+02  .0000E+00  .1470E+03  .3167E+03  .4152E+03  .5111E+03  .6983E+03  .9466E+03  .1397E+04  .2024E+04  .2623E+04  .2856E+04  .2537E+04  .1820E+04  .1290E+04  .2494E+04  .8296E+04  .1732E+05  .2422E+05  .2363E+05  .2153E+05  .1518E+05  .6640E+04  .0000E+00  .0000E+00  .0000E+00  .0000E+00  .0000E+00  .0000E+00  .0000E+00  .0000E+00  .0000E+00  .0000E+00  .0000E+00  .0000E+00  .0000E+00  .5630E+05  .1478E+06  .1959E+06  .1919E+06  .1737E+06  .1416E+06  .7703E+05  .1090E+05  .0000E+00  .0000E+00  .0000E+00  .0000E+00  
07:46           .2270E+04  .1480E+04  .1130E+04  .4511E+03  .4087E+03  .5276E+03  .5993E+03  .6060E+03  .5226E+03  .3496E+03  .2151E+03  .1653E+03  .1916E+03  .2293E+03  .2243E+03  .1910E+03  .1403E+03  .9894E+02  .8320E+02  .9019E+02  .9496E+02  .7973E+02  .6900E+02  .3567E+02  .7420E+01  .0000E+00  .0000E+00  .3363E+02  .3363E+02  .3363E+02  .1722E+03  .5417E+03  .6138E+03  .5734E+03  .5361E+03  .5366E+03  .9223E+03  .1749E+04  .2739E+04  .3434E+04  .3546E+04  .3210E+04  .2704E+04  .2706E+04  .6316E+04  .1443E+05  .2240E+05  .2473E+05  .2129E+05  .1564E+05  .7570E+04  .0000E+00  .0000E+00  .0000E+00  .0000E+00  .0000E+00  .0000E+00  .0000E+00  .0000E+00  .0000E+00  .0000E+00  .0000E+00  .0000E+00  .0000E+00  .3740E+05  .9667E+05  .1388E+06  .1353E+06  .1362E+06  .1148E+06  .4615E+05  .0000E+00  .6640E+05  .1360E+06  .1360E+06  .1770E+06  
07:47           .1370E+04  .1217E+04  .1134E+04  .7843E+03  .5422E+03  .3222E+03  .2172E+03  .2213E+03  .2036E+03  .1547E+03  .1383E+03  .1403E+03  .1553E+03  .1764E+03  .1565E+03  .1252E+03  .7483E+02  .1039E+03  .1414E+03  .1487E+03  .1514E+03  .8145E+02  .6638E+02  .1085E+03  .1039E+03  .1323E+03  .1131E+03  .1530E+02  .1530E+02  .1530E+02  .4460E+02  .5030E+02  .6742E+02  .1637E+03  .3738E+03  .7267E+03  .1236E+04  .1885E+04  .2601E+04  .3156E+04  .3310E+04  .3000E+04  .2487E+04  .2607E+04  .5924E+04  .1397E+05  .2256E+05  .2637E+05  .2201E+05  .1744E+05  .1086E+05  .4180E+04  .0000E+00  .0000E+00  .0000E+00  .0000E+00  .0000E+00  .0000E+00  .0000E+00  .0000E+00  .0000E+00  .0000E+00  .0000E+00  .0000E+00  .0000E+00  .0000E+00  .0000E+00  .0000E+00  .4110E+05  .1317E+06  .2266E+06  .2756E+06  .3177E+06  .2867E+06  .2238E+06  .1181E+06
[truncated: 829,117 more chars]
