# Supplementary material for: Earth's ionosphere D-region vertical electron density profile data during March 1-31, 2017 according to high-latitudinal Tumanny observatory partial reflection radar measurements and Polar Geophysical Institute's model
Source: Data Brief. 2020 Jun 12;31:105848. doi: 10.1016/j.dib.2020.105848 (PMC7306606; doi:10.1016/j.dib.2020.105848)
Supplement: Supplementary file 1 [file mmc1.zip › dataset/README.txt]

                                    README                                   

Polar Geophysical Institute ( http://pgia.ru/lang/en/about/general ) performs 
regular observations of the Earth's polar ionosphere.

This dataset provides the observed and modelled data on D-Region electron 
density variations over Tumanny observatory during March 1 - 31, 2017.

The file structure of the dataset distribution is as follows:

dataset/
       /model /
       /pr_radar/
       /example.ipynb
       /README

The README file is the current file.

The Jupyter notebook (example.ipynb file) demonstrates the ways 
to load and manipulate both the observed and modelled data.

The pr_radar directory contains pure ACSII files with D-Region electron 
density observations.

The model directory holds the simulations results.

In any questions don't hesitate to contact Alexander D. Gomonov (gomonov@pgi.ru) 
or Oleg V. Zolotov (zolotovo@gmail.com)

Data requests should be sent to Alexander D. Gomonov, 
Head of Sector of Radiophysical Researches of the Lower Ionosphere
e-mail: gomonov@pgi.ru; phone: +7 8152 253952
